# Supplementary material for: Genome-wide analysis of local chromatin packing in Arabidopsis thaliana
Source: Genome Res. 2015 Feb;25(2):246–56. doi: 10.1101/gr.170332.113 (PMC4315298; doi:10.1101/gr.170332.113)
Supplement: Supplemental Material [file supp_gr.170332.113_Supp_Table_S4.txt]

Integrated epigenome at 400 bp bins
"chr" "bin" "from" "to" "H3K4me2" "H3K4me3" "H3K9ac" "H3K9me2" "H3K18ac" "H3K27me1" "H3K27me3" "H3K36me2" "H3K36me3" "H3K27me2" "H2Bub" "5mC" "H3K4me1" "H4K5ac" "H3.1" "H3.3" "group"
1 1 1 400 0 0 0 0 0 0 0 0 0 3 0 3 0 0 0 1 6
1 2 401 800 0 0 0 0 0 0 0 0 0 1 0 3 0 1 0 0 6
1 3 801 1200 0 0 0 0 0 0 0 0 0 1 0 2 0 1 0 0 4
1 4 1201 1600 0 0 0 0 0 0 0 0 0 3 0 0 0 0 0 0 4
1 5 1601 2000 0 0 0 0 0 0 0 0 0 1 0 0 0 1 0 0 4
1 6 2001 2400 0 0 0 0 0 0 0 0 0 1 0 0 0 0 0 0 4
1 7 2401 2800 0 0 0 0 0 0 0 0 0 0 0 0 0 3 0 0 4
1 8 2801 3200 0 0 0 0 0 0 0 0 0 2 0 0 0 3 0 0 4
1 9 3201 3600 1 0 0 0 0 0 0 0 0 1 0 0 0 0 0 0 4
1 10 3601 4000 4 3 0 0 0 0 0 0 4 3 0 0 0 1 3 0 1
1 11 4001 4400 4 0 0 0 0 0 0 0 1 2 0 0 0 2 2 0 4
1 12 4401 4800 0 0 0 0 0 0 0 1 0 2 0 0 0 1 3 3 2
1 13 4801 5200 0 0 0 0 0 0 0 3 0 4 0 0 2 2 4 4 2
1 14 5201 5600 0 0 0 0 0 0 0 3 0 4 0 0 1 2 4 4 2
1 15 5601 6000 0 0 0 0 0 0 0 1 0 3 0 0 2 2 0 1 4
1 16 6001 6400 0 0 0 0 0 0 0 0 0 1 0 0 0 3 0 4 4
1 17 6401 6800 0 0 0 0 0 0 0 2 0 4 4 0 0 2 3 4 5
1 18 6801 7200 0 0 0 0 0 0 0 3 0 1 4 0 0 1 0 0 5
1 19 7201 7600 0 0 0 0 0 0 0 1 0 2 4 0 0 1 0 0 5
1 20 7601 8000 0 0 0 0 0 0 0 0 1 1 4 0 0 0 0 0 4
1 21 8001 8400 3 4 0 0 0 0 0 0 4 1 4 0 0 1 0 0 1
1 22 8401 8800 2 3 0 0 0 0 0 0 4 1 1 0 0 1 0 0 1
1 23 8801 9200 0 0 0 0 0 0 0 0 1 1 0 0 0 0 0 0 4
1 24 9201 9600 0 0 0 0 0 0 0 0 0 1 0 0 0 0 0 0 4
1 25 9601 10000 0 0 0 0 0 0 0 0 0 0 0 0 0 0 0 0 0
1 26 10001 10400 0 0 0 0 0 0 2 0 0 1 0 0 0 2 0 0 4
1 27 10401 10800 0 0 0 0 0 0 4 0 0 2 0 0 0 1 0 0 4
1 28 10801 11200 0 0 0 0 0 0 1 0 0 0 0 0 0 1 0 0 4
1 29 11201 11600 0 0 0 0 0 0 0 0 0 1 0 0 0 3 0 0 4
1 30 11601 12000 0 0 0 0 0 0 2 1 0 2 0 0 0 2 1 0 4
1 31 12001 12400 2 1 0 0 4 0 4 4 1 4 0 0 0 2 4 0 2
1 32 12401 12800 4 4 0 0 0 0 4 0 1 3 0 0 0 1 4 0 2
1 33 12801 13200 4 4 0 0 0 0 4 0 0 2 0 0 1 3 2 0 1
1 34 13201 13600 1 2 0 0 0 0 1 0 0 1 0 0 0 1 0 0 4
1 35 13601 14000 0 0 0 0 0 0 0 0 0 2 0 0 0 2 0 0 4
1 36 14001 14400 0 0 0 0 0 0 0 0 0 2 0 0 0 0 0 0 4
1 37 14401 14800 0 0 0 0 0 0 0 0 0 2 0 0 0 1 0 0 4
1 38 14801 15200 0 0 0 0 0 0 0 0 0 1 0 0 0 3 0 0 4
1 39 15201 15600 0 0 0 0 0 0 0 0 0 1 0 0 0 1 0 0 4
1 40 15601 16000 0 0 0 0 0 0 0 0 0 1 0 0 0 0 0 0 4
1 41 16001 16400 0 0 0 0 0 0 0 0 0 1 0 0 0 0 0 0 4
1 42 16401 16800 0 0 0 0 0 0 0 0 0 2 0 0 0 1 0 0 4
1 43 16801 17200 0 0 0 0 0 0 0 0 0 1 0 0 0 0 0 0 4
1 44 17201 17600 0 0 0 0 0 0 0 0 0 0 0 0 0 0 0 0 0
1 45 17601 18000 0 0 0 0 0 0 0 0 0 0 0 0 0 0 0 0 0
1 46 18001 18400 0 0 0 0 0 0 0 0 0 0 0 4 0 0 0 0 6
1 47 18401 18800 0 0 0 0 0 0 0 0 0 0 0 2 0 0 0 0 4
1 48 18801 19200 0 0 0 0 0 0 0 0 0 1 0 0 0 1 0 0 4
1 49 19201 19600 0 0 0 0 0 0 0 0 0 1 0 0 0 1 0 0 4
1 50 19601 20000 0 0 0 0 0 0 0 0 0 1 0 0 0 1 0 0 4
1 51 20001 20400 0 0 0 0 0 0 0 0 0 2 0 0 0 1 0 0 4
1 52 20401 20800 0 0 0 0 0 0 0 0 0 1 0 0 0 1 0 0 4
1 53 20801 21200 0 0 0 0 0 0 0 0 0 1 0 0 0 2 0 3 4
1 54 21201 21600 0 0 0 0 0 0 0 0 0 0 0 0 0 1 0 1 4
1 55 21601 22000 0 0 0 0 0 0 0 0 0 0 0 0 0 1 0 0 4
1 56 22001 22400 0 0 0 0 0 0 0 0 0 2 0 0 0 1 0 0 4
1 57 22401 22800 0 0 0 0 0 0 0 0 0 2 0 0 0 2 0 0 4
1 58 22801 23200 0 2 1 0 0 0 0 0 0 2 0 0 0 1 0 0 4
1 59 23201 23600 3 4 4 0 0 0 0 0 4 3 0 0 0 2 0 0 1
1 60 23601 24000 4 4 2 0 0 0 0 0 4 4 4 0 0 2 0 0 1
1 61 24001 24400 2 0 0 0 0 0 0 0 4 3 4 0 1 3 4 3 5
1 62 24401 24800 0 0 0 0 0 0 0 0 4 2 4 0 1 1 4 1 5
1 63 24801 25200 0 0 0 0 0 0 0 0 4 3 4 0 0 1 4 1 5
1 64 25201 25600 0 0 0 0 0 0 0 0 4 3 4 0 1 1 4 4 5
1 65 25601 26000 0 0 0 0 0 0 0 0 4 3 4 0 1 3 4 4 5
1 66 26001 26400 0 0 0 0 0 0 0 0 3 1 4 0 0 2 4 4 5
1 67 26401 26800 0 0 0 0 0 0 0 0 4 2 4 0 0 1 4 4 5
1 68 26801 27200 0 0 0 0 0 0 0 0 3 3 4 0 0 2 4 4 5
1 69 27201 27600 0 0 0 0 0 0 0 1 4 4 4 0 1 2 4 4 5
1 70 27601 28000 0 0 0 0 0 0 0 4 4 4 4 0 2 2 4 3 5
1 71 28001 28400 0 0 0 0 0 0 0 3 3 4 4 0 2 2 4 4 5
1 72 28401 28800 0 0 0 0 0 0 0 3 0 1 4 0 0 1 0 1 5
1 73 28801 29200 0 0 0 0 0 0 0 3 0 1 2 0 0 0 4 4 5
1 74 29201 29600 0 0 0 0 0 0 0 4 0 3 0 0 2 2 4 4 2
1 75 29601 30000 0 0 0 0 0 0 0 4 0 3 0 0 3 1 4 4 2
1 76 30001 30400 0 0 0 0 0 0 0 4 0 2 1 0 1 1 2 4 5
1 77 30401 30800 0 0 0 0 0 0 0 3 0 4 0 0 1 3 0 4 2
1 78 30801 31200 0 0 0 0 0 0 0 1 0 2 2 0 0 2 0 3 5
1 79 31201 31600 0 0 0 0 0 0 0 3 0 1 4 0 0 0 0 2 5
1 80 31601 32000 0 0 0 0 0 0 0 3 0 2 4 0 0 2 0 3 5
1 81 32001 32400 0 0 0 0 0 0 0 0 2 3 1 0 0 2 0 0 4
1 82 32401 32800 0 4 0 0 0 0 0 0 4 1 0 0 0 0 0 2 1
1 83 32801 33200 0 4 0 0 0 0 0 0 3 4 0 0 0 2 0 0 1
1 84 33201 33600 0 0 0 0 0 0 0 0 0 2 0 0 0 1 0 0 4
1 85 33601 34000 0 0 0 0 0 0 0 0 0 3 0 0 0 2 0 1 4
1 86 34001 34400 0 0 0 0 0 0 0 1 0 2 0 0 0 0 0 4 4
1 87 34401 34800 0 0 0 0 0 0 0 4 0 4 0 0 0 2 0 4 2
1 88 34801 35200 0 0 0 0 0 0 0 4 0 4 0 0 2 3 0 4 2
1 89 35201 35600 0 0 0 0 0 0 0 4 0 3 0 0 1 1 0 3 2
1 90 35601 36000 0 0 0 0 0 0 0 4 1 4 0 0 1 2 2 3 2
1 91 36001 36400 0 0 0 0 0 0 0 2 3 2 0 0 1 1 1 2 4
1 92 36401 36800 3 0 0 0 0 0 0 0 4 2 0 0 0 2 0 0 1
1 93 36801 37200 4 4 0 0 0 0 0 0 4 3 0 0 0 2 0 0 1
1 94 37201 37600 4 4 0 0 0 0 0 0 4 2 0 0 0 3 0 0 1
1 95 37601 38000 3 3 0 0 0 0 0 0 3 3 0 0 0 2 0 0 1
1 96 38001 38400 0 0 0 0 0 0 0 0 0 2 0 0 0 1 0 0 4
1 97 38401 38800 0 0 0 0 0 0 0 0 0 1 0 0 0 1 0 0 4
1 98 38801 39200 0 0 0 0 0 0 0 0 0 3 0 0 0 0 0 0 4
1 99 39201 39600 0 0 0 0 0 0 0 0 0 2 0 0 0 2 0 0 4
1 100 39601 40000 0 0 0 0 0 0 0 0 0 2 0 0 0 0 0 0 4
1 101 40001 40400 0 0 0 0 0 0 2 0 0 3 1 0 0 2 2 2 2
1 102 40401 40800 0 0 0 0 0 0 4 0 0 1 0 0 0 1 1 0 4
1 103 40801 41200 0 0 0 0 0 0 2 0 0 3 1 0 0 1 1 0 4
1 104 41201 41600 0 0 0 0 0 0 0 0 0 1 0 0 0 0 0 0 4
1 105 41601 42000 0 0 0 0 0 0 0 0 0 1 0 0 0 0 0 0 4
1 106 42001 42400 0 0 0 0 0 0 0 0 0 1 0 1 0 1 0 0 4
1 107 42401 42800 0 0 0 0 0 0 0 0 0 2 0 1 0 0 0 0 4
1 108 42801 43200 0 0 0 0 0 0 0 0 0 1 0 0 0 1 0 0 4
1 109 43201 43600 0 0 0 0 0 0 0 0 0 2 0 0 0 0 0 0 4
1 110 43601 44000 0 0 0 0 0 0 3 0 0 2 0 0 0 1 0 0 4
1 111 44001 44400 0 0 0 0 0 0 3 0 0 0 0 0 0 0 0 0 4
1 112 44401 44800 0 0 0 0 0 0 0 0 0 2 0 2 0 0 0 0 4
1 113 44801 45200 0 0 0 0 0 0 0 0 0 2 0 0 0 0 0 2 4
1 114 45201 45600 0 0 0 0 0 0 0 2 1 1 4 0 0 2 0 4 5
1 115 45601 46000 3 1 0 0 0 0 0 0 4 3 4 0 0 1 0 4 5
1 116 46001 46400 4 4 4 0 0 0 0 0 4 4 3 0 0 2 0 2 1
1 117 46401 46800 4 4 4 0 0 0 0 0 4 2 0 0 0 3 0 0 1
1 118 46801 47200 1 1 1 0 0 0 0 0 0 1 0 0 1 1 0 1 4
1 119 47201 47600 0 0 0 0 0 0 0 0 0 1 0 0 1 2 0 3 4
1 120 47601 48000 0 0 0 0 0 0 0 3 0 4 1 0 0 2 3 4 2
1 121 48001 48400 1 1 0 0 0 0 0 4 4 2 4 0 0 1 4 4 5
1 122 48401 48800 4 4 4 0 0 0 0 1 4 4 4 0 0 2 4 4 1
1 123 48801 49200 4 4 4 0 3 0 0 0 4 2 2 0 0 2 0 0 1
1 124 49201 49600 1 2 1 0 0 0 0 0 2 1 0 0 0 1 0 0 4
1 125 49601 50000 0 0 0 0 0 0 0 0 0 1 0 0 0 0 0 0 4
1 126 50001 50400 0 0 0 0 0 0 0 0 1 2 2 0 0 2 0 2 4
1 127 50401 50800 3 2 2 0 0 0 0 0 4 3 4 0 1 2 0 3 1
1 128 50801 51200 3 4 3 0 0 0 0 0 3 2 4 0 0 1 0 0 1
1 129 51201 51600 0 1 1 0 0 0 0 0 1 2 0 0 0 1 0 0 4
1 130 51601 52000 0 0 0 0 0 0 0 0 0 1 0 0 0 1 0 0 4
1 131 52001 52400 1 0 1 0 0 0 0 0 0 1 0 0 0 2 0 0 4
1 132 52401 52800 2 0 4 0 0 0 0 0 0 2 0 0 0 2 0 3 4
1 133 52801 53200 0 0 0 0 0 0 0 0 0 1 1 0 1 2 2 3 2
1 134 53201 53600 1 0 0 0 0 0 0 0 0 1 0 0 1 2 2 3 2
1 135 53601 54000 2 0 0 0 0 0 0 0 0 4 0 0 1 2 4 4 2
1 136 54001 54400 0 0 0 0 0 0 0 0 0 4 0 0 0 2 4 4 2
1 137 54401 54800 0 0 0 0 0 0 0 0 0 2 0 0 1 1 1 1 4
1 138 54801 55200 0 0 0 0 0 0 0 0 0 1 0 0 0 0 0 0 4
1 139 55201 55600 0 0 0 0 0 0 0 0 0 2 0 0 0 2 0 0 4
1 140 55601 56000 0 0 0 0 0 0 0 0 0 1 0 3 0 0 0 0 6
1 141 56001 56400 0 0 0 0 0 0 0 0 0 0 0 4 0 0 0 0 6
1 142 56401 56800 0 0 0 0 0 0 0 0 0 2 0 2 0 1 0 0 4
1 143 56801 57200 0 0 0 0 0 0 0 0 0 1 0 0 0 1 0 0 4
1 144 57201 57600 0 0 0 0 2 0 1 0 0 4 0 0 0 2 2 3 2
1 145 57601 58000 4 0 3 0 4 0 1 0 0 4 0 0 0 0 4 4 2
1 146 58001 58400 4 0 2 0 3 0 3 0 0 3 0 0 0 1 4 4 2
1 147 58401 58800 4 0 2 0 2 0 1 0 0 3 0 0 0 2 4 4 2
1 148 58801 59200 1 0 0 0 2 0 2 0 0 2 0 0 0 1 2 2 2
1 149 59201 59600 0 0 0 0 0 0 0 0 0 1 0 0 0 1 0 0 4
1 150 59601 60000 0 0 0 0 0 0 0 0 0 2 0 0 0 1 0 0 4
1 151 60001 60400 0 0 0 0 0 0 0 0 0 2 0 0 0 1 0 0 4
1 152 60401 60800 0 0 0 0 0 0 0 0 0 1 0 0 0 2 0 0 4
1 153 60801 61200 0 0 0 0 0 0 0 0 0 2 0 0 0 0 0 0 4
1 154 61201 61600 0 0 0 0 0 0 0 0 0 2 0 0 0 1 0 0 4
1 155 61601 62000 0 0 0 0 0 0 0 0 0 1 0 0 0 1 0 0 4
1 156 62001 62400 0 0 0 0 0 0 0 0 0 2 0 0 0 1 0 2 4
1 157 62401 62800 0 0 0 0 0 0 0 0 0 3 0 0 0 1 0 0 4
1 158 62801 63200 0 0 0 0 0 0 0 0 0 2 0 0 0 1 0 0 4
1 159 63201 63600 2 2 2 0 2 0 0 0 0 1 0 0 0 1 0 2 4
1 160 63601 64000 4 3 4 0 0 0 0 0 0 3 0 0 0 2 0 3 1
1 161 64001 64400 1 0 1 0 0 0 0 0 0 2 0 0 0 0 0 0 4
1 162 64401 64800 0 0 0 0 0 0 0 0 0 1 0 0 0 0 0 3 4
1 163 64801 65200 0 0 0 0 0 0 0 3 0 3 0 0 0 1 0 0 4
1 164 65201 65600 0 0 0 0 0 0 0 4 0 4 2 0 1 2 0 4 5
1 165 65601 66000 0 0 0 0 0 0 0 3 0 3 4 0 1 2 0 4 5
1 166 66001 66400 1 0 0 0 0 0 0 3 1 1 4 0 0 0 0 1 5
1 167 66401 66800 2 1 0 0 0 0 0 2 2 2 4 0 0 0 0 2 5
1 168 66801 67200 1 4 1 0 0 0 0 0 1 1 0 0 0 0 0 0 4
1 169 67201 67600 4 4 3 0 2 0 0 0 4 2 0 0 0 2 0 0 1
1 170 67601 68000 1 1 1 0 0 0 0 0 1 1 0 0 0 0 0 0 4
1 171 68001 68400 0 0 0 0 0 0 0 0 0 1 0 0 0 1 0 0 4
1 172 68401 68800 0 0 0 0 0 0 0 0 0 1 0 0 0 1 0 0 4
1 173 68801 69200 0 0 0 0 0 0 0 0 0 1 0 0 0 0 0 0 4
1 174 69201 69600 0 0 0 0 0 0 0 0 0 2 0 0 0 0 0 0 4
1 175 69601 70000 0 0 0 0 0 0 0 0 0 2 0 0 1 2 0 0 4
1 176 70001 70400 0 0 0 0 0 0 0 0 0 4 0 0 1 2 0 0 4
1 177 70401 70800 0 0 0 0 0 0 0 0 0 2 0 0 0 2 0 0 4
1 178 70801 71200 0 0 0 0 0 0 0 0 0 2 0 0 0 1 2 0 4
1 179 71201 71600 1 0 0 0 0 0 0 0 0 4 0 0 0 3 4 0 2
1 180 71601 72000 4 0 0 0 0 0 0 0 0 2 0 0 0 1 1 0 4
1 181 72001 72400 2 1 0 0 0 0 0 0 1 2 1 0 0 2 0 0 4
1 182 72401 72800 4 4 2 0 0 0 0 0 4 3 4 0 0 1 0 0 1
1 183 72801 73200 2 3 3 0 0 0 0 0 3 3 4 0 1 2 0 3 1
1 184 73201 73600 0 0 0 0 0 0 0 0 0 4 4 0 0 2 0 4 5
1 185 73601 74000 0 0 2 0 0 0 0 0 0 2 4 0 0 1 0 4 5
1 186 74001 74400 3 4 4 0 3 0 0 0 0 3 0 0 0 1 0 3 1
1 187 74401 74800 1 3 3 0 3 0 0 0 0 1 0 0 0 1 0 0 1
1 188 74801 75200 0 0 0 0 0 0 0 0 0 2 0 0 0 0 0 0 4
1 189 75201 75600 1 1 1 0 0 0 0 0 0 1 0 0 0 1 0 0 4
1 190 75601 76000 4 4 4 0 3 0 0 0 4 1 0 0 0 2 0 3 1
1 191 76001 76400 4 4 4 0 4 0 0 0 2 2 0 0 0 1 0 4 1
1 192 76401 76800 0 1 1 0 2 0 0 0 0 1 0 0 0 1 0 2 4
1 193 76801 77200 0 0 0 0 0 0 0 0 0 1 0 3 0 0 3 4 6
1 194 77201 77600 0 0 0 0 0 0 0 0 0 1 0 4 0 1 2 3 6
1 195 77601 78000 0 0 0 0 0 0 0 0 0 2 0 0 0 1 0 0 4
1 196 78001 78400 0 0 0 0 0 0 0 0 0 3 0 0 0 1 0 0 4
1 197 78401 78800 0 0 0 0 0 0 0 0 0 1 0 0 0 1 0 0 4
1 198 78801 79200 0 0 0 0 0 0 4 0 0 1 0 0 0 1 0 0 4
1 199 79201 79600 0 0 0 0 0 0 2 0 0 2 0 0 0 0 0 0 4
1 200 79601 80000 0 0 0 0 0 0 0 0 0 1 0 0 0 1 0 0 4
1 201 80001 80400 0 0 0 0 0 0 1 0 0 1 0 0 0 0 0 0 4
1 202 80401 80800 0 0 0 0 0 0 0 0 0 1 0 0 0 0 0 0 4
1 203 80801 81200 0 0 0 0 0 0 0 0 0 2 0 0 0 1 0 0 4
1 204 81201 81600 0 0 0 0 0 0 0 0 0 0 0 0 0 0 0 0 0
1 205 81601 82000 0 0 0 0 0 0 0 0 0 2 0 0 0 2 0 2 4
1 206 82001 82400 0 0 0 0 0 0 0 0 0 1 0 0 0 1 0 0 4
1 207 82401 82800 0 0 0 0 0 0 0 0 0 1 0 0 0 1 0 0 4
1 208 82801 83200 0 0 0 0 0 0 0 0 0 1 0 0 0 1 2 2 4
1 209 83201 83600 3 0 0 0 2 0 1 0 0 4 0 0 0 2 4 4 2
1 210 83601 84000 0 0 0 0 1 0 3 0 0 1 0 0 0 2 2 2 2
1 211 84001 84400 1 0 0 0 3 0 4 0 0 4 0 0 0 1 4 4 2
1 212 84401 84800 2 0 0 0 4 0 4 0 0 4 0 0 0 2 4 4 2
1 213 84801 85200 0 0 0 0 0 0 1 0 0 1 0 0 0 0 0 0 4
1 214 85201 85600 0 0 0 0 0 0 0 0 0 0 0 0 0 0 0 0 0
1 215 85601 86000 0 0 0 0 0 0 0 0 0 1 0 0 0 0 0 0 4
1 216 86001 86400 0 0 0 0 0 0 0 0 0 1 0 0 0 0 0 0 4
1 217 86401 86800 1 0 0 0 0 0 0 0 0 2 0 0 0 0 0 1 4
1 218 86801 87200 3 0 0 0 0 0 0 0 0 3 0 0 0 3 0 4 2
1 219 87201 87600 0 0 0 0 0 0 0 0 0 2 0 0 0 0 0 0 4
1 220 87601 88000 4 0 0 0 0 0 0 0 0 1 0 0 0 2 0 2 4
1 221 88001 88400 1 0 0 0 0 0 0 0 0 1 0 0 0 1 0 2 4
1 222 88401 88800 0 0 0 0 0 0 0 0 0 1 0 0 0 1 0 0 4
1 223 88801 89200 2 3 2 0 0 0 0 0 3 2 0 0 0 2 0 0 1
1 224 89201 89600 4 4 0 0 0 0 0 0 4 1 1 0 0 1 0 2 1
1 225 89601 90000 0 0 0 0 0 0 0 0 3 1 0 0 0 0 0 0 4
1 226 90001 90400 0 0 0 0 0 0 0 4 0 2 0 0 0 1 3 3 2
1 227 90401 90800 0 0 0 0 0 0 0 2 0 2 0 0 0 0 0 1 4
1 228 90801 91200 0 0 0 0 0 0 0 0 0 1 0 0 0 1 0 0 4
1 229 91201 91600 1 3 0 0 0 0 0 0 2 3 0 0 0 1 0 0 4
1 230 91601 92000 4 4 4 0 0 0 0 0 4 4 0 0 0 2 3 3 1
1 231 92001 92400 4 3 2 0 0 0 0 0 4 3 3 0 0 1 4 4 1
1 232 92401 92800 2 0 0 0 0 0 0 0 4 4 4 0 0 0 4 4 5
1 233 92801 93200 0 0 0 0 0 0 0 0 4 3 4 0 0 0 4 4 5
1 234 93201 93600 0 0 0 0 0 0 0 0 3 3 4 0 0 0 4 4 5
1 235 93601 94000 0 0 0 0 0 0 0 4 0 3 4 0 2 2 4 4 5
1 236 94001 94400 0 0 0 0 0 0 0 4 0 4 4 0 3 1 2 4 5
1 237 94401 94800 0 0 0 0 0 0 0 4 0 4 4 0 1 1 4 4 5
1 238 94801 95200 0 0 0 0 0 0 0 4 0 3 3 0 0 2 2 4 5
1 239 95201 95600 0 0 0 0 0 0 0 1 0 4 0 0 1 2 0 4 2
1 240 95601 96000 1 0 0 0 0 0 0 0 0 3 0 0 0 1 0 4 2
1 241 96001 96400 4 3 0 0 0 0 0 3 0 4 0 0 0 1 0 1 1
1 242 96401 96800 4 0 3 0 0 0 0 0 2 3 0 0 1 1 0 2 1
1 243 96801 97200 2 0 1 0 0 0 0 0 0 3 0 0 0 1 0 4 2
1 244 97201 97600 0 2 2 0 0 0 0 0 2 2 0 0 0 1 0 1 4
1 245 97601 98000 3 4 4 0 2 0 0 0 4 4 3 0 0 2 0 0 1
1 246 98001 98400 3 3 2 0 0 0 0 0 4 1 4 0 0 0 0 0 1
1 247 98401 98800 0 0 0 0 0 0 0 0 1 2 4 0 1 1 0 3 5
1 248 98801 99200 0 0 0 0 0 0 0 0 0 3 3 0 0 1 0 3 5
1 249 99201 99600 0 0 0 0 0 0 0 0 0 1 0 0 0 1 0 0 4
1 250 99601 1e+05 0 0 0 0 0 0 0 0 0 2 0 0 0 1 0 0 4
1 251 100001 100400 4 2 4 0 0 0 0 0 2 3 0 0 1 1 0 0 1
1 252 100401 100800 2 0 2 0 0 0 0 0 0 3 1 0 1 2 2 2 2
1 253 100801 101200 0 0 0 0 0 0 0 2 0 3 3 0 0 2 4 4 5
1 254 101201 101600 0 0 0 0 0 0 0 4 0 4 0 0 1 3 3 4 2
1 255 101601 102000 0 0 0 0 0 0 0 0 0 1 0 0 1 2 0 1 4
1 256 102001 102400 0 0 0 0 0 0 0 0 0 0 0 0 0 0 0 0 0
1 257 102401 102800 0 0 0 0 0 0 0 0 0 1 0 0 0 0 0 0 4
1 258 102801 103200 0 0 0 0 0 0 0 0 0 1 0 0 0 1 0 0 4
1 259 103201 103600 0 0 0 0 0 0 0 0 0 1 0 0 0 1 1 1 4
1 260 103601 104000 0 0 0 0 0 0 0 0 0 3 0 0 0 2 2 2 2
1 261 104001 104400 0 0 0 0 0 0 0 0 0 1 0 0 0 1 0 0 4
1 262 104401 104800 1 0 0 0 0 0 2 0 0 2 0 0 0 1 2 2 2
1 263 104801 105200 4 0 0 0 0 0 4 0 0 3 0 0 0 2 4 4 2
1 264 105201 105600 2 0 0 0 0 0 2 0 0 2 0 0 0 2 2 2 2
1 265 105601 106000 0 0 0 0 0 0 0 0 0 1 1 0 0 1 0 0 4
1 266 106001 106400 0 0 0 0 0 0 0 0 0 1 0 0 0 0 0 0 4
1 267 106401 106800 0 0 0 0 0 0 0 0 0 0 0 0 0 0 0 0 0
1 268 106801 107200 0 0 0 0 0 0 0 0 0 2 0 0 0 1 0 0 4
1 269 107201 107600 0 0 0 0 0 0 0 0 0 1 0 0 0 1 0 0 4
1 270 107601 108000 0 0 0 0 0 0 0 0 0 2 0 0 0 1 0 0 4
1 271 108001 108400 0 0 0 0 0 0 0 0 0 2 0 0 0 1 0 0 4
1 272 108401 108800 0 0 0 0 0 0 0 0 0 1 0 0 0 1 0 0 4
1 273 108801 109200 2 2 0 0 0 0 0 0 2 1 0 0 0 1 0 0 4
1 274 109201 109600 2 4 3 0 0 0 0 0 4 2 3 0 0 3 0 0 1
1 275 109601 110000 3 4 4 0 0 0 0 0 4 4 4 0 1 2 3 3 1
1 276 110001 110400 3 2 3 0 0 0 0 0 4 3 4 0 2 0 4 4 1
1 277 110401 110800 2 0 1 0 0 0 0 3 4 4 4 0 2 2 4 4 5
1 278 110801 111200 0 0 3 0 0 0 0 4 1 3 4 1 0 2 4 4 5
1 279 111201 111600 0 0 0 0 0 0 0 0 0 2 1 0 0 0 1 2 4
1 280 111601 112000 0 0 0 0 0 0 0 0 0 4 0 0 0 1 0 0 4
1 281 112001 112400 0 0 0 0 0 0 0 0 0 1 0 0 0 1 1 2 4
1 282 112401 112800 0 0 0 0 0 0 0 0 0 3 0 0 0 2 4 4 2
1 283 112801 113200 0 0 0 0 0 0 0 0 0 3 0 0 0 4 4 4 2
1 284 113201 113600 0 0 0 0 0 0 4 0 0 3 0 0 0 3 4 4 2
1 285 113601 114000 0 0 0 0 0 0 2 0 0 2 0 0 0 1 3 4 2
1 286 114001 114400 0 2 0 0 0 0 0 0 0 2 0 0 0 1 0 0 4
1 287 114401 114800 0 4 2 0 0 0 0 0 4 3 2 0 0 1 0 0 1
1 288 114801 115200 0 1 0 0 0 0 0 0 4 4 4 0 1 1 0 3 5
1 289 115201 115600 0 0 0 0 0 0 0 4 2 2 4 0 0 1 0 2 5
1 290 115601 116000 0 0 0 0 0 0 0 1 0 1 0 0 0 1 0 2 4
1 291 116001 116400 0 0 0 0 0 0 0 0 0 1 0 0 0 1 0 1 4
1 292 116401 116800 0 0 0 0 0 0 0 0 0 2 0 0 0 2 0 0 4
1 293 116801 117200 2 2 1 0 1 0 0 1 0 3 0 0 0 1 0 0 4
1 294 117201 117600 4 4 4 0 4 0 0 4 4 2 0 0 0 3 0 0 1
1 295 117601 118000 4 4 4 0 3 0 0 4 4 3 0 0 0 2 0 0 1
1 296 118001 118400 4 4 4 0 4 0 0 4 3 3 0 0 0 1 0 4 1
1 297 118401 118800 2 1 1 0 1 0 0 1 0 2 0 0 0 2 0 2 4
1 298 118801 119200 0 0 0 0 0 0 0 0 0 0 0 0 0 1 0 0 4
1 299 119201 119600 0 0 0 0 0 0 0 0 0 3 0 0 0 2 2 3 2
1 300 119601 120000 0 0 0 0 0 0 0 0 0 2 0 0 0 1 0 1 4
1 301 120001 120400 0 0 0 0 0 0 0 0 0 1 0 0 0 1 0 2 4
1 302 120401 120800 0 0 0 0 0 0 0 0 0 1 0 0 0 4 0 4 2
1 303 120801 121200 0 0 0 0 0 0 0 0 0 1 0 0 0 1 0 3 4
1 304 121201 121600 0 0 0 0 0 0 0 0 0 2 1 0 0 1 0 4 4
1 305 121601 122000 0 0 0 0 0 0 0 1 0 4 0 0 0 1 0 4 2
1 306 122001 122400 0 0 0 0 0 0 0 4 0 4 3 0 2 2 0 4 5
1 307 122401 122800 0 0 0 0 0 0 0 1 0 4 4 0 0 0 1 4 5
1 308 122801 123200 0 0 0 0 0 0 0 4 0 4 1 0 0 0 4 4 2
1 309 123201 123600 0 0 0 0 0 0 0 4 0 3 1 0 2 1 2 4 5
1 310 123601 124000 0 0 0 0 0 0 0 3 0 3 4 0 1 1 3 4 5
1 311 124001 124400 0 0 0 0 0 0 0 4 0 4 4 0 1 3 4 4 5
1 312 124401 124800 0 0 0 0 0 0 0 4 0 1 4 0 0 1 0 4 5
1 313 124801 125200 0 0 0 0 0 0 0 4 0 3 4 0 0 0 0 3 5
1 314 125201 125600 0 0 0 0 0 0 0 4 0 2 4 0 0 1 2 3 5
1 315 125601 126000 0 0 0 0 0 0 0 4 1 1 4 0 0 0 3 4 5
1 316 126001 126400 0 0 0 0 0 0 0 3 4 2 4 0 0 2 4 4 5
1 317 126401 126800 0 0 0 0 0 0 0 3 1 3 4 0 1 1 1 3 5
1 318 126801 127200 0 0 0 0 0 0 0 1 4 3 4 0 0 0 2 4 5
1 319 127201 127600 0 0 0 0 0 0 0 3 4 3 4 0 1 2 3 4 5
1 320 127601 128000 0 0 1 0 0 0 0 0 4 3 4 0 0 2 0 1 5
1 321 128001 128400 4 0 2 0 0 0 0 0 4 4 4 0 0 2 0 4 5
1 322 128401 128800 0 0 0 0 0 0 0 0 1 2 1 0 0 1 0 3 4
1 323 128801 129200 0 0 0 0 0 0 0 0 0 1 0 0 0 1 0 2 4
1 324 129201 129600 0 0 0 0 0 0 0 0 0 1 0 0 0 0 0 0 4
1 325 129601 130000 0 4 0 0 0 0 0 0 1 0 0 0 0 1 0 0 4
1 326 130001 130400 0 4 0 0 0 0 0 0 4 0 0 0 0 0 0 0 1
1 327 130401 130800 0 2 0 0 0 0 0 0 1 2 0 0 0 1 0 0 4
1 328 130801 131200 0 0 0 0 0 0 0 0 0 0 0 0 0 0 0 0 0
1 329 131201 131600 0 0 0 0 0 0 0 0 0 1 1 0 0 1 0 0 4
1 330 131601 132000 0 0 0 0 0 0 0 0 0 2 0 0 1 2 0 0 4
1 331 132001 132400 0 0 0 0 0 0 1 0 0 2 0 0 0 1 1 3 2
1 332 132401 132800 0 0 0 0 1 0 3 0 0 4 0 0 2 2 4 4 2
1 333 132801 133200 0 0 0 0 3 0 0 0 0 4 0 0 1 1 4 4 2
1 334 133201 133600 0 0 0 0 0 0 0 2 0 3 0 0 0 0 4 0 2
1 335 133601 134000 0 0 0 0 0 0 0 3 0 4 0 0 0 1 2 0 4
1 336 134001 134400 0 0 0 0 0 0 0 1 0 4 0 0 2 2 4 0 2
1 337 134401 134800 0 0 0 0 0 0 0 0 0 4 0 0 1 1 4 2 2
1 338 134801 135200 0 0 0 0 0 0 0 3 0 2 1 0 0 2 2 1 2
1 339 135201 135600 2 0 0 0 0 0 0 0 0 1 0 0 0 1 0 0 4
1 340 135601 136000 4 0 0 0 0 0 0 0 0 3 0 0 0 2 0 0 4
1 341 136001 136400 1 1 2 0 0 0 0 0 4 0 0 0 0 0 0 0 4
1 342 136401 136800 4 3 3 0 0 0 0 0 3 3 0 0 0 2 0 0 1
1 343 136801 137200 1 1 0 0 0 0 0 4 2 2 0 0 0 1 1 2 5
1 344 137201 137600 2 0 0 0 0 0 0 4 0 3 0 0 0 3 3 4 2
1 345 137601 138000 1 0 0 0 0 0 0 3 0 1 1 0 1 2 0 4 5
1 346 138001 138400 0 0 0 0 0 0 1 0 0 2 0 0 0 1 0 0 4
1 347 138401 138800 4 0 0 0 0 0 4 0 0 3 0 0 0 2 4 4 2
1 348 138801 139200 3 0 0 0 0 0 4 0 0 3 0 0 1 2 4 4 2
1 349 139201 139600 2 0 0 0 0 0 4 0 0 3 0 0 1 2 3 4 2
1 350 139601 140000 0 0 0 0 0 0 0 0 0 2 0 0 2 2 0 0 4
1 351 140001 140400 0 0 0 0 0 0 0 0 0 1 0 0 0 0 0 0 4
1 352 140401 140800 0 0 0 0 0 0 0 0 0 1 0 0 0 0 0 0 4
1 353 140801 141200 0 0 0 0 0 0 0 0 0 0 0 0 0 1 0 0 4
1 354 141201 141600 0 0 0 0 0 0 0 0 0 3 0 0 0 1 0 0 4
1 355 141601 142000 0 1 0 0 0 0 0 0 1 2 0 0 0 0 0 0 4
1 356 142001 142400 3 4 4 0 0 0 0 0 4 2 0 0 0 1 0 0 1
1 357 142401 142800 3 4 4 0 0 0 0 0 4 4 0 0 0 1 0 0 1
1 358 142801 143200 0 1 2 0 0 0 0 0 2 2 0 0 0 1 0 0 4
1 359 143201 143600 1 0 0 0 0 0 0 0 1 4 0 0 0 1 0 0 4
1 360 143601 144000 4 0 0 0 0 0 0 0 3 2 0 0 0 1 0 0 1
1 361 144001 144400 4 0 0 0 0 0 0 0 2 1 0 0 0 1 0 0 4
1 362 144401 144800 3 0 0 0 0 0 0 2 0 1 0 0 1 1 0 0 4
1 363 144801 145200 0 0 0 0 0 0 0 1 0 1 0 0 0 2 0 0 4
1 364 145201 145600 0 0 0 0 0 0 0 0 0 1 0 0 0 2 0 0 4
1 365 145601 146000 0 0 0 0 0 0 0 0 0 1 0 0 0 1 0 0 4
1 366 146001 146400 0 0 0 0 0 0 0 0 0 1 0 0 1 2 0 0 4
1 367 146401 146800 0 0 0 0 0 0 0 0 0 1 0 0 0 0 0 0 4
1 368 146801 147200 0 0 0 0 0 0 0 0 0 1 0 0 0 1 0 0 4
1 369 147201 147600 0 0 0 0 0 0 0 0 0 1 0 0 0 1 0 0 4
1 370 147601 148000 0 0 0 0 0 0 0 0 0 1 0 0 0 3 0 0 4
1 371 148001 148400 0 0 0 0 0 0 1 0 0 2 0 0 0 2 1 2 4
1 372 148401 148800 0 0 0 0 3 0 4 0 0 4 0 0 0 2 4 4 2
1 373 148801 149200 0 0 0 0 0 0 0 0 0 3 0 0 0 2 4 4 2
1 374 149201 149600 2 0 0 0 1 0 3 0 0 4 0 0 0 4 4 4 2
1 375 149601 150000 3 0 0 0 1 0 3 0 0 2 0 0 1 1 2 3 2
1 376 150001 150400 0 0 0 0 0 0 0 0 0 3 0 0 0 2 0 4 2
1 377 150401 150800 0 0 0 0 0 0 0 0 0 3 0 0 0 1 0 0 4
1 378 150801 151200 0 0 0 0 0 0 0 0 0 2 0 0 0 1 2 2 2
1 379 151201 151600 2 0 0 0 0 0 3 0 0 4 0 0 2 2 4 4 2
1 380 151601 152000 4 0 0 0 0 0 1 0 0 3 0 0 2 2 4 2 2
1 381 152001 152400 1 0 0 0 0 0 0 0 0 2 0 0 0 1 2 2 2
1 382 152401 152800 0 0 0 0 0 0 0 0 0 1 0 0 0 0 0 0 4
1 383 152801 153200 0 0 0 0 0 0 3 0 0 2 0 0 0 1 4 3 2
1 384 153201 153600 0 0 0 0 0 0 4 0 0 3 0 0 0 0 4 4 2
1 385 153601 154000 0 0 0 0 0 0 4 0 0 4 0 0 0 2 4 4 2
1 386 154001 154400 0 0 0 0 0 0 2 0 0 3 0 0 0 1 1 1 4
1 387 154401 154800 1 0 0 0 0 0 0 0 0 3 0 0 0 1 1 2 4
1 388 154801 155200 4 3 3 0 2 0 0 4 2 4 0 0 0 1 4 4 1
1 389 155201 155600 4 4 4 0 4 0 3 2 2 4 0 0 0 2 4 4 1
1 390 155601 156000 4 4 4 0 4 0 2 0 4 3 0 0 0 3 4 4 1
1 391 156001 156400 1 1 1 0 0 0 0 0 0 3 0 0 0 2 0 0 4
1 392 156401 156800 0 0 0 0 0 0 0 0 0 1 0 0 0 1 0 0 4
1 393 156801 157200 0 0 1 0 0 0 0 0 1 2 0 0 0 2 0 4 2
1 394 157201 157600 4 0 4 0 0 0 0 0 4 3 0 0 0 1 0 4 1
1 395 157601 158000 4 3 4 0 0 0 0 0 4 2 0 0 0 4 0 1 1
1 396 158001 158400 4 4 4 0 0 0 0 0 4 4 0 0 0 3 0 0 1
1 397 158401 158800 3 3 4 0 0 0 0 0 2 1 0 0 0 3 0 0 1
1 398 158801 159200 0 0 0 0 0 0 0 0 0 1 0 0 0 0 0 0 4
1 399 159201 159600 0 0 0 0 0 0 0 0 0 1 0 0 0 0 0 0 4
1 400 159601 160000 0 0 0 0 0 0 0 1 0 2 0 0 0 2 0 1 4
1 401 160001 160400 0 0 2 0 0 0 0 4 0 3 3 0 0 2 0 4 5
1 402 160401 160800 0 0 2 0 0 0 0 4 0 4 4 0 0 3 3 4 5
1 403 160801 161200 1 0 0 0 0 0 0 3 4 3 4 0 1 2 4 4 5
1 404 161201 161600 4 0 0 0 0 0 0 0 4 4 4 0 2 3 4 4 5
1 405 161601 162000 3 1 3 0 2 0 0 0 4 4 4 0 1 1 4 4 5
1 406 162001 162400 3 4 4 0 4 0 0 0 4 2 4 0 0 1 2 2 1
1 407 162401 162800 0 4 3 0 0 0 0 0 3 1 0 0 0 1 0 0 1
1 408 162801 163200 0 1 0 0 0 0 0 0 0 2 0 0 0 0 0 0 4
1 409 163201 163600 3 3 2 0 1 0 0 0 1 1 0 0 0 2 0 3 1
1 410 163601 164000 4 2 1 0 0 0 0 0 4 1 3 0 0 1 1 1 1
1 411 164001 164400 3 0 0 0 0 0 0 0 4 1 4 0 0 2 4 4 5
1 412 164401 164800 0 0 0 0 4 0 0 4 0 3 4 0 1 1 4 4 5
1 413 164801 165200 0 0 0 0 0 0 0 4 0 4 4 0 1 2 4 4 5
1 414 165201 165600 0 0 0 0 0 0 0 4 0 4 2 0 1 0 4 4 5
1 415 165601 166000 0 0 0 0 4 0 0 4 0 4 0 0 0 2 4 4 2
1 416 166001 166400 0 0 0 0 0 0 0 0 0 1 1 0 0 1 1 3 4
1 417 166401 166800 0 0 0 0 0 0 0 0 0 2 0 0 0 0 0 1 4
1 418 166801 167200 2 0 0 0 0 0 3 0 0 3 0 0 0 0 2 3 2
1 419 167201 167600 3 0 0 0 0 0 4 0 0 3 0 0 0 2 4 4 2
1 420 167601 168000 3 0 0 0 0 0 4 0 0 2 0 0 1 2 3 3 2
1 421 168001 168400 0 0 0 0 0 0 0 0 0 3 0 0 0 2 0 4 2
1 422 168401 168800 0 0 0 0 0 0 0 0 0 2 0 0 0 2 0 0 4
1 423 168801 169200 0 0 0 0 0 0 0 0 0 1 0 0 1 1 0 0 4
1 424 169201 169600 0 0 0 0 0 0 0 0 0 1 0 0 0 1 0 0 4
1 425 169601 170000 0 0 0 0 0 0 0 0 0 1 0 0 1 0 0 0 4
1 426 170001 170400 0 0 0 0 0 0 0 0 0 4 0 0 1 2 0 0 4
1 427 170401 170800 0 0 0 0 0 0 0 0 0 2 0 0 0 2 1 0 4
1 428 170801 171200 0 0 0 0 0 0 0 0 0 2 0 0 0 2 3 3 2
1 429 171201 171600 0 0 0 0 0 0 0 0 0 2 0 0 0 2 0 2 4
1 430 171601 172000 0 0 0 0 0 0 0 0 0 2 0 0 0 2 0 1 4
1 431 172001 172400 0 0 0 0 0 0 0 0 0 1 0 0 0 2 0 1 4
1 432 172401 172800 0 0 2 0 0 0 3 0 0 1 0 0 0 2 0 4 2
1 433 172801 173200 0 0 0 0 0 0 0 0 0 2 0 0 0 2 0 1 4
1 434 173201 173600 0 0 0 0 0 0 0 0 0 4 0 0 0 2 0 0 4
1 435 173601 174000 0 0 0 0 0 0 0 0 0 1 0 0 0 1 0 0 4
1 436 174001 174400 0 0 0 0 0 0 0 0 0 1 0 0 0 1 0 0 4
1 437 174401 174800 0 0 0 0 0 0 0 0 0 1 0 0 0 1 0 1 4
1 438 174801 175200 0 0 0 0 0 0 0 0 0 1 0 0 0 1 0 1 4
1 439 175201 175600 0 0 0 0 0 0 0 0 0 3 0 0 0 1 0 0 4
1 440 175601 176000 0 0 0 0 0 0 0 0 0 1 0 0 0 1 0 0 4
1 441 176001 176400 0 0 0 0 1 1 0 0 0 1 0 0 0 1 0 0 4
1 442 176401 176800 0 0 0 0 2 1 0 0 0 1 0 0 0 0 2 2 4
1 443 176801 177200 0 0 0 0 0 0 0 0 0 2 0 0 0 3 1 3 2
1 444 177201 177600 1 0 0 0 0 0 0 0 0 3 0 0 0 3 4 4 2
1 445 177601 178000 3 0 0 0 0 0 2 0 0 4 0 0 0 1 4 4 2
1 446 178001 178400 0 0 0 0 0 0 0 0 0 1 0 0 0 1 1 2 4
1 447 178401 178800 0 0 0 0 0 0 0 0 0 2 0 0 0 1 0 0 4
1 448 178801 179200 0 0 0 0 0 0 0 0 0 2 0 0 0 1 0 0 4
1 449 179201 179600 0 0 0 0 0 0 0 0 0 1 0 0 0 1 0 0 4
1 450 179601 180000 0 0 0 0 0 0 0 0 0 1 0 0 0 1 0 0 4
1 451 180001 180400 0 0 0 0 0 0 0 0 0 1 0 0 0 0 0 0 4
1 452 180401 180800 0 0 1 0 0 0 0 3 0 2 0 0 0 1 0 4 2
1 453 180801 181200 0 4 4 0 0 0 0 1 2 1 0 0 0 0 0 0 1
1 454 181201 181600 0 4 4 0 0 0 0 0 4 2 0 0 0 2 0 0 1
1 455 181601 182000 0 4 3 0 0 0 0 0 3 1 0 0 0 3 0 0 1
1 456 182001 182400 0 2 0 0 0 0 0 0 1 4 0 0 0 2 0 0 4
1 457 182401 182800 0 0 0 0 0 0 0 0 0 1 0 0 0 0 0 0 4
1 458 182801 183200 0 0 0 0 0 0 0 0 0 2 0 0 0 0 0 0 4
1 459 183201 183600 0 0 0 0 0 0 0 0 0 1 0 0 0 1 0 0 4
1 460 183601 184000 0 0 0 0 0 0 0 0 0 2 0 0 0 0 0 0 4
1 461 184001 184400 0 0 0 0 0 0 0 0 0 2 0 0 0 1 0 0 4
1 462 184401 184800 0 0 0 0 0 0 0 0 0 0 0 0 0 1 0 0 4
1 463 184801 185200 1 2 1 0 0 0 0 0 1 1 0 0 0 1 0 0 4
1 464 185201 185600 4 4 4 0 1 0 0 0 4 3 0 0 0 1 0 0 1
1 465 185601 186000 4 4 4 0 2 0 0 0 4 4 2 0 1 3 0 0 1
1 466 186001 186400 4 1 1 0 0 0 0 0 4 4 4 0 0 1 0 1 1
1 467 186401 186800 0 0 0 0 0 0 0 0 2 1 1 0 0 3 0 2 4
1 468 186801 187200 0 2 0 0 0 0 0 0 2 1 0 0 0 2 0 0 4
1 469 187201 187600 3 4 4 0 3 0 0 0 4 1 2 0 0 1 3 1 1
1 470 187601 188000 4 4 4 0 2 0 0 0 4 4 4 0 0 2 4 4 1
1 471 188001 188400 3 1 1 0 0 0 0 0 4 3 4 0 0 1 4 4 5
1 472 188401 188800 0 0 0 0 0 0 0 2 4 2 4 0 2 2 4 4 5
1 473 188801 189200 0 0 0 0 0 0 0 4 4 4 4 0 2 2 4 4 5
1 474 189201 189600 0 0 0 0 0 0 0 4 2 4 4 0 1 3 2 4 5
1 475 189601 190000 0 0 0 0 0 0 0 3 0 2 4 0 1 2 0 4 5
1 476 190001 190400 1 0 0 0 0 0 0 0 0 3 1 0 1 3 0 4 2
1 477 190401 190800 4 2 0 0 0 0 0 0 0 3 0 0 1 3 0 4 2
1 478 190801 191200 4 3 0 0 0 0 0 0 3 2 1 0 1 1 0 0 1
1 479 191201 191600 0 0 0 0 0 0 0 0 2 3 0 0 1 1 0 0 4
1 480 191601 192000 0 0 0 0 0 0 0 2 0 4 0 0 0 1 0 0 4
1 481 192001 192400 0 0 0 0 0 0 0 0 0 1 0 0 0 0 0 0 4
1 482 192401 192800 0 0 0 0 0 0 0 0 0 4 0 0 1 3 0 2 4
1 483 192801 193200 0 0 0 0 0 0 0 0 0 4 0 0 0 2 0 2 4
1 484 193201 193600 0 0 0 0 0 0 0 0 0 2 0 1 0 1 2 3 2
1 485 193601 194000 0 0 0 0 0 0 0 0 0 1 0 1 0 0 0 0 4
1 486 194001 194400 0 0 0 0 0 0 0 0 0 2 0 0 0 0 0 0 4
1 487 194401 194800 0 0 0 0 0 0 0 0 0 1 0 0 0 2 0 0 4
1 488 194801 195200 0 0 0 0 0 0 0 0 0 3 0 0 0 2 0 0 4
1 489 195201 195600 0 0 0 0 0 0 0 0 0 1 0 0 0 0 0 0 4
1 490 195601 196000 1 3 3 0 0 0 0 0 3 2 0 0 0 1 0 0 1
1 491 196001 196400 4 4 4 0 4 0 0 0 4 4 3 0 0 4 0 0 1
1 492 196401 196800 4 4 4 0 0 0 0 0 3 3 4 0 0 2 0 0 1
1 493 196801 197200 1 2 3 0 0 0 0 0 4 3 4 0 1 1 0 2 1
1 494 197201 197600 0 0 3 0 0 0 0 0 4 3 4 0 0 2 0 4 5
1 495 197601 198000 0 0 4 0 3 0 0 3 1 3 4 0 1 2 0 4 5
1 496 198001 198400 0 0 4 0 3 0 0 0 0 2 4 0 0 2 0 4 5
1 497 198401 198800 0 0 0 0 0 0 0 0 0 1 0 0 0 1 0 1 4
1 498 198801 199200 0 0 0 0 0 0 0 0 0 2 0 0 0 1 0 0 4
1 499 199201 199600 0 1 0 0 0 0 0 0 0 3 0 0 0 1 0 0 4
1 500 199601 2e+05 0 4 3 0 1 0 0 0 0 2 0 0 0 0 0 0 4
1 501 200001 200400 0 4 4 0 2 0 0 0 3 2 1 0 0 0 0 0 1
1 502 200401 200800 4 4 4 0 4 0 0 1 4 1 4 0 0 1 0 2 1
1 503 200801 201200 0 1 4 0 2 0 0 4 2 1 4 0 0 1 0 4 5
1 504 201201 201600 0 0 3 0 0 0 0 1 0 3 2 0 0 2 0 4 5
1 505 201601 202000 0 0 0 0 0 0 0 0 0 1 0 0 0 1 0 0 4
1 506 202001 202400 3 0 0 0 0 0 0 0 0 4 0 0 1 3 0 0 4
1 507 202401 202800 2 0 0 0 0 0 0 0 0 1 0 0 0 0 0 0 4
1 508 202801 203200 0 0 0 0 0 0 0 0 0 3 0 0 1 2 2 0 4
1 509 203201 203600 0 0 0 0 0 0 0 1 0 0 0 0 0 1 4 4 2
1 510 203601 204000 0 0 0 0 0 0 0 2 0 2 0 0 1 0 4 3 2
1 511 204001 204400 0 0 0 0 0 0 0 0 0 1 1 0 1 1 2 2 4
1 512 204401 204800 0 0 0 0 0 0 0 0 0 1 0 0 0 1 0 0 4
1 513 204801 205200 1 1 0 0 0 0 0 0 0 1 0 0 0 1 0 0 4
1 514 205201 205600 4 4 2 0 0 0 0 3 0 4 0 0 0 1 0 3 1
1 515 205601 206000 4 1 1 0 0 0 0 0 0 2 0 0 0 1 0 4 2
1 516 206001 206400 1 0 0 0 0 0 0 0 0 1 0 0 0 1 0 0 4
1 517 206401 206800 0 0 0 0 0 0 0 0 0 2 0 0 0 0 0 2 4
1 518 206801 207200 0 0 0 0 0 0 0 0 0 3 0 0 0 2 0 4 2
1 519 207201 207600 0 0 0 0 0 0 0 0 0 1 0 0 0 1 0 1 4
1 520 207601 208000 0 0 0 0 0 0 0 0 0 1 0 0 0 2 0 2 4
1 521 208001 208400 0 0 0 0 0 0 0 0 0 1 0 0 0 0 0 1 4
1 522 208401 208800 0 0 0 0 0 0 0 0 0 2 0 0 0 0 0 0 4
1 523 208801 209200 0 0 0 0 0 0 0 0 0 1 0 0 0 0 0 0 4
1 524 209201 209600 0 0 0 0 0 0 3 0 0 2 0 0 0 2 2 2 2
1 525 209601 210000 0 0 0 0 0 0 4 0 0 3 0 0 0 0 4 3 2
1 526 210001 210400 0 0 0 0 0 0 3 0 0 1 0 0 0 1 3 3 2
1 527 210401 210800 0 0 0 0 0 0 0 0 0 1 0 0 0 1 2 3 2
1 528 210801 211200 0 0 0 0 0 0 0 0 0 1 0 0 0 1 2 2 4
1 529 211201 211600 0 0 0 0 0 0 3 0 0 2 0 0 0 0 4 4 2
1 530 211601 212000 0 0 0 0 0 0 4 0 0 3 0 0 0 1 4 4 2
1 531 212001 212400 0 0 0 0 0 0 4 0 0 4 0 0 0 2 4 4 2
1 532 212401 212800 0 0 0 0 0 0 1 0 0 3 0 0 1 2 2 2 2
1 533 212801 213200 0 0 0 0 0 0 0 0 0 1 0 0 0 0 0 0 4
1 534 213201 213600 0 0 0 0 0 0 0 0 0 1 0 0 0 1 0 0 4
1 535 213601 214000 0 0 0 0 0 0 0 0 0 1 0 0 0 0 0 0 4
1 536 214001 214400 0 0 0 0 0 0 0 0 0 1 0 0 0 1 0 0 4
1 537 214401 214800 0 0 0 0 0 0 0 0 0 2 0 0 0 1 0 0 4
1 538 214801 215200 0 0 0 0 0 0 0 0 0 1 0 0 0 0 0 0 4
1 539 215201 215600 0 0 0 0 0 0 0 0 0 4 0 0 0 2 3 3 2
1 540 215601 216000 0 0 0 0 0 0 0 0 0 2 0 0 0 2 4 4 2
1 541 216001 216400 0 0 0 0 0 0 0 0 0 4 0 0 0 1 3 4 2
1 542 216401 216800 0 0 0 0 0 0 0 0 0 4 0 0 0 3 4 4 2
1 543 216801 217200 0 0 0 0 0 0 0 0 0 3 0 0 0 0 3 4 2
1 544 217201 217600 0 0 0 0 0 0 0 0 0 2 0 0 0 0 0 0 4
1 545 217601 218000 0 0 0 0 0 0 0 0 0 1 0 0 0 1 0 0 4
1 546 218001 218400 0 0 0 0 0 0 0 0 0 1 0 0 0 2 0 0 4
1 547 218401 218800 0 0 0 0 0 0 0 0 0 1 0 0 0 1 0 0 4
1 548 218801 219200 0 0 0 0 0 0 0 0 0 1 0 0 0 1 0 0 4
1 549 219201 219600 0 0 1 0 0 0 0 0 0 4 0 0 0 3 4 4 2
1 550 219601 220000 2 0 0 0 0 0 0 0 0 3 0 0 0 3 4 4 2
1 551 220001 220400 3 0 2 0 0 0 0 0 0 3 0 0 0 0 1 2 4
1 552 220401 220800 4 2 4 0 0 0 0 0 0 3 0 0 0 3 0 4 1
1 553 220801 221200 3 0 1 0 0 0 0 0 0 2 0 0 0 3 0 2 4
1 554 221201 221600 0 0 0 0 0 0 0 0 0 2 0 0 0 0 1 1 4
1 555 221601 222000 0 0 0 0 1 0 0 0 0 2 0 0 0 1 3 3 2
1 556 222001 222400 0 0 0 0 4 0 0 0 0 2 0 0 0 1 4 4 2
1 557 222401 222800 0 0 0 0 0 0 0 3 0 3 0 0 1 2 3 3 2
1 558 222801 223200 0 0 3 0 0 0 0 2 0 3 0 0 3 3 3 3 2
1 559 223201 223600 1 0 0 0 0 0 0 0 0 3 0 0 1 1 1 1 4
1 560 223601 224000 4 4 0 0 0 0 0 0 0 4 0 0 0 2 4 3 2
1 561 224001 224400 4 2 0 0 0 0 0 0 0 3 0 0 0 2 3 3 2
1 562 224401 224800 1 0 0 0 0 0 0 0 0 1 0 0 0 1 0 0 4
1 563 224801 225200 0 0 0 0 0 0 0 0 0 2 1 0 0 1 0 0 4
1 564 225201 225600 0 0 0 0 0 0 0 0 0 2 3 0 0 2 0 0 4
1 565 225601 226000 0 2 2 0 0 0 0 0 0 1 0 0 0 4 0 1 4
1 566 226001 226400 4 4 4 0 0 0 0 1 4 3 0 0 0 3 0 4 1
1 567 226401 226800 3 4 4 0 3 0 0 4 4 1 0 0 1 4 0 3 1
1 568 226801 227200 4 4 4 0 0 0 0 1 4 4 0 0 0 2 0 0 1
1 569 227201 227600 1 2 0 0 0 0 0 0 0 1 0 0 0 1 0 0 4
1 570 227601 228000 0 0 0 0 0 0 0 0 0 3 0 0 0 0 0 0 4
1 571 228001 228400 0 0 0 0 0 0 0 0 0 1 0 0 1 1 0 2 4
1 572 228401 228800 0 0 0 0 0 0 0 0 0 1 0 0 0 2 0 1 4
1 573 228801 229200 1 3 2 0 0 0 0 0 0 2 0 0 0 2 0 0 4
1 574 229201 229600 4 4 4 0 0 0 0 0 1 2 0 0 0 2 0 4 1
1 575 229601 230000 3 3 0 0 0 0 0 0 0 1 1 0 0 1 0 4 4
1 576 230001 230400 0 0 0 0 0 0 0 0 0 1 0 0 0 1 0 0 4
1 577 230401 230800 0 0 0 0 0 0 0 0 0 2 0 0 0 2 0 3 4
1 578 230801 231200 0 0 0 0 0 0 0 0 0 1 0 0 0 0 1 1 4
1 579 231201 231600 0 0 0 0 0 0 0 0 0 4 0 0 0 2 4 4 2
1 580 231601 232000 0 0 0 0 0 0 0 0 0 2 0 0 1 2 3 1 2
1 581 232001 232400 0 0 0 0 0 0 0 0 0 3 0 0 0 1 0 0 4
1 582 232401 232800 0 0 0 0 0 0 0 0 0 2 0 0 0 1 0 0 4
1 583 232801 233200 0 0 0 0 0 0 0 0 0 1 2 0 0 1 0 1 4
1 584 233201 233600 0 0 0 0 0 0 0 0 0 4 4 0 0 2 0 4 5
1 585 233601 234000 0 0 0 0 0 0 0 3 0 1 4 0 0 1 0 2 5
1 586 234001 234400 0 0 0 0 0 0 0 3 0 3 4 0 1 2 2 3 5
1 587 234401 234800 0 0 0 0 0 0 0 3 0 4 4 0 1 2 2 4 5
1 588 234801 235200 0 0 0 0 0 0 0 0 3 4 4 0 1 2 0 4 5
1 589 235201 235600 0 0 0 0 0 0 0 0 3 3 4 0 1 2 0 2 5
1 590 235601 236000 0 0 0 0 0 0 0 0 4 4 4 0 1 1 3 3 5
1 591 236001 236400 0 0 0 0 0 0 0 0 4 2 4 0 2 2 4 4 5
1 592 236401 236800 0 0 0 0 0 0 0 0 3 4 4 0 0 1 2 2 5
1 593 236801 237200 2 1 0 0 1 0 0 0 4 4 4 0 2 3 4 3 5
1 594 237201 237600 4 4 4 0 4 0 0 0 4 3 4 0 1 2 0 0 1
1 595 237601 238000 3 3 2 0 2 0 0 0 2 3 1 0 0 2 0 0 1
1 596 238001 238400 0 0 0 0 0 0 0 0 0 3 0 2 0 1 0 1 4
1 597 238401 238800 0 0 0 0 0 0 0 0 0 3 0 4 0 2 4 4 6
1 598 238801 239200 0 0 0 0 0 0 0 0 0 3 0 4 0 1 4 4 6
1 599 239201 239600 0 0 0 0 0 0 0 0 0 2 0 1 0 0 1 2 4
1 600 239601 240000 0 0 0 0 0 0 0 0 0 2 0 0 0 1 0 1 4
1 601 240001 240400 1 0 0 0 0 0 0 0 0 4 0 0 0 1 4 4 2
1 602 240401 240800 3 0 0 0 0 0 0 0 0 2 1 0 0 0 3 3 2
1 603 240801 241200 0 0 0 0 0 0 0 3 0 4 0 0 0 0 4 2 2
1 604 241201 241600 0 0 0 0 0 0 0 0 0 3 0 0 0 2 4 4 2
1 605 241601 242000 0 0 0 0 0 0 0 0 0 4 0 0 0 0 4 4 2
1 606 242001 242400 0 0 0 0 0 0 0 0 0 3 0 0 0 2 2 0 4
1 607 242401 242800 0 0 0 0 0 0 0 0 0 0 0 0 0 2 4 3 2
1 608 242801 243200 0 0 0 0 0 0 0 0 0 2 0 0 1 2 3 0 4
1 609 243201 243600 0 0 0 0 0 0 0 0 0 3 0 0 1 2 4 3 2
1 610 243601 244000 0 0 0 0 0 0 0 0 0 4 0 0 0 2 3 1 2
1 611 244001 244400 0 0 0 0 0 0 4 0 0 2 0 0 1 1 4 2 2
1 612 244401 244800 0 0 0 0 0 0 4 0 0 0 0 0 2 1 2 0 4
1 613 244801 245200 0 0 0 0 0 0 1 0 0 4 0 0 0 1 1 0 4
1 614 245201 245600 0 0 0 0 0 0 3 0 0 3 0 0 0 0 1 0 4
1 615 245601 246000 0 0 0 0 0 0 0 0 0 2 0 0 0 1 0 0 4
1 616 246001 246400 1 0 0 0 0 0 0 0 0 1 0 0 0 2 0 0 4
1 617 246401 246800 4 0 0 0 0 0 4 0 0 1 1 0 0 0 3 3 2
1 618 246801 247200 0 0 0 0 0 0 0 0 0 3 0 0 0 0 1 0 4
1 619 247201 247600 0 0 0 0 0 0 0 0 0 2 0 0 0 1 2 0 4
1 620 247601 248000 0 0 0 0 0 0 0 0 0 3 0 0 0 0 0 0 4
1 621 248001 248400 0 0 0 0 0 0 0 0 0 3 0 0 0 0 0 0 4
1 622 248401 248800 0 0 0 0 0 0 0 0 0 2 0 0 0 0 0 0 4
1 623 248801 249200 2 2 0 0 0 0 0 0 0 3 0 0 1 1 0 0 4
1 624 249201 249600 3 3 0 0 0 0 0 0 4 3 0 0 0 2 2 0 1
1 625 249601 250000 4 0 0 0 0 0 0 0 4 3 0 0 0 0 2 0 1
1 626 250001 250400 1 0 0 0 0 0 0 0 4 1 1 0 1 1 0 0 4
1 627 250401 250800 0 0 0 0 0 0 0 2 2 3 0 0 1 1 0 0 4
1 628 250801 251200 0 0 0 0 0 0 0 4 0 1 1 0 0 1 4 3 2
1 629 251201 251600 0 0 0 0 0 0 0 3 2 2 0 0 2 1 4 3 2
1 630 251601 252000 0 0 0 0 0 0 0 2 0 2 0 0 1 3 4 2 2
1 631 252001 252400 0 0 0 0 0 0 0 0 0 2 0 0 1 3 0 0 4
1 632 252401 252800 0 0 0 0 0 0 0 0 0 1 0 0 0 0 0 0 4
1 633 252801 253200 0 0 0 0 0 0 0 0 0 2 0 0 1 3 0 0 4
1 634 253201 253600 0 0 0 0 0 0 0 0 0 2 0 0 0 1 0 0 4
1 635 253601 254000 0 0 0 0 0 0 0 0 0 3 0 0 0 1 0 0 4
1 636 254001 254400 0 0 0 0 0 0 0 0 0 4 0 0 0 1 0 4 2
1 637 254401 254800 1 0 0 0 0 0 0 0 0 2 0 0 0 0 0 1 4
1 638 254801 255200 4 0 0 0 0 0 0 0 0 2 0 0 0 1 0 1 4
1 639 255201 255600 1 0 0 0 0 0 0 0 0 1 0 0 0 0 0 1 4
1 640 255601 256000 0 0 0 0 0 0 0 0 0 0 0 1 0 0 0 0 4
1 641 256001 256400 0 0 0 0 0 0 0 0 0 1 0 0 0 0 0 0 4
1 642 256401 256800 0 0 0 0 0 0 0 0 0 0 0 0 0 1 0 0 4
1 643 256801 257200 2 0 0 0 1 0 2 0 0 1 0 0 0 0 2 2 2
1 644 257201 257600 4 0 0 0 1 0 4 0 0 3 0 0 0 1 4 4 2
1 645 257601 258000 0 0 0 0 0 0 1 0 0 0 0 3 0 0 0 0 6
1 646 258001 258400 0 0 0 3 0 2 0 0 0 0 0 4 0 0 0 0 3
1 647 258401 258800 0 0 0 3 0 0 0 0 0 1 0 3 0 0 0 0 3
1 648 258801 259200 0 3 0 0 0 0 0 0 0 1 0 0 0 1 2 2 4
1 649 259201 259600 0 1 0 0 0 0 0 0 0 2 0 0 0 0 0 0 4
1 650 259601 260000 0 0 0 0 0 0 0 0 0 2 0 0 0 1 2 2 2
1 651 260001 260400 0 0 0 0 0 0 0 2 0 2 0 0 0 0 4 4 2
1 652 260401 260800 0 0 0 0 0 0 0 3 0 1 0 0 0 0 1 0 4
1 653 260801 261200 2 0 0 0 0 0 0 1 0 3 0 0 0 0 3 3 2
1 654 261201 261600 1 0 0 0 0 0 0 1 0 2 0 0 0 1 2 3 2
1 655 261601 262000 0 0 0 0 0 0 0 0 0 0 0 0 0 1 0 0 4
1 656 262001 262400 0 0 0 0 0 0 0 0 0 1 0 0 0 1 0 0 4
1 657 262401 262800 0 1 0 0 0 0 0 0 0 1 0 0 0 2 0 0 4
1 658 262801 263200 2 4 4 0 0 0 0 0 4 2 0 0 0 2 0 0 1
1 659 263201 263600 4 3 0 0 0 0 0 0 4 3 2 0 1 3 2 2 1
1 660 263601 264000 2 0 0 0 0 0 0 0 4 3 4 0 1 1 4 3 5
1 661 264001 264400 0 0 0 0 0 0 0 0 4 3 4 0 2 1 4 4 5
1 662 264401 264800 0 0 0 0 0 0 0 0 4 1 4 0 0 2 0 2 5
1 663 264801 265200 0 0 0 0 0 0 0 0 0 1 4 0 0 1 0 1 5
1 664 265201 265600 0 0 0 0 0 0 0 0 0 1 2 0 0 1 0 4 5
1 665 265601 266000 0 0 0 0 0 0 0 0 0 2 0 0 0 2 0 4 2
1 666 266001 266400 0 0 0 0 0 0 0 0 0 2 1 0 0 1 0 2 4
1 667 266401 266800 0 4 0 0 0 0 0 0 3 3 0 0 0 1 0 4 1
1 668 266801 267200 0 1 0 0 0 0 0 0 1 2 2 0 0 1 0 0 4
1 669 267201 267600 0 0 0 0 0 0 0 0 0 1 2 0 0 0 0 4 5
1 670 267601 268000 0 0 0 0 0 0 0 0 0 2 0 0 0 2 0 0 4
1 671 268001 268400 0 2 1 0 0 0 0 0 0 2 0 0 0 3 0 0 4
1 672 268401 268800 4 4 3 0 3 0 0 2 4 3 0 0 0 1 0 0 1
1 673 268801 269200 4 4 4 0 3 0 0 4 4 3 1 0 0 2 0 4 1
1 674 269201 269600 4 4 3 0 0 0 0 3 4 3 0 0 0 2 0 4 1
1 675 269601 270000 1 0 0 0 0 0 0 0 0 1 0 0 0 3 0 1 4
1 676 270001 270400 4 4 1 1 0 0 0 0 0 1 0 0 0 3 0 0 1
1 677 270401 270800 4 4 4 3 0 2 0 0 2 2 0 0 0 1 0 0 1
1 678 270801 271200 3 4 4 0 3 0 0 0 4 3 0 0 0 3 0 2 1
1 679 271201 271600 4 4 1 0 0 0 0 0 4 4 0 0 0 1 0 4 1
1 680 271601 272000 0 0 0 0 0 0 0 3 0 2 0 0 0 2 0 4 2
1 681 272001 272400 0 0 0 0 0 0 0 4 0 2 0 0 0 2 0 3 4
1 682 272401 272800 0 0 0 0 0 0 0 3 0 3 2 0 0 1 2 4 5
1 683 272801 273200 0 0 0 0 0 0 0 3 0 1 4 0 0 1 4 4 5
1 684 273201 273600 0 0 0 0 0 0 0 0 0 4 4 0 0 1 1 0 5
1 685 273601 274000 3 1 0 0 0 0 0 0 4 4 4 0 2 2 4 4 5
1 686 274001 274400 4 4 0 0 0 0 0 0 4 2 3 0 0 3 4 4 1
1 687 274401 274800 2 2 0 0 0 0 0 0 1 3 0 0 0 2 1 2 2
1 688 274801 275200 0 0 0 0 0 0 0 0 0 1 0 0 0 0 0 0 4
1 689 275201 275600 0 0 0 0 1 0 0 0 0 2 0 0 0 2 0 3 4
1 690 275601 276000 0 0 0 0 2 0 0 3 0 2 1 0 0 1 0 4 5
1 691 276001 276400 0 0 0 0 0 0 0 4 0 2 4 0 0 2 0 3 5
1 692 276401 276800 0 0 0 0 0 0 0 3 0 2 4 0 0 1 0 2 5
1 693 276801 277200 0 0 0 0 0 0 0 3 0 3 4 0 0 1 3 4 5
1 694 277201 277600 3 0 0 0 0 0 0 2 0 4 4 0 1 3 4 4 5
1 695 277601 278000 2 0 0 0 0 0 0 4 2 4 0 0 1 4 2 3 2
1 696 278001 278400 4 3 4 0 1 0 0 1 4 2 0 0 0 1 4 4 1
1 697 278401 278800 4 4 3 0 2 0 0 0 4 2 0 0 0 1 0 1 1
1 698 278801 279200 4 4 4 0 0 0 0 0 4 3 3 0 0 2 0 0 1
1 699 279201 279600 3 1 1 0 0 0 0 0 4 4 4 0 0 1 2 0 1
1 700 279601 280000 0 0 0 0 0 0 0 0 4 3 4 0 0 1 3 2 5
1 701 280001 280400 0 0 0 0 0 0 0 0 4 3 4 0 0 1 4 4 5
1 702 280401 280800 0 0 0 0 0 0 0 0 4 2 4 0 0 1 4 4 5
1 703 280801 281200 0 0 0 0 0 0 0 0 3 3 4 0 1 3 3 4 5
1 704 281201 281600 0 0 0 0 0 0 0 0 0 4 4 0 2 3 0 3 5
1 705 281601 282000 0 0 0 0 0 0 0 2 0 3 4 0 1 1 0 3 5
1 706 282001 282400 0 0 0 0 0 0 0 0 0 2 4 0 0 1 0 2 5
1 707 282401 282800 0 0 0 0 0 0 0 0 0 2 1 0 0 3 0 0 4
1 708 282801 283200 0 0 0 0 0 0 0 2 0 1 1 0 0 0 0 0 4
1 709 283201 283600 0 0 0 0 0 0 0 1 0 2 4 0 0 0 0 0 5
1 710 283601 284000 0 0 0 0 2 0 0 1 0 2 0 0 0 3 0 3 4
1 711 284001 284400 0 1 0 0 0 0 0 0 0 1 0 0 0 1 0 2 4
1 712 284401 284800 1 4 0 0 0 0 0 0 3 4 0 0 0 1 0 0 1
1 713 284801 285200 2 2 3 0 0 0 0 0 4 3 4 0 0 2 2 1 1
1 714 285201 285600 0 0 0 0 0 0 0 0 4 2 0 0 1 1 4 4 2
1 715 285601 286000 3 0 0 0 0 0 0 0 4 4 2 0 1 2 4 4 5
1 716 286001 286400 0 0 0 0 0 0 0 0 4 4 4 0 1 2 4 4 5
1 717 286401 286800 0 0 0 0 0 0 0 0 4 3 4 0 1 1 3 3 5
1 718 286801 287200 0 0 0 0 0 0 0 0 4 1 4 0 0 1 3 3 5
1 719 287201 287600 0 0 0 0 0 0 0 0 4 1 4 0 2 1 4 4 5
1 720 287601 288000 0 0 0 0 0 0 0 0 4 1 4 0 1 0 0 0 5
1 721 288001 288400 0 0 0 0 0 0 0 0 4 3 4 0 0 0 3 4 5
1 722 288401 288800 0 0 0 0 0 0 0 3 4 1 4 0 1 0 3 3 5
1 723 288801 289200 0 0 0 0 0 0 0 4 4 3 4 0 1 2 3 3 5
1 724 289201 289600 0 0 0 0 0 0 0 4 1 2 4 0 1 1 3 4 5
1 725 289601 290000 0 0 0 0 0 0 0 4 0 3 4 0 2 2 0 4 5
1 726 290001 290400 0 0 0 0 0 0 0 4 0 3 2 0 1 2 0 4 5
1 727 290401 290800 0 0 0 0 0 0 0 2 0 2 0 0 1 1 0 4 2
1 728 290801 291200 0 0 0 0 0 0 0 0 0 2 0 0 0 4 0 3 4
1 729 291201 291600 0 0 0 0 0 0 0 0 0 2 0 0 0 3 0 0 4
1 730 291601 292000 0 0 0 0 0 0 0 0 0 1 0 1 0 1 0 1 4
1 731 292001 292400 0 0 0 0 0 0 0 0 0 4 0 4 0 2 4 4 6
1 732 292401 292800 0 0 0 0 0 0 0 0 0 3 0 2 0 0 2 3 2
1 733 292801 293200 0 0 0 0 0 0 0 0 0 2 0 0 0 1 0 0 4
1 734 293201 293600 2 4 4 0 2 0 0 0 3 2 0 0 0 0 0 0 1
1 735 293601 294000 4 4 4 0 3 0 0 0 4 1 3 0 0 1 0 0 1
1 736 294001 294400 3 3 0 0 0 0 0 0 4 4 4 0 0 1 0 3 1
1 737 294401 294800 1 0 0 0 0 0 0 0 3 3 4 0 0 2 0 4 5
1 738 294801 295200 1 0 0 0 0 0 0 0 0 3 3 0 0 1 0 4 5
1 739 295201 295600 4 3 0 0 0 0 0 2 0 4 0 0 0 2 0 4 1
1 740 295601 296000 1 0 0 0 0 0 0 0 0 1 0 0 0 1 0 1 4
1 741 296001 296400 0 0 0 0 0 0 0 1 0 2 4 0 0 2 0 3 5
1 742 296401 296800 0 0 0 0 0 0 0 3 3 3 4 0 1 2 0 4 5
1 743 296801 297200 3 0 0 0 0 0 0 1 3 3 4 0 1 3 0 4 5
1 744 297201 297600 1 1 0 0 1 0 0 0 4 2 4 0 0 1 0 1 5
1 745 297601 298000 0 4 0 0 0 0 0 0 4 3 1 0 0 1 0 1 1
1 746 298001 298400 0 2 0 0 0 0 0 0 1 2 0 0 0 1 0 0 4
1 747 298401 298800 0 2 0 0 0 0 0 0 2 1 0 0 0 1 0 1 4
1 748 298801 299200 4 4 4 0 2 0 0 0 4 3 0 0 0 1 0 4 1
1 749 299201 299600 4 4 2 0 2 0 0 3 4 4 2 0 0 0 0 4 1
1 750 299601 3e+05 4 1 4 0 0 0 0 4 4 4 4 0 0 0 0 4 1
1 751 300001 300400 4 0 1 0 3 0 0 2 4 3 4 0 0 1 0 4 5
1 752 300401 300800 0 0 0 0 0 0 0 2 2 2 0 0 0 0 0 1 4
1 753 300801 301200 0 0 0 0 0 0 0 0 0 2 0 0 0 1 0 0 4
1 754 301201 301600 0 0 0 0 0 0 0 0 0 3 0 0 0 2 0 0 4
1 755 301601 302000 3 0 0 0 0 0 0 0 0 1 0 0 0 2 0 0 4
1 756 302001 302400 2 0 0 0 0 0 0 0 0 1 0 0 0 1 0 0 4
1 757 302401 302800 0 0 0 0 0 0 0 0 0 0 0 0 0 0 0 0 0
1 758 302801 303200 0 0 0 0 0 0 0 0 0 1 0 0 0 1 0 0 4
1 759 303201 303600 1 1 0 0 0 0 0 0 0 1 0 0 0 0 0 0 4
1 760 303601 304000 4 4 4 0 1 0 0 4 4 3 0 0 0 4 0 4 1
1 761 304001 304400 2 1 2 0 2 0 0 1 0 4 0 0 0 2 0 4 2
1 762 304401 304800 0 0 0 0 0 0 0 1 0 3 0 0 0 2 0 4 2
1 763 304801 305200 0 0 0 0 0 0 0 2 4 2 3 0 0 1 0 1 5
1 764 305201 305600 0 0 0 0 0 0 0 0 3 4 4 0 0 2 0 0 5
1 765 305601 306000 4 4 3 0 1 0 0 0 4 4 4 0 0 2 0 0 1
1 766 306001 306400 3 4 4 0 3 0 0 0 4 3 0 0 0 2 0 0 1
1 767 306401 306800 2 1 0 0 0 0 0 0 0 1 0 0 0 1 0 4 4
1 768 306801 307200 3 0 0 0 0 0 0 0 0 4 0 0 0 1 0 4 2
1 769 307201 307600 2 0 0 0 0 0 0 2 0 4 0 0 2 1 4 4 2
1 770 307601 308000 3 0 0 0 0 0 0 1 0 2 1 0 0 2 4 4 2
1 771 308001 308400 1 0 0 0 0 0 0 2 3 4 3 0 0 3 4 4 5
1 772 308401 308800 4 1 0 0 0 0 0 0 4 1 0 0 0 1 1 1 1
1 773 308801 309200 2 2 0 0 0 0 0 0 3 3 0 0 1 4 0 0 1
1 774 309201 309600 0 0 0 0 0 0 0 0 0 2 0 0 0 1 0 0 4
1 775 309601 310000 0 0 0 0 0 0 0 0 0 2 0 0 0 1 0 3 4
1 776 310001 310400 0 0 0 0 0 0 0 0 0 3 0 0 0 2 0 0 4
1 777 310401 310800 0 0 0 0 0 0 4 0 0 4 0 0 0 2 2 4 2
1 778 310801 311200 0 0 0 0 0 0 0 0 0 3 0 0 0 0 2 2 2
1 779 311201 311600 0 0 0 0 0 0 4 0 0 3 0 0 0 2 4 4 2
1 780 311601 312000 2 0 0 0 0 0 3 0 0 3 0 0 0 1 4 4 2
1 781 312001 312400 4 0 0 0 3 0 4 0 0 3 0 0 0 2 4 4 2
1 782 312401 312800 4 0 0 0 0 0 2 0 0 4 0 0 0 1 4 4 2
1 783 312801 313200 0 0 0 0 0 0 0 0 0 3 0 0 0 3 1 3 2
1 784 313201 313600 0 0 0 0 0 0 0 2 0 2 0 0 1 2 0 1 4
1 785 313601 314000 0 0 0 0 0 0 0 3 0 4 4 0 0 1 0 4 5
1 786 314001 314400 0 0 0 0 0 0 0 3 1 4 4 0 3 2 0 4 5
1 787 314401 314800 0 0 0 0 0 0 0 2 4 4 4 0 1 3 4 4 5
1 788 314801 315200 0 0 0 0 0 0 0 0 4 4 4 0 0 1 3 3 5
1 789 315201 315600 2 4 4 0 0 0 0 0 4 3 4 0 0 1 0 0 1
1 790 315601 316000 3 3 0 0 0 0 0 0 4 4 0 0 0 2 0 0 1
1 791 316001 316400 2 2 2 0 0 0 0 0 4 2 0 0 0 1 0 0 1
1 792 316401 316800 4 3 3 0 0 0 0 0 4 3 3 0 0 1 0 0 1
1 793 316801 317200 1 0 0 0 0 0 0 0 1 2 4 0 0 1 1 0 5
1 794 317201 317600 0 0 0 0 0 0 0 0 4 3 4 0 2 3 4 4 5
1 795 317601 318000 0 0 0 0 0 0 0 0 4 4 4 0 3 1 3 3 5
1 796 318001 318400 0 0 0 0 0 0 0 0 0 4 4 0 1 1 0 1 5
1 797 318401 318800 0 0 0 0 0 0 0 3 0 3 4 0 0 1 0 4 5
1 798 318801 319200 0 0 0 0 0 0 0 3 0 2 1 0 0 3 0 4 5
1 799 319201 319600 0 0 0 0 0 0 0 1 0 3 0 0 0 2 0 4 2
1 800 319601 320000 0 0 0 0 0 0 0 0 0 1 0 0 0 1 0 1 4
1 801 320001 320400 0 0 0 0 0 0 0 2 0 3 3 0 1 1 0 4 5
1 802 320401 320800 0 0 0 0 0 0 0 4 2 3 4 0 0 2 1 4 5
1 803 320801 321200 0 0 0 0 0 0 0 1 4 4 4 0 0 1 4 4 5
1 804 321201 321600 1 0 0 0 0 0 0 0 4 2 4 0 2 1 3 4 5
1 805 321601 322000 4 1 0 0 0 0 0 0 4 2 4 0 1 3 4 4 5
1 806 322001 322400 4 4 1 0 0 0 0 0 4 3 4 0 0 2 4 4 1
1 807 322401 322800 3 4 4 0 0 0 0 0 4 4 1 0 0 4 0 0 1
1 808 322801 323200 2 4 1 0 0 0 0 0 4 2 1 0 0 2 0 0 1
1 809 323201 323600 4 4 0 0 0 0 0 0 3 3 4 0 0 2 0 0 1
1 810 323601 324000 0 0 0 0 0 0 0 0 3 2 4 0 2 1 0 2 5
1 811 324001 324400 0 0 0 0 0 0 0 2 1 4 4 0 2 2 0 4 5
1 812 324401 324800 0 0 0 0 0 0 0 3 0 3 1 0 2 3 0 4 5
1 813 324801 325200 0 0 0 0 0 0 0 0 0 2 0 0 0 2 0 4 2
1 814 325201 325600 1 3 2 0 3 0 0 0 4 1 2 0 0 1 0 0 1
1 815 325601 326000 4 4 3 0 2 0 0 0 4 1 4 0 0 1 1 1 1
1 816 326001 326400 1 2 3 0 0 0 0 0 4 3 4 0 1 0 4 4 5
1 817 326401 326800 0 0 0 0 0 0 0 0 4 1 4 0 1 1 4 4 5
1 818 326801 327200 0 0 0 0 0 0 0 0 4 4 4 0 0 1 4 4 5
1 819 327201 327600 0 0 0 0 0 0 0 0 2 3 4 0 0 2 2 2 5
1 820 327601 328000 0 0 0 0 0 0 0 0 0 1 4 0 0 1 0 0 4
1 821 328001 328400 0 0 0 0 0 0 0 1 0 1 4 0 2 1 0 3 5
1 822 328401 328800 0 0 0 0 0 0 0 4 0 3 4 0 1 1 0 2 5
1 823 328801 329200 0 0 0 0 0 0 0 4 0 1 4 0 0 1 0 4 5
1 824 329201 329600 0 0 0 0 0 0 0 4 0 3 4 1 0 3 0 4 5
1 825 329601 330000 0 0 0 0 0 0 0 3 0 3 4 0 0 2 0 4 5
1 826 330001 330400 0 0 0 0 2 0 0 2 0 4 1 0 2 3 0 4 5
1 827 330401 330800 0 0 0 0 1 0 0 0 0 2 0 0 0 1 0 2 4
1 828 330801 331200 0 0 0 0 2 0 0 4 0 4 2 0 0 2 0 4 5
1 829 331201 331600 0 0 0 0 1 0 0 4 0 2 4 0 0 2 0 4 5
1 830 331601 332000 0 0 0 0 0 0 0 4 0 4 4 1 1 1 0 4 5
1 831 332001 332400 0 0 0 0 0 0 0 4 0 3 4 1 0 1 0 4 5
1 832 332401 332800 0 0 0 0 0 0 0 3 0 3 4 0 1 3 0 4 5
1 833 332801 333200 0 0 0 0 0 0 0 3 2 3 4 0 0 2 0 4 5
1 834 333201 333600 0 0 0 0 0 0 0 3 3 3 4 0 0 2 4 4 5
1 835 333601 334000 0 0 0 0 0 0 0 2 4 2 4 0 0 1 0 2 5
1 836 334001 334400 0 0 0 0 0 0 0 0 4 3 4 0 3 3 0 4 5
1 837 334401 334800 0 0 0 0 0 0 0 0 4 2 4 0 0 1 0 3 5
1 838 334801 335200 0 0 0 0 0 0 0 0 4 2 4 0 1 1 4 4 5
1 839 335201 335600 0 0 0 0 0 0 0 0 4 2 4 0 1 0 4 4 5
1 840 335601 336000 0 0 0 0 0 0 0 0 4 4 4 0 0 1 4 4 5
1 841 336001 336400 2 0 0 0 0 0 0 0 4 3 4 0 0 3 4 4 5
1 842 336401 336800 4 3 0 0 0 0 0 0 4 2 4 0 0 1 4 4 1
1 843 336801 337200 4 4 3 0 2 0 1 0 4 3 4 0 0 3 4 4 1
1 844 337201 337600 3 4 4 0 2 0 3 0 4 3 4 0 0 3 4 3 1
1 845 337601 338000 1 3 1 0 0 0 0 0 3 4 1 0 0 2 0 0 1
1 846 338001 338400 1 4 0 0 0 0 0 0 4 2 1 0 0 2 0 0 1
1 847 338401 338800 4 4 4 0 1 0 0 0 4 2 4 0 0 1 3 2 1
1 848 338801 339200 4 0 0 0 3 0 0 0 4 3 2 0 1 1 4 4 5
1 849 339201 339600 0 0 0 0 0 0 0 4 0 3 0 0 0 2 4 4 2
1 850 339601 340000 0 0 0 0 0 0 0 2 0 2 0 0 2 2 2 4 2
1 851 340001 340400 0 0 0 0 0 0 0 0 0 3 0 0 1 2 0 0 4
1 852 340401 340800 0 0 0 0 0 0 0 0 0 3 0 0 1 1 4 4 2
1 853 340801 341200 3 0 0 0 3 0 0 0 0 4 0 0 0 1 4 4 2
1 854 341201 341600 4 0 0 0 2 0 2 0 0 3 0 0 0 3 4 4 2
1 855 341601 342000 3 0 0 0 0 0 0 0 0 2 1 0 0 2 4 4 2
1 856 342001 342400 0 0 0 0 0 0 0 0 0 1 0 0 0 0 0 0 4
1 857 342401 342800 0 0 0 0 0 0 0 0 0 2 0 0 0 0 0 0 4
1 858 342801 343200 0 0 0 0 0 0 0 0 0 3 3 0 0 2 0 0 4
1 859 343201 343600 4 3 0 0 0 0 0 0 3 3 4 0 1 1 0 2 1
1 860 343601 344000 4 4 3 0 0 0 0 0 4 4 0 0 0 2 0 4 1
1 861 344001 344400 3 4 3 0 0 0 0 0 4 3 0 0 1 2 0 0 1
1 862 344401 344800 0 1 0 0 0 0 0 0 1 1 0 0 0 0 0 0 4
1 863 344801 345200 0 0 0 0 0 0 0 0 0 0 0 0 0 1 0 0 4
1 864 345201 345600 0 0 0 0 0 0 0 0 0 1 0 0 0 1 0 0 4
1 865 345601 346000 1 2 0 0 0 0 0 0 1 3 0 0 0 0 0 0 4
1 866 346001 346400 4 4 3 0 0 0 0 0 4 4 0 0 0 1 0 1 1
1 867 346401 346800 4 4 4 0 3 0 0 0 4 3 1 0 0 1 0 4 1
1 868 346801 347200 3 0 4 0 0 0 0 3 4 4 0 0 2 4 0 4 1
1 869 347201 347600 0 0 0 0 0 0 0 2 1 2 1 0 0 2 0 2 4
1 870 347601 348000 0 2 1 0 0 0 0 0 1 3 3 0 0 2 0 0 4
1 871 348001 348400 3 4 4 0 0 0 0 0 4 2 0 0 1 1 0 0 1
1 872 348401 348800 4 0 1 0 0 0 0 0 3 3 3 0 0 1 0 0 1
1 873 348801 349200 0 0 0 0 0 0 0 0 2 2 4 0 0 0 0 0 5
1 874 349201 349600 0 0 0 0 0 0 0 0 3 4 0 0 0 1 4 3 2
1 875 349601 350000 0 0 0 0 0 0 0 0 3 3 2 0 0 2 4 4 5
1 876 350001 350400 0 0 0 0 0 0 0 3 4 4 4 0 0 2 4 4 5
1 877 350401 350800 0 0 0 0 0 0 0 2 0 4 4 0 2 3 4 3 5
1 878 350801 351200 0 0 0 0 0 0 0 4 0 4 4 0 2 1 3 3 5
1 879 351201 351600 0 0 0 0 0 0 0 4 0 3 4 0 1 3 4 4 5
1 880 351601 352000 0 0 0 0 0 0 0 2 0 2 3 0 1 1 3 4 5
1 881 352001 352400 0 0 0 0 0 0 0 0 0 1 0 0 0 1 0 3 4
1 882 352401 352800 0 0 0 0 0 0 0 1 0 0 1 0 0 2 0 1 4
1 883 352801 353200 0 0 0 0 0 0 0 3 0 4 0 0 0 3 4 4 2
1 884 353201 353600 2 0 0 0 0 0 0 4 1 3 4 0 0 0 4 4 5
1 885 353601 354000 4 2 1 0 2 0 0 0 4 3 4 0 0 2 4 4 1
1 886 354001 354400 4 4 4 0 3 0 0 0 4 4 4 0 0 3 4 2 1
1 887 354401 354800 4 4 4 0 4 0 0 0 4 4 1 0 1 3 1 0 1
1 888 354801 355200 3 1 0 0 2 0 0 0 1 3 1 0 1 3 0 1 1
1 889 355201 355600 4 0 0 0 0 0 0 0 0 3 0 0 0 1 2 4 2
1 890 355601 356000 4 0 0 0 0 0 0 0 0 4 0 0 0 1 4 4 2
1 891 356001 356400 2 0 0 0 0 0 0 0 0 3 0 0 0 2 2 3 2
1 892 356401 356800 0 0 0 0 0 0 0 0 0 0 0 0 0 1 0 0 4
1 893 356801 357200 0 0 0 0 0 0 0 0 0 1 0 0 0 1 0 0 4
1 894 357201 357600 0 0 0 0 0 0 0 0 0 2 0 0 0 1 0 0 4
1 895 357601 358000 0 0 0 0 0 0 0 0 0 1 0 0 0 0 0 0 4
1 896 358001 358400 1 0 0 0 1 0 4 0 0 3 0 0 0 1 3 3 2
1 897 358401 358800 4 0 0 0 1 0 4 0 0 4 0 0 0 2 4 4 2
1 898 358801 359200 0 0 0 0 0 0 2 0 0 3 0 0 1 2 3 4 2
1 899 359201 359600 0 0 0 0 0 0 0 3 0 3 0 0 1 2 4 4 2
1 900 359601 360000 0 0 0 0 0 0 0 3 0 4 0 0 2 1 4 4 2
1 901 360001 360400 0 0 0 0 0 0 0 4 0 4 0 0 0 1 4 4 2
1 902 360401 360800 0 0 0 0 0 0 0 2 0 2 1 0 3 3 2 1 2
1 903 360801 361200 0 0 0 0 0 0 0 4 0 4 4 0 2 1 4 4 5
1 904 361201 361600 0 0 0 0 0 0 0 1 0 4 3 0 0 1 4 0 5
1 905 361601 362000 2 0 0 0 0 0 0 0 3 3 0 0 0 1 4 0 2
1 906 362001 362400 4 1 0 0 0 0 0 0 4 4 1 0 0 0 4 0 1
1 907 362401 362800 4 4 4 0 4 0 0 0 4 4 0 0 0 1 4 0 1
1 908 362801 363200 4 4 4 0 3 0 0 0 4 3 0 0 1 2 2 0 1
1 909 363201 363600 0 1 0 0 0 0 0 0 0 3 0 0 0 1 0 0 4
1 910 363601 364000 0 0 0 0 0 0 0 0 0 1 0 0 0 1 0 0 4
1 911 364001 364400 0 0 0 0 0 0 0 0 0 2 0 0 0 1 0 0 4
1 912 364401 364800 0 0 0 0 0 0 0 0 0 2 0 0 0 1 0 0 4
1 913 364801 365200 0 0 0 0 0 0 0 0 0 1 0 0 0 0 0 0 4
1 914 365201 365600 0 0 0 0 0 0 4 0 0 1 0 0 0 0 0 0 4
1 915 365601 366000 4 0 3 0 0 0 4 0 0 4 0 0 1 4 4 4 2
1 916 366001 366400 3 0 0 0 0 0 4 0 0 1 0 0 0 2 4 4 2
1 917 366401 366800 0 0 0 0 0 0 4 0 0 1 0 0 0 2 3 0 2
1 918 366801 367200 0 0 0 0 0 0 4 0 0 1 0 0 0 1 4 3 2
1 919 367201 367600 0 0 0 0 0 0 4 0 0 1 0 0 0 2 0 0 4
1 920 367601 368000 0 0 0 0 0 0 2 0 0 2 0 0 0 1 0 1 4
1 921 368001 368400 0 0 0 0 0 0 0 0 0 3 0 0 0 2 0 4 2
1 922 368401 368800 0 0 0 0 0 0 0 0 0 3 0 0 0 1 0 0 4
1 923 368801 369200 0 0 0 0 0 0 0 0 0 1 0 0 0 0 0 0 4
1 924 369201 369600 0 0 0 0 0 0 0 0 0 1 0 0 0 3 0 0 4
1 925 369601 370000 0 0 0 0 0 0 0 0 0 1 0 0 0 0 0 0 4
1 926 370001 370400 0 0 0 0 0 0 1 0 0 1 0 0 0 1 0 0 4
1 927 370401 370800 0 0 0 0 0 0 4 0 0 1 0 0 0 0 4 4 2
1 928 370801 371200 0 0 0 0 0 0 4 0 0 2 0 0 0 1 3 2 2
1 929 371201 371600 0 0 0 0 0 0 4 0 0 3 0 0 0 1 0 3 2
1 930 371601 372000 0 0 0 0 0 0 2 0 0 1 0 0 0 1 0 1 4
1 931 372001 372400 0 0 0 0 0 0 0 0 0 1 0 0 0 2 3 3 2
1 932 372401 372800 0 0 0 0 0 0 0 0 0 1 0 2 0 2 0 0 4
1 933 372801 373200 0 0 0 0 0 0 0 0 0 2 0 0 0 1 0 0 4
1 934 373201 373600 1 2 0 0 0 0 0 0 2 4 0 0 1 3 1 0 4
1 935 373601 374000 4 4 3 0 0 0 0 0 4 2 4 0 0 1 4 0 1
1 936 374001 374400 4 2 0 0 0 0 0 0 4 3 4 0 0 0 4 4 5
1 937 374401 374800 4 0 0 0 0 0 0 0 4 4 4 0 0 1 4 4 5
1 938 374801 375200 0 0 0 0 0 0 0 0 4 1 4 0 0 1 4 2 5
1 939 375201 375600 0 0 0 0 0 0 0 0 4 4 4 0 3 1 4 3 5
1 940 375601 376000 0 0 0 0 0 0 0 0 4 3 4 0 1 1 4 4 5
1 941 376001 376400 0 0 0 0 0 0 0 0 4 1 4 0 0 1 2 1 5
1 942 376401 376800 0 0 0 0 0 0 0 0 4 1 4 0 0 1 2 0 5
1 943 376801 377200 0 0 0 0 0 0 0 0 3 1 4 0 0 1 2 1 5
1 944 377201 377600 0 0 0 0 0 0 0 0 4 1 4 0 1 0 4 4 5
1 945 377601 378000 0 0 0 0 0 0 0 0 3 1 4 0 1 2 2 2 5
1 946 378001 378400 0 0 0 0 0 0 0 0 3 3 4 0 1 1 4 3 5
1 947 378401 378800 0 0 0 0 0 0 0 0 3 1 4 0 1 1 0 0 5
1 948 378801 379200 0 0 0 0 0 0 0 0 4 1 4 0 1 2 3 2 5
1 949 379201 379600 0 0 0 0 0 0 0 0 4 4 4 0 2 2 2 2 5
1 950 379601 380000 0 0 0 0 0 0 0 0 4 3 4 0 2 1 2 2 5
1 951 380001 380400 0 0 0 0 0 0 0 0 3 2 4 0 2 1 4 4 5
1 952 380401 380800 0 0 0 0 0 0 0 0 4 1 4 0 1 0 3 3 5
1 953 380801 381200 0 0 0 0 0 0 0 0 4 4 4 0 1 1 4 4 5
1 954 381201 381600 0 0 0 0 0 0 0 0 4 3 4 0 1 1 4 4 5
1 955 381601 382000 0 0 0 0 0 0 0 0 4 0 4 0 0 0 4 4 5
1 956 382001 382400 0 0 0 0 0 0 0 0 4 4 4 0 1 1 1 2 5
1 957 382401 382800 0 0 0 0 0 0 0 0 2 3 4 0 1 1 3 4 5
1 958 382801 383200 0 0 0 0 0 0 0 0 4 2 4 0 0 1 4 4 5
1 959 383201 383600 0 0 0 0 0 0 0 0 3 2 4 0 1 1 0 4 5
1 960 383601 384000 0 0 0 0 0 0 0 0 2 1 4 0 0 0 0 2 5
1 961 384001 384400 0 0 0 0 0 0 0 0 0 2 4 0 0 2 0 4 5
1 962 384401 384800 0 0 0 0 0 0 0 0 3 2 4 0 2 2 0 2 5
1 963 384801 385200 0 0 0 0 0 0 0 4 0 2 4 0 1 1 1 4 5
1 964 385201 385600 0 0 0 0 0 0 0 4 0 3 4 0 0 0 2 4 5
1 965 385601 386000 0 0 0 0 0 0 0 4 0 3 4 0 0 1 0 4 5
1 966 386001 386400 0 0 0 0 0 0 0 4 0 3 4 0 0 1 0 4 5
1 967 386401 386800 0 0 0 0 0 0 0 0 0 2 1 0 0 2 0 4 2
1 968 386801 387200 0 0 0 0 0 0 0 0 0 3 1 0 1 2 0 4 2
1 969 387201 387600 0 0 0 0 0 0 0 4 0 4 4 0 1 1 0 4 5
1 970 387601 388000 0 0 0 0 0 0 0 1 0 2 4 0 0 1 0 2 5
1 971 388001 388400 0 0 0 0 0 0 0 0 4 3 4 0 0 2 0 2 5
1 972 388401 388800 2 0 0 0 0 0 0 0 4 3 4 0 1 3 0 4 5
1 973 388801 389200 4 3 2 0 0 0 0 0 4 4 4 0 0 2 0 4 1
1 974 389201 389600 4 4 4 0 0 0 0 0 4 4 4 0 0 1 0 3 1
1 975 389601 390000 3 4 2 0 1 0 0 0 4 1 4 0 0 1 0 0 1
1 976 390001 390400 4 4 3 0 3 0 0 0 4 2 4 0 0 1 0 0 1
1 977 390401 390800 1 2 0 0 0 0 0 0 4 3 4 0 1 2 0 4 5
1 978 390801 391200 0 0 0 0 0 0 0 0 4 1 4 0 0 0 0 3 5
1 979 391201 391600 0 0 0 0 0 0 0 0 2 3 4 0 0 1 0 1 5
1 980 391601 392000 0 0 0 0 0 0 0 0 0 1 4 0 1 1 0 1 5
1 981 392001 392400 0 0 0 0 0 0 0 0 0 2 4 0 0 2 0 3 5
1 982 392401 392800 0 0 0 0 0 0 0 0 0 3 4 0 0 2 0 3 5
1 983 392801 393200 2 4 3 0 2 0 0 1 4 3 3 0 0 3 0 4 1
1 984 393201 393600 4 4 4 0 4 0 0 4 4 3 0 0 0 3 0 4 1
1 985 393601 394000 4 2 2 0 2 0 0 4 4 3 0 0 0 1 0 4 1
1 986 394001 394400 4 0 0 0 0 0 0 3 0 3 4 0 1 2 0 4 5
1 987 394401 394800 4 0 1 0 0 0 0 3 0 4 4 0 2 3 0 4 5
1 988 394801 395200 1 0 4 0 0 0 0 1 0 4 4 0 2 3 0 4 5
1 989 395201 395600 0 1 2 0 0 0 0 0 0 4 4 0 2 2 0 4 5
1 990 395601 396000 0 4 4 0 0 0 0 0 4 4 4 0 0 2 0 0 1
1 991 396001 396400 4 4 3 0 0 0 0 0 4 4 4 0 0 1 0 0 1
1 992 396401 396800 2 4 2 0 2 0 0 0 4 2 4 0 1 2 4 4 1
1 993 396801 397200 0 0 0 0 1 0 0 0 4 4 4 0 0 2 4 4 5
1 994 397201 397600 0 0 0 0 0 0 0 0 3 2 4 0 2 1 0 0 5
1 995 397601 398000 0 0 0 0 0 0 0 0 1 3 4 0 0 1 0 0 5
1 996 398001 398400 0 0 0 0 0 0 0 0 0 2 4 0 0 0 0 0 4
1 997 398401 398800 0 0 0 0 0 0 0 4 0 2 4 0 0 2 0 0 5
1 998 398801 399200 0 0 0 0 0 0 0 4 0 3 4 0 0 1 0 2 5
1 999 399201 399600 0 0 0 0 0 0 0 4 0 4 4 0 2 3 0 4 5
1 1000 399601 4e+05 0 0 0 0 0 0 0 3 0 3 4 0 1 2 0 3 5
1 1001 400001 400400 0 0 0 0 0 0 0 0 0 3 4 0 1 2 0 2 5
1 1002 400401 400800 0 0 0 0 0 0 0 0 0 3 4 0 0 0 0 2 5
1 1003 400801 401200 0 0 0 0 0 0 0 0 0 2 4 0 0 1 0 0 4
1 1004 401201 401600 0 4 0 0 0 0 0 0 1 1 4 0 0 2 0 0 1
1 1005 401601 402000 0 4 3 0 0 0 0 0 4 2 1 0 0 2 0 0 1
1 1006 402001 402400 0 0 0 0 0 0 0 0 0 2 0 0 1 2 0 4 2
1 1007 402401 402800 0 0 0 0 0 0 0 0 0 2 0 0 1 1 2 3 2
1 1008 402801 403200 0 0 0 0 0 0 0 0 0 4 3 0 1 1 3 3 5
1 1009 403201 403600 0 0 0 0 0 0 0 0 0 2 4 0 2 2 0 0 5
1 1010 403601 404000 2 3 1 0 1 0 0 0 4 2 4 0 1 2 0 0 1
1 1011 404001 404400 4 4 4 0 4 0 0 0 4 2 3 0 0 3 0 0 1
1 1012 404401 404800 0 4 3 0 0 0 0 0 4 2 0 0 0 2 0 0 1
1 1013 404801 405200 4 4 2 0 0 0 0 0 4 1 3 0 1 1 0 0 1
1 1014 405201 405600 3 1 0 0 0 0 0 0 4 3 4 0 1 1 0 0 1
1 1015 405601 406000 2 0 0 0 0 0 0 0 4 2 4 0 0 0 0 0 5
1 1016 406001 406400 0 0 0 0 0 0 0 0 4 3 4 0 1 1 3 4 5
1 1017 406401 406800 0 0 0 0 0 0 0 0 2 3 4 0 0 1 0 0 5
1 1018 406801 407200 0 0 0 0 0 0 0 0 2 3 4 0 0 1 0 0 5
1 1019 407201 407600 0 0 0 0 0 0 0 1 3 4 4 0 1 1 0 2 5
1 1020 407601 408000 0 0 0 0 0 0 0 4 0 3 4 0 0 1 0 4 5
1 1021 408001 408400 0 0 0 0 0 0 0 1 0 2 4 0 0 1 0 3 5
1 1022 408401 408800 0 2 1 0 1 0 0 0 2 2 4 0 1 2 0 4 5
1 1023 408801 409200 3 4 4 0 4 0 2 0 4 4 4 0 0 2 0 3 1
1 1024 409201 409600 4 4 3 0 1 0 2 0 4 1 4 0 0 1 0 4 1
1 1025 409601 410000 4 0 0 0 0 0 0 3 4 3 4 0 0 2 0 4 5
1 1026 410001 410400 2 0 0 0 2 0 0 3 1 4 3 0 0 2 0 4 5
1 1027 410401 410800 0 2 1 0 1 0 0 0 2 3 0 0 0 2 0 4 2
1 1028 410801 411200 4 4 3 0 0 0 0 0 4 3 0 0 0 1 0 2 1
1 1029 411201 411600 1 1 2 0 0 0 0 0 2 3 4 0 0 2 0 3 5
1 1030 411601 412000 2 3 3 0 2 0 0 0 3 1 4 0 0 2 0 0 1
1 1031 412001 412400 4 4 4 0 4 0 0 0 4 4 4 0 0 2 0 0 1
1 1032 412401 412800 4 1 0 0 2 0 0 0 4 3 4 0 0 3 4 4 5
1 1033 412801 413200 0 0 0 0 0 0 0 0 4 2 4 0 1 2 4 4 5
1 1034 413201 413600 0 0 0 0 0 0 0 2 0 2 4 0 0 2 1 2 5
1 1035 413601 414000 0 0 0 0 0 0 0 4 0 4 4 0 0 2 0 4 5
1 1036 414001 414400 0 1 2 0 0 0 0 2 3 4 3 0 0 2 0 4 5
1 1037 414401 414800 0 2 1 0 0 0 0 0 0 3 0 0 0 1 0 2 4
1 1038 414801 415200 0 0 0 0 0 0 2 0 0 4 0 0 0 2 2 4 2
1 1039 415201 415600 0 0 0 0 0 0 4 0 0 4 0 0 0 1 4 4 2
1 1040 415601 416000 0 0 0 0 0 0 4 0 0 1 0 0 0 1 4 4 2
1 1041 416001 416400 0 0 0 0 0 0 4 0 0 4 0 0 0 1 4 4 2
1 1042 416401 416800 0 0 0 0 0 0 4 0 0 3 0 0 0 1 3 1 2
1 1043 416801 417200 0 0 0 0 1 0 4 0 0 2 0 0 0 2 4 0 2
1 1044 417201 417600 0 0 0 0 0 0 4 0 0 2 0 0 1 2 4 3 2
1 1045 417601 418000 0 0 0 0 0 0 1 0 0 1 0 0 0 1 3 3 2
1 1046 418001 418400 0 0 0 0 0 0 0 0 0 0 0 0 0 1 0 1 4
1 1047 418401 418800 0 0 0 0 0 0 4 0 0 1 1 0 0 2 3 4 2
1 1048 418801 419200 0 0 0 0 0 0 4 0 0 1 0 0 0 2 4 4 2
1 1049 419201 419600 0 0 0 0 0 0 4 0 0 3 0 0 0 1 4 4 2
1 1050 419601 420000 0 0 0 0 0 0 4 0 0 4 0 0 0 1 4 3 2
1 1051 420001 420400 0 0 0 0 0 0 1 0 0 2 0 0 0 1 0 0 4
1 1052 420401 420800 0 0 0 0 0 0 2 0 0 2 0 0 0 1 3 4 2
1 1053 420801 421200 0 0 0 0 0 0 4 0 0 2 0 0 0 2 3 3 2
1 1054 421201 421600 0 0 0 0 0 0 2 0 0 3 0 0 0 2 4 3 2
1 1055 421601 422000 0 0 0 0 0 0 1 0 0 2 0 0 1 1 4 1 2
1 1056 422001 422400 0 0 0 0 0 0 4 0 0 3 1 0 0 2 3 2 2
1 1057 422401 422800 0 0 0 0 0 0 0 0 0 1 0 0 0 0 0 0 4
1 1058 422801 423200 0 0 0 0 0 0 0 0 0 1 0 0 0 0 0 0 4
1 1059 423201 423600 0 0 0 0 0 0 0 0 0 1 0 0 0 0 0 0 4
1 1060 423601 424000 0 0 0 0 0 0 0 0 0 0 0 0 0 1 0 0 4
1 1061 424001 424400 0 0 0 0 0 0 0 0 0 1 0 0 0 1 0 0 4
1 1062 424401 424800 1 0 0 0 0 0 0 0 0 1 0 0 0 0 0 0 4
1 1063 424801 425200 1 0 0 0 0 0 0 0 0 2 0 0 0 1 3 3 2
1 1064 425201 425600 0 0 0 0 0 0 0 0 0 1 0 0 0 1 0 0 4
1 1065 425601 426000 0 0 0 0 0 0 0 0 0 2 0 0 0 2 0 0 4
1 1066 426001 426400 0 0 0 0 0 0 0 0 0 1 0 0 0 1 0 1 4
1 1067 426401 426800 0 0 0 0 0 0 0 0 0 2 0 0 0 1 0 1 4
1 1068 426801 427200 0 0 0 0 0 0 0 0 0 1 0 0 0 1 0 0 4
1 1069 427201 427600 0 0 0 0 0 0 0 0 0 2 0 0 0 1 0 0 4
1 1070 427601 428000 0 0 0 0 0 0 0 0 0 1 0 0 0 2 0 0 4
1 1071 428001 428400 0 0 0 0 0 0 0 0 0 2 0 0 0 0 0 0 4
1 1072 428401 428800 0 0 0 0 0 0 0 0 0 2 0 0 0 2 0 0 4
1 1073 428801 429200 0 0 0 0 0 0 0 0 0 1 0 0 0 1 0 0 4
1 1074 429201 429600 1 0 0 0 0 0 0 0 0 3 0 0 0 1 0 1 4
1 1075 429601 430000 4 0 0 0 0 0 0 0 0 4 0 0 0 1 3 4 2
1 1076 430001 430400 4 2 0 0 3 0 0 0 0 3 0 0 0 2 0 3 1
1 1077 430401 430800 4 3 1 0 0 0 0 0 0 3 0 0 0 1 0 2 1
1 1078 430801 431200 0 0 0 0 0 0 0 0 0 1 0 0 0 1 0 0 4
1 1079 431201 431600 0 0 0 0 0 0 0 0 0 2 0 3 0 0 0 4 6
1 1080 431601 432000 0 0 0 0 0 0 0 0 0 1 0 4 0 0 0 0 6
1 1081 432001 432400 0 0 0 0 0 0 0 0 0 1 0 4 0 1 0 0 6
1 1082 432401 432800 0 0 0 0 0 0 0 0 0 2 0 0 0 1 0 0 4
1 1083 432801 433200 0 0 0 0 0 0 0 0 0 2 0 4 0 0 0 0 6
1 1084 433201 433600 0 0 0 2 0 3 0 0 0 1 0 4 0 0 0 0 3
1 1085 433601 434000 0 0 0 0 0 1 0 0 0 1 0 3 0 0 0 0 6
1 1086 434001 434400 0 0 0 0 0 0 0 0 0 1 0 0 0 1 0 0 4
1 1087 434401 434800 0 0 0 0 0 0 0 0 0 1 0 0 0 1 0 0 4
1 1088 434801 435200 0 0 0 0 0 0 0 0 0 1 0 0 0 1 0 0 4
1 1089 435201 435600 0 0 0 0 0 0 0 0 0 1 0 0 0 1 0 2 4
1 1090 435601 436000 2 0 0 0 0 0 0 0 0 3 0 0 0 1 0 4 2
1 1091 436001 436400 4 0 0 0 0 0 0 0 0 4 0 0 0 0 0 1 4
1 1092 436401 436800 4 0 2 0 0 0 0 0 0 1 0 0 0 0 0 0 4
1 1093 436801 437200 2 0 0 0 0 0 0 0 0 2 0 0 0 3 0 0 4
1 1094 437201 437600 0 0 0 0 0 0 0 0 0 1 0 0 0 0 0 0 4
1 1095 437601 438000 0 0 0 0 0 0 0 0 0 0 0 0 0 2 0 0 4
1 1096 438001 438400 0 0 0 0 0 0 0 0 0 4 0 0 0 1 1 0 4
1 1097 438401 438800 0 0 0 0 0 0 0 0 0 3 0 0 1 1 3 0 2
1 1098 438801 439200 0 0 0 0 0 0 0 0 0 3 0 0 1 2 2 2 2
1 1099 439201 439600 0 0 0 0 0 0 0 0 0 3 0 0 0 1 4 4 2
1 1100 439601 440000 0 0 0 0 0 0 0 0 0 2 0 0 0 0 1 1 4
1 1101 440001 440400 0 0 0 0 0 0 0 0 0 3 0 0 1 3 0 0 4
1 1102 440401 440800 0 0 0 0 0 0 0 0 0 1 0 0 0 1 1 1 4
1 1103 440801 441200 0 0 0 0 0 0 0 2 0 2 0 0 0 3 4 4 2
1 1104 441201 441600 0 0 0 0 1 0 0 3 0 3 4 0 0 0 4 4 5
1 1105 441601 442000 3 0 0 0 3 0 0 4 2 2 4 0 0 1 4 4 5
1 1106 442001 442400 3 1 0 0 0 0 0 2 4 3 4 0 0 2 4 4 5
1 1107 442401 442800 4 4 3 0 0 0 0 0 4 2 2 0 0 3 1 1 1
1 1108 442801 443200 0 2 1 0 0 0 0 0 0 2 0 0 0 1 0 0 4
1 1109 443201 443600 0 0 0 0 0 0 0 0 0 3 0 0 0 1 0 0 4
1 1110 443601 444000 0 0 0 0 0 0 0 2 0 2 1 0 0 1 0 0 4
1 1111 444001 444400 0 0 0 0 0 0 0 2 0 4 4 0 0 1 0 0 5
1 1112 444401 444800 0 0 0 0 0 0 0 0 0 2 4 0 3 3 0 3 5
1 1113 444801 445200 0 0 0 0 0 0 0 0 4 4 4 0 1 1 0 0 5
1 1114 445201 445600 0 2 1 0 0 0 0 0 4 4 4 0 0 1 0 0 1
1 1115 445601 446000 4 4 4 0 2 0 0 0 4 3 3 0 0 3 0 0 1
1 1116 446001 446400 1 4 2 0 1 0 0 0 3 3 0 0 1 1 0 0 1
1 1117 446401 446800 0 0 0 0 0 0 0 0 0 1 0 0 0 1 0 0 4
1 1118 446801 447200 0 0 0 0 0 0 0 0 0 1 0 0 0 1 0 0 4
1 1119 447201 447600 0 0 0 0 0 0 0 0 0 3 0 0 0 0 0 0 4
1 1120 447601 448000 0 0 0 0 0 0 0 0 0 2 0 0 0 1 0 2 4
1 1121 448001 448400 0 0 0 0 0 0 0 0 0 2 0 0 0 2 0 3 4
1 1122 448401 448800 0 0 0 0 0 0 0 3 0 2 3 0 0 2 0 0 5
1 1123 448801 449200 0 0 0 0 0 0 0 2 1 4 4 0 0 1 0 4 5
1 1124 449201 449600 1 0 0 0 0 0 0 1 4 3 4 0 1 3 0 3 5
1 1125 449601 450000 4 4 2 0 0 0 0 0 4 4 4 0 0 2 0 0 1
1 1126 450001 450400 4 4 3 0 0 0 0 0 4 4 4 0 0 3 0 0 1
1 1127 450401 450800 1 2 0 0 0 0 0 2 1 1 1 0 0 1 2 2 2
1 1128 450801 451200 0 0 0 0 0 0 0 4 1 4 0 0 1 1 4 4 2
1 1129 451201 451600 0 0 0 0 0 0 0 1 4 4 1 0 3 1 4 3 5
1 1130 451601 452000 0 0 0 0 0 0 0 0 4 4 4 0 0 1 3 0 5
1 1131 452001 452400 0 3 0 0 0 0 0 0 3 4 4 0 0 2 0 0 1
1 1132 452401 452800 0 4 3 0 0 0 0 0 4 2 1 0 0 1 0 0 1
1 1133 452801 453200 0 2 0 0 0 0 0 0 0 1 0 0 0 0 0 0 4
1 1134 453201 453600 3 4 2 0 0 0 0 0 2 3 0 0 0 0 0 0 1
1 1135 453601 454000 4 3 3 0 0 0 0 0 4 1 2 0 0 1 0 0 1
1 1136 454001 454400 1 0 0 0 0 0 0 0 3 3 4 0 1 1 0 2 5
1 1137 454401 454800 0 0 0 0 0 0 0 0 2 4 4 0 1 3 0 4 5
1 1138 454801 455200 0 0 0 0 0 0 0 2 0 3 4 0 0 2 0 1 5
1 1139 455201 455600 0 1 0 0 0 0 0 3 0 2 3 0 0 1 0 0 4
1 1140 455601 456000 0 4 0 0 0 0 0 0 3 2 0 0 0 1 0 0 1
1 1141 456001 456400 0 4 0 0 0 0 0 0 4 3 3 0 0 2 0 0 1
1 1142 456401 456800 0 1 0 0 0 0 0 0 4 2 4 0 1 2 0 0 5
1 1143 456801 457200 0 0 0 0 0 0 0 0 2 3 4 0 2 2 3 4 5
1 1144 457201 457600 0 0 0 0 0 0 0 2 0 3 4 0 1 1 3 4 5
1 1145 457601 458000 0 0 0 0 0 0 0 4 0 3 4 0 0 3 0 4 5
1 1146 458001 458400 0 0 0 0 0 0 0 0 0 2 1 0 1 2 0 2 4
1 1147 458401 458800 0 0 0 0 0 0 0 0 0 4 0 0 0 1 0 4 2
1 1148 458801 459200 0 0 0 0 0 0 0 0 0 0 0 0 0 2 0 4 4
1 1149 459201 459600 0 0 0 0 0 0 0 0 0 1 0 0 0 0 0 0 4
1 1150 459601 460000 0 0 0 0 0 0 0 0 0 2 0 0 0 0 0 0 4
1 1151 460001 460400 0 0 0 0 0 0 2 0 0 2 0 0 0 1 1 1 4
1 1152 460401 460800 0 0 0 0 0 0 4 0 0 2 1 0 0 1 3 3 2
1 1153 460801 461200 0 0 0 0 0 0 1 0 0 1 0 0 0 1 0 0 4
1 1154 461201 461600 0 0 0 0 0 0 0 0 0 1 0 0 0 0 0 0 4
1 1155 461601 462000 0 0 0 0 0 0 0 0 0 3 0 0 0 1 0 1 4
1 1156 462001 462400 0 0 0 0 0 0 0 0 0 3 4 0 0 1 0 4 5
1 1157 462401 462800 0 0 0 0 0 0 0 0 1 3 4 0 0 1 0 4 5
1 1158 462801 463200 3 3 1 0 3 0 0 0 4 4 4 0 0 1 0 1 1
1 1159 463201 463600 3 4 4 0 3 0 0 0 4 3 2 0 0 1 0 0 1
1 1160 463601 464000 0 1 1 0 0 0 0 0 1 0 0 0 0 1 0 0 4
1 1161 464001 464400 0 0 0 0 0 0 4 0 0 4 0 0 0 2 4 4 2
1 1162 464401 464800 0 0 0 0 0 0 4 0 0 2 0 0 0 0 2 2 2
1 1163 464801 465200 0 0 0 0 0 0 4 0 0 1 0 0 0 0 0 0 4
1 1164 465201 465600 0 0 0 0 0 0 3 0 0 2 0 0 0 2 0 0 4
1 1165 465601 466000 0 0 0 0 0 0 4 0 0 3 0 0 0 0 1 0 4
1 1166 466001 466400 0 0 0 0 0 0 4 0 0 3 0 0 0 1 3 3 2
1 1167 466401 466800 0 0 0 0 0 0 4 0 0 2 0 0 0 1 0 0 4
1 1168 466801 467200 0 0 0 0 0 0 4 0 0 1 0 0 0 0 0 0 4
1 1169 467201 467600 0 0 2 0 0 0 3 0 0 3 0 0 0 1 0 0 4
1 1170 467601 468000 0 0 0 0 0 0 4 0 0 2 0 0 0 2 0 0 4
1 1171 468001 468400 0 0 0 0 0 0 0 0 0 1 0 0 0 0 0 0 4
1 1172 468401 468800 0 0 0 0 0 0 0 0 0 1 0 0 0 0 0 0 4
1 1173 468801 469200 0 0 0 0 0 0 0 0 0 2 0 0 0 1 0 0 4
1 1174 469201 469600 0 0 0 0 0 0 0 0 0 2 0 0 0 1 0 0 4
1 1175 469601 470000 2 0 3 0 0 0 0 0 1 2 0 0 0 0 0 0 4
1 1176 470001 470400 3 2 1 0 0 0 0 0 4 1 0 0 0 1 0 0 1
1 1177 470401 470800 4 0 4 0 0 0 0 0 2 2 0 0 0 1 0 0 1
1 1178 470801 471200 1 4 4 0 0 0 0 0 4 3 0 0 0 2 0 0 1
1 1179 471201 471600 0 4 3 0 0 0 0 0 2 3 0 0 1 3 0 0 1
1 1180 471601 472000 0 0 0 0 0 0 0 0 0 1 0 0 0 1 0 0 4
1 1181 472001 472400 0 0 0 0 0 0 0 0 0 2 0 0 0 2 2 3 2
1 1182 472401 472800 0 0 0 0 0 0 1 0 0 2 0 0 0 0 2 3 2
1 1183 472801 473200 0 0 0 0 0 0 4 0 0 4 0 0 0 2 3 3 2
1 1184 473201 473600 0 0 0 0 0 0 0 0 0 1 0 0 0 0 0 0 4
1 1185 473601 474000 0 0 0 0 0 0 0 0 0 1 0 0 0 1 0 0 4
1 1186 474001 474400 0 1 0 0 0 0 0 0 0 0 0 0 0 1 0 0 4
1 1187 474401 474800 4 4 4 0 0 0 0 0 4 2 0 0 1 3 0 0 1
1 1188 474801 475200 4 3 1 0 0 0 0 0 4 3 0 0 0 2 0 0 1
1 1189 475201 475600 4 0 3 0 0 0 0 0 3 4 0 0 0 2 0 2 1
1 1190 475601 476000 4 0 3 0 0 0 0 2 0 4 0 0 0 2 0 4 2
1 1191 476001 476400 1 0 0 0 0 0 0 2 0 3 0 0 0 2 0 4 2
1 1192 476401 476800 0 0 0 0 0 0 0 0 0 1 0 0 0 1 0 0 4
1 1193 476801 477200 1 1 0 0 0 0 0 0 0 1 0 0 0 1 0 0 4
1 1194 477201 477600 4 4 3 0 0 0 0 0 0 1 0 0 0 1 0 0 1
1 1195 477601 478000 3 0 0 0 0 0 0 0 0 4 0 0 0 3 0 2 2
1 1196 478001 478400 4 0 0 0 0 0 0 0 0 2 0 0 2 1 0 3 4
1 1197 478401 478800 1 0 0 0 0 0 0 0 0 2 0 0 0 0 2 2 2
1 1198 478801 479200 0 0 0 0 0 0 0 0 0 1 0 0 0 1 0 0 4
1 1199 479201 479600 0 0 0 0 0 0 0 0 0 1 0 0 0 1 0 0 4
1 1200 479601 480000 0 0 0 0 0 0 0 0 0 1 0 0 0 2 0 0 4
1 1201 480001 480400 0 0 0 0 0 0 0 0 0 1 0 0 0 1 0 0 4
1 1202 480401 480800 0 0 0 0 0 0 2 0 0 1 0 0 0 1 1 0 4
1 1203 480801 481200 3 0 1 0 3 0 4 0 0 2 0 0 0 3 4 4 2
1 1204 481201 481600 1 0 1 0 1 0 4 0 0 3 0 0 2 3 4 3 2
1 1205 481601 482000 0 0 0 0 0 0 2 0 0 1 0 0 0 1 0 0 4
1 1206 482001 482400 0 0 0 0 0 0 1 0 0 2 0 0 0 1 1 1 4
1 1207 482401 482800 0 0 0 0 0 0 4 0 0 3 0 0 0 1 4 4 2
1 1208 482801 483200 0 0 0 0 0 0 4 0 0 1 0 0 0 1 4 4 2
1 1209 483201 483600 0 0 0 0 0 0 0 0 0 0 0 0 0 0 0 0 0
1 1210 483601 484000 0 0 0 0 0 0 0 0 0 1 0 0 0 1 0 0 4
1 1211 484001 484400 0 0 0 0 0 0 0 0 0 0 0 0 0 0 0 0 0
1 1212 484401 484800 0 0 0 0 0 0 0 0 0 2 0 0 0 0 0 2 4
1 1213 484801 485200 0 0 0 0 0 0 0 0 0 1 0 0 0 1 0 0 4
1 1214 485201 485600 0 0 0 0 0 0 0 0 0 2 0 0 0 0 0 0 4
1 1215 485601 486000 0 0 0 0 0 0 0 0 0 1 0 0 0 2 0 0 4
1 1216 486001 486400 0 0 0 0 0 0 0 0 0 3 0 0 0 0 0 0 4
1 1217 486401 486800 0 0 0 0 0 0 0 0 0 4 0 0 0 1 0 0 4
1 1218 486801 487200 0 0 0 0 0 0 4 0 0 3 0 0 0 2 1 1 2
1 1219 487201 487600 0 0 0 0 0 0 2 0 0 2 0 0 0 1 2 2 2
1 1220 487601 488000 0 0 0 0 0 0 0 0 0 2 0 0 0 2 0 0 4
1 1221 488001 488400 0 0 0 0 0 0 0 0 0 3 0 0 0 1 0 0 4
1 1222 488401 488800 0 0 0 0 0 0 0 0 0 3 0 0 0 1 0 1 4
1 1223 488801 489200 0 0 0 0 0 0 0 0 0 3 0 0 0 1 0 4 2
1 1224 489201 489600 0 0 0 0 0 0 0 0 0 3 0 0 0 1 0 2 4
1 1225 489601 490000 0 0 0 0 0 0 0 0 0 1 0 0 0 1 0 0 4
1 1226 490001 490400 4 0 0 0 1 0 4 0 0 4 0 0 0 3 3 3 2
1 1227 490401 490800 2 0 0 0 3 0 2 0 0 2 0 0 0 1 2 2 2
1 1228 490801 491200 0 4 4 0 4 0 0 0 2 1 0 0 0 1 0 0 1
1 1229 491201 491600 0 4 3 0 4 0 0 0 4 2 2 0 0 1 1 0 1
1 1230 491601 492000 0 0 0 0 1 0 0 0 3 4 4 0 0 0 2 0 5
1 1231 492001 492400 0 0 0 0 0 0 0 0 0 2 4 0 1 1 0 0 4
1 1232 492401 492800 0 0 0 0 0 0 0 0 0 1 4 0 0 1 0 0 4
1 1233 492801 493200 0 0 0 0 0 0 0 0 0 1 0 0 0 2 0 0 4
1 1234 493201 493600 0 1 0 0 0 0 0 0 2 2 0 0 0 2 0 0 4
1 1235 493601 494000 2 4 4 0 0 0 0 0 4 1 0 0 0 1 0 0 1
1 1236 494001 494400 4 3 0 0 0 0 0 0 4 3 3 0 0 0 3 0 1
1 1237 494401 494800 2 0 0 0 0 0 0 0 4 4 4 0 2 2 4 3 5
1 1238 494801 495200 0 0 0 0 0 0 0 4 1 3 3 0 4 4 4 4 5
1 1239 495201 495600 0 0 0 0 0 0 0 4 0 2 0 0 0 1 1 3 2
1 1240 495601 496000 0 0 0 0 0 0 0 1 0 2 0 0 0 0 1 3 4
1 1241 496001 496400 0 0 0 0 0 0 0 0 0 2 0 0 0 0 1 1 4
1 1242 496401 496800 0 0 0 0 0 0 0 0 0 2 0 0 2 1 2 2 2
1 1243 496801 497200 0 0 0 0 0 0 0 0 0 2 0 0 0 1 0 0 4
1 1244 497201 497600 0 0 0 0 0 0 0 0 0 4 0 0 0 1 2 2 2
1 1245 497601 498000 0 0 0 0 0 0 1 0 0 0 0 0 0 0 0 0 4
1 1246 498001 498400 4 0 0 0 0 0 4 0 0 2 0 0 0 0 3 3 2
1 1247 498401 498800 2 0 0 0 0 0 0 0 0 1 0 0 0 1 0 0 4
1 1248 498801 499200 0 0 0 0 0 0 0 0 0 2 0 0 0 2 0 0 4
1 1249 499201 499600 0 0 0 0 0 0 0 0 0 2 0 0 0 0 0 0 4
1 1250 499601 5e+05 0 0 0 0 0 0 0 0 0 0 0 2 0 0 0 0 4
1 1251 500001 500400 0 0 0 0 0 0 0 0 0 0 0 2 0 1 0 0 4
1 1252 500401 500800 0 0 0 0 0 0 0 0 0 0 0 1 0 0 0 0 4
1 1253 500801 501200 0 0 0 0 0 0 0 0 0 0 0 0 0 0 0 0 0
1 1254 501201 501600 0 0 0 0 0 0 0 0 0 1 0 1 0 1 0 0 4
1 1255 501601 502000 0 0 0 0 0 0 0 0 0 1 0 0 0 1 0 0 4
1 1256 502001 502400 0 0 0 0 0 0 0 0 0 3 0 0 0 1 0 0 4
1 1257 502401 502800 0 0 0 0 0 0 0 0 0 1 0 0 0 1 0 0 4
1 1258 502801 503200 0 0 0 0 0 0 0 0 0 2 1 0 0 0 0 0 4
1 1259 503201 503600 0 0 0 0 0 0 0 0 0 1 0 0 0 1 0 0 4
1 1260 503601 504000 0 0 0 0 0 0 0 0 0 1 1 0 0 1 0 0 4
1 1261 504001 504400 0 0 0 0 0 0 0 0 0 1 0 0 0 1 0 0 4
1 1262 504401 504800 0 0 0 0 0 0 0 0 0 2 0 0 0 2 0 0 4
1 1263 504801 505200 0 0 0 0 0 0 4 0 0 4 0 0 0 1 4 4 2
1 1264 505201 505600 0 0 0 0 0 0 3 0 0 4 0 0 0 1 2 3 2
1 1265 505601 506000 0 0 0 0 0 0 0 0 0 1 0 0 0 1 0 1 4
1 1266 506001 506400 0 0 0 0 0 0 0 0 0 1 0 0 0 0 1 2 4
1 1267 506401 506800 0 0 0 0 0 0 3 0 0 2 0 0 0 2 4 4 2
1 1268 506801 507200 0 0 0 0 0 0 4 0 0 3 0 0 1 3 3 3 2
1 1269 507201 507600 0 0 0 0 0 0 0 0 0 1 0 0 0 2 0 0 4
1 1270 507601 508000 0 0 0 0 0 0 0 0 0 1 0 0 0 1 0 0 4
1 1271 508001 508400 0 0 0 0 0 0 0 0 0 2 0 0 0 3 0 0 4
1 1272 508401 508800 0 0 0 0 0 0 0 0 0 0 0 0 0 0 0 0 0
1 1273 508801 509200 0 0 0 0 0 0 0 0 0 1 0 0 0 0 0 0 4
1 1274 509201 509600 0 0 0 0 0 0 0 0 0 1 0 0 0 0 0 0 4
1 1275 509601 510000 0 0 0 0 0 0 0 0 0 1 0 0 0 2 0 0 4
1 1276 510001 510400 0 0 0 0 0 0 0 0 0 1 0 0 0 0 0 0 4
1 1277 510401 510800 0 0 0 0 0 0 0 0 0 1 0 0 0 1 0 0 4
1 1278 510801 511200 0 0 0 0 0 0 0 0 0 1 0 0 0 1 0 0 4
1 1279 511201 511600 0 0 0 0 0 0 0 0 0 1 0 0 0 1 0 0 4
1 1280 511601 512000 0 0 0 0 0 0 0 0 0 1 0 0 0 0 0 0 4
1 1281 512001 512400 0 0 0 0 0 0 0 0 0 1 0 0 0 0 0 0 4
1 1282 512401 512800 0 0 0 0 0 0 0 0 0 0 0 1 0 0 0 0 4
1 1283 512801 513200 0 0 0 0 0 0 0 4 0 0 0 4 0 1 0 4 6
1 1284 513201 513600 0 0 0 0 0 0 0 4 0 2 0 0 0 3 0 3 2
1 1285 513601 514000 0 0 0 0 0 0 0 0 0 1 0 0 1 1 0 0 4
1 1286 514001 514400 0 1 0 0 0 0 0 0 1 2 0 0 0 2 0 0 4
1 1287 514401 514800 3 4 1 0 0 0 0 0 4 3 3 0 0 2 0 0 1
1 1288 514801 515200 3 4 4 0 1 0 0 0 4 4 0 0 0 2 0 0 1
1 1289 515201 515600 0 3 2 0 1 0 0 0 2 2 0 0 0 2 0 0 1
1 1290 515601 516000 0 0 0 0 0 0 0 0 0 2 0 0 0 1 0 0 4
1 1291 516001 516400 0 0 0 0 0 0 0 0 0 2 0 0 0 1 0 0 4
1 1292 516401 516800 4 0 0 0 0 0 0 0 0 3 0 0 0 2 2 2 2
1 1293 516801 517200 1 0 0 0 0 0 0 0 0 1 0 0 0 1 0 1 4
1 1294 517201 517600 0 0 0 0 0 0 0 0 0 2 0 0 0 1 0 0 4
1 1295 517601 518000 0 0 0 0 0 0 0 0 0 2 0 0 0 1 0 0 4
1 1296 518001 518400 0 3 0 0 0 0 0 0 2 4 0 0 0 2 0 0 4
1 1297 518401 518800 0 4 3 0 0 0 0 0 4 2 2 0 0 0 0 0 1
1 1298 518801 519200 0 2 0 0 0 0 0 1 4 1 4 0 0 0 0 2 5
1 1299 519201 519600 2 0 3 0 0 0 0 4 4 2 4 0 1 3 0 4 5
1 1300 519601 520000 2 0 0 0 0 0 0 4 1 3 4 0 0 3 0 4 5
1 1301 520001 520400 0 0 0 0 0 0 0 1 0 2 0 0 0 1 0 3 4
1 1302 520401 520800 2 0 0 0 0 0 0 0 0 3 0 0 0 0 0 0 4
1 1303 520801 521200 4 0 0 0 0 0 0 0 0 4 0 0 0 1 3 3 2
1 1304 521201 521600 4 0 0 0 0 0 0 0 0 3 0 0 0 0 4 4 2
1 1305 521601 522000 2 0 0 0 0 0 0 0 0 3 0 0 0 0 0 0 4
1 1306 522001 522400 0 0 0 0 0 0 0 0 0 2 0 0 0 1 0 0 4
1 1307 522401 522800 0 0 0 0 0 0 0 0 0 2 0 0 0 1 0 0 4
1 1308 522801 523200 0 0 0 0 0 0 0 0 0 1 0 0 0 0 0 0 4
1 1309 523201 523600 0 0 0 0 0 0 0 0 0 1 0 0 0 0 0 0 4
1 1310 523601 524000 0 0 0 0 0 0 0 0 0 2 0 0 0 0 0 0 4
1 1311 524001 524400 4 0 0 0 0 0 0 0 0 2 0 0 0 1 2 0 4
1 1312 524401 524800 2 0 0 0 0 0 0 0 0 2 0 0 1 1 1 0 4
1 1313 524801 525200 2 0 0 0 0 0 0 0 0 1 0 0 1 1 4 0 2
1 1314 525201 525600 0 0 0 0 0 0 0 0 0 1 0 0 1 1 4 0 2
1 1315 525601 526000 0 0 0 0 1 0 0 0 0 3 0 0 0 0 4 3 2
1 1316 526001 526400 0 0 0 0 4 0 0 0 0 4 0 0 1 2 4 4 2
1 1317 526401 526800 0 0 0 0 3 0 0 0 0 4 0 0 1 2 4 4 2
1 1318 526801 527200 0 0 0 0 2 0 0 0 0 2 0 0 1 2 4 4 2
1 1319 527201 527600 0 0 0 0 3 0 0 0 0 3 0 0 1 1 4 2 2
1 1320 527601 528000 0 0 0 0 3 0 0 0 0 2 0 0 1 1 2 2 2
1 1321 528001 528400 0 0 0 0 3 0 0 0 0 1 0 0 1 1 4 3 2
1 1322 528401 528800 0 0 0 0 2 0 0 0 0 2 0 0 0 2 4 4 2
1 1323 528801 529200 0 0 0 0 0 0 0 0 0 3 0 0 0 0 0 0 4
1 1324 529201 529600 0 0 0 0 0 0 0 0 0 1 0 0 0 0 0 0 4
1 1325 529601 530000 4 0 0 0 0 0 0 0 0 2 0 0 0 2 3 0 2
1 1326 530001 530400 2 0 0 0 0 0 0 0 0 2 0 0 0 1 0 0 4
1 1327 530401 530800 4 0 0 0 0 0 0 0 0 3 0 0 1 2 3 1 2
1 1328 530801 531200 0 0 0 0 0 0 0 0 0 1 0 0 1 1 3 1 4
1 1329 531201 531600 0 0 0 0 0 0 0 0 0 3 0 0 2 2 4 0 2
1 1330 531601 532000 0 0 0 0 0 0 0 0 0 4 0 0 1 1 4 0 2
1 1331 532001 532400 0 0 0 0 4 0 0 0 0 4 0 0 2 2 4 0 2
1 1332 532401 532800 0 0 0 0 3 0 0 0 0 4 0 0 0 3 4 0 2
1 1333 532801 533200 0 0 0 0 4 0 0 0 0 2 0 0 0 2 4 0 2
1 1334 533201 533600 0 0 0 0 4 0 0 0 0 4 0 0 0 1 4 0 2
1 1335 533601 534000 0 0 0 0 3 0 0 0 0 3 0 0 0 1 4 0 2
1 1336 534001 534400 0 0 0 0 3 0 0 0 0 3 0 0 0 1 4 2 2
1 1337 534401 534800 0 0 0 0 0 0 0 0 0 2 0 0 0 2 2 2 2
1 1338 534801 535200 0 0 0 0 0 0 0 0 0 4 0 0 0 0 4 3 2
1 1339 535201 535600 0 0 0 0 0 0 0 0 0 4 0 0 1 1 4 0 2
1 1340 535601 536000 0 0 0 0 0 0 0 0 0 1 0 0 0 0 1 0 4
1 1341 536001 536400 0 0 0 0 0 0 0 0 0 1 0 0 0 0 0 0 4
1 1342 536401 536800 2 0 0 0 0 0 2 0 0 3 0 0 0 1 4 3 2
1 1343 536801 537200 3 0 0 0 0 0 4 0 0 1 0 0 0 3 4 4 2
1 1344 537201 537600 0 0 0 0 0 0 1 0 0 2 0 0 0 0 1 0 4
1 1345 537601 538000 1 3 2 0 0 0 0 0 2 3 0 0 0 2 0 0 1
1 1346 538001 538400 3 4 4 0 3 0 0 0 4 3 3 0 0 0 0 0 1
1 1347 538401 538800 4 3 2 0 0 0 0 0 4 4 4 0 0 1 0 0 1
1 1348 538801 539200 0 0 0 0 0 0 0 0 4 2 4 0 0 1 0 3 5
1 1349 539201 539600 0 0 0 0 0 0 0 2 0 3 4 0 0 1 0 3 5
1 1350 539601 540000 0 0 0 0 0 0 0 3 0 3 4 0 0 1 0 4 5
1 1351 540001 540400 0 0 0 0 0 0 0 0 0 1 1 0 0 0 0 0 4
1 1352 540401 540800 0 0 0 0 0 0 0 0 0 1 0 2 0 0 0 0 4
1 1353 540801 541200 0 0 0 0 0 0 0 0 0 0 0 2 0 0 0 0 4
1 1354 541201 541600 2 0 0 0 0 0 0 0 0 1 1 0 0 1 2 2 4
1 1355 541601 542000 1 0 0 0 0 0 0 0 0 4 0 0 1 2 4 4 2
1 1356 542001 542400 0 0 0 0 0 0 0 0 0 3 0 0 0 2 1 1 4
1 1357 542401 542800 0 0 0 0 0 0 0 0 0 1 0 0 0 0 0 0 4
1 1358 542801 543200 0 0 0 0 0 0 0 0 0 2 0 0 0 1 1 0 4
1 1359 543201 543600 0 0 0 0 2 0 2 0 0 4 0 0 0 2 4 4 2
1 1360 543601 544000 0 0 0 0 0 0 3 0 0 4 0 0 1 2 3 3 2
1 1361 544001 544400 0 0 0 0 0 0 0 0 0 1 0 0 0 0 0 0 4
1 1362 544401 544800 0 0 0 0 0 0 0 0 0 1 0 0 0 1 0 0 4
1 1363 544801 545200 0 0 0 0 0 0 0 0 0 1 0 0 0 1 0 0 4
1 1364 545201 545600 0 0 0 0 0 0 1 0 0 0 0 0 0 0 0 0 4
1 1365 545601 546000 0 0 0 0 0 0 4 0 0 3 0 0 0 0 3 0 2
1 1366 546001 546400 0 0 0 0 0 0 3 0 0 3 0 0 0 1 3 2 2
1 1367 546401 546800 0 0 0 0 0 0 4 0 0 2 0 0 0 1 3 1 2
1 1368 546801 547200 0 0 0 0 0 0 4 0 0 2 0 0 0 2 0 0 4
1 1369 547201 547600 0 0 0 0 0 0 4 0 0 2 0 0 0 1 3 1 2
1 1370 547601 548000 0 0 0 0 0 0 4 0 0 2 0 0 0 1 3 3 2
1 1371 548001 548400 0 0 0 0 0 0 4 0 0 1 0 0 0 1 0 0 4
1 1372 548401 548800 0 0 0 0 0 0 4 0 0 1 0 0 0 0 1 0 4
1 1373 548801 549200 0 0 0 0 0 0 4 0 0 2 0 0 1 2 3 3 2
1 1374 549201 549600 0 0 0 0 0 0 0 0 0 1 0 0 0 1 0 0 4
1 1375 549601 550000 0 0 0 0 0 0 0 0 0 0 0 1 0 0 0 0 4
1 1376 550001 550400 0 0 0 0 0 0 0 0 0 0 0 0 0 0 0 0 0
1 1377 550401 550800 0 0 0 0 0 0 0 0 0 0 0 0 0 1 0 0 4
1 1378 550801 551200 0 0 0 0 0 0 0 0 0 1 0 0 0 1 0 0 4
1 1379 551201 551600 4 0 0 0 0 0 0 0 0 3 0 0 0 1 3 3 2
1 1380 551601 552000 2 0 0 0 0 0 0 0 0 1 0 0 0 1 0 0 4
1 1381 552001 552400 0 0 0 0 0 0 0 0 0 3 0 0 1 1 0 2 4
1 1382 552401 552800 0 0 0 0 0 0 0 0 0 1 0 0 0 1 0 0 4
1 1383 552801 553200 0 0 0 0 0 0 0 0 0 2 0 0 0 0 0 0 4
1 1384 553201 553600 0 0 0 0 0 0 0 0 0 2 0 0 0 3 0 0 4
1 1385 553601 554000 0 0 0 0 0 0 0 0 0 1 0 0 1 1 0 0 4
1 1386 554001 554400 0 0 0 0 0 0 0 0 0 1 0 0 0 0 0 0 4
1 1387 554401 554800 0 0 0 0 0 0 0 0 0 1 0 0 0 1 0 0 4
1 1388 554801 555200 0 0 0 0 0 0 0 0 0 2 0 0 0 1 0 0 4
1 1389 555201 555600 0 0 2 0 0 0 0 0 0 1 0 0 0 1 0 0 4
1 1390 555601 556000 0 0 2 0 0 0 0 0 0 2 0 0 0 1 0 0 4
1 1391 556001 556400 0 0 0 0 0 0 0 0 0 1 0 0 0 1 0 0 4
1 1392 556401 556800 0 0 0 0 0 0 0 0 0 1 0 0 0 2 0 0 4
1 1393 556801 557200 0 0 0 0 0 0 0 0 0 1 0 0 0 0 0 0 4
1 1394 557201 557600 0 0 0 0 0 0 4 0 0 2 0 0 0 1 4 3 2
1 1395 557601 558000 4 0 0 0 0 0 4 0 0 3 0 0 0 2 4 4 2
1 1396 558001 558400 4 0 0 0 0 0 4 0 0 3 0 0 1 2 4 4 2
1 1397 558401 558800 2 0 0 0 0 0 4 0 0 2 0 0 0 2 4 3 2
1 1398 558801 559200 0 0 0 0 0 0 0 0 0 1 0 0 0 1 0 0 4
1 1399 559201 559600 0 0 0 0 0 0 0 0 0 2 0 0 0 0 0 0 4
1 1400 559601 560000 0 0 0 0 0 0 0 0 0 0 0 0 0 0 0 0 0
1 1401 560001 560400 0 0 0 0 0 0 0 0 0 1 0 0 0 0 0 0 4
1 1402 560401 560800 0 0 0 0 0 0 0 0 0 1 0 0 0 1 0 0 4
1 1403 560801 561200 0 0 0 0 0 0 0 0 0 2 0 0 0 1 2 3 2
1 1404 561201 561600 0 0 0 0 0 0 0 0 0 4 0 0 0 4 4 4 2
1 1405 561601 562000 0 0 0 0 0 0 0 0 0 4 0 0 0 2 4 4 2
1 1406 562001 562400 0 0 0 0 0 0 0 0 0 4 0 0 0 2 4 4 2
1 1407 562401 562800 0 0 0 0 0 0 0 0 0 3 0 0 0 1 0 0 4
1 1408 562801 563200 0 0 0 0 0 0 0 0 0 1 0 0 0 2 0 0 4
1 1409 563201 563600 0 0 0 0 0 0 0 0 0 1 0 0 0 1 0 0 4
1 1410 563601 564000 0 0 0 0 0 0 0 0 0 0 0 0 0 1 0 0 4
1 1411 564001 564400 0 0 2 0 0 0 0 0 0 1 0 0 0 0 0 2 4
1 1412 564401 564800 2 0 4 0 0 0 0 0 0 3 0 0 0 3 0 3 2
1 1413 564801 565200 0 0 0 0 0 0 0 0 0 1 0 0 0 0 0 0 4
1 1414 565201 565600 0 0 0 0 0 0 0 0 0 1 0 0 0 1 0 3 4
1 1415 565601 566000 0 0 0 0 0 0 0 0 0 2 0 0 0 2 0 4 2
1 1416 566001 566400 0 0 0 0 0 0 0 0 0 2 0 0 0 1 0 4 4
1 1417 566401 566800 4 0 2 0 1 0 0 3 0 3 0 0 0 4 0 4 2
1 1418 566801 567200 2 0 3 0 2 0 0 1 0 2 0 0 0 2 0 4 2
1 1419 567201 567600 4 0 0 0 0 0 0 0 0 3 0 0 0 4 0 4 2
1 1420 567601 568000 0 0 0 0 0 0 0 0 0 0 0 0 0 0 0 0 0
1 1421 568001 568400 0 0 0 0 0 0 0 0 0 1 0 0 0 0 0 0 4
1 1422 568401 568800 2 0 0 0 0 0 0 0 0 3 0 0 0 1 0 0 4
1 1423 568801 569200 4 0 4 0 0 0 0 0 0 3 0 0 0 1 0 4 1
1 1424 569201 569600 4 4 4 0 4 0 0 0 0 4 0 0 0 1 0 4 1
1 1425 569601 570000 3 1 4 0 2 0 0 3 0 4 0 0 0 1 0 4 1
1 1426 570001 570400 2 0 4 0 0 0 0 0 0 4 0 0 0 2 0 4 2
1 1427 570401 570800 0 0 0 0 0 0 0 0 0 1 0 0 0 1 0 1 4
1 1428 570801 571200 0 0 0 0 0 0 0 0 0 1 0 0 0 1 0 0 4
1 1429 571201 571600 0 0 0 0 0 0 0 0 0 1 0 0 0 2 0 0 4
1 1430 571601 572000 0 0 0 0 0 0 0 0 0 2 0 0 0 0 0 0 4
1 1431 572001 572400 0 0 0 0 0 0 0 0 0 2 0 0 0 1 0 3 4
1 1432 572401 572800 0 0 0 0 0 0 0 4 0 3 2 1 0 1 0 4 5
1 1433 572801 573200 0 0 0 0 0 0 0 4 0 4 4 0 0 1 0 4 5
1 1434 573201 573600 0 0 0 0 0 0 0 2 0 3 4 0 0 2 0 3 5
1 1435 573601 574000 4 0 4 0 0 0 0 1 0 3 4 0 0 1 0 3 5
1 1436 574001 574400 3 3 4 0 3 0 0 0 3 2 3 0 0 1 0 0 1
1 1437 574401 574800 4 4 4 0 3 0 0 0 4 4 0 0 0 3 0 0 1
1 1438 574801 575200 0 3 1 0 0 0 0 0 0 1 0 0 0 1 0 0 4
1 1439 575201 575600 0 0 0 0 0 0 0 0 0 0 0 0 0 0 0 0 0
1 1440 575601 576000 0 0 0 0 0 0 0 0 0 3 0 0 0 1 0 0 4
1 1441 576001 576400 0 0 0 0 0 0 0 0 0 1 0 0 0 1 0 3 4
1 1442 576401 576800 4 0 0 0 0 0 0 0 0 3 0 0 0 2 0 0 4
1 1443 576801 577200 4 0 0 0 0 0 0 1 0 3 0 0 1 3 4 0 2
1 1444 577201 577600 2 0 0 0 0 0 0 4 0 3 0 0 1 2 4 0 2
1 1445 577601 578000 0 0 0 0 0 0 0 3 0 4 0 0 0 0 4 0 2
1 1446 578001 578400 0 0 0 0 0 0 0 2 0 2 0 0 1 1 3 0 4
1 1447 578401 578800 0 0 0 0 0 0 0 0 0 2 0 0 0 1 0 0 4
1 1448 578801 579200 0 0 0 0 0 0 0 0 0 4 0 0 0 0 3 0 2
1 1449 579201 579600 0 0 0 0 0 0 0 2 0 3 0 0 1 1 2 0 4
1 1450 579601 580000 1 0 0 0 0 0 0 3 0 3 0 0 0 1 4 4 2
1 1451 580001 580400 3 0 0 0 0 0 0 0 0 2 0 0 1 1 1 0 4
1 1452 580401 580800 0 3 1 0 0 0 0 0 3 2 0 0 0 0 0 0 1
1 1453 580801 581200 2 4 4 0 0 0 0 0 4 2 1 0 0 2 0 2 1
1 1454 581201 581600 1 1 1 0 0 0 0 0 4 2 4 0 0 1 0 1 5
1 1455 581601 582000 0 0 0 0 0 0 0 0 1 2 3 0 0 2 0 3 5
1 1456 582001 582400 0 0 0 0 0 0 0 0 0 0 0 0 0 1 1 2 4
1 1457 582401 582800 0 0 0 0 3 0 4 0 0 3 0 0 0 1 4 4 2
1 1458 582801 583200 0 0 0 0 0 0 2 0 0 0 0 0 0 1 1 1 4
1 1459 583201 583600 0 0 0 0 0 0 4 0 0 2 0 0 0 1 2 2 2
1 1460 583601 584000 0 0 0 0 0 0 2 0 0 4 0 0 0 2 3 3 2
1 1461 584001 584400 3 0 0 0 0 0 0 0 2 2 0 0 0 1 1 0 4
1 1462 584401 584800 4 0 0 0 0 0 0 0 3 4 0 0 0 2 3 0 1
1 1463 584801 585200 3 0 0 0 0 0 0 0 0 3 0 0 0 1 3 1 2
1 1464 585201 585600 0 0 0 0 0 0 0 3 0 2 0 0 1 2 4 4 2
1 1465 585601 586000 0 0 0 0 0 0 0 3 0 2 0 0 1 1 4 4 2
1 1466 586001 586400 0 0 0 0 0 0 0 0 0 1 0 0 0 1 1 1 4
1 1467 586401 586800 0 0 0 0 0 0 0 3 0 1 0 0 0 2 4 4 2
1 1468 586801 587200 0 0 0 0 0 0 0 0 0 2 0 0 1 2 2 3 2
1 1469 587201 587600 0 0 0 0 0 0 0 0 0 0 0 0 0 0 0 0 0
1 1470 587601 588000 0 0 0 0 0 0 0 0 0 1 0 3 0 1 0 0 6
1 1471 588001 588400 0 0 0 0 0 0 0 0 0 1 0 0 0 1 2 2 4
1 1472 588401 588800 3 0 0 0 0 0 0 0 0 2 0 0 0 2 4 4 2
1 1473 588801 589200 4 0 0 0 0 0 0 0 0 3 0 0 0 2 4 4 2
1 1474 589201 589600 2 0 0 0 0 0 0 0 0 2 0 0 0 1 0 1 4
1 1475 589601 590000 4 0 0 0 0 0 0 0 0 4 0 0 0 2 4 4 2
1 1476 590001 590400 1 0 0 0 0 0 0 0 0 1 0 0 0 0 1 1 4
1 1477 590401 590800 0 0 0 0 0 0 0 0 0 1 0 0 0 0 0 0 4
1 1478 590801 591200 0 0 0 0 0 0 0 0 0 1 0 0 0 1 0 0 4
1 1479 591201 591600 0 0 0 0 0 0 0 0 0 1 0 0 0 1 0 0 4
1 1480 591601 592000 2 0 0 0 0 0 0 0 0 0 0 0 0 1 0 0 4
1 1481 592001 592400 4 4 4 0 3 0 0 3 4 4 0 0 0 0 0 2 1
1 1482 592401 592800 4 4 4 0 4 0 0 4 4 3 0 0 0 2 0 4 1
1 1483 592801 593200 4 2 3 0 4 0 0 3 4 4 2 0 0 4 0 4 1
1 1484 593201 593600 1 0 0 0 0 0 0 4 0 1 2 0 0 2 0 1 4
1 1485 593601 594000 0 0 0 0 0 0 0 2 0 3 0 0 1 1 0 2 4
1 1486 594001 594400 0 0 0 0 0 0 0 0 0 2 0 0 0 0 0 1 4
1 1487 594401 594800 0 0 0 0 0 0 0 0 0 1 0 0 1 1 0 1 4
1 1488 594801 595200 3 0 0 0 0 0 0 1 0 4 0 0 0 2 4 4 2
1 1489 595201 595600 3 0 0 0 0 0 0 4 0 3 0 0 1 1 4 4 2
1 1490 595601 596000 4 0 0 0 0 0 0 3 0 4 0 0 0 2 4 4 2
1 1491 596001 596400 3 0 0 0 0 0 0 3 0 4 0 0 1 3 4 4 2
1 1492 596401 596800 0 0 0 0 0 0 0 3 0 4 0 0 0 1 4 4 2
1 1493 596801 597200 3 0 0 0 0 0 0 0 0 3 0 0 1 1 4 4 2
1 1494 597201 597600 4 0 0 0 0 0 0 0 0 4 0 0 3 2 4 2 2
1 1495 597601 598000 3 0 0 0 0 0 0 0 2 4 0 0 0 1 4 0 2
1 1496 598001 598400 4 0 0 0 0 0 0 0 4 3 0 0 0 1 4 0 1
1 1497 598401 598800 4 0 0 0 0 0 0 0 1 2 0 0 0 2 1 0 4
1 1498 598801 599200 0 0 0 0 0 0 0 0 0 1 0 0 0 1 0 0 4
1 1499 599201 599600 0 0 0 0 0 0 0 0 0 1 0 1 0 1 0 0 4
1 1500 599601 6e+05 0 0 0 0 0 0 0 0 0 2 0 1 0 1 0 1 4
1 1501 600001 600400 0 0 0 0 0 0 0 3 0 2 0 0 0 1 3 3 2
1 1502 600401 600800 0 0 0 0 0 0 0 0 0 2 2 0 0 2 0 0 4
1 1503 600801 601200 0 0 0 0 0 0 0 0 0 3 4 0 2 2 0 0 5
1 1504 601201 601600 2 0 0 0 0 0 0 0 0 1 2 0 0 1 0 0 4
1 1505 601601 602000 4 4 3 0 0 0 0 0 4 2 0 0 0 2 0 0 1
1 1506 602001 602400 1 2 1 0 0 0 0 0 3 0 1 0 0 0 0 0 4
1 1507 602401 602800 1 4 0 0 0 0 0 0 2 2 4 0 0 1 0 0 1
1 1508 602801 603200 4 4 3 0 0 0 0 0 4 1 4 0 0 0 0 0 1
1 1509 603201 603600 2 1 0 0 0 0 0 0 2 1 4 0 0 0 0 0 5
1 1510 603601 604000 0 0 0 0 0 0 0 2 0 2 4 0 0 2 0 3 5
1 1511 604001 604400 0 0 0 0 0 0 0 0 0 1 4 0 0 2 0 3 5
1 1512 604401 604800 0 0 0 0 0 0 0 0 0 2 0 0 0 2 0 2 4
1 1513 604801 605200 0 0 0 0 0 0 3 0 0 1 0 0 0 0 2 2 2
1 1514 605201 605600 0 0 0 0 0 0 4 0 0 3 0 0 0 2 3 3 2
1 1515 605601 606000 0 0 0 0 0 0 4 0 0 1 0 0 0 1 4 3 2
1 1516 606001 606400 0 0 0 0 0 0 4 0 0 2 0 0 0 1 4 4 2
1 1517 606401 606800 0 0 0 0 0 0 3 0 0 2 0 0 0 2 0 0 4
1 1518 606801 607200 0 0 0 0 0 0 0 0 0 1 0 0 0 0 0 0 4
1 1519 607201 607600 0 0 0 0 0 0 0 0 0 2 0 0 0 2 0 0 4
1 1520 607601 608000 0 0 0 0 0 0 0 0 0 3 0 0 0 3 0 0 4
1 1521 608001 608400 0 0 0 0 0 0 0 3 0 2 2 0 0 2 0 3 5
1 1522 608401 608800 0 1 0 0 0 0 0 1 3 3 4 0 0 1 0 4 5
1 1523 608801 609200 2 4 2 0 1 0 0 0 4 4 4 0 0 3 0 2 1
1 1524 609201 609600 2 4 2 0 2 0 0 0 4 3 4 0 0 1 0 0 1
1 1525 609601 610000 0 0 0 0 0 0 0 0 0 0 0 0 0 1 0 0 4
1 1526 610001 610400 0 0 0 0 0 0 0 0 0 1 0 0 0 0 0 0 4
1 1527 610401 610800 0 0 0 0 0 0 0 0 0 1 0 0 0 1 1 1 4
1 1528 610801 611200 0 0 0 0 0 0 4 0 0 3 0 0 0 0 4 3 2
1 1529 611201 611600 0 0 0 0 4 0 4 0 0 2 0 0 0 1 4 4 2
1 1530 611601 612000 0 0 0 0 0 0 4 0 0 2 0 0 0 3 4 4 2
1 1531 612001 612400 0 0 0 0 0 0 3 0 0 0 0 0 0 0 2 2 2
1 1532 612401 612800 0 0 0 0 0 0 0 0 0 1 0 2 0 0 0 0 4
1 1533 612801 613200 0 0 0 0 0 0 0 0 0 1 0 0 0 1 0 0 4
1 1534 613201 613600 0 0 0 0 0 0 0 0 0 2 0 0 0 1 3 3 2
1 1535 613601 614000 0 0 0 0 0 0 0 0 0 0 0 0 0 1 2 3 2
1 1536 614001 614400 0 0 0 0 0 0 0 0 0 2 0 0 0 3 2 2 2
1 1537 614401 614800 0 0 0 0 0 0 0 0 0 2 0 0 0 1 0 0 4
1 1538 614801 615200 0 0 0 0 0 0 0 0 0 1 0 0 0 1 0 2 4
1 1539 615201 615600 4 0 0 0 0 0 0 0 0 2 0 0 0 1 0 1 4
1 1540 615601 616000 4 0 0 0 0 0 0 0 0 2 0 0 0 3 2 2 2
1 1541 616001 616400 3 0 0 0 0 0 0 0 0 2 0 0 2 3 1 2 2
1 1542 616401 616800 0 0 0 0 0 0 0 0 0 0 0 0 0 2 0 0 4
1 1543 616801 617200 0 0 0 0 0 0 0 0 0 1 0 0 0 2 0 0 4
1 1544 617201 617600 0 0 0 0 0 0 0 0 0 1 0 0 0 1 0 0 4
1 1545 617601 618000 0 0 0 0 0 0 0 0 0 1 0 0 0 1 0 0 4
1 1546 618001 618400 0 0 0 0 0 0 0 0 0 2 0 0 0 2 0 1 4
1 1547 618401 618800 4 0 0 0 0 0 4 0 0 3 0 0 0 2 4 4 2
1 1548 618801 619200 4 0 0 0 0 0 4 0 0 4 0 0 0 2 4 4 2
1 1549 619201 619600 0 0 0 0 0 0 2 0 0 2 0 0 0 1 2 3 2
1 1550 619601 620000 0 0 0 0 0 0 3 0 0 3 0 0 0 1 4 4 2
1 1551 620001 620400 0 0 0 0 0 0 4 0 0 3 0 0 0 2 3 4 2
1 1552 620401 620800 3 0 0 0 0 0 1 0 0 3 0 0 0 2 0 3 2
1 1553 620801 621200 4 0 0 0 0 0 4 0 0 3 0 0 0 2 4 4 2
1 1554 621201 621600 1 2 0 0 1 0 1 0 1 2 0 0 0 2 0 0 4
1 1555 621601 622000 0 4 4 0 4 0 3 0 4 3 0 0 0 1 0 0 1
1 1556 622001 622400 0 4 3 0 2 0 0 0 4 2 0 0 1 1 0 0 1
1 1557 622401 622800 0 0 1 0 0 0 0 0 1 3 0 0 0 1 0 0 4
1 1558 622801 623200 0 0 0 0 0 0 0 0 0 1 0 0 0 0 0 0 4
1 1559 623201 623600 0 0 0 0 0 0 0 0 0 1 0 0 0 1 0 0 4
1 1560 623601 624000 0 0 0 0 0 0 0 0 0 2 0 0 0 1 1 1 4
1 1561 624001 624400 3 0 0 0 0 0 0 0 0 2 0 0 1 2 4 4 2
1 1562 624401 624800 2 0 0 0 0 0 0 0 0 1 0 0 0 1 1 1 4
1 1563 624801 625200 0 0 0 0 0 0 0 0 0 2 0 0 0 1 0 0 4
1 1564 625201 625600 0 0 0 0 0 0 0 0 0 4 0 0 0 1 3 3 2
1 1565 625601 626000 0 0 0 0 0 0 0 0 0 3 0 0 0 1 1 2 4
1 1566 626001 626400 0 0 0 0 0 0 0 0 0 2 0 0 0 0 0 0 4
1 1567 626401 626800 1 2 1 0 0 0 0 0 2 3 0 0 0 1 0 0 4
1 1568 626801 627200 4 4 4 0 0 0 0 0 4 4 2 0 0 1 0 0 1
1 1569 627201 627600 4 2 2 0 0 0 0 0 4 3 4 0 1 2 2 2 1
1 1570 627601 628000 2 0 0 0 0 0 0 0 3 4 4 0 1 1 4 4 5
1 1571 628001 628400 0 0 0 0 0 0 0 0 4 2 4 1 1 2 4 4 5
1 1572 628401 628800 0 0 0 0 0 0 0 0 4 2 4 0 0 1 2 3 5
1 1573 628801 629200 0 0 0 0 0 0 0 1 0 2 4 0 0 1 0 3 5
1 1574 629201 629600 0 0 0 0 0 0 0 3 0 3 4 0 0 1 0 4 5
1 1575 629601 630000 0 0 0 0 0 0 0 1 0 2 1 0 0 0 0 4 4
1 1576 630001 630400 0 0 0 0 0 0 0 0 0 3 1 0 0 1 0 1 4
1 1577 630401 630800 3 0 0 0 0 0 0 0 0 0 0 0 0 1 0 3 4
1 1578 630801 631200 4 2 0 0 0 0 0 0 2 2 1 0 1 1 4 2 2
1 1579 631201 631600 2 0 0 0 0 0 0 2 1 1 0 0 2 1 3 0 4
1 1580 631601 632000 4 0 0 0 0 0 0 0 0 4 0 0 2 2 4 0 2
1 1581 632001 632400 1 0 0 0 0 0 0 4 0 3 0 0 2 2 4 0 2
1 1582 632401 632800 0 0 0 0 0 0 0 2 0 2 1 0 1 2 2 2 2
1 1583 632801 633200 0 0 0 0 0 0 0 0 0 4 0 0 0 2 3 3 2
1 1584 633201 633600 0 0 0 0 0 0 0 0 0 1 0 0 0 0 0 0 4
1 1585 633601 634000 0 0 0 0 0 0 0 0 0 3 0 0 0 0 0 0 4
1 1586 634001 634400 0 0 0 0 0 0 0 0 0 2 0 1 0 1 0 0 4
1 1587 634401 634800 0 0 0 0 0 0 0 0 0 0 0 2 0 0 0 0 4
1 1588 634801 635200 0 0 0 0 0 0 0 0 0 1 0 0 0 2 0 0 4
1 1589 635201 635600 4 1 3 0 0 0 0 0 1 1 0 0 0 2 0 0 1
1 1590 635601 636000 4 4 0 0 0 0 0 1 4 3 4 0 0 2 0 0 1
1 1591 636001 636400 4 0 0 0 3 0 0 3 4 3 4 0 0 1 4 4 5
1 1592 636401 636800 0 0 0 0 0 0 0 3 0 4 3 0 0 1 3 3 5
1 1593 636801 637200 0 0 0 0 0 0 0 2 0 2 0 0 0 1 0 1 4
1 1594 637201 637600 0 0 0 0 0 0 0 0 1 1 0 0 0 1 0 2 4
1 1595 637601 638000 0 0 0 0 0 0 0 0 3 2 4 0 0 2 0 1 5
1 1596 638001 638400 3 2 2 0 0 0 0 0 4 2 4 0 0 1 2 0 1
1 1597 638401 638800 4 3 1 0 0 0 0 0 3 3 2 0 0 1 2 0 1
1 1598 638801 639200 0 0 0 0 0 0 0 0 0 3 0 0 0 0 0 0 4
1 1599 639201 639600 0 0 0 0 0 0 0 0 0 1 0 0 0 0 0 0 4
1 1600 639601 640000 0 0 0 0 0 0 0 0 0 0 0 0 0 0 0 0 0
1 1601 640001 640400 0 0 0 0 0 0 0 0 0 0 0 0 0 0 0 0 0
1 1602 640401 640800 0 0 0 0 0 0 0 0 0 0 0 0 0 0 0 0 0
1 1603 640801 641200 0 0 0 0 0 0 0 0 0 0 0 0 0 0 0 0 0
1 1604 641201 641600 0 2 0 0 1 0 0 0 2 1 0 0 0 1 0 0 4
1 1605 641601 642000 4 4 3 0 3 0 0 0 4 2 0 0 1 2 0 0 1
1 1606 642001 642400 0 2 0 0 0 0 0 0 0 1 0 0 0 0 0 1 4
1 1607 642401 642800 0 0 0 0 0 0 0 0 0 1 0 0 0 1 0 2 4
1 1608 642801 643200 0 0 0 0 0 0 0 0 0 1 2 0 0 1 0 0 4
1 1609 643201 643600 2 0 0 0 0 0 0 3 3 3 4 0 1 2 0 2 5
1 1610 643601 644000 1 2 0 0 0 0 0 0 2 3 4 0 1 0 0 0 5
1 1611 644001 644400 3 4 4 0 2 0 0 0 4 2 1 0 0 1 0 0 1
1 1612 644401 644800 2 3 2 0 0 0 0 0 2 1 0 0 0 1 0 0 1
1 1613 644801 645200 0 0 0 0 0 0 0 0 0 1 0 0 0 1 0 0 4
1 1614 645201 645600 0 0 0 0 0 0 0 0 0 2 0 0 0 1 0 2 4
1 1615 645601 646000 0 0 0 0 0 0 0 3 0 2 4 0 0 2 0 4 5
1 1616 646001 646400 0 0 0 0 0 0 0 4 0 4 4 0 0 0 0 4 5
1 1617 646401 646800 0 0 0 0 0 0 0 4 0 2 4 0 0 0 0 4 5
1 1618 646801 647200 0 0 0 0 0 0 0 4 0 1 4 0 0 2 0 4 5
1 1619 647201 647600 0 0 0 0 0 0 0 4 0 3 4 0 1 2 0 4 5
1 1620 647601 648000 0 0 0 0 0 0 0 1 0 2 4 0 1 1 0 3 5
1 1621 648001 648400 0 0 0 0 0 0 0 0 0 2 4 0 1 2 0 1 5
1 1622 648401 648800 0 0 0 0 0 0 0 0 3 1 4 0 0 1 0 3 5
1 1623 648801 649200 0 0 0 0 0 0 0 0 4 3 4 0 1 3 4 4 5
1 1624 649201 649600 0 0 0 0 0 0 0 0 4 3 4 0 1 0 0 0 5
1 1625 649601 650000 0 0 0 0 0 0 0 0 4 4 4 0 0 0 3 4 5
1 1626 650001 650400 0 0 0 0 0 0 0 0 4 1 4 0 0 1 4 4 5
1 1627 650401 650800 1 0 0 0 0 0 0 0 4 2 4 0 0 1 4 4 5
1 1628 650801 651200 4 2 1 0 0 0 0 0 4 4 4 0 1 3 4 4 5
1 1629 651201 651600 4 4 4 0 2 0 0 0 4 3 4 0 1 3 3 3 1
1 1630 651601 652000 3 4 4 0 2 0 0 0 4 1 1 0 0 2 0 0 1
1 1631 652001 652400 0 1 0 0 0 0 0 0 0 3 0 0 0 1 0 0 4
1 1632 652401 652800 0 0 0 0 0 0 0 0 0 2 0 0 0 1 0 0 4
1 1633 652801 653200 0 0 0 0 0 0 0 0 0 1 0 0 0 1 0 0 4
1 1634 653201 653600 0 0 0 0 0 0 0 0 0 2 0 0 0 1 0 1 4
1 1635 653601 654000 0 0 0 0 0 0 0 0 0 2 0 0 0 1 0 2 4
1 1636 654001 654400 0 0 0 0 0 0 0 0 0 4 0 0 0 1 0 4 2
1 1637 654401 654800 0 0 0 0 0 0 0 0 0 2 0 0 0 0 0 0 4
1 1638 654801 655200 0 0 0 0 0 0 0 0 0 1 0 0 0 0 0 0 4
1 1639 655201 655600 0 0 0 0 0 0 0 0 0 1 0 0 0 0 0 0 4
1 1640 655601 656000 0 0 0 0 2 0 0 2 0 4 0 0 0 1 0 3 2
1 1641 656001 656400 0 0 0 0 1 0 0 1 0 3 2 0 0 1 2 4 5
1 1642 656401 656800 0 0 0 0 0 0 0 0 3 4 4 0 0 1 4 4 5
1 1643 656801 657200 0 0 0 0 0 0 0 0 4 2 4 0 0 2 4 4 5
1 1644 657201 657600 0 2 0 0 1 0 0 0 4 4 4 0 0 1 2 2 5
1 1645 657601 658000 0 4 4 0 4 0 0 0 4 4 3 0 0 2 0 0 1
1 1646 658001 658400 0 2 2 0 2 0 0 0 3 2 0 0 0 2 0 0 1
1 1647 658401 658800 1 0 0 0 0 0 0 0 0 1 0 0 0 1 0 0 4
1 1648 658801 659200 4 0 0 0 0 0 0 0 0 2 0 0 0 1 4 4 2
1 1649 659201 659600 4 0 0 0 0 0 0 0 0 3 0 0 0 1 2 0 4
1 1650 659601 660000 0 0 0 0 0 0 0 0 0 2 0 0 0 0 1 0 4
1 1651 660001 660400 0 0 0 0 0 0 0 0 0 4 0 0 0 2 0 0 4
1 1652 660401 660800 0 0 0 0 0 0 0 0 0 2 0 0 0 0 0 0 4
1 1653 660801 661200 1 0 0 0 0 0 0 0 0 0 0 0 0 1 0 0 4
1 1654 661201 661600 4 0 0 0 3 0 0 0 0 2 0 0 0 1 3 3 2
1 1655 661601 662000 3 0 0 0 3 0 0 0 0 0 0 0 0 1 1 1 4
1 1656 662001 662400 0 0 0 0 0 0 0 0 0 2 0 0 0 1 0 2 4
1 1657 662401 662800 0 0 0 0 0 0 0 0 0 1 0 0 0 1 0 0 4
1 1658 662801 663200 0 0 0 0 0 0 0 0 0 1 0 0 0 0 2 2 4
1 1659 663201 663600 0 0 0 0 0 0 2 0 0 3 0 0 0 1 4 3 2
1 1660 663601 664000 0 0 0 0 0 0 2 0 0 2 0 0 0 1 4 3 2
1 1661 664001 664400 0 0 0 0 0 0 0 0 0 1 0 0 0 2 2 2 4
1 1662 664401 664800 0 0 0 0 0 0 0 0 0 2 0 0 0 0 0 0 4
1 1663 664801 665200 0 0 0 0 0 0 1 0 0 1 0 0 0 1 0 0 4
1 1664 665201 665600 0 0 0 0 0 0 4 0 0 4 0 0 0 1 3 1 2
1 1665 665601 666000 0 0 0 0 0 0 4 0 0 4 0 0 0 2 4 2 2
1 1666 666001 666400 0 0 0 0 0 0 4 0 0 2 0 0 0 0 4 2 2
1 1667 666401 666800 0 0 0 0 0 0 0 0 0 2 0 0 0 1 0 0 4
1 1668 666801 667200 0 0 0 0 0 0 0 0 0 3 0 0 0 1 0 0 4
1 1669 667201 667600 0 0 0 0 0 0 0 4 0 3 1 0 0 2 3 4 2
1 1670 667601 668000 0 0 0 0 0 0 0 3 0 2 0 0 2 2 1 2 2
1 1671 668001 668400 0 0 0 0 0 0 0 4 0 3 0 0 2 1 4 4 2
1 1672 668401 668800 0 0 0 0 0 0 0 1 2 3 0 0 0 1 4 0 2
1 1673 668801 669200 4 1 0 0 0 0 0 0 3 3 3 0 0 1 0 0 1
1 1674 669201 669600 4 4 4 0 3 0 0 0 4 3 0 0 0 1 0 0 1
1 1675 669601 670000 2 3 2 0 1 0 0 0 2 1 0 0 0 1 0 0 1
1 1676 670001 670400 0 0 0 0 0 0 0 0 0 2 0 0 0 0 0 0 4
1 1677 670401 670800 0 0 0 0 0 0 0 0 0 1 1 2 0 1 1 1 4
1 1678 670801 671200 0 0 0 0 0 0 0 0 0 1 0 1 0 1 1 1 4
1 1679 671201 671600 3 0 0 0 0 0 0 0 0 1 0 0 0 3 2 1 4
1 1680 671601 672000 4 0 0 0 0 0 0 0 0 2 0 0 0 0 2 2 2
1 1681 672001 672400 4 0 0 0 0 0 0 0 0 3 0 0 0 1 0 0 4
1 1682 672401 672800 3 0 0 0 0 0 0 0 0 3 0 0 0 1 0 2 4
1 1683 672801 673200 0 0 0 0 0 0 0 0 0 1 0 0 0 0 0 0 4
1 1684 673201 673600 3 2 0 0 0 0 0 0 2 3 0 0 0 1 2 0 1
1 1685 673601 674000 4 1 0 0 0 0 0 0 3 2 0 0 0 1 1 0 1
1 1686 674001 674400 0 0 0 0 0 0 0 0 0 0 0 0 1 1 0 0 4
1 1687 674401 674800 0 0 0 0 0 0 0 0 0 3 0 0 0 1 4 3 2
1 1688 674801 675200 0 0 0 0 0 0 0 0 0 3 0 0 0 1 3 0 4
1 1689 675201 675600 0 0 0 0 0 0 0 0 0 2 1 0 0 0 0 0 4
1 1690 675601 676000 0 0 0 0 0 0 0 0 0 4 0 0 0 1 3 3 2
1 1691 676001 676400 0 0 0 0 0 0 0 0 0 3 0 0 0 1 2 2 2
1 1692 676401 676800 0 0 0 0 0 0 0 0 0 3 0 0 0 1 0 0 4
1 1693 676801 677200 0 0 0 0 0 0 0 0 0 1 0 0 0 1 0 0 4
1 1694 677201 677600 4 0 0 0 0 0 2 0 0 1 0 0 0 0 2 0 4
1 1695 677601 678000 2 0 0 0 0 0 4 0 0 2 0 0 1 1 3 0 2
1 1696 678001 678400 0 0 0 0 0 0 1 0 0 3 4 0 3 1 4 0 5
1 1697 678401 678800 0 0 0 0 0 0 2 0 0 2 0 0 2 2 4 0 2
1 1698 678801 679200 0 0 0 0 0 0 0 0 0 3 0 0 0 2 2 0 4
1 1699 679201 679600 0 0 0 0 0 0 0 0 0 2 0 0 0 1 4 0 2
1 1700 679601 680000 0 0 0 0 0 0 0 0 0 1 0 0 0 2 0 0 4
1 1701 680001 680400 0 0 0 0 0 0 0 0 0 2 0 0 1 1 0 0 4
1 1702 680401 680800 0 0 0 0 0 0 0 0 0 2 0 0 0 1 3 0 4
1 1703 680801 681200 0 0 0 0 0 0 0 0 0 3 0 0 0 1 2 0 4
1 1704 681201 681600 0 0 0 0 0 0 0 0 0 3 0 0 1 2 0 0 4
1 1705 681601 682000 0 0 0 0 0 0 0 1 0 3 1 0 0 1 0 4 2
1 1706 682001 682400 0 0 0 0 0 0 0 2 0 4 4 0 0 1 0 3 5
1 1707 682401 682800 0 0 0 0 0 0 0 4 0 3 4 0 1 1 0 0 5
1 1708 682801 683200 0 0 0 0 0 0 0 1 3 3 4 0 0 0 3 3 5
1 1709 683201 683600 0 0 0 0 0 0 0 2 4 4 4 0 0 2 4 4 5
1 1710 683601 684000 0 0 0 0 0 0 0 0 3 3 4 0 0 1 4 3 5
1 1711 684001 684400 0 0 0 0 0 0 0 0 3 4 4 0 1 1 4 3 5
1 1712 684401 684800 0 0 0 0 0 0 0 0 1 2 4 0 0 0 3 0 5
1 1713 684801 685200 0 0 0 0 0 0 0 0 4 2 4 0 1 1 0 0 5
1 1714 685201 685600 0 0 0 0 0 0 0 0 2 3 4 0 0 0 1 0 5
1 1715 685601 686000 0 0 0 0 0 0 0 0 4 4 4 0 1 2 4 0 5
1 1716 686001 686400 1 0 0 0 0 0 0 0 4 4 4 0 1 2 4 0 5
1 1717 686401 686800 3 0 0 0 0 0 0 0 3 2 4 0 2 2 0 0 5
1 1718 686801 687200 4 4 1 0 0 0 0 0 4 2 2 0 0 2 0 0 1
1 1719 687201 687600 0 2 0 0 0 0 0 0 2 0 0 0 0 1 0 0 4
1 1720 687601 688000 0 0 0 0 0 0 0 0 0 1 0 0 0 2 0 0 4
1 1721 688001 688400 0 0 0 0 0 0 0 2 0 2 0 0 0 1 0 4 2
1 1722 688401 688800 0 0 0 0 0 0 0 3 0 2 2 0 0 1 0 4 5
1 1723 688801 689200 0 0 0 0 0 0 0 4 0 1 4 0 0 2 0 3 5
1 1724 689201 689600 0 0 0 0 0 0 0 3 0 2 4 0 0 1 0 4 5
1 1725 689601 690000 0 0 0 0 0 0 0 4 1 2 4 0 0 1 3 4 5
1 1726 690001 690400 0 0 0 0 0 0 0 3 4 3 4 0 1 2 4 4 5
1 1727 690401 690800 0 0 0 0 0 0 0 0 1 1 4 0 0 2 2 3 5
1 1728 690801 691200 0 0 0 0 0 0 0 0 2 1 4 0 1 2 2 2 5
1 1729 691201 691600 2 0 0 0 0 0 0 0 4 3 4 0 1 1 4 4 5
1 1730 691601 692000 4 3 0 0 2 0 0 0 4 3 4 0 1 3 4 4 1
1 1731 692001 692400 4 4 3 0 3 0 0 0 4 3 0 0 0 2 1 1 1
1 1732 692401 692800 1 3 2 0 0 0 0 0 3 1 0 0 0 2 0 0 1
1 1733 692801 693200 0 0 0 0 0 0 0 0 0 1 0 0 0 1 0 0 4
1 1734 693201 693600 0 0 0 0 0 1 0 0 0 2 0 0 0 1 0 0 4
1 1735 693601 694000 0 0 0 0 0 0 0 0 0 1 0 0 0 1 0 0 4
1 1736 694001 694400 0 0 0 0 0 0 0 0 0 2 0 0 0 0 1 0 4
1 1737 694401 694800 0 0 0 0 0 0 0 0 0 3 0 0 0 1 4 0 2
1 1738 694801 695200 0 0 0 0 0 0 0 0 0 4 0 0 0 2 4 0 2
1 1739 695201 695600 0 0 0 0 0 0 0 0 0 4 0 0 0 1 4 0 2
1 1740 695601 696000 0 0 0 0 0 0 0 0 0 2 0 0 0 0 4 3 2
1 1741 696001 696400 0 0 0 0 0 0 0 0 0 3 0 0 0 1 0 0 4
1 1742 696401 696800 0 0 0 0 0 0 0 0 0 0 0 2 0 0 0 0 4
1 1743 696801 697200 0 0 0 0 0 0 0 0 0 0 0 0 0 0 0 0 0
1 1744 697201 697600 0 0 0 0 0 0 0 0 0 0 0 2 0 0 0 0 4
1 1745 697601 698000 0 0 0 0 0 0 0 0 0 3 0 0 0 1 0 0 4
1 1746 698001 698400 0 0 0 0 0 0 3 0 0 1 0 0 0 1 3 2 2
1 1747 698401 698800 0 0 0 0 0 0 2 0 0 1 0 0 0 1 2 1 4
1 1748 698801 699200 0 0 0 0 0 0 0 0 0 2 0 0 0 1 0 0 4
1 1749 699201 699600 0 0 0 0 0 0 0 0 0 1 0 0 0 1 0 0 4
1 1750 699601 7e+05 0 0 0 0 0 0 3 0 0 1 0 0 0 0 0 0 4
1 1751 700001 700400 0 0 0 0 0 0 0 0 0 2 0 0 0 1 0 0 4
1 1752 700401 700800 0 0 0 0 0 0 0 0 0 3 0 0 0 1 0 0 4
1 1753 700801 701200 0 0 0 0 0 0 0 0 0 0 0 0 0 0 0 0 0
1 1754 701201 701600 0 2 0 0 1 0 0 0 2 4 1 0 0 1 0 0 4
1 1755 701601 702000 4 4 0 0 4 0 0 0 4 3 1 0 0 0 0 0 1
1 1756 702001 702400 4 3 0 0 0 0 0 0 4 2 4 0 0 2 3 3 1
1 1757 702401 702800 3 0 0 0 0 0 0 1 1 3 4 0 0 1 1 2 5
1 1758 702801 703200 0 0 0 0 0 0 0 4 0 4 4 0 0 1 0 3 5
1 1759 703201 703600 0 0 0 0 0 0 0 4 0 3 4 0 0 1 0 4 5
1 1760 703601 704000 0 0 0 0 0 0 0 3 0 1 4 0 0 2 0 2 5
1 1761 704001 704400 0 0 0 0 0 0 0 3 0 3 4 0 0 1 0 3 5
1 1762 704401 704800 0 0 0 0 0 0 0 4 0 2 4 0 0 1 0 4 5
1 1763 704801 705200 0 0 0 0 0 0 0 0 3 2 4 0 2 2 0 0 5
1 1764 705201 705600 4 0 0 0 0 0 0 0 4 4 4 0 0 1 1 4 5
1 1765 705601 706000 0 3 0 0 0 0 0 0 3 3 4 0 1 1 1 2 5
1 1766 706001 706400 4 4 4 0 0 0 2 0 4 4 3 0 0 1 0 0 1
1 1767 706401 706800 3 3 3 0 0 0 1 0 2 3 0 0 0 2 0 0 1
1 1768 706801 707200 0 0 0 0 0 0 0 0 0 2 0 0 0 0 0 0 4
1 1769 707201 707600 1 0 0 0 0 0 0 0 0 1 0 0 0 3 0 0 4
1 1770 707601 708000 4 0 0 0 0 0 0 0 0 1 0 0 0 1 3 3 2
1 1771 708001 708400 2 0 0 0 0 0 0 0 0 3 0 0 0 2 4 4 2
1 1772 708401 708800 0 0 0 0 0 0 0 0 0 3 0 0 2 2 3 2 2
1 1773 708801 709200 4 0 0 0 0 0 0 0 0 4 0 0 2 3 4 1 2
1 1774 709201 709600 4 0 0 0 0 0 0 0 0 4 0 0 0 3 4 4 2
1 1775 709601 710000 1 0 0 0 0 0 0 0 0 3 0 0 1 3 3 2 2
1 1776 710001 710400 0 0 0 0 0 0 0 0 0 2 0 0 0 0 0 0 4
1 1777 710401 710800 0 0 0 0 0 0 0 0 0 2 0 0 0 1 0 0 4
1 1778 710801 711200 0 0 0 0 0 0 0 0 0 3 0 0 0 2 0 0 4
1 1779 711201 711600 3 0 0 0 0 0 0 0 0 1 0 0 0 1 0 1 4
1 1780 711601 712000 3 0 0 0 0 0 0 0 0 1 0 0 0 0 0 2 4
1 1781 712001 712400 0 0 0 0 0 0 0 0 0 1 0 0 0 0 0 0 4
1 1782 712401 712800 0 0 0 0 0 0 0 0 0 2 0 0 0 2 0 1 4
1 1783 712801 713200 0 0 0 0 0 0 0 2 0 3 0 0 0 1 3 4 2
1 1784 713201 713600 0 0 0 0 0 0 0 4 0 4 4 0 0 1 4 4 5
1 1785 713601 714000 0 0 0 0 0 0 0 4 0 4 4 0 0 1 4 4 5
1 1786 714001 714400 0 0 0 0 0 0 0 3 0 2 4 0 1 0 1 3 5
1 1787 714401 714800 0 0 0 0 0 0 0 2 0 3 4 0 2 2 0 4 5
1 1788 714801 715200 0 0 0 0 0 0 0 4 0 4 4 0 2 1 2 4 5
1 1789 715201 715600 0 0 0 0 0 0 0 3 0 3 4 0 3 1 1 1 5
1 1790 715601 716000 0 0 0 0 0 0 0 4 0 4 4 0 3 2 3 4 5
1 1791 716001 716400 0 0 0 0 0 0 0 0 0 4 4 0 0 1 4 4 5
1 1792 716401 716800 0 0 0 0 0 0 0 1 1 4 4 0 0 0 4 4 5
1 1793 716801 717200 0 0 0 0 0 0 0 3 2 4 4 0 1 1 4 4 5
1 1794 717201 717600 0 0 0 0 0 0 0 0 2 3 4 0 2 2 4 4 5
1 1795 717601 718000 1 0 0 0 0 0 0 0 4 4 4 0 3 1 4 4 5
1 1796 718001 718400 0 0 0 0 0 0 0 0 4 3 4 0 1 1 4 4 5
1 1797 718401 718800 0 0 0 0 0 0 0 0 4 4 4 0 1 1 4 4 5
1 1798 718801 719200 0 0 0 0 0 0 0 0 4 3 4 0 0 1 4 3 5
1 1799 719201 719600 0 0 0 0 0 0 0 0 3 4 4 0 0 2 4 4 5
1 1800 719601 720000 0 0 0 0 0 0 0 0 4 4 4 0 0 2 4 4 5
1 1801 720001 720400 0 0 0 0 0 0 0 0 4 4 4 0 0 0 4 4 5
1 1802 720401 720800 0 0 0 0 0 0 0 0 3 2 4 0 2 2 4 4 5
1 1803 720801 721200 0 0 0 0 0 0 0 0 4 4 4 0 1 1 4 4 5
1 1804 721201 721600 0 0 0 0 0 0 0 0 4 3 4 0 1 2 4 4 5
1 1805 721601 722000 0 0 0 0 0 0 0 0 4 2 4 0 2 1 2 1 5
1 1806 722001 722400 0 0 0 0 0 0 0 0 4 3 4 0 1 2 4 3 5
1 1807 722401 722800 0 0 0 0 0 0 0 0 4 2 4 0 1 1 4 4 5
1 1808 722801 723200 0 0 0 0 0 0 0 0 4 2 4 0 2 1 4 0 5
1 1809 723201 723600 0 0 0 0 0 0 0 0 4 3 4 0 0 2 4 2 5
1 1810 723601 724000 0 0 0 0 0 0 0 0 4 2 4 0 1 1 4 4 5
1 1811 724001 724400 0 0 0 0 0 0 0 0 4 2 4 0 2 2 4 3 5
1 1812 724401 724800 0 0 0 0 0 0 0 0 3 2 4 0 0 1 3 2 5
1 1813 724801 725200 0 0 0 0 0 0 0 0 4 3 4 0 0 2 4 0 5
1 1814 725201 725600 0 0 0 0 0 0 0 0 1 3 4 0 3 1 0 0 5
1 1815 725601 726000 0 0 0 0 0 0 0 0 4 3 4 0 1 1 0 0 5
1 1816 726001 726400 0 1 0 0 0 0 0 0 4 4 4 0 0 1 0 0 5
1 1817 726401 726800 4 4 2 0 2 0 0 0 4 2 4 0 1 3 0 0 1
1 1818 726801 727200 3 4 4 0 0 0 0 0 4 3 3 0 1 2 0 0 1
1 1819 727201 727600 0 0 0 0 0 0 0 0 0 2 0 0 0 0 0 0 4
1 1820 727601 728000 0 0 0 0 0 0 0 0 0 1 0 0 0 0 0 0 4
1 1821 728001 728400 0 0 0 0 0 0 0 0 0 1 0 0 0 1 0 0 4
1 1822 728401 728800 0 0 0 0 0 0 0 0 0 1 0 0 0 1 0 0 4
1 1823 728801 729200 0 0 0 0 0 0 0 0 0 1 0 0 0 1 0 0 4
1 1824 729201 729600 0 0 0 0 0 0 0 0 0 3 0 0 1 2 0 2 4
1 1825 729601 730000 1 0 0 0 0 0 0 0 0 4 0 0 0 1 0 2 4
1 1826 730001 730400 4 0 0 0 0 0 0 0 0 4 0 0 0 1 4 3 2
1 1827 730401 730800 2 0 0 0 0 0 0 0 0 3 0 0 0 1 1 1 4
1 1828 730801 731200 0 0 0 0 0 0 0 0 0 4 0 0 0 1 3 3 2
1 1829 731201 731600 0 0 0 0 0 0 0 0 0 2 0 0 1 1 1 2 4
1 1830 731601 732000 0 0 0 0 0 0 0 1 0 3 4 0 0 1 0 3 5
1 1831 732001 732400 0 0 0 0 0 0 0 1 0 4 4 0 0 1 0 4 5
1 1832 732401 732800 0 0 0 0 0 0 0 3 0 3 4 0 1 0 0 3 5
1 1833 732801 733200 0 0 0 0 0 0 0 3 0 1 4 0 1 1 0 3 5
1 1834 733201 733600 0 0 0 0 0 0 0 4 0 4 4 0 0 0 0 4 5
1 1835 733601 734000 0 0 0 0 0 0 0 4 0 3 4 0 0 1 0 4 5
1 1836 734001 734400 0 0 0 0 0 0 0 4 0 3 4 0 0 1 0 4 5
1 1837 734401 734800 0 0 0 0 0 0 0 4 0 3 4 0 0 1 4 4 5
1 1838 734801 735200 0 0 0 0 0 0 0 4 0 4 4 0 0 1 3 3 5
1 1839 735201 735600 0 0 0 0 0 0 0 4 0 3 4 0 0 1 4 4 5
1 1840 735601 736000 0 0 0 0 0 0 0 4 0 3 4 0 1 1 4 4 5
1 1841 736001 736400 0 0 0 0 0 0 0 4 0 3 4 0 0 1 4 4 5
1 1842 736401 736800 0 0 0 0 0 0 0 4 1 2 4 0 0 1 4 4 5
1 1843 736801 737200 0 0 0 0 0 0 0 3 4 2 4 0 2 2 3 3 5
1 1844 737201 737600 3 3 1 0 0 0 0 2 3 2 4 0 0 2 0 0 1
1 1845 737601 738000 3 4 4 0 0 0 0 0 3 3 3 0 0 1 0 0 1
1 1846 738001 738400 0 0 2 0 0 0 0 0 0 3 0 0 0 1 0 0 4
1 1847 738401 738800 0 0 0 0 0 0 0 0 0 1 0 0 0 1 0 0 4
1 1848 738801 739200 0 0 0 0 0 0 0 0 0 0 0 0 0 1 0 0 4
1 1849 739201 739600 0 1 1 0 0 0 0 0 1 2 0 0 0 1 0 0 4
1 1850 739601 740000 4 4 4 0 2 0 0 0 4 3 1 0 0 2 0 0 1
1 1851 740001 740400 4 3 2 0 2 0 0 0 4 1 4 0 0 1 0 0 1
1 1852 740401 740800 3 0 0 0 0 0 0 0 4 2 4 0 0 2 0 0 1
1 1853 740801 741200 0 0 0 0 0 0 0 0 2 1 4 0 0 1 2 2 5
1 1854 741201 741600 0 0 0 0 0 0 0 0 2 2 4 0 0 1 1 1 5
1 1855 741601 742000 0 0 0 0 0 0 0 3 0 2 4 0 1 1 4 4 5
1 1856 742001 742400 0 0 0 0 0 0 0 4 0 3 4 0 0 2 4 4 5
1 1857 742401 742800 0 0 0 0 0 0 0 4 0 3 4 0 2 1 0 3 5
1 1858 742801 743200 0 0 0 0 0 0 0 4 0 3 4 0 1 2 0 4 5
1 1859 743201 743600 0 0 0 0 0 0 0 2 0 2 0 0 1 2 0 4 2
1 1860 743601 744000 0 0 0 0 0 0 0 0 0 1 1 0 1 1 0 2 4
1 1861 744001 744400 0 0 0 0 1 0 0 3 0 3 0 0 0 0 1 3 2
1 1862 744401 744800 0 0 0 0 2 0 0 4 0 4 0 0 0 0 4 4 2
1 1863 744801 745200 0 0 0 0 0 0 0 4 0 4 4 0 0 2 4 4 5
1 1864 745201 745600 4 0 0 0 0 0 0 3 1 4 0 0 1 0 4 3 2
1 1865 745601 746000 0 0 0 0 0 0 0 0 4 4 0 0 0 1 4 4 2
1 1866 746001 746400 4 3 3 0 3 0 0 0 4 4 0 0 0 2 1 0 1
1 1867 746401 746800 1 0 1 0 0 0 0 0 2 1 0 0 0 1 0 0 4
1 1868 746801 747200 0 0 0 0 0 0 1 0 0 3 0 0 0 1 0 1 4
1 1869 747201 747600 0 0 0 0 0 0 2 0 0 3 0 0 0 2 4 4 2
1 1870 747601 748000 0 0 0 0 0 0 0 0 0 2 0 0 0 1 2 3 2
1 1871 748001 748400 0 0 0 0 0 0 1 0 0 2 0 0 0 1 0 0 4
1 1872 748401 748800 0 0 0 0 0 0 4 0 0 2 0 0 0 2 1 1 2
1 1873 748801 749200 0 0 0 0 0 0 1 0 0 4 0 0 0 3 2 2 2
1 1874 749201 749600 4 4 0 0 0 0 0 0 3 2 1 0 0 1 0 0 1
1 1875 749601 750000 2 2 0 0 0 0 0 0 4 2 4 0 0 1 2 2 5
1 1876 750001 750400 0 0 0 0 0 0 0 0 4 2 4 0 0 0 2 2 5
1 1877 750401 750800 0 0 0 0 0 0 0 0 0 4 4 0 0 0 0 0 5
1 1878 750801 751200 0 0 0 0 0 0 0 0 0 3 4 0 1 1 4 4 5
1 1879 751201 751600 0 0 0 0 0 0 0 1 0 4 0 0 1 1 1 3 2
1 1880 751601 752000 0 0 0 0 0 0 0 0 0 2 0 0 0 2 0 2 4
1 1881 752001 752400 3 0 0 0 0 0 0 0 0 3 0 0 0 2 0 2 4
1 1882 752401 752800 4 0 0 0 0 0 0 0 0 3 0 0 0 1 0 3 2
1 1883 752801 753200 1 1 3 0 0 0 0 1 0 3 1 0 2 3 0 4 2
1 1884 753201 753600 2 4 3 0 0 0 0 1 2 2 4 0 0 0 0 0 1
1 1885 753601 754000 4 4 4 0 0 0 0 2 4 3 4 0 0 2 0 4 1
1 1886 754001 754400 4 4 4 0 0 0 0 1 3 4 4 0 0 3 0 2 1
1 1887 754401 754800 0 0 3 0 0 0 0 0 2 2 4 0 0 1 0 4 5
1 1888 754801 755200 2 0 3 0 0 0 0 0 2 2 4 0 0 0 0 2 5
1 1889 755201 755600 4 3 4 0 0 0 0 0 4 4 4 0 0 2 0 0 1
1 1890 755601 756000 4 4 4 0 3 0 0 0 4 4 4 0 0 1 0 0 1
1 1891 756001 756400 4 4 4 0 4 0 0 0 4 1 4 0 0 1 0 0 1
1 1892 756401 756800 3 4 0 0 0 0 0 0 4 3 4 0 0 0 0 0 1
1 1893 756801 757200 2 2 0 0 0 0 0 0 3 4 4 0 0 1 0 0 1
1 1894 757201 757600 0 0 0 0 0 0 0 0 1 1 4 0 0 0 0 1 5
1 1895 757601 758000 0 0 0 0 0 0 0 0 0 1 4 0 1 1 0 1 5
1 1896 758001 758400 0 0 0 0 0 0 0 2 0 2 1 0 0 1 0 0 4
1 1897 758401 758800 0 0 0 0 0 0 0 1 0 1 0 1 0 0 0 0 4
1 1898 758801 759200 0 0 0 0 0 0 0 0 0 0 0 0 0 0 0 0 0
1 1899 759201 759600 0 0 0 0 0 0 0 0 0 0 0 0 0 0 0 0 0
1 1900 759601 760000 0 0 0 0 0 0 0 0 0 0 0 2 0 0 0 0 4
1 1901 760001 760400 0 0 0 0 0 0 0 0 0 0 0 1 1 1 0 0 4
1 1902 760401 760800 0 0 0 0 0 0 0 0 0 2 0 0 0 1 0 0 4
1 1903 760801 761200 1 2 0 0 0 0 0 0 0 2 0 0 0 1 0 0 4
1 1904 761201 761600 4 4 3 0 0 0 1 0 4 2 4 0 0 1 0 4 1
1 1905 761601 762000 4 4 4 0 3 0 3 0 4 3 4 0 0 2 0 4 1
1 1906 762001 762400 4 4 2 0 0 0 0 0 4 2 4 0 0 2 0 2 1
1 1907 762401 762800 1 0 0 0 0 0 0 0 4 4 4 0 0 1 0 0 5
1 1908 762801 763200 0 0 0 0 0 0 0 0 4 2 4 0 3 1 2 2 5
1 1909 763201 763600 0 0 0 0 0 0 0 0 4 3 4 0 0 0 3 3 5
1 1910 763601 764000 0 0 0 0 0 0 0 0 3 2 4 0 0 1 1 1 5
1 1911 764001 764400 0 0 0 0 0 0 0 0 4 2 4 0 0 1 4 4 5
1 1912 764401 764800 0 0 0 0 0 0 0 0 4 2 4 0 0 2 4 4 5
1 1913 764801 765200 0 0 0 0 0 0 0 0 0 2 4 0 1 2 2 4 5
1 1914 765201 765600 0 0 0 0 0 0 0 2 2 3 4 0 1 1 0 4 5
1 1915 765601 766000 0 0 0 0 0 0 0 4 2 4 4 0 0 1 0 4 5
1 1916 766001 766400 0 0 0 0 0 0 0 3 0 1 4 0 0 1 0 3 5
1 1917 766401 766800 0 0 0 0 0 0 0 0 0 2 4 0 0 0 0 0 4
1 1918 766801 767200 0 0 0 0 0 0 0 0 0 2 4 0 0 2 0 1 5
1 1919 767201 767600 0 0 0 0 0 0 0 0 0 1 0 0 0 1 0 1 4
1 1920 767601 768000 0 0 0 0 0 0 0 0 0 2 1 0 0 0 0 0 4
1 1921 768001 768400 0 0 0 0 0 0 0 0 0 2 0 0 0 1 0 0 4
1 1922 768401 768800 0 0 0 0 0 0 0 0 0 2 0 0 0 1 0 0 4
1 1923 768801 769200 0 0 0 0 0 0 0 0 0 3 0 0 0 1 0 0 4
1 1924 769201 769600 0 0 0 0 0 0 0 0 0 1 0 0 0 1 0 0 4
1 1925 769601 770000 0 0 0 0 0 0 1 1 0 2 0 0 0 1 1 2 4
1 1926 770001 770400 4 0 0 0 0 0 3 3 0 4 0 0 1 2 4 4 2
1 1927 770401 770800 2 0 0 0 0 0 0 0 0 1 0 0 0 1 1 2 4
1 1928 770801 771200 0 0 0 0 0 0 0 0 0 2 0 0 0 0 0 0 4
1 1929 771201 771600 0 0 0 0 0 0 0 0 0 0 0 0 0 1 0 0 4
1 1930 771601 772000 0 0 0 0 0 0 0 0 0 2 0 0 0 0 0 0 4
1 1931 772001 772400 0 0 0 0 0 0 1 0 0 1 0 0 0 0 0 0 4
1 1932 772401 772800 0 0 0 0 0 0 1 0 0 3 0 0 0 2 0 0 4
1 1933 772801 773200 0 0 0 0 0 0 0 0 0 2 0 0 0 0 0 0 4
1 1934 773201 773600 2 3 0 0 0 0 0 0 2 3 0 0 0 2 0 0 1
1 1935 773601 774000 4 4 0 0 0 0 0 0 4 4 0 0 0 1 0 0 1
1 1936 774001 774400 2 0 0 0 0 0 0 1 3 3 0 0 0 1 1 2 2
1 1937 774401 774800 0 0 0 0 0 0 0 3 2 3 0 0 1 2 4 4 2
1 1938 774801 775200 0 0 0 0 0 0 0 4 0 2 0 0 0 0 0 0 4
1 1939 775201 775600 0 2 0 0 0 0 0 0 2 2 0 0 0 1 0 0 4
1 1940 775601 776000 4 4 0 0 0 0 0 0 4 2 3 0 1 1 1 1 1
1 1941 776001 776400 4 3 2 0 0 0 0 0 4 2 4 0 0 2 4 4 1
1 1942 776401 776800 0 0 0 0 0 0 0 0 4 3 4 0 2 2 4 3 5
1 1943 776801 777200 0 0 0 0 0 0 0 0 4 1 4 0 0 1 1 1 5
1 1944 777201 777600 0 0 0 0 0 0 0 0 4 4 4 0 2 2 4 4 5
1 1945 777601 778000 0 0 0 0 0 0 0 0 3 3 4 0 0 0 4 4 5
1 1946 778001 778400 0 0 0 0 0 0 0 0 1 1 4 0 1 2 1 1 5
1 1947 778401 778800 0 0 0 0 0 0 0 1 0 3 4 0 0 1 0 2 5
1 1948 778801 779200 0 0 0 0 0 0 0 4 0 2 4 0 0 1 0 1 5
1 1949 779201 779600 0 0 0 0 0 0 0 3 0 2 2 0 0 1 0 4 5
1 1950 779601 780000 0 0 0 0 0 0 0 1 0 1 0 0 0 1 0 3 4
1 1951 780001 780400 0 0 0 0 0 0 0 0 0 2 0 0 0 2 0 3 4
1 1952 780401 780800 3 1 0 0 0 0 0 0 0 1 0 0 0 0 0 0 4
1 1953 780801 781200 2 4 0 0 0 0 0 0 0 0 0 0 0 0 0 0 4
1 1954 781201 781600 0 0 0 0 0 0 0 0 0 0 0 0 0 0 0 0 0
1 1955 781601 782000 0 0 0 0 0 0 0 0 0 1 0 0 0 0 0 0 4
1 1956 782001 782400 0 0 0 0 0 0 0 0 0 1 0 1 0 0 0 0 4
1 1957 782401 782800 0 0 0 0 0 0 0 0 0 1 0 0 0 0 0 0 4
1 1958 782801 783200 2 2 0 0 0 0 0 0 3 2 0 0 0 1 0 0 1
1 1959 783201 783600 3 3 0 0 0 0 0 0 4 3 0 0 0 2 0 0 1
1 1960 783601 784000 3 0 0 0 0 0 0 2 1 4 0 0 0 1 4 4 2
1 1961 784001 784400 0 0 0 0 0 0 0 3 0 2 0 0 0 1 1 3 2
1 1962 784401 784800 0 0 0 0 0 0 0 0 0 3 0 0 0 1 0 4 2
1 1963 784801 785200 0 0 0 0 0 0 0 0 0 1 0 0 0 0 0 0 4
1 1964 785201 785600 0 0 0 0 0 0 0 0 0 1 0 2 0 0 0 0 4
1 1965 785601 786000 0 0 0 0 0 0 0 0 0 1 0 0 0 2 0 0 4
1 1966 786001 786400 0 0 0 0 0 0 0 0 0 1 0 0 0 1 0 0 4
1 1967 786401 786800 0 0 0 0 0 0 0 0 0 1 0 0 0 2 0 0 4
1 1968 786801 787200 3 2 2 0 0 0 0 0 2 3 0 0 0 1 0 0 1
1 1969 787201 787600 4 4 4 0 3 0 0 0 4 1 0 0 0 2 0 0 1
1 1970 787601 788000 4 4 4 0 3 0 0 2 4 2 0 0 0 2 0 0 1
1 1971 788001 788400 4 3 3 0 0 0 0 0 3 2 0 0 0 0 0 0 1
1 1972 788401 788800 0 0 0 0 0 0 0 0 0 1 0 0 0 1 0 0 4
1 1973 788801 789200 0 0 0 0 0 0 0 0 0 2 0 0 0 1 0 0 4
1 1974 789201 789600 0 0 0 0 0 0 0 0 0 2 0 0 0 1 0 0 4
1 1975 789601 790000 1 0 0 0 0 0 0 0 0 2 0 1 0 1 0 0 4
1 1976 790001 790400 4 4 4 0 2 0 0 0 3 4 0 0 0 2 0 0 1
1 1977 790401 790800 4 4 4 0 4 0 0 0 4 3 0 0 0 1 0 0 1
1 1978 790801 791200 4 4 4 0 2 0 0 0 4 3 0 0 0 3 0 0 1
1 1979 791201 791600 0 1 1 0 0 0 0 0 1 1 0 0 0 2 0 0 4
1 1980 791601 792000 0 0 0 0 0 0 0 0 0 0 0 3 0 0 0 0 6
1 1981 792001 792400 0 0 0 0 0 0 0 0 0 1 0 1 0 1 0 0 4
1 1982 792401 792800 0 0 0 0 0 0 0 0 0 0 0 1 0 0 0 0 4
1 1983 792801 793200 0 0 0 0 0 0 0 0 0 0 0 0 0 0 0 0 0
1 1984 793201 793600 0 0 0 0 0 0 0 0 0 2 0 0 0 0 0 1 4
1 1985 793601 794000 0 0 0 0 0 0 0 4 0 4 3 0 0 1 0 4 5
1 1986 794001 794400 0 0 0 0 0 0 0 1 1 3 4 0 0 0 0 2 5
1 1987 794401 794800 2 2 0 0 0 0 0 0 4 1 4 0 0 2 0 0 1
1 1988 794801 795200 3 4 1 0 2 0 0 0 4 1 4 0 0 0 0 0 1
1 1989 795201 795600 0 3 2 0 0 0 0 0 3 2 4 0 0 2 0 0 1
1 1990 795601 796000 0 0 0 0 0 0 0 2 0 2 4 0 1 3 0 4 5
1 1991 796001 796400 0 0 0 0 0 0 0 0 0 2 4 0 0 2 0 2 5
1 1992 796401 796800 0 0 0 0 0 0 0 0 1 2 4 0 0 1 0 1 5
1 1993 796801 797200 0 0 0 0 0 0 0 0 4 2 4 0 1 2 1 3 5
1 1994 797201 797600 0 0 0 0 0 0 0 0 4 4 4 0 2 3 3 3 5
1 1995 797601 798000 3 4 0 0 0 0 0 0 4 3 4 0 0 1 0 0 1
1 1996 798001 798400 4 4 4 0 3 0 0 0 4 3 0 0 0 2 0 0 1
1 1997 798401 798800 2 2 1 0 1 0 0 0 1 1 0 0 0 0 0 0 4
1 1998 798801 799200 2 1 0 0 0 0 0 0 2 3 0 0 0 3 0 0 4
1 1999 799201 799600 4 4 0 0 0 0 0 0 4 2 0 0 0 1 0 0 1
1 2000 799601 8e+05 0 2 0 0 0 0 0 0 2 1 0 0 0 0 0 0 4
1 2001 800001 800400 0 0 0 0 0 0 0 0 0 3 1 0 1 1 1 0 4
1 2002 800401 800800 0 0 0 0 0 0 0 0 0 4 0 0 0 2 4 0 2
1 2003 800801 801200 0 0 0 0 0 0 0 0 0 3 1 0 0 1 0 0 4
1 2004 801201 801600 0 0 0 0 0 0 0 3 0 2 0 0 0 1 0 0 4
1 2005 801601 802000 0 0 0 0 0 0 0 0 0 3 0 0 0 1 0 0 4
1 2006 802001 802400 0 0 0 0 0 0 0 0 0 3 0 0 1 2 0 4 2
1 2007 802401 802800 0 0 0 0 0 0 0 0 0 3 1 0 0 3 0 0 4
1 2008 802801 803200 0 3 1 0 1 0 0 0 2 2 0 0 0 2 0 0 4
1 2009 803201 803600 3 4 4 0 3 0 0 0 4 3 3 0 0 1 0 0 1
1 2010 803601 804000 0 1 0 0 0 0 0 0 4 3 4 0 1 2 3 3 5
1 2011 804001 804400 0 0 0 0 0 0 0 0 4 1 4 0 1 0 1 1 5
1 2012 804401 804800 0 0 0 0 0 0 0 0 3 1 4 0 1 0 1 2 5
1 2013 804801 805200 0 0 0 0 0 0 0 0 2 2 4 0 0 2 2 2 5
1 2014 805201 805600 0 0 0 0 0 0 0 3 3 1 4 0 1 3 2 4 5
1 2015 805601 806000 0 0 0 0 0 0 0 3 0 3 4 0 0 3 1 4 5
1 2016 806001 806400 0 0 0 0 0 0 0 4 0 4 4 0 1 3 0 4 5
1 2017 806401 806800 0 0 0 0 0 0 0 3 0 2 2 0 0 1 0 1 4
1 2018 806801 807200 0 0 0 0 0 0 0 0 0 1 0 0 0 2 0 0 4
1 2019 807201 807600 1 2 0 0 0 0 0 0 0 3 0 0 0 2 0 0 4
1 2020 807601 808000 3 4 0 0 0 0 0 0 0 1 0 0 0 0 0 0 4
1 2021 808001 808400 3 1 0 0 0 0 0 0 3 1 2 0 1 1 1 1 1
1 2022 808401 808800 2 0 0 0 0 0 0 0 4 2 4 0 1 0 4 4 5
1 2023 808801 809200 0 0 0 0 0 0 0 0 1 3 4 0 1 0 4 4 5
1 2024 809201 809600 0 0 0 0 0 0 0 2 0 3 4 0 0 2 0 1 5
1 2025 809601 810000 0 0 0 0 0 0 0 4 0 2 4 0 0 1 0 1 5
1 2026 810001 810400 0 0 0 0 0 0 0 3 0 3 4 0 0 1 0 4 5
1 2027 810401 810800 0 0 0 0 0 0 0 3 0 3 4 0 0 2 0 3 5
1 2028 810801 811200 0 0 0 0 0 0 0 0 0 2 4 0 0 1 0 2 5
1 2029 811201 811600 0 0 0 0 0 0 0 3 0 3 4 0 0 1 4 4 5
1 2030 811601 812000 0 0 0 0 0 0 0 4 0 3 4 0 0 1 4 4 5
1 2031 812001 812400 2 0 0 0 0 0 0 1 4 4 4 0 3 2 4 4 5
1 2032 812401 812800 4 3 3 0 0 0 0 0 4 3 4 0 0 1 4 4 1
1 2033 812801 813200 4 4 2 0 0 0 0 0 4 1 4 0 0 1 2 2 1
1 2034 813201 813600 1 4 0 0 0 0 0 0 4 2 4 0 0 2 0 0 1
1 2035 813601 814000 3 4 1 0 0 0 0 0 4 4 4 0 0 0 0 0 1
1 2036 814001 814400 4 0 2 0 0 0 0 0 4 4 4 0 3 3 3 3 5
1 2037 814401 814800 3 0 0 0 0 0 0 4 4 4 4 0 1 2 4 4 5
1 2038 814801 815200 0 0 0 0 0 0 0 4 2 4 4 0 2 2 4 4 5
1 2039 815201 815600 0 0 0 0 0 0 0 4 0 2 4 0 1 1 2 3 5
1 2040 815601 816000 0 0 0 0 0 0 0 4 0 4 3 0 1 1 4 4 5
1 2041 816001 816400 0 0 0 0 0 0 0 1 0 2 0 0 0 2 4 4 2
1 2042 816401 816800 0 0 0 0 0 0 0 0 0 1 0 0 0 2 2 3 2
1 2043 816801 817200 0 0 0 0 0 0 0 0 0 0 0 0 0 1 0 0 4
1 2044 817201 817600 0 0 0 0 0 0 0 0 0 3 0 0 1 3 3 3 2
1 2045 817601 818000 0 0 0 0 0 0 0 0 0 2 0 0 0 0 1 2 4
1 2046 818001 818400 0 0 0 0 0 0 0 0 0 4 3 0 0 0 0 3 5
1 2047 818401 818800 1 0 0 0 0 0 0 0 3 3 4 0 0 1 0 0 5
1 2048 818801 819200 4 4 3 0 3 0 0 0 4 3 4 0 0 2 0 0 1
1 2049 819201 819600 4 4 1 0 2 0 0 0 1 2 2 0 0 1 0 0 1
1 2050 819601 820000 0 3 2 0 0 0 0 0 0 2 0 0 0 2 0 0 4
1 2051 820001 820400 4 0 0 0 0 0 0 0 0 4 0 0 0 1 3 1 2
1 2052 820401 820800 2 0 0 0 0 0 3 0 0 3 0 0 0 1 4 3 2
1 2053 820801 821200 0 0 0 0 0 0 4 0 0 3 0 0 1 3 4 4 2
1 2054 821201 821600 0 0 0 0 0 0 0 0 0 2 0 0 0 1 0 0 4
1 2055 821601 822000 0 0 0 0 0 0 0 0 0 2 0 0 0 1 0 0 4
1 2056 822001 822400 0 0 0 0 0 0 0 0 0 1 0 0 0 0 0 0 4
1 2057 822401 822800 0 0 0 0 0 0 0 2 0 2 0 0 0 1 0 0 4
1 2058 822801 823200 1 0 0 0 0 0 0 4 0 3 1 0 0 1 0 4 5
1 2059 823201 823600 4 2 0 0 0 0 0 3 4 4 4 0 0 0 0 4 5
1 2060 823601 824000 3 4 4 0 1 0 0 0 4 3 4 0 0 1 0 1 1
1 2061 824001 824400 0 4 3 0 3 0 0 0 4 4 4 0 0 2 0 0 1
1 2062 824401 824800 4 4 3 0 0 0 0 0 4 3 4 0 1 2 2 0 1
1 2063 824801 825200 4 4 4 0 0 0 0 0 4 4 4 0 0 2 3 0 1
1 2064 825201 825600 2 0 0 0 0 0 0 0 4 3 4 0 0 0 0 3 5
1 2065 825601 826000 0 0 0 0 0 0 0 0 3 2 4 0 0 2 0 4 5
1 2066 826001 826400 0 0 0 0 0 0 0 0 0 4 4 0 0 1 0 2 5
1 2067 826401 826800 0 4 0 0 0 0 0 0 4 3 4 0 0 2 0 0 1
1 2068 826801 827200 2 3 0 0 0 0 0 0 4 2 4 0 0 1 0 0 1
1 2069 827201 827600 1 0 0 0 0 0 0 0 4 4 4 0 2 1 3 3 5
1 2070 827601 828000 0 0 0 0 0 0 0 0 4 4 4 0 4 2 4 4 5
1 2071 828001 828400 0 0 0 0 0 0 0 3 4 4 4 0 0 2 4 4 5
1 2072 828401 828800 0 0 0 0 0 0 0 3 3 3 4 0 1 1 4 4 5
1 2073 828801 829200 0 0 0 0 0 0 0 4 0 2 4 0 2 3 4 4 5
1 2074 829201 829600 0 0 0 0 0 0 0 4 0 3 4 0 1 1 0 1 5
1 2075 829601 830000 0 0 0 0 0 0 0 4 0 3 4 0 1 2 0 3 5
1 2076 830001 830400 0 0 0 0 0 0 0 1 0 3 3 0 0 1 0 3 5
1 2077 830401 830800 0 3 1 0 1 0 0 0 2 1 0 0 0 0 0 0 4
1 2078 830801 831200 4 4 4 0 4 0 0 0 4 4 2 0 0 1 0 0 1
1 2079 831201 831600 4 4 2 0 3 0 0 0 4 4 4 0 0 0 2 1 1
1 2080 831601 832000 2 1 0 0 0 0 0 0 4 4 4 0 1 1 4 4 5
1 2081 832001 832400 0 0 0 0 3 0 0 0 4 3 4 0 0 4 4 4 5
1 2082 832401 832800 0 0 0 0 0 0 0 3 4 3 4 0 0 1 4 4 5
1 2083 832801 833200 0 0 0 0 0 0 0 3 3 4 4 0 0 1 4 4 5
1 2084 833201 833600 0 0 0 0 0 0 0 3 2 3 4 0 3 1 3 4 5
1 2085 833601 834000 0 0 0 0 0 0 0 4 0 3 4 0 0 1 3 3 5
1 2086 834001 834400 0 0 0 0 0 0 0 3 0 4 4 0 0 1 0 3 5
1 2087 834401 834800 0 0 0 0 0 0 0 4 0 4 4 0 3 3 0 4 5
1 2088 834801 835200 0 0 0 0 0 0 0 0 0 4 4 0 1 2 0 4 5
1 2089 835201 835600 0 0 0 0 0 0 0 0 0 2 1 0 0 0 0 0 4
1 2090 835601 836000 0 3 2 0 0 0 0 0 2 3 1 0 0 1 0 0 1
1 2091 836001 836400 3 4 0 0 0 0 0 0 4 3 4 0 0 2 0 0 1
1 2092 836401 836800 4 3 0 0 0 0 0 0 4 2 4 0 0 1 1 1 1
1 2093 836801 837200 1 0 0 0 0 0 0 0 4 3 4 0 2 2 4 4 5
1 2094 837201 837600 0 0 0 0 0 0 0 0 4 2 4 0 3 1 4 4 5
1 2095 837601 838000 0 0 0 0 0 0 0 0 4 4 4 0 3 2 4 4 5
1 2096 838001 838400 0 0 0 0 0 0 0 1 0 3 4 0 0 0 4 4 5
1 2097 838401 838800 0 0 0 0 0 0 0 4 4 3 4 0 1 1 4 4 5
1 2098 838801 839200 0 0 0 0 0 0 0 4 3 3 4 0 1 1 4 4 5
1 2099 839201 839600 0 0 0 0 0 0 0 2 2 1 4 0 0 1 0 3 5
1 2100 839601 840000 0 0 0 0 0 0 0 4 0 3 4 0 0 0 0 2 5
1 2101 840001 840400 0 0 0 0 0 0 0 3 0 3 4 0 1 3 3 4 5
1 2102 840401 840800 0 0 0 0 0 0 0 3 0 2 4 0 0 0 0 1 5
1 2103 840801 841200 0 0 0 0 0 0 0 4 0 2 4 0 1 3 2 2 5
1 2104 841201 841600 0 0 0 0 2 0 0 1 0 4 1 0 0 1 4 4 2
1 2105 841601 842000 0 0 0 0 2 0 0 1 0 4 1 0 0 1 4 4 2
1 2106 842001 842400 0 0 0 0 0 0 0 0 0 4 0 0 0 2 1 3 2
1 2107 842401 842800 0 0 0 0 0 0 0 0 0 3 3 0 1 1 0 0 4
1 2108 842801 843200 1 0 0 0 0 0 0 0 0 3 1 0 0 2 3 3 2
1 2109 843201 843600 4 2 1 0 0 0 0 0 2 3 1 0 0 2 4 4 2
1 2110 843601 844000 4 4 4 0 4 0 0 0 4 4 0 0 0 2 4 4 1
1 2111 844001 844400 2 2 3 0 0 0 0 0 2 2 0 0 0 2 2 2 1
1 2112 844401 844800 0 0 0 0 0 0 0 0 0 2 0 0 1 1 0 1 4
1 2113 844801 845200 0 0 0 0 0 0 0 0 0 2 0 0 1 4 0 4 2
1 2114 845201 845600 0 0 0 0 0 0 0 0 0 2 0 0 0 1 0 2 4
1 2115 845601 846000 0 0 0 0 0 0 0 0 0 1 0 0 0 1 0 2 4
1 2116 846001 846400 4 0 0 0 0 0 0 3 0 3 1 0 0 2 0 4 5
1 2117 846401 846800 1 2 2 0 2 0 0 3 0 4 0 0 0 2 0 1 4
1 2118 846801 847200 4 4 4 0 4 0 0 4 4 4 1 0 0 1 0 0 1
1 2119 847201 847600 3 4 4 0 4 0 0 0 4 4 0 0 1 3 0 0 1
1 2120 847601 848000 0 4 3 0 2 0 0 0 4 2 0 0 0 3 0 0 1
1 2121 848001 848400 3 4 4 0 4 0 0 0 4 3 0 0 0 1 0 0 1
1 2122 848401 848800 3 2 0 0 0 0 0 1 4 3 0 0 0 1 0 0 1
1 2123 848801 849200 0 0 0 0 0 0 0 4 0 2 3 0 0 1 0 0 5
1 2124 849201 849600 0 0 0 0 0 0 0 3 0 4 0 0 0 2 0 0 4
1 2125 849601 850000 0 0 0 0 0 0 0 0 0 2 0 0 0 3 0 0 4
1 2126 850001 850400 0 0 0 0 0 0 0 0 0 2 0 0 0 1 0 0 4
1 2127 850401 850800 0 0 0 0 0 0 0 0 0 2 0 0 0 1 0 0 4
1 2128 850801 851200 0 0 0 0 0 0 0 0 0 1 0 0 0 0 0 0 4
1 2129 851201 851600 0 0 0 0 0 0 0 0 0 3 0 0 0 1 0 0 4
1 2130 851601 852000 0 0 0 0 0 0 0 0 0 3 0 0 0 1 0 3 4
1 2131 852001 852400 1 1 0 0 0 0 0 0 0 1 0 0 0 1 0 0 4
1 2132 852401 852800 4 4 4 0 3 0 0 1 2 3 0 0 0 1 0 0 1
1 2133 852801 853200 4 4 4 0 4 0 0 3 4 4 0 0 0 0 0 0 1
1 2134 853201 853600 4 4 4 0 4 0 0 0 4 4 0 0 0 1 0 0 1
1 2135 853601 854000 2 4 4 0 3 0 0 0 1 3 0 0 0 2 0 0 1
1 2136 854001 854400 0 0 0 0 0 0 0 0 0 2 0 0 1 2 0 0 4
1 2137 854401 854800 0 0 0 0 0 0 0 0 0 1 0 0 1 2 0 2 4
1 2138 854801 855200 0 0 0 0 0 0 0 0 0 3 0 0 0 2 0 3 4
1 2139 855201 855600 0 0 0 0 0 0 0 0 0 2 0 0 0 1 3 3 2
1 2140 855601 856000 0 0 0 0 0 0 1 0 0 2 0 0 0 2 0 0 4
1 2141 856001 856400 0 0 0 0 0 0 4 0 0 1 0 0 0 1 4 0 2
1 2142 856401 856800 0 0 0 0 0 0 2 0 0 2 0 0 0 0 1 0 4
1 2143 856801 857200 0 0 0 0 0 0 3 0 0 2 0 0 0 1 0 0 4
1 2144 857201 857600 0 0 0 0 0 0 3 0 0 2 0 0 0 1 4 3 2
1 2145 857601 858000 0 0 0 0 0 0 4 0 0 3 0 0 0 1 3 0 2
1 2146 858001 858400 0 0 0 0 0 0 4 0 0 1 0 0 0 0 2 0 4
1 2147 858401 858800 0 0 0 0 0 0 4 0 0 1 0 0 0 1 3 3 2
1 2148 858801 859200 0 0 0 0 0 0 4 0 0 2 0 0 0 2 4 0 2
1 2149 859201 859600 2 0 0 0 0 0 4 0 0 2 0 0 0 3 3 3 2
1 2150 859601 860000 2 0 0 0 0 0 1 0 0 3 0 0 0 1 1 1 4
1 2151 860001 860400 0 0 0 0 0 0 0 0 0 2 0 0 0 1 0 0 4
1 2152 860401 860800 0 0 0 0 0 0 0 0 0 3 0 0 0 1 0 0 4
1 2153 860801 861200 0 0 0 0 0 0 0 0 0 4 0 0 0 2 1 3 2
1 2154 861201 861600 0 0 0 0 0 0 0 0 0 2 1 0 0 1 4 4 2
1 2155 861601 862000 0 0 0 0 0 0 0 4 0 2 0 0 3 3 4 4 2
1 2156 862001 862400 0 0 0 0 0 0 0 3 0 3 4 0 1 1 0 0 5
1 2157 862401 862800 0 0 0 0 0 0 0 0 0 4 4 0 0 1 0 0 5
1 2158 862801 863200 0 0 0 0 0 0 0 0 0 1 4 0 0 2 0 0 4
1 2159 863201 863600 0 0 0 0 0 0 0 0 0 1 2 0 1 1 0 0 4
1 2160 863601 864000 2 0 0 0 0 0 0 0 0 1 0 0 0 1 0 0 4
1 2161 864001 864400 2 0 0 0 0 0 0 0 0 2 0 0 0 2 0 0 4
1 2162 864401 864800 0 0 0 0 0 0 0 0 0 1 0 0 0 0 0 0 4
1 2163 864801 865200 0 0 0 0 0 0 0 0 0 1 0 0 0 1 0 0 4
1 2164 865201 865600 0 0 0 0 0 0 0 0 0 1 0 0 0 1 0 0 4
1 2165 865601 866000 0 0 0 0 0 0 0 0 0 1 0 0 0 1 0 0 4
1 2166 866001 866400 4 0 0 0 0 0 0 1 0 1 1 0 0 1 0 2 4
1 2167 866401 866800 2 0 0 0 0 0 0 2 0 3 4 0 0 1 2 2 5
1 2168 866801 867200 4 0 0 0 0 0 0 0 0 3 2 0 0 1 1 1 4
1 2169 867201 867600 1 3 0 0 0 0 0 0 2 2 0 0 0 1 0 0 4
1 2170 867601 868000 3 2 0 0 0 0 0 0 2 2 0 0 0 1 0 0 1
1 2171 868001 868400 0 0 0 0 0 0 0 0 0 0 0 0 0 0 0 0 0
1 2172 868401 868800 0 0 0 0 0 0 0 0 0 2 0 0 0 1 0 0 4
1 2173 868801 869200 0 0 0 0 0 0 0 0 0 4 3 0 0 3 0 3 5
1 2174 869201 869600 0 0 0 0 0 0 0 2 0 3 4 0 0 0 0 4 5
1 2175 869601 870000 3 0 0 0 0 0 0 0 2 3 4 0 0 2 0 4 5
1 2176 870001 870400 4 2 0 0 0 0 0 0 4 4 4 0 0 4 0 3 1
1 2177 870401 870800 4 4 2 0 0 0 0 0 4 2 4 0 0 2 0 4 1
1 2178 870801 871200 4 4 4 0 0 0 0 0 4 3 1 0 0 2 0 0 1
1 2179 871201 871600 1 2 0 0 0 0 0 0 1 2 0 0 0 2 0 0 4
1 2180 871601 872000 0 0 0 0 0 0 4 0 0 2 0 0 0 2 2 3 2
1 2181 872001 872400 0 0 0 0 0 0 4 0 0 4 0 0 1 3 4 4 2
1 2182 872401 872800 0 0 0 0 0 0 4 0 0 4 0 0 2 3 4 4 2
1 2183 872801 873200 0 0 0 0 0 0 1 0 0 2 0 0 0 1 0 0 4
1 2184 873201 873600 0 0 0 0 2 0 0 1 0 1 0 0 0 1 0 0 4
1 2185 873601 874000 3 0 0 0 4 0 0 4 0 0 1 0 0 0 0 0 4
1 2186 874001 874400 2 0 0 0 1 0 0 4 0 2 2 0 0 1 0 2 5
1 2187 874401 874800 0 0 0 0 2 0 0 4 3 1 0 0 0 0 0 0 4
1 2188 874801 875200 3 0 0 0 1 0 0 2 3 3 3 0 1 1 0 0 5
1 2189 875201 875600 4 2 2 0 4 0 0 0 4 1 4 0 0 0 0 0 1
1 2190 875601 876000 3 4 2 0 4 0 0 0 4 3 0 0 0 3 0 0 1
1 2191 876001 876400 0 0 0 0 0 0 0 0 0 1 0 0 0 0 1 1 4
1 2192 876401 876800 0 0 0 0 0 0 0 1 3 4 0 0 0 2 4 4 2
1 2193 876801 877200 2 2 0 0 0 0 0 0 3 4 0 0 0 3 4 1 2
1 2194 877201 877600 3 4 4 0 0 0 0 0 4 3 0 0 0 4 3 0 1
1 2195 877601 878000 0 1 0 0 0 0 0 0 0 0 0 0 0 0 0 1 4
1 2196 878001 878400 0 0 0 0 0 0 0 2 0 2 0 0 0 2 0 4 2
1 2197 878401 878800 0 0 0 0 0 0 0 2 4 3 3 0 1 1 0 4 5
1 2198 878801 879200 0 0 0 0 0 0 0 0 3 4 4 0 0 2 3 3 5
1 2199 879201 879600 4 3 1 0 0 0 0 0 4 4 4 0 0 2 1 1 1
1 2200 879601 880000 3 4 2 0 0 0 0 0 4 3 4 0 0 2 0 0 1
1 2201 880001 880400 0 2 0 0 0 0 0 0 0 3 2 0 0 2 0 0 4
1 2202 880401 880800 0 0 0 0 0 0 0 0 0 2 0 0 0 1 2 3 2
1 2203 880801 881200 0 0 0 0 0 0 0 4 0 4 0 0 3 2 4 4 2
1 2204 881201 881600 0 0 0 0 0 0 0 4 0 4 0 0 1 1 4 4 2
1 2205 881601 882000 0 0 0 0 0 0 0 3 0 2 2 0 1 2 4 4 5
1 2206 882001 882400 0 0 0 0 0 0 0 3 0 4 4 0 1 1 1 3 5
1 2207 882401 882800 3 0 0 0 0 0 0 0 4 4 4 0 0 1 4 4 5
1 2208 882801 883200 4 4 3 0 0 0 0 0 4 4 4 0 0 1 3 3 1
1 2209 883201 883600 4 4 3 0 0 0 0 0 4 3 0 0 1 2 0 0 1
1 2210 883601 884000 4 3 3 0 4 0 0 2 4 2 0 0 0 2 2 2 1
1 2211 884001 884400 4 4 2 0 2 0 0 2 4 3 0 0 1 2 4 4 1
1 2212 884401 884800 3 1 0 0 0 0 0 1 0 4 0 0 1 3 4 4 2
1 2213 884801 885200 1 0 0 0 0 0 0 4 0 4 0 0 1 2 4 4 2
1 2214 885201 885600 0 0 0 0 0 0 0 4 0 4 2 0 4 3 4 4 5
1 2215 885601 886000 0 0 0 0 0 0 0 3 0 4 4 0 1 1 4 4 5
1 2216 886001 886400 0 0 0 0 0 0 0 3 0 3 4 0 1 2 2 4 5
1 2217 886401 886800 0 0 0 0 0 0 0 4 0 2 4 0 1 1 2 2 5
1 2218 886801 887200 0 0 0 0 0 0 0 3 0 2 4 0 0 1 0 0 5
1 2219 887201 887600 0 0 0 0 0 0 0 3 0 2 2 0 0 0 0 3 5
1 2220 887601 888000 0 0 0 0 0 0 0 2 0 3 0 0 0 2 0 1 4
1 2221 888001 888400 0 0 0 0 0 0 0 1 0 2 0 0 0 1 0 0 4
1 2222 888401 888800 0 0 0 0 0 0 0 0 0 3 0 0 0 1 0 0 4
1 2223 888801 889200 0 0 0 0 0 0 0 0 0 0 0 0 0 0 0 0 0
1 2224 889201 889600 0 0 0 0 0 0 0 0 0 0 0 0 0 0 0 0 0
1 2225 889601 890000 4 0 0 0 0 0 0 0 0 1 0 0 0 0 0 0 4
1 2226 890001 890400 0 0 0 0 0 0 0 0 0 2 0 0 0 1 0 2 4
1 2227 890401 890800 0 0 0 0 0 0 0 3 0 4 0 0 0 2 2 4 2
1 2228 890801 891200 0 0 0 0 0 0 0 3 1 4 2 0 0 1 4 4 5
1 2229 891201 891600 0 0 0 0 0 0 0 0 4 3 4 0 0 0 0 4 5
1 2230 891601 892000 3 1 1 0 4 0 0 0 4 4 4 0 0 3 0 3 1
1 2231 892001 892400 3 4 4 0 3 0 0 0 4 3 4 0 0 2 0 0 1
1 2232 892401 892800 0 1 0 0 0 0 0 0 2 1 0 0 0 1 0 0 4
1 2233 892801 893200 0 0 0 0 0 0 0 0 0 3 0 0 1 1 0 4 2
1 2234 893201 893600 0 0 0 0 0 0 0 0 0 3 0 0 0 2 4 4 2
1 2235 893601 894000 0 0 0 0 0 0 0 0 0 2 0 0 0 2 4 4 2
1 2236 894001 894400 0 0 0 0 0 0 0 0 0 1 0 0 0 2 0 1 4
1 2237 894401 894800 0 0 0 0 0 0 0 2 0 3 0 0 0 1 3 4 2
1 2238 894801 895200 0 0 0 0 0 0 0 3 0 3 0 0 0 2 4 4 2
1 2239 895201 895600 0 0 0 0 0 0 0 4 0 3 3 0 0 0 1 3 5
1 2240 895601 896000 1 0 0 0 0 0 0 4 3 4 4 0 0 1 0 4 5
1 2241 896001 896400 4 0 0 0 0 0 0 0 3 4 4 0 0 1 0 3 5
1 2242 896401 896800 1 0 0 0 0 0 0 0 0 1 4 0 0 3 0 0 4
1 2243 896801 897200 4 4 3 0 0 0 0 0 3 3 2 0 0 1 0 0 1
1 2244 897201 897600 4 3 1 0 0 0 0 0 2 2 0 0 0 3 0 0 1
1 2245 897601 898000 0 0 0 0 0 0 0 0 0 0 0 0 0 1 0 0 4
1 2246 898001 898400 0 0 0 0 0 0 0 0 0 1 0 0 0 1 0 0 4
1 2247 898401 898800 0 1 1 0 0 0 0 0 0 3 0 0 0 2 0 0 4
1 2248 898801 899200 2 4 4 0 1 0 0 0 4 3 0 0 0 3 0 0 1
1 2249 899201 899600 4 4 4 0 2 0 0 0 4 3 0 0 0 1 0 0 1
1 2250 899601 9e+05 0 1 0 0 0 0 0 0 1 1 0 0 0 1 0 0 4
1 2251 900001 900400 0 0 0 0 0 0 0 0 0 3 0 0 0 1 0 0 4
1 2252 900401 900800 0 0 0 0 0 0 0 0 0 2 1 0 0 1 0 0 4
1 2253 900801 901200 2 2 2 0 1 0 0 0 0 1 0 0 0 0 0 0 4
1 2254 901201 901600 4 4 4 0 4 0 0 0 4 3 3 0 0 3 0 0 1
1 2255 901601 902000 3 4 4 0 3 0 0 0 4 4 4 0 0 1 0 1 1
1 2256 902001 902400 0 1 4 0 2 0 0 0 2 4 4 0 0 1 0 4 5
1 2257 902401 902800 0 0 4 0 2 0 0 0 0 4 2 0 0 2 0 4 5
1 2258 902801 903200 0 0 0 0 0 0 0 0 0 0 0 0 0 2 0 1 4
1 2259 903201 903600 0 0 0 0 0 0 0 0 0 1 0 0 0 0 0 0 4
1 2260 903601 904000 0 0 0 0 0 0 0 0 0 1 0 0 0 1 0 0 4
1 2261 904001 904400 0 0 0 0 0 0 0 0 0 1 0 0 0 0 0 0 4
1 2262 904401 904800 0 0 0 0 0 0 0 0 0 1 0 0 0 1 0 0 4
1 2263 904801 905200 0 0 0 0 0 0 0 0 0 1 0 0 0 1 0 0 4
1 2264 905201 905600 0 0 0 0 0 0 0 0 0 1 0 0 0 0 2 0 4
1 2265 905601 906000 0 0 0 0 0 0 0 0 0 2 0 0 0 1 4 4 2
1 2266 906001 906400 0 0 0 0 0 0 0 0 0 1 0 0 0 1 1 1 4
1 2267 906401 906800 0 0 0 0 0 0 0 0 0 1 0 0 0 1 0 0 4
1 2268 906801 907200 0 0 0 0 0 0 0 0 0 2 0 0 0 0 0 0 4
1 2269 907201 907600 0 1 0 0 0 0 0 0 0 3 0 0 0 2 0 0 4
1 2270 907601 908000 4 4 3 0 0 0 0 0 3 4 0 0 0 0 0 0 1
1 2271 908001 908400 4 4 4 0 0 0 0 0 4 4 0 0 0 2 4 4 1
1 2272 908401 908800 4 4 0 0 0 0 0 0 4 3 0 0 0 3 4 4 1
1 2273 908801 909200 4 0 0 0 0 0 0 2 1 3 0 0 0 2 2 4 2
1 2274 909201 909600 0 0 0 0 0 0 0 2 0 2 0 0 0 1 0 3 4
1 2275 909601 910000 0 0 0 0 0 0 0 0 0 1 0 0 1 1 0 0 4
1 2276 910001 910400 0 0 0 0 0 0 0 0 0 1 0 0 0 1 2 2 4
1 2277 910401 910800 2 1 0 0 0 0 0 0 0 1 0 0 0 1 1 2 4
1 2278 910801 911200 4 3 0 0 0 0 0 0 0 4 0 0 0 2 4 4 2
1 2279 911201 911600 3 0 0 0 0 0 0 0 0 3 0 0 0 2 1 4 2
1 2280 911601 912000 0 0 0 0 0 0 0 0 0 2 0 0 0 2 0 2 4
1 2281 912001 912400 0 0 0 0 0 0 0 0 0 1 0 0 0 1 0 0 4
1 2282 912401 912800 0 0 0 0 0 0 0 0 0 1 0 0 0 0 0 0 4
1 2283 912801 913200 0 0 0 0 0 0 0 0 0 1 0 0 0 0 0 0 4
1 2284 913201 913600 2 0 0 0 0 0 0 0 0 2 0 0 0 3 3 2 2
1 2285 913601 914000 3 0 0 0 0 0 0 0 0 2 0 0 0 1 0 0 4
1 2286 914001 914400 0 0 0 0 0 0 0 0 0 3 0 0 0 2 1 1 4
1 2287 914401 914800 0 0 0 0 0 0 0 0 0 4 0 0 0 2 4 4 2
1 2288 914801 915200 0 0 0 0 0 0 0 0 0 3 0 0 0 1 4 0 2
1 2289 915201 915600 0 0 0 0 0 0 0 0 0 2 0 0 0 0 4 0 2
1 2290 915601 916000 0 0 0 0 0 0 0 0 0 4 0 0 0 2 4 3 2
1 2291 916001 916400 0 0 0 0 0 0 0 0 0 3 0 0 0 1 2 2 2
1 2292 916401 916800 0 0 0 0 0 0 0 0 0 2 0 0 0 0 0 0 4
1 2293 916801 917200 0 0 0 0 0 0 0 0 3 3 1 0 0 2 0 2 4
1 2294 917201 917600 3 4 0 0 0 0 0 0 4 4 4 0 0 2 0 2 1
1 2295 917601 918000 3 4 4 0 0 0 0 0 4 3 2 0 0 3 0 0 1
1 2296 918001 918400 0 4 2 0 0 0 0 0 2 1 0 0 0 1 0 0 1
1 2297 918401 918800 4 4 3 0 2 0 0 0 4 4 0 0 0 2 0 0 1
1 2298 918801 919200 4 2 0 0 0 0 0 0 4 3 1 0 1 1 1 3 1
1 2299 919201 919600 0 0 0 0 0 0 0 0 3 3 4 0 2 2 4 4 5
1 2300 919601 920000 0 0 0 0 0 0 0 2 0 2 2 0 1 0 3 4 5
1 2301 920001 920400 0 0 0 0 0 0 0 1 0 3 0 0 0 3 4 4 2
1 2302 920401 920800 0 0 0 0 0 0 0 0 0 1 0 0 0 1 0 0 4
1 2303 920801 921200 0 0 0 0 0 0 0 0 0 1 0 0 1 1 2 3 2
1 2304 921201 921600 0 0 0 0 0 0 0 0 0 3 0 0 0 1 0 2 4
1 2305 921601 922000 0 0 0 0 0 0 0 0 0 2 0 0 0 1 0 3 4
1 2306 922001 922400 0 0 0 0 0 0 0 0 0 0 0 0 0 0 0 0 0
1 2307 922401 922800 0 0 0 0 0 0 0 0 0 0 0 0 0 1 0 0 4
1 2308 922801 923200 0 0 0 0 0 0 0 0 0 1 0 0 0 0 0 0 4
1 2309 923201 923600 2 0 0 0 0 0 4 0 0 2 0 0 0 3 2 2 2
1 2310 923601 924000 3 0 0 0 0 0 4 0 0 4 0 0 2 3 4 4 2
1 2311 924001 924400 0 0 0 0 0 0 4 0 0 2 0 0 0 1 4 0 2
1 2312 924401 924800 0 0 0 0 0 0 4 0 0 3 0 0 1 1 0 0 4
1 2313 924801 925200 0 0 0 0 0 0 4 0 0 4 0 0 2 2 3 3 2
1 2314 925201 925600 0 0 0 0 0 0 4 0 0 1 0 0 0 1 3 0 2
1 2315 925601 926000 0 0 0 0 0 0 3 0 0 0 0 0 0 0 2 0 4
1 2316 926001 926400 0 0 0 0 0 0 4 0 0 2 0 0 0 1 2 0 2
1 2317 926401 926800 0 0 0 0 0 0 4 0 0 0 0 0 0 1 0 0 4
1 2318 926801 927200 0 0 0 0 0 0 3 0 0 2 0 0 0 2 0 0 4
1 2319 927201 927600 0 0 0 0 0 0 0 0 0 1 0 0 0 0 0 0 4
1 2320 927601 928000 0 0 0 0 0 0 3 0 0 1 0 0 0 0 0 0 4
1 2321 928001 928400 0 0 0 0 0 0 2 0 0 0 0 0 0 1 0 0 4
1 2322 928401 928800 0 0 0 0 0 0 4 0 0 1 0 0 0 1 0 0 4
1 2323 928801 929200 0 0 0 0 0 0 3 0 0 2 0 0 0 0 0 0 4
1 2324 929201 929600 0 0 0 0 0 0 4 0 0 2 0 0 0 0 0 0 4
1 2325 929601 930000 0 0 0 0 0 0 1 0 0 1 0 0 0 1 0 0 4
1 2326 930001 930400 0 0 0 0 0 0 0 0 0 3 0 0 0 0 0 0 4
1 2327 930401 930800 0 0 0 0 0 0 0 0 0 2 0 0 0 2 0 0 4
1 2328 930801 931200 3 4 4 0 3 0 0 0 2 2 0 0 0 2 0 0 1
1 2329 931201 931600 4 4 4 0 4 0 0 0 4 3 0 0 0 2 0 0 1
1 2330 931601 932000 1 2 1 0 2 1 0 0 1 1 0 0 1 2 0 0 4
1 2331 932001 932400 0 0 0 0 0 0 0 0 0 1 0 0 0 0 0 0 4
1 2332 932401 932800 0 0 0 0 0 0 0 0 0 1 0 0 0 1 0 2 4
1 2333 932801 933200 0 0 0 0 0 0 0 0 0 1 0 0 0 1 0 2 4
1 2334 933201 933600 0 1 0 0 0 0 0 0 0 2 0 0 0 1 0 0 4
1 2335 933601 934000 2 4 4 0 3 0 0 0 4 4 0 0 0 2 0 0 1
1 2336 934001 934400 4 3 2 0 4 0 0 0 4 4 4 0 1 3 2 2 1
1 2337 934401 934800 2 0 2 0 2 0 0 1 4 2 4 0 0 2 4 4 5
1 2338 934801 935200 0 0 0 0 0 0 0 4 1 2 4 0 0 0 4 4 5
1 2339 935201 935600 0 0 0 0 0 0 0 4 0 4 4 0 0 1 3 4 5
1 2340 935601 936000 4 0 0 0 0 0 0 4 0 4 4 0 0 2 0 4 5
1 2341 936001 936400 1 0 0 0 0 0 0 1 0 2 4 0 1 1 0 4 5
1 2342 936401 936800 0 0 0 0 0 0 0 0 0 3 4 0 0 2 0 4 5
1 2343 936801 937200 0 0 0 0 0 0 0 0 0 0 4 0 0 1 0 1 4
1 2344 937201 937600 0 0 0 0 0 0 0 0 0 1 1 0 0 1 0 0 4
1 2345 937601 938000 0 3 0 0 0 0 0 0 2 1 0 0 0 1 0 0 4
1 2346 938001 938400 4 4 1 0 0 0 0 0 4 4 0 0 0 0 0 0 1
1 2347 938401 938800 4 2 2 0 0 0 0 0 4 3 2 0 0 1 2 2 1
1 2348 938801 939200 0 0 0 0 0 0 0 0 4 2 4 0 0 2 4 4 5
1 2349 939201 939600 0 0 0 0 0 0 0 3 2 4 4 0 1 3 4 4 5
1 2350 939601 940000 0 0 0 0 0 0 0 4 0 3 4 0 1 1 2 3 5
1 2351 940001 940400 0 0 0 0 0 0 0 4 0 3 4 0 1 1 4 4 5
1 2352 940401 940800 0 0 0 0 0 0 0 4 0 3 2 0 2 1 0 4 5
1 2353 940801 941200 0 0 0 0 0 0 0 0 0 3 0 0 1 2 0 3 4
1 2354 941201 941600 0 0 0 0 0 0 0 1 0 3 4 0 2 2 0 4 5
1 2355 941601 942000 0 0 0 0 0 0 0 3 0 4 3 0 1 1 0 1 5
1 2356 942001 942400 0 0 0 0 0 0 0 3 0 3 0 0 3 2 4 2 2
1 2357 942401 942800 1 0 0 0 0 0 0 0 0 3 0 0 0 1 1 0 4
1 2358 942801 943200 4 3 0 0 0 0 0 0 4 4 0 0 0 2 0 0 1
1 2359 943201 943600 1 1 0 0 0 0 0 0 3 2 0 0 0 1 0 0 4
1 2360 943601 944000 0 0 0 0 0 0 0 0 0 1 0 0 0 1 0 0 4
1 2361 944001 944400 0 0 0 0 0 0 0 0 0 3 0 3 0 0 0 0 6
1 2362 944401 944800 3 1 0 0 0 0 0 0 2 3 0 1 0 2 0 0 4
1 2363 944801 945200 4 2 0 0 0 0 0 0 3 3 0 0 1 2 0 0 1
1 2364 945201 945600 2 0 0 0 0 0 0 0 0 2 0 0 1 0 0 0 4
1 2365 945601 946000 0 0 0 0 0 0 0 3 0 3 0 0 0 0 3 0 2
1 2366 946001 946400 0 0 0 0 0 0 0 3 0 2 0 0 1 1 3 2 2
1 2367 946401 946800 0 0 0 0 0 0 0 3 0 4 0 0 1 3 4 4 2
1 2368 946801 947200 0 0 0 0 0 0 0 4 0 2 0 0 1 0 0 2 4
1 2369 947201 947600 0 0 0 0 0 0 0 1 0 2 1 0 1 2 0 1 4
1 2370 947601 948000 0 0 0 0 0 0 0 2 0 2 0 0 0 2 3 3 2
1 2371 948001 948400 0 0 0 0 0 0 0 4 0 4 0 0 0 1 3 2 2
1 2372 948401 948800 0 0 0 0 0 0 0 3 0 2 0 0 2 2 3 2 2
1 2373 948801 949200 4 0 0 0 0 0 0 0 0 2 0 0 1 0 0 0 4
1 2374 949201 949600 3 0 0 0 0 0 0 0 0 2 0 0 1 2 3 0 2
1 2375 949601 950000 1 0 0 0 0 0 0 3 0 2 0 0 2 2 4 0 2
1 2376 950001 950400 4 0 0 0 0 0 0 1 0 4 0 0 2 4 4 0 2
1 2377 950401 950800 0 0 0 0 0 0 0 0 0 4 0 0 1 1 4 0 2
1 2378 950801 951200 3 0 0 0 0 0 0 0 0 3 0 0 1 2 3 0 2
1 2379 951201 951600 3 0 0 0 0 0 0 0 0 1 0 0 0 2 1 0 4
1 2380 951601 952000 3 0 0 0 0 0 0 0 0 4 0 0 0 2 2 0 2
1 2381 952001 952400 0 0 0 0 0 0 3 0 0 1 0 0 0 1 0 0 4
1 2382 952401 952800 0 0 0 0 0 0 2 0 0 1 1 0 0 1 0 0 4
1 2383 952801 953200 0 0 0 0 0 0 2 0 0 1 1 0 0 1 0 0 4
1 2384 953201 953600 0 0 0 0 0 0 0 0 0 2 0 0 0 0 0 0 4
1 2385 953601 954000 0 0 0 0 0 0 0 0 0 1 0 0 0 0 0 0 4
1 2386 954001 954400 0 0 0 0 0 0 2 0 0 1 0 0 0 1 0 2 4
1 2387 954401 954800 0 0 0 0 0 0 4 0 0 2 0 0 0 1 2 1 2
1 2388 954801 955200 4 0 0 0 2 0 4 0 0 4 0 0 0 1 4 4 2
1 2389 955201 955600 4 0 0 0 3 0 4 0 0 4 0 0 0 2 4 4 2
1 2390 955601 956000 1 0 0 0 1 0 4 0 0 1 0 0 0 2 3 2 2
1 2391 956001 956400 0 0 0 0 0 0 0 0 0 1 0 0 0 0 0 0 4
1 2392 956401 956800 0 0 0 0 0 0 0 0 0 3 0 0 0 1 0 0 4
1 2393 956801 957200 0 0 0 0 0 0 1 0 0 1 0 0 0 1 0 3 4
1 2394 957201 957600 4 3 3 0 3 0 4 2 0 4 0 0 0 4 4 4 2
1 2395 957601 958000 4 1 1 0 2 0 4 1 0 4 0 0 0 1 4 4 2
1 2396 958001 958400 0 0 0 0 0 0 1 0 0 1 0 0 0 2 0 0 4
1 2397 958401 958800 0 0 0 0 0 0 2 0 0 1 0 3 0 1 2 2 6
1 2398 958801 959200 0 0 0 0 0 0 4 0 0 2 0 2 0 0 3 3 2
1 2399 959201 959600 0 0 0 0 0 0 4 0 0 2 0 0 0 2 2 2 2
1 2400 959601 960000 0 0 0 0 0 0 2 0 0 1 0 0 0 0 1 0 4
1 2401 960001 960400 0 0 0 0 0 0 4 0 0 2 0 0 0 0 3 1 2
1 2402 960401 960800 0 0 0 0 0 0 4 0 0 4 0 0 0 2 3 3 2
1 2403 960801 961200 0 0 0 0 0 0 0 0 0 3 0 0 0 1 0 0 4
1 2404 961201 961600 0 0 0 0 0 0 0 0 0 2 0 0 0 1 0 2 4
1 2405 961601 962000 0 0 0 0 0 0 0 0 0 3 0 0 0 1 0 3 4
1 2406 962001 962400 0 0 0 0 2 0 0 2 0 4 0 0 0 1 3 4 2
1 2407 962401 962800 0 0 0 0 3 0 0 4 0 3 0 0 0 1 4 4 2
1 2408 962801 963200 0 0 0 0 0 0 0 4 0 3 0 0 0 0 4 4 2
1 2409 963201 963600 0 0 0 0 0 0 0 4 0 4 0 0 0 1 4 4 2
1 2410 963601 964000 0 0 0 0 0 0 0 0 0 3 0 0 0 2 4 4 2
1 2411 964001 964400 0 0 0 0 0 0 0 4 0 3 1 0 0 0 3 2 2
1 2412 964401 964800 0 0 0 0 0 0 0 1 0 1 0 0 0 1 4 1 2
1 2413 964801 965200 0 0 0 0 0 0 0 2 0 1 1 0 0 0 4 4 2
1 2414 965201 965600 0 0 0 0 0 0 0 0 0 3 0 0 0 1 3 1 2
1 2415 965601 966000 0 0 0 0 0 0 0 0 0 2 4 0 0 1 2 0 5
1 2416 966001 966400 4 3 0 0 0 0 0 0 4 4 0 0 0 2 3 0 1
1 2417 966401 966800 4 4 0 0 0 0 0 0 4 3 0 0 0 1 3 0 1
1 2418 966801 967200 1 0 0 0 0 0 0 0 0 1 0 0 0 0 0 0 4
1 2419 967201 967600 0 0 0 0 0 0 0 0 0 1 0 0 0 0 0 0 4
1 2420 967601 968000 1 0 0 0 0 0 3 0 0 4 0 0 0 2 4 4 2
1 2421 968001 968400 3 0 0 0 2 0 4 0 0 4 0 0 1 3 4 4 2
1 2422 968401 968800 0 0 0 0 0 0 3 0 0 2 0 0 1 1 2 2 2
1 2423 968801 969200 0 0 0 0 0 0 1 0 0 3 0 0 0 0 0 0 4
1 2424 969201 969600 0 0 0 0 0 0 4 0 0 3 0 0 0 1 3 3 2
1 2425 969601 970000 0 0 0 0 0 0 4 0 0 1 0 0 0 1 2 1 2
1 2426 970001 970400 0 0 0 0 0 0 3 0 0 1 0 0 0 1 0 0 4
1 2427 970401 970800 0 0 0 0 0 0 0 0 0 1 0 0 0 1 0 2 4
1 2428 970801 971200 0 0 0 0 0 0 0 0 0 2 0 0 0 1 0 1 4
1 2429 971201 971600 0 0 0 0 0 0 0 0 0 0 0 0 0 0 0 0 0
1 2430 971601 972000 0 0 0 0 0 0 0 0 0 1 0 0 0 1 0 0 4
1 2431 972001 972400 0 0 0 0 0 0 0 0 0 1 0 0 0 0 0 0 4
1 2432 972401 972800 0 0 0 0 0 0 0 0 0 1 0 0 0 0 0 0 4
1 2433 972801 973200 0 0 0 0 0 0 0 0 0 1 0 0 0 0 0 0 4
1 2434 973201 973600 0 0 0 0 0 0 0 0 0 2 0 0 0 0 0 0 4
1 2435 973601 974000 0 0 0 0 0 0 0 0 0 1 0 0 0 1 0 0 4
1 2436 974001 974400 0 0 0 0 0 0 0 0 0 2 0 0 0 1 0 0 4
1 2437 974401 974800 0 0 0 0 0 0 0 0 0 1 0 0 0 0 0 0 4
1 2438 974801 975200 0 0 0 0 0 0 0 0 0 1 0 0 0 1 0 0 4
1 2439 975201 975600 0 0 0 0 0 0 0 0 0 2 0 0 0 0 0 0 4
1 2440 975601 976000 0 0 0 0 0 0 0 0 0 2 0 0 1 2 0 0 4
1 2441 976001 976400 4 0 0 0 0 0 0 0 0 1 0 0 0 0 0 0 4
1 2442 976401 976800 2 0 0 0 0 0 0 0 0 1 0 0 0 1 0 0 4
1 2443 976801 977200 0 0 0 0 0 0 0 0 0 1 0 0 0 0 0 0 4
1 2444 977201 977600 0 0 0 0 0 0 3 0 0 2 0 0 0 2 0 3 2
1 2445 977601 978000 0 0 0 0 0 0 2 0 0 2 0 0 0 2 0 1 4
1 2446 978001 978400 0 0 0 0 0 0 0 0 0 1 0 0 0 0 0 0 4
1 2447 978401 978800 0 0 0 0 0 0 0 0 0 3 0 0 0 2 0 0 4
1 2448 978801 979200 0 0 0 0 0 0 0 0 0 2 0 0 0 0 0 2 4
1 2449 979201 979600 0 0 0 0 0 0 0 0 0 2 0 0 0 2 0 1 4
1 2450 979601 980000 0 0 2 0 0 0 0 3 0 4 0 0 0 1 3 4 2
1 2451 980001 980400 0 0 0 0 0 0 0 4 0 4 4 1 0 2 4 4 5
1 2452 980401 980800 0 0 0 0 0 0 0 1 1 2 4 0 0 1 1 2 5
1 2453 980801 981200 1 0 1 0 0 0 0 0 3 3 4 0 1 2 4 4 5
1 2454 981201 981600 4 3 4 0 4 0 0 0 4 4 4 0 1 3 1 0 1
1 2455 981601 982000 2 3 3 0 1 0 0 0 4 3 1 0 0 1 0 0 1
1 2456 982001 982400 0 0 0 0 0 0 0 0 0 4 0 0 0 1 0 0 4
1 2457 982401 982800 1 2 3 0 0 0 0 0 0 2 0 0 0 1 0 2 4
1 2458 982801 983200 4 4 4 0 4 0 4 0 3 4 0 0 0 1 0 4 1
1 2459 983201 983600 3 3 4 0 1 0 1 0 0 3 0 0 0 3 0 3 1
1 2460 983601 984000 0 0 0 0 0 0 0 0 0 1 0 0 0 2 0 0 4
1 2461 984001 984400 0 0 0 0 0 0 0 0 0 2 0 0 0 1 0 0 4
1 2462 984401 984800 0 0 0 0 0 0 0 0 0 1 0 0 0 2 0 2 4
1 2463 984801 985200 0 0 0 0 0 0 0 0 0 1 0 0 0 0 0 1 4
1 2464 985201 985600 0 0 0 0 0 0 0 0 0 1 0 0 0 1 0 0 4
1 2465 985601 986000 0 0 0 0 0 0 3 0 0 3 0 0 0 2 3 3 2
1 2466 986001 986400 0 0 0 0 0 0 4 0 0 3 0 0 0 0 4 3 2
1 2467 986401 986800 0 0 0 0 0 0 4 0 0 1 0 0 0 1 2 2 2
1 2468 986801 987200 0 0 0 0 0 0 4 0 0 3 1 0 0 3 4 4 2
1 2469 987201 987600 0 0 0 0 0 0 4 0 0 1 0 0 0 1 2 2 2
1 2470 987601 988000 0 0 0 0 2 0 4 0 0 1 1 0 0 1 4 4 2
1 2471 988001 988400 0 0 0 0 0 0 2 0 0 1 0 0 0 0 0 1 4
1 2472 988401 988800 0 0 0 0 0 0 2 0 0 1 0 0 0 0 0 0 4
1 2473 988801 989200 0 0 0 0 1 0 2 0 0 1 0 0 0 0 0 0 4
1 2474 989201 989600 0 0 0 0 3 0 4 0 0 1 0 0 0 2 4 4 2
1 2475 989601 990000 0 0 0 0 2 0 4 0 0 3 0 0 0 3 4 4 2
1 2476 990001 990400 0 0 0 0 0 0 4 0 0 3 0 0 0 2 4 4 2
1 2477 990401 990800 0 0 0 0 0 0 4 0 0 3 0 0 0 3 4 4 2
1 2478 990801 991200 0 2 1 0 0 0 0 0 1 2 0 0 0 1 1 2 4
1 2479 991201 991600 4 4 4 0 3 0 0 0 4 4 4 0 0 1 0 0 1
1 2480 991601 992000 4 4 1 0 2 0 0 0 4 4 4 0 0 1 0 0 1
1 2481 992001 992400 1 0 0 0 0 0 0 0 3 4 4 0 0 1 0 1 5
1 2482 992401 992800 0 0 0 0 0 0 0 2 3 2 4 0 2 2 4 4 5
1 2483 992801 993200 0 0 0 0 0 0 0 0 0 3 1 0 0 2 0 2 4
1 2484 993201 993600 4 0 0 0 0 0 0 0 0 2 0 0 0 1 0 0 4
1 2485 993601 994000 4 0 0 0 0 0 0 0 0 4 2 0 0 1 1 0 4
1 2486 994001 994400 3 0 0 0 0 0 0 1 0 2 4 0 0 1 3 0 5
1 2487 994401 994800 0 0 0 0 0 0 0 0 0 1 4 0 0 2 0 0 4
1 2488 994801 995200 0 0 0 0 0 0 0 0 0 4 4 0 1 1 0 0 5
1 2489 995201 995600 0 0 0 0 0 0 0 3 0 3 4 0 0 2 4 4 5
1 2490 995601 996000 0 0 0 0 0 0 0 0 0 1 0 0 0 0 0 1 4
1 2491 996001 996400 0 4 3 0 0 0 0 0 4 2 0 0 0 1 0 0 1
1 2492 996401 996800 4 4 4 0 4 0 0 0 4 1 3 0 0 2 4 4 1
1 2493 996801 997200 2 0 0 0 0 0 0 0 2 1 4 0 0 1 0 0 5
1 2494 997201 997600 0 0 0 0 0 0 0 0 4 3 4 0 0 2 1 2 5
1 2495 997601 998000 0 0 0 0 0 0 0 0 4 2 4 0 1 2 4 4 5
1 2496 998001 998400 0 0 0 0 0 0 0 1 0 2 4 0 0 0 1 2 5
1 2497 998401 998800 0 0 0 0 0 0 0 4 0 2 4 0 0 1 1 4 5
1 2498 998801 999200 0 0 0 0 0 0 0 4 0 4 4 0 0 2 4 4 5
1 2499 999201 999600 0 0 0 0 0 0 0 4 0 4 4 1 3 4 3 4 5
1 2500 999601 1e+06 0 0 0 0 0 0 0 0 0 2 4 0 0 1 0 4 5
1 2501 1000001 1000400 0 0 0 0 0 0 0 0 0 4 2 0 0 2 0 4 5
1 2502 1000401 1000800 0 0 0 0 0 0 0 0 0 2 0 0 0 3 0 0 4
1 2503 1000801 1001200 0 0 0 0 0 0 0 0 0 2 0 0 0 0 0 0 4
1 2504 1001201 1001600 2 0 0 0 0 0 0 0 0 2 0 0 0 0 1 1 4
1 2505 1001601 1002000 3 0 0 0 0 0 0 0 0 1 0 0 0 2 2 1 4
1 2506 1002001 1002400 0 0 0 0 0 0 0 0 0 2 0 0 0 1 0 0 4
1 2507 1002401 1002800 0 0 0 0 0 0 0 0 0 2 0 0 2 2 3 3 2
1 2508 1002801 1003200 0 0 0 0 0 0 0 0 0 2 0 0 1 1 0 1 4
1 2509 1003201 1003600 0 0 0 0 0 0 0 0 0 2 0 0 0 0 0 2 4
1 2510 1003601 1004000 0 0 0 0 0 0 0 0 0 3 1 0 0 2 0 0 4
1 2511 1004001 1004400 0 0 0 0 0 0 0 0 0 0 0 0 0 0 0 3 4
1 2512 1004401 1004800 0 0 0 0 0 0 0 0 0 1 0 0 0 1 0 0 4
1 2513 1004801 1005200 3 2 2 0 2 0 0 0 3 3 0 0 0 0 0 0 1
1 2514 1005201 1005600 2 4 3 0 2 0 0 0 4 2 0 0 1 2 0 0 1
1 2515 1005601 1006000 3 0 0 0 0 0 0 0 4 1 3 0 0 1 0 0 1
1 2516 1006001 1006400 0 0 0 0 0 0 0 0 2 2 4 0 0 0 0 0 5
1 2517 1006401 1006800 0 0 0 0 0 0 0 0 0 2 4 0 1 1 0 0 4
1 2518 1006801 1007200 0 0 0 0 0 0 0 3 0 1 4 0 0 1 0 2 5
1 2519 1007201 1007600 0 0 0 0 0 0 0 3 0 2 4 0 0 1 0 4 5
1 2520 1007601 1008000 0 0 0 0 0 0 0 0 0 3 2 0 0 3 0 4 5
1 2521 1008001 1008400 0 0 0 0 0 0 0 0 0 2 0 0 0 1 0 2 4
1 2522 1008401 1008800 3 3 4 0 3 0 0 0 3 2 0 0 0 1 0 0 1
1 2523 1008801 1009200 4 4 2 0 4 0 0 0 4 1 0 0 0 1 0 0 1
1 2524 1009201 1009600 1 1 0 0 3 0 0 2 3 2 3 0 1 1 0 0 5
1 2525 1009601 1010000 0 0 0 0 3 0 0 4 2 2 4 0 0 0 0 0 5
1 2526 1010001 1010400 0 0 0 0 0 0 0 4 0 3 4 0 0 1 0 3 5
1 2527 1010401 1010800 3 0 0 0 3 0 0 4 0 1 0 0 0 1 0 0 4
1 2528 1010801 1011200 0 0 0 0 0 0 0 0 0 2 0 0 2 2 0 0 4
1 2529 1011201 1011600 0 0 0 0 0 0 0 0 0 1 0 0 0 2 0 2 4
1 2530 1011601 1012000 0 0 0 0 0 0 0 0 0 4 4 0 1 0 0 3 5
1 2531 1012001 1012400 0 0 0 0 0 0 0 0 0 1 4 0 0 0 3 3 5
1 2532 1012401 1012800 1 0 0 0 0 0 0 0 1 2 3 0 0 2 1 1 5
1 2533 1012801 1013200 4 4 0 0 0 0 0 0 4 2 0 0 0 1 0 0 1
1 2534 1013201 1013600 3 0 0 0 0 0 0 0 1 1 0 0 0 0 0 0 4
1 2535 1013601 1014000 2 4 2 0 0 0 0 0 4 2 0 0 0 0 0 0 1
1 2536 1014001 1014400 4 4 2 0 0 0 0 0 4 4 4 0 0 1 4 0 1
1 2537 1014401 1014800 3 0 0 0 0 0 0 0 3 3 4 0 0 0 3 0 5
1 2538 1014801 1015200 0 0 0 0 0 0 0 0 2 2 4 0 1 1 0 0 5
1 2539 1015201 1015600 0 0 0 0 0 0 0 0 4 3 4 0 1 1 3 0 5
1 2540 1015601 1016000 0 0 0 0 0 0 0 0 1 2 4 0 0 1 0 0 5
1 2541 1016001 1016400 0 0 0 0 0 0 0 0 0 2 4 0 0 0 0 0 4
1 2542 1016401 1016800 0 0 0 0 0 0 0 3 0 2 4 0 0 0 0 1 5
1 2543 1016801 1017200 0 0 0 0 0 0 0 3 0 1 2 0 0 0 0 3 5
1 2544 1017201 1017600 0 0 0 0 0 0 0 0 0 3 0 0 1 2 0 4 2
1 2545 1017601 1018000 0 0 0 0 0 0 0 0 0 2 0 0 0 2 0 1 4
1 2546 1018001 1018400 2 4 3 0 3 0 0 0 4 1 0 0 0 1 0 0 1
1 2547 1018401 1018800 4 4 4 0 4 0 0 0 4 4 0 0 0 2 0 2 1
1 2548 1018801 1019200 4 3 3 0 1 0 0 0 4 3 3 0 0 3 0 3 1
1 2549 1019201 1019600 1 0 0 0 0 0 0 0 0 2 1 0 0 2 0 1 4
1 2550 1019601 1020000 0 0 0 0 0 0 0 0 0 3 0 0 0 1 0 4 2
1 2551 1020001 1020400 0 0 0 0 0 0 0 0 0 4 0 0 0 1 0 1 4
1 2552 1020401 1020800 0 0 0 0 0 0 0 0 0 3 0 0 1 1 0 0 4
1 2553 1020801 1021200 0 0 0 0 0 0 0 0 0 4 0 0 1 1 2 2 2
1 2554 1021201 1021600 3 0 0 0 0 0 0 1 0 3 1 0 0 2 1 2 2
1 2555 1021601 1022000 4 0 0 0 0 0 0 3 0 3 0 0 0 1 3 0 2
1 2556 1022001 1022400 4 0 0 0 0 0 0 0 0 2 0 0 0 1 0 0 4
1 2557 1022401 1022800 0 0 0 0 0 0 4 0 0 2 0 0 0 0 0 3 2
1 2558 1022801 1023200 0 0 0 0 0 0 2 0 0 2 0 0 0 1 0 0 4
1 2559 1023201 1023600 0 0 0 0 0 0 1 0 0 1 0 0 0 1 0 0 4
1 2560 1023601 1024000 0 0 0 0 0 0 0 0 0 1 0 0 0 2 0 1 4
1 2561 1024001 1024400 0 0 0 0 0 0 0 0 0 0 0 0 0 1 0 1 4
1 2562 1024401 1024800 0 0 0 0 0 0 0 0 0 2 1 0 0 2 0 1 4
1 2563 1024801 1025200 0 0 0 0 0 0 0 0 0 2 0 0 0 1 0 3 4
1 2564 1025201 1025600 0 0 0 0 0 0 0 0 0 3 0 0 0 1 0 3 4
1 2565 1025601 1026000 0 0 0 0 0 0 0 1 0 3 1 0 1 2 1 2 2
1 2566 1026001 1026400 2 0 0 0 0 0 0 4 0 4 4 0 2 3 4 4 5
1 2567 1026401 1026800 1 0 0 0 1 0 0 4 0 4 2 0 4 4 4 4 5
1 2568 1026801 1027200 2 0 3 0 4 0 0 3 0 3 0 0 2 3 4 4 2
1 2569 1027201 1027600 3 0 3 0 1 0 0 4 0 3 0 0 1 4 4 4 2
1 2570 1027601 1028000 0 2 3 0 0 0 0 0 0 1 0 0 0 1 0 0 4
1 2571 1028001 1028400 0 4 4 0 0 0 0 0 0 3 0 0 0 1 0 0 1
1 2572 1028401 1028800 0 4 4 0 0 0 0 0 0 3 0 0 0 2 0 4 1
1 2573 1028801 1029200 0 2 2 0 0 0 0 0 0 1 0 0 0 1 0 2 4
1 2574 1029201 1029600 0 0 0 0 0 0 0 0 0 1 0 0 0 0 0 0 4
1 2575 1029601 1030000 0 0 0 0 0 0 0 0 0 2 0 0 0 1 0 0 4
1 2576 1030001 1030400 0 0 0 0 0 0 0 0 0 2 0 0 0 0 0 0 4
1 2577 1030401 1030800 0 0 0 0 0 0 0 0 0 1 0 0 0 2 0 0 4
1 2578 1030801 1031200 0 0 0 0 0 0 0 0 0 2 0 0 0 1 0 0 4
1 2579 1031201 1031600 0 0 0 0 0 0 0 0 0 2 0 0 0 1 0 0 4
1 2580 1031601 1032000 0 0 0 0 0 0 0 2 0 1 0 0 2 1 0 2 4
1 2581 1032001 1032400 0 0 0 0 0 0 0 4 0 3 3 0 0 1 0 4 5
1 2582 1032401 1032800 0 0 0 0 0 0 0 0 0 3 4 0 2 1 0 1 5
1 2583 1032801 1033200 0 0 0 0 0 0 0 3 0 2 4 0 0 1 0 0 5
1 2584 1033201 1033600 0 0 0 0 0 0 0 0 0 1 3 0 0 1 0 0 4
1 2585 1033601 1034000 0 0 0 0 0 0 0 0 0 2 0 0 0 1 2 1 4
1 2586 1034001 1034400 0 0 0 0 0 0 0 2 1 3 3 0 2 2 4 4 5
1 2587 1034401 1034800 0 0 0 0 0 0 0 0 1 2 4 0 2 1 2 0 5
1 2588 1034801 1035200 0 0 0 0 0 0 0 0 4 3 4 0 1 0 4 0 5
1 2589 1035201 1035600 4 1 0 0 0 0 0 0 3 4 3 0 0 2 4 0 1
1 2590 1035601 1036000 4 4 1 0 0 0 0 0 4 4 0 0 0 1 4 0 1
1 2591 1036001 1036400 2 3 1 0 0 0 0 0 4 3 0 0 0 1 1 0 1
1 2592 1036401 1036800 4 0 0 0 0 0 0 0 2 3 0 0 0 1 0 0 4
1 2593 1036801 1037200 4 0 0 0 0 0 0 0 2 3 0 0 1 1 1 0 4
1 2594 1037201 1037600 4 0 0 0 0 0 0 0 0 2 0 0 0 2 4 1 2
1 2595 1037601 1038000 1 0 0 0 0 0 0 1 0 3 0 0 0 1 2 2 2
1 2596 1038001 1038400 0 0 0 0 0 0 0 4 0 3 0 0 0 1 2 3 2
1 2597 1038401 1038800 0 0 0 0 0 0 0 1 0 3 0 0 1 1 4 3 2
1 2598 1038801 1039200 0 0 0 0 0 0 0 0 0 2 1 0 0 1 2 2 2
1 2599 1039201 1039600 0 0 0 0 0 0 0 0 0 2 0 0 0 1 0 0 4
1 2600 1039601 1040000 0 0 0 0 0 0 0 0 0 1 0 0 0 2 0 3 4
1 2601 1040001 1040400 1 0 0 0 0 0 0 0 0 3 0 0 0 0 0 1 4
1 2602 1040401 1040800 4 0 0 0 0 0 0 0 0 3 0 0 0 1 0 0 4
1 2603 1040801 1041200 4 0 0 0 0 0 0 3 0 4 0 0 0 0 0 0 4
1 2604 1041201 1041600 2 0 0 0 0 0 0 3 0 4 0 0 3 2 1 1 2
1 2605 1041601 1042000 0 0 0 0 0 0 0 3 0 4 3 0 2 2 4 4 5
1 2606 1042001 1042400 0 0 0 0 0 0 0 0 0 3 4 0 2 3 2 2 5
1 2607 1042401 1042800 0 0 0 0 0 0 0 2 0 4 0 0 2 3 0 3 2
1 2608 1042801 1043200 2 0 0 0 0 0 0 0 0 3 0 0 1 1 0 3 4
1 2609 1043201 1043600 2 0 0 0 0 0 0 0 0 2 0 0 0 1 0 3 4
1 2610 1043601 1044000 3 3 0 0 0 0 2 0 0 2 0 0 0 2 0 3 2
1 2611 1044001 1044400 0 0 0 0 0 0 0 0 0 0 0 0 0 0 0 0 0
1 2612 1044401 1044800 0 0 0 0 0 0 0 0 0 2 0 0 0 1 0 0 4
1 2613 1044801 1045200 0 0 0 0 0 0 0 0 0 1 0 0 0 2 0 0 4
1 2614 1045201 1045600 0 0 0 0 0 0 0 0 0 2 0 0 0 1 0 0 4
1 2615 1045601 1046000 0 0 0 0 0 0 0 0 0 2 0 0 0 1 0 2 4
1 2616 1046001 1046400 0 0 0 0 0 0 0 0 0 3 1 0 0 1 0 1 4
1 2617 1046401 1046800 0 0 0 0 0 0 0 0 0 4 0 0 0 2 0 0 4
1 2618 1046801 1047200 0 0 0 0 0 0 0 2 0 2 0 0 0 0 3 2 2
1 2619 1047201 1047600 0 0 0 0 0 0 0 3 0 4 1 0 1 2 4 4 2
1 2620 1047601 1048000 0 0 0 0 0 0 0 3 0 3 0 0 1 2 4 3 2
1 2621 1048001 1048400 0 0 0 0 0 0 0 0 0 4 1 0 1 1 3 2 2
1 2622 1048401 1048800 3 0 0 0 0 0 0 0 0 2 0 0 0 2 1 0 4
1 2623 1048801 1049200 4 0 0 0 0 0 0 0 0 2 0 0 0 1 0 0 4
1 2624 1049201 1049600 4 0 0 0 0 0 0 0 0 2 0 0 0 2 0 0 4
1 2625 1049601 1050000 1 0 0 0 0 0 0 0 0 1 0 0 0 1 0 0 4
1 2626 1050001 1050400 0 0 0 0 0 0 0 0 0 3 0 0 0 2 0 0 4
1 2627 1050401 1050800 0 4 0 0 0 0 0 0 1 4 0 0 0 2 0 0 4
1 2628 1050801 1051200 0 4 3 0 0 0 0 0 4 1 3 0 0 1 0 3 1
1 2629 1051201 1051600 2 4 3 0 0 0 0 0 4 4 4 0 0 1 0 0 1
1 2630 1051601 1052000 1 3 1 0 0 0 0 0 4 4 4 0 0 2 3 3 5
1 2631 1052001 1052400 0 0 0 0 0 0 0 0 4 2 4 0 0 2 4 4 5
1 2632 1052401 1052800 0 0 0 0 0 0 0 0 4 3 4 0 1 1 4 3 5
1 2633 1052801 1053200 0 0 0 0 0 0 0 0 4 3 4 0 0 0 2 2 5
1 2634 1053201 1053600 0 0 0 0 0 0 0 0 3 2 4 0 0 1 3 4 5
1 2635 1053601 1054000 0 0 0 0 0 0 0 0 4 2 4 0 1 1 3 3 5
1 2636 1054001 1054400 0 0 0 0 0 0 0 0 2 4 4 0 1 1 3 3 5
1 2637 1054401 1054800 0 0 0 0 0 0 0 2 0 3 4 0 1 1 0 4 5
1 2638 1054801 1055200 0 0 0 0 0 0 0 3 0 2 4 0 0 1 0 4 5
1 2639 1055201 1055600 0 0 0 0 0 0 0 4 0 4 4 0 2 2 0 3 5
1 2640 1055601 1056000 0 0 0 0 0 0 0 4 0 1 4 1 2 3 0 4 5
1 2641 1056001 1056400 0 0 0 0 0 0 0 4 0 3 4 0 1 2 0 4 5
1 2642 1056401 1056800 0 0 0 0 0 0 0 1 0 2 4 0 0 1 0 3 5
1 2643 1056801 1057200 3 0 0 0 1 0 0 0 0 2 4 0 0 1 0 0 4
1 2644 1057201 1057600 4 0 0 0 4 0 0 0 0 2 1 0 0 1 0 0 4
1 2645 1057601 1058000 0 0 0 0 0 0 0 0 0 4 2 0 0 0 1 2 5
1 2646 1058001 1058400 2 0 0 0 0 0 0 2 0 3 4 0 1 1 4 4 5
1 2647 1058401 1058800 1 0 0 0 0 0 0 3 0 4 2 0 1 2 4 4 2
1 2648 1058801 1059200 3 0 0 0 0 0 0 1 0 4 0 0 1 2 4 4 2
1 2649 1059201 1059600 4 2 0 0 0 0 0 0 3 2 0 0 1 2 1 1 1
1 2650 1059601 1060000 4 4 1 0 2 0 0 0 4 3 0 0 0 1 2 2 1
1 2651 1060001 1060400 3 3 0 0 1 0 0 0 4 3 3 0 0 1 3 3 1
1 2652 1060401 1060800 3 0 0 0 0 0 0 2 2 4 1 0 0 2 1 2 5
1 2653 1060801 1061200 0 0 0 0 0 0 0 3 0 3 0 0 0 1 0 0 4
1 2654 1061201 1061600 0 0 0 0 1 0 0 1 0 4 1 0 0 1 2 2 2
1 2655 1061601 1062000 0 0 0 0 4 0 0 2 0 4 0 0 0 1 4 4 2
1 2656 1062001 1062400 0 0 0 0 1 0 0 0 0 4 0 0 0 1 4 4 2
1 2657 1062401 1062800 0 0 0 0 2 0 0 0 0 4 0 0 0 1 4 4 2
1 2658 1062801 1063200 0 0 0 0 3 0 1 0 0 3 0 0 3 2 4 4 2
1 2659 1063201 1063600 4 0 0 0 0 0 0 0 0 4 0 0 2 2 4 4 2
1 2660 1063601 1064000 1 0 0 0 0 0 0 0 0 2 0 0 0 2 1 1 4
1 2661 1064001 1064400 0 0 0 0 0 0 0 0 0 1 0 0 0 2 0 1 4
1 2662 1064401 1064800 0 0 0 0 0 0 0 0 0 2 0 0 0 0 0 1 4
1 2663 1064801 1065200 0 0 0 0 0 0 0 1 0 2 0 0 0 2 0 4 2
1 2664 1065201 1065600 0 0 0 0 0 0 0 3 0 3 2 0 0 1 0 3 5
1 2665 1065601 1066000 0 0 0 0 0 0 0 4 0 2 4 1 1 2 3 4 5
1 2666 1066001 1066400 0 0 0 0 0 0 0 3 0 2 4 0 1 2 1 4 5
1 2667 1066401 1066800 0 0 0 0 0 0 0 3 1 2 4 0 1 2 1 2 5
1 2668 1066801 1067200 0 0 0 0 0 0 0 4 4 4 4 0 0 2 4 4 5
1 2669 1067201 1067600 0 0 0 0 0 0 0 3 4 3 4 0 0 0 4 4 5
1 2670 1067601 1068000 0 0 0 0 0 0 0 0 1 4 4 0 0 1 0 2 5
1 2671 1068001 1068400 0 0 0 0 0 0 0 0 3 3 4 0 3 1 1 3 5
1 2672 1068401 1068800 4 0 0 0 0 0 0 0 4 3 4 0 1 1 4 4 5
1 2673 1068801 1069200 0 0 0 0 0 0 0 0 4 4 4 0 0 2 4 4 5
1 2674 1069201 1069600 0 0 0 0 0 0 0 0 4 4 4 0 2 1 4 4 5
1 2675 1069601 1070000 4 2 0 0 0 0 0 0 4 4 4 0 0 2 4 4 5
1 2676 1070001 1070400 4 4 2 0 0 0 0 0 4 4 4 0 0 4 4 4 1
1 2677 1070401 1070800 4 4 1 0 0 0 0 0 4 4 0 0 0 3 0 0 1
1 2678 1070801 1071200 1 1 0 0 0 0 0 0 1 3 0 0 0 2 0 0 4
1 2679 1071201 1071600 0 0 0 0 0 0 0 0 0 1 0 0 0 0 0 0 4
1 2680 1071601 1072000 0 0 0 0 0 0 0 0 0 1 0 0 0 1 0 0 4
1 2681 1072001 1072400 0 0 0 0 0 0 0 0 0 1 0 0 0 0 0 0 4
1 2682 1072401 1072800 0 0 0 0 0 0 0 0 0 3 0 0 0 1 0 0 4
1 2683 1072801 1073200 0 0 0 0 0 0 0 0 0 1 0 0 0 1 0 0 4
1 2684 1073201 1073600 3 4 3 0 0 0 0 0 4 4 0 0 0 2 0 0 1
1 2685 1073601 1074000 4 4 3 0 0 0 0 0 4 3 3 0 1 2 0 2 1
1 2686 1074001 1074400 3 1 0 0 0 0 0 3 4 4 4 0 1 1 0 4 5
1 2687 1074401 1074800 0 0 0 0 0 0 0 1 1 2 4 0 0 1 0 3 5
1 2688 1074801 1075200 0 0 0 0 0 0 0 4 0 2 4 0 0 1 0 4 5
1 2689 1075201 1075600 0 0 0 0 0 0 0 1 0 1 4 0 0 2 0 2 5
1 2690 1075601 1076000 0 0 0 0 0 0 0 0 0 1 4 0 1 3 0 3 5
1 2691 1076001 1076400 0 0 0 0 0 0 0 2 0 2 4 0 0 1 0 4 5
1 2692 1076401 1076800 0 0 0 0 0 0 0 4 0 2 4 0 0 1 0 4 5
1 2693 1076801 1077200 0 0 0 0 0 0 0 4 0 2 4 0 2 2 2 4 5
1 2694 1077201 1077600 0 0 0 0 0 0 0 4 4 2 4 0 1 2 4 4 5
1 2695 1077601 1078000 0 0 0 0 0 0 0 4 4 3 4 0 0 2 4 4 5
1 2696 1078001 1078400 0 0 0 0 0 0 0 0 4 3 4 0 1 2 4 4 5
1 2697 1078401 1078800 3 0 0 0 0 0 0 0 4 4 4 0 1 2 4 4 5
1 2698 1078801 1079200 0 0 0 0 0 0 0 0 3 2 4 0 3 2 2 2 5
1 2699 1079201 1079600 0 0 0 0 0 0 0 0 4 2 4 0 0 2 2 2 5
1 2700 1079601 1080000 0 3 0 0 0 0 0 0 4 4 4 0 0 1 4 4 5
1 2701 1080001 1080400 4 4 4 0 3 0 0 0 4 3 4 0 0 0 0 0 1
1 2702 1080401 1080800 1 3 2 0 1 0 0 0 3 1 2 0 0 1 0 0 1
1 2703 1080801 1081200 0 0 0 0 0 0 0 0 0 1 0 0 0 1 0 1 4
1 2704 1081201 1081600 4 0 0 0 0 0 0 0 0 4 0 0 0 2 4 4 2
1 2705 1081601 1082000 3 0 0 0 0 0 3 0 0 4 0 0 0 2 4 4 2
1 2706 1082001 1082400 0 0 0 0 0 0 4 0 0 4 1 0 0 1 4 4 2
1 2707 1082401 1082800 0 0 0 0 0 0 4 0 0 4 0 0 0 2 4 4 2
1 2708 1082801 1083200 3 0 0 0 0 0 4 0 0 4 0 0 0 1 4 4 2
1 2709 1083201 1083600 3 0 0 0 0 0 4 0 0 4 0 0 0 1 4 2 2
1 2710 1083601 1084000 4 0 0 0 0 0 4 0 0 3 0 0 3 2 4 4 2
1 2711 1084001 1084400 3 0 0 0 0 0 3 0 0 2 0 0 0 2 3 3 2
1 2712 1084401 1084800 0 0 0 0 0 0 0 0 0 0 0 0 0 2 0 0 4
1 2713 1084801 1085200 0 0 0 0 0 0 0 0 0 1 0 0 0 1 0 0 4
1 2714 1085201 1085600 0 0 0 0 0 0 0 0 0 1 0 0 0 1 0 3 4
1 2715 1085601 1086000 0 0 0 0 0 0 0 0 0 2 0 0 0 1 0 0 4
1 2716 1086001 1086400 2 0 0 0 0 0 0 0 2 1 0 0 0 1 0 0 4
1 2717 1086401 1086800 4 3 0 0 0 0 0 0 4 3 0 0 1 1 0 0 1
1 2718 1086801 1087200 3 0 0 0 0 0 0 0 3 2 3 0 0 1 2 0 5
1 2719 1087201 1087600 1 0 0 0 0 0 0 0 4 4 4 0 1 1 3 0 5
1 2720 1087601 1088000 0 0 0 0 0 0 0 0 3 3 4 0 0 0 4 0 5
1 2721 1088001 1088400 0 0 0 0 0 0 0 0 2 1 4 0 0 0 1 0 5
1 2722 1088401 1088800 0 0 0 0 0 0 0 0 1 4 4 0 2 1 4 0 5
1 2723 1088801 1089200 0 0 0 0 0 0 0 0 4 3 4 0 1 2 4 0 5
1 2724 1089201 1089600 0 0 0 0 0 0 0 0 4 2 4 0 0 0 2 0 5
1 2725 1089601 1090000 0 0 0 0 0 0 0 0 3 3 4 0 0 1 0 0 5
1 2726 1090001 1090400 0 0 0 0 0 0 0 0 0 1 4 0 1 0 0 0 4
1 2727 1090401 1090800 0 0 0 0 0 0 0 0 0 2 4 0 0 0 3 0 5
1 2728 1090801 1091200 0 0 0 0 0 0 0 0 0 3 4 0 0 0 1 0 5
1 2729 1091201 1091600 0 0 0 0 0 0 0 3 2 2 4 0 0 1 4 0 5
1 2730 1091601 1092000 0 0 0 0 0 0 0 0 1 2 4 0 2 1 4 1 5
1 2731 1092001 1092400 0 0 0 0 0 0 0 2 1 2 4 1 1 2 4 4 5
1 2732 1092401 1092800 0 0 0 0 0 0 0 2 0 2 4 0 1 2 4 1 5
1 2733 1092801 1093200 0 0 0 0 0 0 0 1 0 3 4 0 1 2 3 0 5
1 2734 1093201 1093600 0 0 0 0 0 0 0 3 0 2 4 0 2 1 3 0 5
1 2735 1093601 1094000 0 0 0 0 0 0 0 1 0 2 4 0 1 0 2 0 5
1 2736 1094001 1094400 0 0 0 0 0 0 0 3 0 2 4 0 2 1 3 1 5
1 2737 1094401 1094800 0 0 0 0 0 0 0 4 0 1 4 0 1 2 4 4 5
1 2738 1094801 1095200 0 0 0 0 0 0 0 3 0 2 4 0 0 0 2 1 5
1 2739 1095201 1095600 0 0 0 0 0 0 0 0 0 1 3 0 0 0 0 3 5
1 2740 1095601 1096000 1 3 3 0 0 0 0 0 0 2 0 0 0 1 0 4 1
1 2741 1096001 1096400 2 1 1 0 0 0 0 0 0 3 0 0 0 1 0 2 4
1 2742 1096401 1096800 0 0 0 0 0 0 0 0 0 3 0 0 0 2 0 0 4
1 2743 1096801 1097200 0 2 0 0 0 0 0 0 3 2 0 0 0 0 0 0 4
1 2744 1097201 1097600 4 3 3 0 2 0 0 0 4 1 3 0 0 0 0 0 1
1 2745 1097601 1098000 0 0 1 0 3 0 0 0 4 3 4 0 0 0 0 3 5
1 2746 1098001 1098400 0 0 0 0 0 0 0 0 4 2 4 0 0 1 0 4 5
1 2747 1098401 1098800 0 0 0 0 0 0 0 3 3 4 4 0 2 1 0 4 5
1 2748 1098801 1099200 0 0 0 0 0 0 0 4 0 4 4 1 1 2 0 4 5
1 2749 1099201 1099600 0 0 0 0 0 0 0 4 0 4 4 0 1 1 0 4 5
1 2750 1099601 1100000 0 0 0 0 0 0 0 1 0 2 1 0 0 1 0 2 4
1 2751 1100001 1100400 0 0 0 0 0 0 0 0 0 2 0 0 0 1 0 3 4
1 2752 1100401 1100800 0 0 0 0 0 0 0 0 0 2 0 0 0 1 0 2 4
1 2753 1100801 1101200 0 0 0 0 0 0 0 0 0 0 0 0 0 1 0 0 4
1 2754 1101201 1101600 0 0 0 0 0 0 0 0 0 3 0 0 0 1 0 0 4
1 2755 1101601 1102000 0 0 0 0 0 0 0 0 0 1 0 0 0 1 0 0 4
1 2756 1102001 1102400 0 0 0 0 0 0 0 0 0 0 0 0 0 0 0 0 0
1 2757 1102401 1102800 0 0 0 0 0 0 0 0 0 1 0 0 0 0 0 0 4
1 2758 1102801 1103200 0 0 0 0 0 0 0 0 0 2 0 0 0 0 0 0 4
1 2759 1103201 1103600 0 0 0 0 0 0 0 0 0 0 0 0 0 0 0 0 0
1 2760 1103601 1104000 0 0 0 0 0 0 0 0 0 1 0 0 0 0 0 0 4
1 2761 1104001 1104400 0 0 0 0 0 0 0 0 0 2 0 0 0 0 0 0 4
1 2762 1104401 1104800 3 0 0 0 1 0 3 0 0 3 0 0 0 2 2 3 2
1 2763 1104801 1105200 4 0 0 0 2 0 3 0 0 4 0 0 1 3 4 4 2
1 2764 1105201 1105600 4 0 0 0 0 0 4 0 0 4 0 0 1 2 3 3 2
1 2765 1105601 1106000 4 0 0 0 0 0 3 0 0 2 0 0 0 1 4 4 2
1 2766 1106001 1106400 0 0 0 0 0 0 0 0 0 3 0 0 0 1 0 2 4
1 2767 1106401 1106800 0 0 0 0 0 0 0 0 0 2 0 0 0 3 0 4 2
1 2768 1106801 1107200 0 0 0 0 0 0 0 2 0 2 3 0 0 2 0 4 5
1 2769 1107201 1107600 0 0 0 0 0 0 0 3 2 2 4 0 0 1 0 3 5
1 2770 1107601 1108000 0 3 0 0 0 0 0 0 4 1 3 0 0 1 0 2 1
1 2771 1108001 1108400 3 4 2 0 0 0 0 0 3 1 0 0 0 2 0 0 1
1 2772 1108401 1108800 1 3 1 0 0 0 0 0 3 2 1 0 0 1 0 0 1
1 2773 1108801 1109200 0 0 0 0 0 0 0 0 0 1 0 0 0 0 0 0 4
1 2774 1109201 1109600 1 3 2 0 0 0 0 0 2 2 0 0 0 0 0 0 1
1 2775 1109601 1110000 4 4 4 0 4 0 0 0 4 3 2 0 0 2 0 0 1
1 2776 1110001 1110400 2 2 0 0 0 0 0 0 3 4 4 0 1 1 0 0 1
1 2777 1110401 1110800 0 0 0 0 0 0 0 0 1 2 4 0 0 1 3 0 5
1 2778 1110801 1111200 0 0 0 0 0 0 0 0 4 1 4 0 0 1 0 0 5
1 2779 1111201 1111600 0 0 0 0 0 0 0 0 3 3 4 0 0 1 4 4 5
1 2780 1111601 1112000 0 0 0 0 0 0 0 0 3 2 4 0 0 0 1 2 5
1 2781 1112001 1112400 0 0 0 0 0 0 0 3 2 3 4 0 0 0 2 4 5
1 2782 1112401 1112800 0 0 0 0 0 0 0 3 0 3 4 0 0 0 1 4 5
1 2783 1112801 1113200 0 0 0 0 0 0 0 4 0 2 4 0 0 1 0 4 5
1 2784 1113201 1113600 0 0 0 0 0 0 0 1 0 2 4 0 0 1 0 4 5
1 2785 1113601 1114000 0 0 0 0 0 0 0 0 0 3 3 0 0 3 0 3 5
1 2786 1114001 1114400 0 1 0 0 0 0 0 0 1 1 0 0 0 1 0 0 4
1 2787 1114401 1114800 3 4 3 0 0 0 0 0 4 4 3 0 0 2 0 0 1
1 2788 1114801 1115200 4 4 4 0 0 0 0 0 4 3 4 0 0 1 0 0 1
1 2789 1115201 1115600 3 4 1 0 0 0 0 0 4 2 4 0 2 3 0 0 1
1 2790 1115601 1116000 0 0 0 0 0 0 0 0 4 2 4 0 0 1 0 2 5
1 2791 1116001 1116400 0 0 0 0 0 0 0 0 4 2 4 0 1 2 2 3 5
1 2792 1116401 1116800 0 0 0 0 0 0 0 0 4 3 4 0 1 2 4 4 5
1 2793 1116801 1117200 0 0 0 0 0 0 0 2 3 3 4 0 0 1 4 4 5
1 2794 1117201 1117600 0 0 0 0 0 0 0 0 2 3 4 0 0 2 4 4 5
1 2795 1117601 1118000 0 0 0 0 0 0 0 3 0 2 4 0 0 0 2 2 5
1 2796 1118001 1118400 0 0 0 0 0 0 0 4 0 2 4 0 0 1 0 4 5
1 2797 1118401 1118800 0 0 0 0 0 0 0 4 0 2 4 0 0 0 3 4 5
1 2798 1118801 1119200 0 0 0 0 0 0 0 4 0 3 4 0 0 3 1 4 5
1 2799 1119201 1119600 0 0 0 0 0 0 0 0 0 2 4 0 0 0 0 3 5
1 2800 1119601 1120000 0 0 0 0 0 0 2 0 0 2 2 0 0 1 1 2 4
1 2801 1120001 1120400 0 0 0 0 0 0 4 0 0 3 0 0 0 0 4 4 2
1 2802 1120401 1120800 0 0 0 0 0 0 3 0 0 1 0 0 1 2 3 3 2
1 2803 1120801 1121200 0 0 0 0 0 0 0 0 0 2 0 0 0 0 0 0 4
1 2804 1121201 1121600 0 0 0 0 0 0 0 0 0 0 0 0 0 0 0 0 0
1 2805 1121601 1122000 0 0 0 0 0 0 4 0 0 3 0 0 0 2 3 2 2
1 2806 1122001 1122400 0 0 0 0 0 0 4 0 0 3 0 0 1 3 4 4 2
1 2807 1122401 1122800 0 0 0 0 0 0 1 0 0 2 0 0 0 1 1 1 4
1 2808 1122801 1123200 0 0 0 0 0 0 0 0 0 1 1 0 0 0 0 0 4
1 2809 1123201 1123600 0 0 0 0 0 0 0 0 0 3 0 0 0 1 0 0 4
1 2810 1123601 1124000 0 0 0 0 0 0 2 0 0 1 0 0 0 1 0 0 4
1 2811 1124001 1124400 0 0 0 0 0 0 2 0 0 1 0 0 0 2 0 0 4
1 2812 1124401 1124800 0 0 0 0 0 0 0 0 0 1 0 0 0 0 0 0 4
1 2813 1124801 1125200 0 0 0 0 0 0 0 0 0 1 0 0 0 1 0 0 4
1 2814 1125201 1125600 0 2 2 0 1 0 0 0 2 2 0 0 0 0 0 0 4
1 2815 1125601 1126000 4 4 3 0 4 0 0 0 4 1 0 0 0 0 0 0 1
1 2816 1126001 1126400 0 1 2 0 0 0 0 0 4 3 4 0 0 2 0 0 1
1 2817 1126401 1126800 0 0 0 0 0 0 0 0 4 3 4 0 0 1 2 2 5
1 2818 1126801 1127200 0 0 0 0 0 0 0 0 0 3 4 0 0 1 4 4 5
1 2819 1127201 1127600 0 0 0 0 0 0 0 0 3 1 4 0 1 2 4 4 5
1 2820 1127601 1128000 0 0 0 0 0 0 0 2 0 1 4 0 0 1 1 4 5
1 2821 1128001 1128400 0 0 0 0 0 0 0 0 0 1 0 0 0 1 0 0 4
1 2822 1128401 1128800 2 3 0 0 0 0 0 0 1 3 0 0 0 2 0 0 4
1 2823 1128801 1129200 4 4 4 0 0 0 0 0 2 4 0 0 0 1 0 0 1
1 2824 1129201 1129600 1 2 3 0 0 0 0 0 0 4 1 0 0 1 0 0 4
1 2825 1129601 1130000 0 0 0 0 0 0 0 0 0 3 0 0 0 1 0 0 4
1 2826 1130001 1130400 0 0 0 0 0 0 0 0 0 1 0 0 0 1 0 0 4
1 2827 1130401 1130800 0 0 0 0 0 0 0 0 0 0 0 0 0 0 0 0 0
1 2828 1130801 1131200 0 0 0 0 0 0 0 0 0 0 0 0 0 0 0 0 0
1 2829 1131201 1131600 0 0 0 0 0 0 0 0 0 0 0 0 0 1 0 1 4
1 2830 1131601 1132000 0 0 0 0 0 0 0 0 0 2 0 0 0 1 0 1 4
1 2831 1132001 1132400 0 0 0 0 0 0 0 0 0 1 0 0 0 0 0 0 4
1 2832 1132401 1132800 0 0 0 0 0 0 0 0 0 1 0 0 0 1 0 0 4
1 2833 1132801 1133200 0 0 0 0 0 0 0 0 0 1 0 0 0 1 0 0 4
1 2834 1133201 1133600 0 0 0 0 0 0 0 0 0 2 0 0 0 1 0 0 4
1 2835 1133601 1134000 0 0 0 0 0 0 0 0 0 2 0 0 0 1 0 0 4
1 2836 1134001 1134400 0 0 0 0 0 0 0 0 0 3 0 0 0 2 0 0 4
1 2837 1134401 1134800 0 0 0 0 0 0 0 0 0 2 0 0 0 2 0 0 4
1 2838 1134801 1135200 0 0 0 0 0 0 0 0 0 1 0 0 0 1 0 0 4
1 2839 1135201 1135600 0 0 0 0 0 0 0 0 0 1 0 0 0 0 0 0 4
1 2840 1135601 1136000 0 0 0 0 0 0 0 0 0 1 0 0 0 0 0 0 4
1 2841 1136001 1136400 2 0 0 0 0 0 2 0 0 2 0 0 0 1 1 1 4
1 2842 1136401 1136800 3 0 0 0 0 0 4 0 0 2 0 0 0 2 2 2 2
1 2843 1136801 1137200 0 0 0 0 0 0 4 0 0 1 0 0 0 2 3 2 2
1 2844 1137201 1137600 0 0 0 0 0 0 4 0 0 2 0 0 0 3 0 0 4
1 2845 1137601 1138000 0 0 0 0 0 0 4 0 0 1 0 0 0 0 0 0 4
1 2846 1138001 1138400 0 0 0 0 0 0 0 0 0 1 0 0 0 1 0 0 4
1 2847 1138401 1138800 0 0 0 0 0 0 0 0 0 1 0 0 0 0 0 0 4
1 2848 1138801 1139200 0 0 0 0 0 0 0 0 0 1 0 0 0 0 0 0 4
1 2849 1139201 1139600 0 0 0 0 0 0 0 0 0 1 0 0 0 1 0 0 4
1 2850 1139601 1140000 0 0 0 0 0 0 0 0 0 1 0 0 0 1 0 0 4
1 2851 1140001 1140400 0 0 0 0 0 0 0 0 0 4 0 0 1 2 0 1 4
1 2852 1140401 1140800 3 2 0 0 0 0 0 0 2 3 0 0 0 3 0 2 1
1 2853 1140801 1141200 4 4 4 0 4 0 0 0 4 4 1 0 0 3 0 4 1
1 2854 1141201 1141600 1 3 1 0 1 0 0 0 3 4 0 0 0 4 0 2 1
1 2855 1141601 1142000 0 0 0 0 0 0 0 0 2 3 1 0 0 2 0 2 4
1 2856 1142001 1142400 0 3 1 0 0 0 0 0 4 4 4 0 0 2 0 2 1
1 2857 1142401 1142800 2 4 4 0 0 0 0 0 4 4 4 0 0 3 0 0 1
1 2858 1142801 1143200 3 3 3 0 0 0 0 0 3 4 1 0 0 2 0 0 1
1 2859 1143201 1143600 0 0 0 0 0 0 0 0 0 1 0 0 0 1 0 0 4
1 2860 1143601 1144000 0 0 0 0 0 0 0 0 0 3 0 0 0 3 0 4 2
1 2861 1144001 1144400 0 0 0 0 0 0 1 0 0 1 0 0 0 1 1 4 2
1 2862 1144401 1144800 0 0 0 0 0 0 4 0 0 2 0 0 0 1 4 4 2
1 2863 1144801 1145200 0 0 0 0 0 0 1 0 0 2 1 0 0 1 3 3 2
1 2864 1145201 1145600 0 0 0 0 0 0 0 0 0 2 1 0 0 1 0 0 4
1 2865 1145601 1146000 0 1 0 0 0 0 0 0 0 2 3 0 0 1 0 0 4
1 2866 1146001 1146400 0 4 0 0 0 0 0 0 0 2 0 0 0 2 0 3 4
1 2867 1146401 1146800 0 0 0 0 0 0 0 0 0 3 0 0 0 1 0 0 4
1 2868 1146801 1147200 0 0 0 0 0 0 0 0 0 1 0 0 0 1 0 0 4
1 2869 1147201 1147600 0 0 0 0 0 0 0 0 0 1 2 0 0 0 0 0 4
1 2870 1147601 1148000 2 3 2 0 0 0 0 2 2 3 3 0 0 1 0 0 1
1 2871 1148001 1148400 1 4 4 0 3 0 0 3 4 3 0 0 0 2 0 0 1
1 2872 1148401 1148800 0 2 0 0 0 0 0 0 0 0 0 0 0 0 0 0 4
1 2873 1148801 1149200 0 0 0 0 0 0 0 2 0 3 4 0 0 1 0 4 5
1 2874 1149201 1149600 0 0 0 0 0 0 0 4 0 4 4 0 2 2 0 4 5
1 2875 1149601 1150000 0 0 0 0 0 0 0 3 0 4 4 0 3 2 0 4 5
1 2876 1150001 1150400 0 0 0 0 0 0 0 4 0 4 4 0 2 2 0 4 5
1 2877 1150401 1150800 0 0 0 0 0 0 0 3 0 4 4 0 0 1 0 4 5
1 2878 1150801 1151200 0 0 0 0 0 0 0 4 0 3 4 0 2 1 3 4 5
1 2879 1151201 1151600 0 0 0 0 0 0 0 4 0 4 4 0 0 2 4 4 5
1 2880 1151601 1152000 0 0 0 0 0 0 0 1 4 2 4 0 0 1 2 4 5
1 2881 1152001 1152400 0 0 0 0 0 0 0 0 4 3 4 0 0 1 2 2 5
1 2882 1152401 1152800 0 0 0 0 0 0 0 0 3 3 4 0 1 1 4 4 5
1 2883 1152801 1153200 0 0 0 0 0 0 0 0 4 3 4 0 1 3 3 3 5
1 2884 1153201 1153600 0 0 0 0 0 0 0 0 4 3 4 0 0 1 0 0 5
1 2885 1153601 1154000 4 3 0 0 0 0 0 0 4 2 4 0 0 0 4 4 1
1 2886 1154001 1154400 4 4 4 0 0 0 0 0 4 3 4 0 0 3 0 0 1
1 2887 1154401 1154800 0 4 0 0 0 0 0 0 3 2 1 0 0 2 0 0 1
1 2888 1154801 1155200 0 0 0 0 0 0 0 0 0 3 0 0 0 1 0 2 4
1 2889 1155201 1155600 0 0 0 0 0 0 0 0 0 4 1 0 0 2 0 4 2
1 2890 1155601 1156000 0 0 0 0 2 0 0 4 0 4 0 0 0 1 4 4 2
1 2891 1156001 1156400 0 0 0 0 4 0 0 4 4 4 0 0 0 2 4 4 2
1 2892 1156401 1156800 3 1 2 0 3 0 0 2 4 4 4 0 0 2 4 4 5
1 2893 1156801 1157200 4 4 2 0 4 0 0 0 4 3 4 0 0 1 3 3 1
1 2894 1157201 1157600 3 4 0 0 0 0 0 0 3 2 2 0 0 2 0 0 1
1 2895 1157601 1158000 3 3 0 0 0 0 0 0 3 4 0 0 0 3 0 0 1
1 2896 1158001 1158400 0 0 0 0 0 0 0 0 0 1 0 0 0 0 0 0 4
1 2897 1158401 1158800 0 0 0 0 0 0 0 0 0 1 0 0 0 0 0 0 4
1 2898 1158801 1159200 0 0 0 0 0 0 0 0 0 2 0 0 0 0 0 0 4
1 2899 1159201 1159600 0 0 0 0 0 0 0 0 0 1 0 0 0 1 0 0 4
1 2900 1159601 1160000 0 0 0 0 0 0 0 0 0 1 0 0 0 1 0 0 4
1 2901 1160001 1160400 0 0 0 0 0 0 0 0 0 2 0 2 0 1 0 0 4
1 2902 1160401 1160800 0 0 0 0 0 0 0 0 0 0 0 2 0 0 0 0 4
1 2903 1160801 1161200 0 0 0 0 0 0 0 0 0 0 0 2 0 0 0 0 4
1 2904 1161201 1161600 0 0 0 0 0 0 1 0 0 0 0 0 0 0 1 1 4
1 2905 1161601 1162000 0 0 0 0 0 0 4 0 0 3 0 0 1 4 4 4 2
1 2906 1162001 1162400 0 0 0 0 0 0 0 0 0 1 0 0 0 0 0 0 4
1 2907 1162401 1162800 0 0 0 0 0 0 0 0 0 1 0 0 0 1 0 0 4
1 2908 1162801 1163200 0 0 0 0 0 0 0 0 0 0 0 0 0 1 0 0 4
1 2909 1163201 1163600 0 0 0 0 0 0 0 3 0 3 0 0 1 1 0 4 2
1 2910 1163601 1164000 3 0 0 0 0 0 0 0 4 3 4 0 1 4 0 2 5
1 2911 1164001 1164400 2 1 0 0 1 0 0 0 4 3 4 0 0 2 0 1 1
1 2912 1164401 1164800 3 4 4 0 4 0 0 0 4 4 2 0 0 3 0 0 1
1 2913 1164801 1165200 1 2 0 0 1 0 0 0 0 2 0 0 0 3 0 0 4
1 2914 1165201 1165600 3 3 4 0 0 0 0 0 4 3 0 0 0 0 3 0 1
1 2915 1165601 1166000 2 4 4 0 0 0 0 1 4 4 0 0 0 0 4 0 1
1 2916 1166001 1166400 3 2 0 0 0 0 0 3 3 2 0 0 0 2 4 4 2
1 2917 1166401 1166800 3 0 0 0 0 0 0 0 0 2 0 0 0 1 0 1 4
1 2918 1166801 1167200 1 0 4 0 0 0 0 0 0 2 0 0 0 1 0 4 4
1 2919 1167201 1167600 0 0 0 0 0 0 0 0 0 2 0 0 0 1 1 1 4
1 2920 1167601 1168000 0 0 0 0 0 0 0 0 0 3 0 0 0 0 4 4 2
1 2921 1168001 1168400 3 0 2 0 0 0 0 0 0 4 0 0 0 1 4 4 2
1 2922 1168401 1168800 4 0 3 0 0 0 0 0 0 3 0 0 1 2 3 3 2
1 2923 1168801 1169200 2 0 0 0 0 0 0 0 0 2 0 0 0 1 0 0 4
1 2924 1169201 1169600 0 0 0 0 0 0 0 0 0 1 0 0 0 1 0 0 4
1 2925 1169601 1170000 0 0 0 0 0 0 0 0 0 1 0 0 0 1 0 0 4
1 2926 1170001 1170400 0 0 0 0 0 0 0 0 0 2 0 0 0 3 0 0 4
1 2927 1170401 1170800 0 0 0 0 0 0 0 0 0 1 0 0 0 1 1 2 4
1 2928 1170801 1171200 0 0 0 0 0 0 0 0 0 1 0 0 0 0 1 2 4
1 2929 1171201 1171600 0 0 0 0 0 0 0 0 0 1 0 0 0 0 0 0 4
1 2930 1171601 1172000 0 0 0 0 0 0 0 0 0 3 0 0 0 1 0 0 4
1 2931 1172001 1172400 0 0 0 0 0 0 0 0 0 0 0 0 0 1 0 0 4
1 2932 1172401 1172800 0 0 0 0 0 0 0 0 0 2 0 0 0 1 0 0 4
1 2933 1172801 1173200 0 0 0 0 0 0 0 0 0 1 0 0 0 0 0 0 4
1 2934 1173201 1173600 0 0 0 0 0 0 0 0 0 2 0 0 0 1 0 0 4
1 2935 1173601 1174000 0 0 0 0 0 0 0 0 0 1 0 0 0 0 0 0 4
1 2936 1174001 1174400 0 0 0 0 0 0 0 0 0 1 0 0 0 0 0 0 4
1 2937 1174401 1174800 0 0 0 0 0 0 0 0 0 1 0 0 0 0 0 0 4
1 2938 1174801 1175200 0 0 0 0 0 0 3 0 0 1 0 0 0 1 1 1 4
1 2939 1175201 1175600 0 0 0 0 0 0 4 0 0 3 0 0 0 2 4 4 2
1 2940 1175601 1176000 0 0 0 0 0 0 1 0 0 0 0 0 0 0 0 0 4
1 2941 1176001 1176400 0 0 0 0 0 0 0 0 0 1 0 0 0 2 0 0 4
1 2942 1176401 1176800 0 0 0 0 0 0 0 0 0 3 0 0 0 2 3 3 2
1 2943 1176801 1177200 0 0 0 0 0 0 0 0 0 2 0 0 0 1 0 0 4
1 2944 1177201 1177600 0 0 0 0 0 0 0 0 0 2 0 0 0 1 4 4 2
1 2945 1177601 1178000 0 0 0 0 0 0 0 0 0 4 0 0 2 3 4 1 2
1 2946 1178001 1178400 0 0 0 0 0 0 0 0 0 4 0 0 1 3 4 3 2
1 2947 1178401 1178800 0 0 0 0 0 0 0 0 0 3 0 0 1 3 0 0 4
1 2948 1178801 1179200 0 0 0 0 0 0 0 0 0 1 0 0 0 2 2 3 2
1 2949 1179201 1179600 0 0 0 0 0 0 0 0 0 1 0 0 0 1 0 0 4
1 2950 1179601 1180000 0 0 0 0 0 0 0 2 0 3 0 0 0 1 4 4 2
1 2951 1180001 1180400 0 0 0 0 0 0 0 3 0 4 3 0 1 2 4 4 5
1 2952 1180401 1180800 0 0 0 0 0 0 0 4 0 3 4 0 2 1 4 4 5
1 2953 1180801 1181200 0 0 0 0 0 0 0 4 1 4 4 0 1 3 4 4 5
1 2954 1181201 1181600 0 0 0 0 0 0 0 4 4 4 4 0 3 1 4 4 5
1 2955 1181601 1182000 0 0 0 0 0 0 0 0 2 3 4 0 2 3 4 4 5
1 2956 1182001 1182400 0 0 0 0 0 0 0 0 4 3 4 0 1 1 4 4 5
1 2957 1182401 1182800 1 0 0 0 0 0 0 0 4 2 4 0 1 2 4 4 5
1 2958 1182801 1183200 4 1 0 0 0 0 0 0 4 4 3 0 1 2 3 1 1
1 2959 1183201 1183600 4 4 4 0 3 0 0 0 4 4 0 0 0 3 0 0 1
1 2960 1183601 1184000 2 2 0 0 1 0 0 0 2 3 0 0 0 2 0 0 1
1 2961 1184001 1184400 2 0 0 0 0 0 0 0 0 4 0 0 0 2 0 2 4
1 2962 1184401 1184800 0 0 0 0 0 0 0 0 0 2 0 3 0 0 1 3 6
1 2963 1184801 1185200 0 0 0 0 0 0 0 0 0 2 0 3 0 1 2 2 6
1 2964 1185201 1185600 0 0 0 0 0 0 0 0 0 1 0 0 0 0 0 0 4
1 2965 1185601 1186000 0 0 0 0 0 0 0 1 0 4 0 0 0 1 0 3 2
1 2966 1186001 1186400 0 0 0 0 0 0 0 4 0 4 3 0 0 3 0 4 5
1 2967 1186401 1186800 0 0 0 0 0 0 0 4 1 2 4 0 0 1 0 4 5
1 2968 1186801 1187200 2 0 0 0 0 0 0 4 4 4 4 0 0 0 0 4 5
1 2969 1187201 1187600 4 0 1 0 0 0 0 1 4 2 4 0 0 1 0 4 5
1 2970 1187601 1188000 0 4 4 0 0 0 0 0 4 2 4 0 0 1 0 2 1
1 2971 1188001 1188400 0 4 2 0 0 0 0 0 4 2 1 0 0 1 0 0 1
1 2972 1188401 1188800 0 0 0 0 0 0 0 0 0 2 0 0 0 0 0 0 4
1 2973 1188801 1189200 0 0 0 0 0 0 0 0 0 2 2 0 0 2 0 0 4
1 2974 1189201 1189600 0 0 0 0 0 0 0 4 0 4 4 0 0 2 0 3 5
1 2975 1189601 1190000 0 0 0 0 0 0 0 4 0 3 4 0 0 1 0 4 5
1 2976 1190001 1190400 0 0 0 0 0 0 0 4 2 3 4 0 2 3 0 4 5
1 2977 1190401 1190800 0 2 3 0 0 0 0 1 4 4 4 0 1 4 0 4 5
1 2978 1190801 1191200 0 4 4 0 0 0 0 0 4 3 3 0 0 2 0 1 1
1 2979 1191201 1191600 2 4 4 0 0 0 0 0 4 2 0 0 0 0 0 0 1
1 2980 1191601 1192000 4 4 2 0 0 0 0 0 4 3 0 0 0 1 0 0 1
1 2981 1192001 1192400 2 3 0 0 0 0 0 0 3 3 1 0 0 1 0 0 1
1 2982 1192401 1192800 0 0 0 0 0 0 0 0 4 3 4 0 0 1 2 2 5
1 2983 1192801 1193200 0 0 0 0 0 0 0 0 1 3 3 1 0 2 4 4 5
1 2984 1193201 1193600 0 0 0 0 0 0 0 0 0 3 0 0 0 2 4 4 2
1 2985 1193601 1194000 0 0 0 0 0 0 0 3 0 1 0 0 0 1 1 2 4
1 2986 1194001 1194400 0 0 0 0 0 0 0 0 0 1 0 1 0 1 0 0 4
1 2987 1194401 1194800 0 0 0 0 0 0 0 0 0 0 0 4 0 0 0 0 6
1 2988 1194801 1195200 0 0 0 0 0 0 0 0 0 1 0 3 0 0 0 0 6
1 2989 1195201 1195600 0 0 0 0 0 0 0 0 0 1 0 0 0 0 0 0 4
1 2990 1195601 1196000 0 0 0 0 0 0 0 0 0 1 0 0 0 2 0 0 4
1 2991 1196001 1196400 0 0 0 0 0 0 0 0 0 1 0 0 0 1 0 0 4
1 2992 1196401 1196800 0 0 0 0 0 0 0 0 0 3 0 0 0 1 0 2 4
1 2993 1196801 1197200 0 0 0 0 0 0 0 0 0 4 0 0 0 1 0 0 4
1 2994 1197201 1197600 0 0 0 0 0 0 0 0 0 0 0 0 0 0 0 0 0
1 2995 1197601 1198000 0 0 0 0 0 0 0 0 0 3 0 0 0 1 0 0 4
1 2996 1198001 1198400 0 2 3 0 0 0 0 0 0 3 0 0 0 0 0 0 4
1 2997 1198401 1198800 3 3 3 0 0 0 0 0 2 3 2 0 0 0 0 0 1
1 2998 1198801 1199200 1 3 1 0 0 0 0 0 4 2 4 0 1 3 0 4 5
1 2999 1199201 1199600 0 0 0 0 0 0 0 4 4 3 4 0 1 1 0 4 5
1 3000 1199601 1200000 0 0 0 0 0 0 0 3 4 3 4 1 0 1 0 4 5
1 3001 1200001 1200400 0 0 0 0 0 0 0 4 2 3 4 1 1 1 0 4 5
1 3002 1200401 1200800 0 0 0 0 0 0 0 4 0 1 2 0 0 2 0 4 5
1 3003 1200801 1201200 0 0 0 0 0 0 0 2 0 4 0 0 0 2 0 4 2
1 3004 1201201 1201600 0 0 0 0 0 0 0 0 0 2 0 0 0 1 0 2 4
1 3005 1201601 1202000 0 0 0 0 0 0 0 0 0 1 0 0 0 0 0 0 4
1 3006 1202001 1202400 0 3 1 0 0 0 0 0 2 2 0 0 0 0 0 0 4
1 3007 1202401 1202800 2 4 4 0 0 0 0 0 4 2 2 0 1 2 0 0 1
1 3008 1202801 1203200 3 4 2 0 0 0 0 0 4 2 4 0 0 1 0 0 1
1 3009 1203201 1203600 2 1 0 0 0 0 0 0 3 2 4 0 0 0 0 0 5
1 3010 1203601 1204000 0 0 0 0 0 0 0 0 3 1 4 0 0 0 0 0 5
1 3011 1204001 1204400 0 0 0 0 0 0 0 1 0 1 4 0 0 1 0 0 4
1 3012 1204401 1204800 0 0 0 0 0 0 0 4 0 3 4 0 0 1 0 3 5
1 3013 1204801 1205200 0 0 0 0 0 0 0 4 0 1 4 0 0 1 0 4 5
1 3014 1205201 1205600 0 0 0 0 0 0 0 2 0 1 4 0 0 1 0 4 5
1 3015 1205601 1206000 0 0 0 0 0 0 0 0 0 1 0 0 0 1 0 2 4
1 3016 1206001 1206400 0 0 0 0 0 0 0 0 0 1 0 0 0 0 0 0 4
1 3017 1206401 1206800 0 0 0 0 0 0 0 0 0 1 0 0 0 0 0 0 4
1 3018 1206801 1207200 0 0 0 0 0 0 0 0 0 1 0 0 0 0 0 0 4
1 3019 1207201 1207600 4 0 0 0 0 0 4 0 0 3 0 0 0 1 3 3 2
1 3020 1207601 1208000 3 0 0 0 0 0 4 0 0 2 0 0 0 1 4 4 2
1 3021 1208001 1208400 0 0 0 0 0 0 0 0 0 2 0 0 0 2 0 0 4
1 3022 1208401 1208800 0 0 0 0 0 0 2 0 0 1 0 0 0 0 0 0 4
1 3023 1208801 1209200 0 0 0 0 0 0 4 0 0 3 0 0 0 1 4 3 2
1 3024 1209201 1209600 0 0 0 0 3 0 4 0 0 4 0 0 0 2 4 4 2
1 3025 1209601 1210000 0 0 0 0 2 0 4 0 0 3 0 0 1 3 3 1 2
1 3026 1210001 1210400 0 0 0 0 0 0 4 0 0 2 0 0 1 1 2 0 2
1 3027 1210401 1210800 1 0 0 0 0 0 4 0 0 3 0 0 1 1 2 0 2
1 3028 1210801 1211200 0 0 0 0 0 0 0 0 0 2 0 0 0 1 3 0 4
1 3029 1211201 1211600 3 0 0 0 2 0 0 0 0 4 0 0 1 1 4 4 2
1 3030 1211601 1212000 2 0 0 0 0 0 0 0 0 2 0 0 1 1 4 4 2
1 3031 1212001 1212400 0 0 0 0 0 0 0 0 0 4 0 0 1 2 3 2 2
1 3032 1212401 1212800 0 0 0 0 0 0 0 0 0 3 0 0 1 0 3 2 2
1 3033 1212801 1213200 0 0 0 0 3 0 0 0 0 4 0 0 0 2 4 1 2
1 3034 1213201 1213600 0 0 0 0 3 0 0 0 0 4 0 0 0 1 4 4 2
1 3035 1213601 1214000 0 0 0 0 4 0 0 0 0 3 0 0 2 2 4 4 2
1 3036 1214001 1214400 0 0 0 0 0 0 0 0 0 2 0 0 0 1 4 4 2
1 3037 1214401 1214800 0 0 0 0 0 0 0 0 0 4 0 0 0 3 3 3 2
1 3038 1214801 1215200 0 0 0 0 0 0 0 0 0 4 0 0 0 0 0 0 4
1 3039 1215201 1215600 0 0 0 0 0 0 0 0 0 1 0 0 0 1 0 0 4
1 3040 1215601 1216000 1 3 0 0 0 0 0 0 1 2 0 0 0 1 0 2 4
1 3041 1216001 1216400 0 4 3 0 0 0 0 0 4 3 3 0 0 1 0 0 1
1 3042 1216401 1216800 0 4 3 0 0 0 0 0 4 4 4 0 0 1 0 0 1
1 3043 1216801 1217200 0 0 0 0 0 0 0 0 4 1 3 0 0 0 0 2 5
1 3044 1217201 1217600 0 0 0 0 0 0 0 0 2 2 0 0 0 0 0 1 4
1 3045 1217601 1218000 0 0 0 0 0 0 0 0 0 1 0 0 0 0 0 0 4
1 3046 1218001 1218400 0 0 0 0 0 0 0 0 0 2 0 0 0 0 2 0 4
1 3047 1218401 1218800 0 0 0 0 0 0 0 0 0 2 0 0 0 1 4 0 2
1 3048 1218801 1219200 0 0 0 0 0 0 0 0 0 3 0 0 0 1 3 0 4
1 3049 1219201 1219600 0 0 0 0 0 0 0 0 0 2 0 0 0 2 0 0 4
1 3050 1219601 1220000 0 0 0 0 0 0 0 0 0 1 0 0 0 1 0 0 4
1 3051 1220001 1220400 0 0 0 0 0 0 0 0 0 2 0 0 0 1 0 0 4
1 3052 1220401 1220800 0 0 0 0 0 0 0 0 0 1 0 0 0 1 0 0 4
1 3053 1220801 1221200 0 0 0 0 0 0 0 0 0 2 0 0 0 2 0 0 4
1 3054 1221201 1221600 0 0 0 0 0 0 0 0 0 3 0 0 0 1 0 0 4
1 3055 1221601 1222000 0 0 0 0 0 0 0 0 0 2 0 0 0 1 0 0 4
1 3056 1222001 1222400 0 0 0 0 0 0 2 0 0 2 0 0 0 0 3 2 2
1 3057 1222401 1222800 0 0 0 0 1 0 3 0 0 2 0 0 0 1 4 1 2
1 3058 1222801 1223200 0 0 0 0 3 0 2 0 0 4 0 0 0 4 4 0 2
1 3059 1223201 1223600 0 0 0 0 0 0 0 0 0 1 0 0 0 1 0 0 4
1 3060 1223601 1224000 0 0 0 0 0 0 2 0 0 2 0 0 1 1 0 0 4
1 3061 1224001 1224400 0 0 0 0 0 0 4 0 0 1 0 0 0 2 0 0 4
1 3062 1224401 1224800 0 0 0 0 0 0 0 0 0 3 0 0 0 1 0 0 4
1 3063 1224801 1225200 0 0 0 0 0 0 0 0 0 1 0 0 0 2 0 0 4
1 3064 1225201 1225600 0 0 0 0 0 0 0 0 0 1 0 0 0 1 0 0 4
1 3065 1225601 1226000 0 0 0 0 0 0 0 0 0 2 0 0 0 2 0 0 4
1 3066 1226001 1226400 0 0 0 0 0 0 0 0 0 2 0 0 0 1 0 0 4
1 3067 1226401 1226800 1 4 1 0 0 0 0 0 1 2 0 0 0 0 0 0 4
1 3068 1226801 1227200 4 4 2 0 0 0 0 0 4 2 2 0 0 1 0 0 1
1 3069 1227201 1227600 3 1 0 0 0 0 0 0 4 1 4 0 0 1 0 0 1
1 3070 1227601 1228000 0 0 0 0 0 0 0 0 4 2 4 0 1 2 4 4 5
1 3071 1228001 1228400 0 0 0 0 0 0 0 0 4 4 4 0 4 2 2 4 5
1 3072 1228401 1228800 0 0 0 0 0 0 0 0 1 1 4 1 0 0 0 3 5
1 3073 1228801 1229200 0 0 0 0 0 0 0 4 0 3 4 0 0 0 0 4 5
1 3074 1229201 1229600 0 0 0 0 0 0 0 4 0 1 4 0 0 1 0 4 5
1 3075 1229601 1230000 0 0 0 0 0 0 0 3 0 3 4 0 0 1 0 4 5
1 3076 1230001 1230400 0 0 0 0 0 0 0 0 0 4 4 0 1 1 0 4 5
1 3077 1230401 1230800 0 0 0 0 0 0 0 0 0 4 4 0 0 1 0 4 5
1 3078 1230801 1231200 0 0 0 0 0 0 0 0 0 3 2 0 0 1 0 0 4
1 3079 1231201 1231600 0 0 0 0 0 0 0 0 0 2 0 0 0 1 0 0 4
1 3080 1231601 1232000 4 3 3 0 0 0 0 0 0 4 0 0 0 2 0 0 1
1 3081 1232001 1232400 4 4 3 0 0 0 0 3 0 3 0 0 0 0 0 0 1
1 3082 1232401 1232800 2 3 0 0 0 0 0 0 0 3 0 0 1 2 0 3 2
1 3083 1232801 1233200 3 1 1 0 0 0 0 0 0 3 0 0 0 1 0 1 4
1 3084 1233201 1233600 0 0 0 0 0 0 0 0 0 0 0 0 0 1 0 0 4
1 3085 1233601 1234000 0 0 0 0 0 0 0 0 0 1 0 0 0 1 0 0 4
1 3086 1234001 1234400 0 0 0 0 0 0 0 0 0 1 0 0 0 1 0 0 4
1 3087 1234401 1234800 0 0 0 0 0 0 0 2 0 2 2 0 0 0 0 4 5
1 3088 1234801 1235200 3 3 0 0 0 0 0 0 4 2 4 0 0 2 0 3 1
1 3089 1235201 1235600 3 4 1 0 0 0 0 0 4 3 4 0 0 3 0 0 1
1 3090 1235601 1236000 4 4 4 0 0 0 0 0 2 3 0 0 0 3 0 0 1
1 3091 1236001 1236400 0 2 2 0 0 0 0 0 0 2 0 0 0 1 0 0 4
1 3092 1236401 1236800 0 0 0 0 0 0 0 0 0 2 0 0 0 1 0 0 4
1 3093 1236801 1237200 3 0 0 0 0 0 0 0 0 1 0 0 0 1 0 0 4
1 3094 1237201 1237600 4 0 0 0 0 0 0 0 0 3 0 0 0 1 4 4 2
1 3095 1237601 1238000 4 0 0 0 0 0 4 0 0 4 0 0 0 2 4 4 2
1 3096 1238001 1238400 4 2 0 0 0 0 4 0 0 4 0 0 0 1 4 4 2
1 3097 1238401 1238800 4 4 2 0 2 0 4 4 4 4 0 0 0 2 4 2 1
1 3098 1238801 1239200 3 1 2 0 0 0 2 1 1 4 0 0 0 1 1 0 1
1 3099 1239201 1239600 0 0 0 0 0 0 0 0 0 1 0 0 0 1 0 0 4
1 3100 1239601 1240000 0 0 0 0 0 0 0 0 0 0 0 0 0 1 0 0 4
1 3101 1240001 1240400 1 2 0 0 0 0 0 0 2 1 0 0 0 2 0 0 4
1 3102 1240401 1240800 4 4 4 0 0 0 0 0 4 3 0 0 1 1 0 0 1
1 3103 1240801 1241200 4 4 4 0 0 0 0 0 4 2 4 0 0 3 0 2 1
1 3104 1241201 1241600 3 2 0 0 0 0 0 0 4 4 0 0 0 1 0 1 1
1 3105 1241601 1242000 0 0 0 0 0 0 0 0 0 2 1 0 0 1 0 0 4
1 3106 1242001 1242400 0 0 0 0 0 0 0 0 0 1 0 0 0 0 0 0 4
1 3107 1242401 1242800 1 3 1 0 2 0 0 0 1 2 0 0 0 1 0 0 4
1 3108 1242801 1243200 4 4 4 1 4 1 0 1 4 3 0 0 0 0 0 0 1
1 3109 1243201 1243600 2 3 1 0 2 1 0 3 1 0 0 0 0 0 0 1 4
1 3110 1243601 1244000 0 0 0 0 0 0 0 0 0 2 0 0 0 2 0 4 2
1 3111 1244001 1244400 0 0 0 0 0 0 0 0 0 3 0 0 1 1 0 0 4
1 3112 1244401 1244800 0 0 0 0 0 0 2 0 0 1 0 0 0 0 1 1 4
1 3113 1244801 1245200 0 0 0 0 0 0 4 0 0 4 0 0 1 2 4 4 2
1 3114 1245201 1245600 0 0 0 0 0 0 4 0 0 2 0 0 0 1 4 3 2
1 3115 1245601 1246000 0 0 0 0 0 0 3 0 0 1 0 0 0 1 4 4 2
1 3116 1246001 1246400 0 0 0 0 0 0 0 0 0 3 0 0 0 1 0 2 4
1 3117 1246401 1246800 0 0 0 0 0 0 0 0 0 2 0 0 1 1 0 0 4
1 3118 1246801 1247200 0 0 0 0 0 0 0 0 0 3 0 0 0 1 3 4 2
1 3119 1247201 1247600 0 0 0 0 0 0 0 0 0 4 0 0 2 2 4 4 2
1 3120 1247601 1248000 3 0 0 0 0 0 0 2 0 4 0 0 2 3 4 4 2
1 3121 1248001 1248400 4 0 1 0 0 0 0 3 0 4 0 0 0 2 4 4 2
1 3122 1248401 1248800 4 0 2 0 0 0 0 0 0 3 0 0 1 4 2 1 2
1 3123 1248801 1249200 0 0 0 0 0 0 0 0 0 2 0 0 0 1 0 0 4
1 3124 1249201 1249600 0 0 0 0 0 0 0 0 0 2 0 0 0 1 0 0 4
1 3125 1249601 1250000 0 0 0 0 0 0 0 0 0 0 0 1 0 1 0 0 4
1 3126 1250001 1250400 0 0 0 0 0 0 0 0 0 0 0 0 0 1 0 0 4
1 3127 1250401 1250800 0 0 0 0 0 0 0 0 0 1 0 0 0 1 0 0 4
1 3128 1250801 1251200 0 0 0 0 0 0 0 0 0 1 0 1 0 0 0 0 4
1 3129 1251201 1251600 2 0 0 0 0 0 0 0 0 3 0 0 0 1 2 2 2
1 3130 1251601 1252000 2 0 0 0 0 0 0 0 0 1 0 0 0 1 0 0 4
1 3131 1252001 1252400 1 0 0 0 0 0 0 0 0 2 0 0 0 1 2 2 2
1 3132 1252401 1252800 2 0 0 0 0 0 0 0 0 3 0 0 1 2 2 2 2
1 3133 1252801 1253200 0 0 0 0 0 0 0 0 0 2 0 0 0 0 2 0 4
1 3134 1253201 1253600 0 0 0 0 0 0 4 0 0 3 0 0 1 1 4 4 2
1 3135 1253601 1254000 0 0 0 0 0 0 0 0 0 4 0 0 0 1 4 0 2
1 3136 1254001 1254400 0 0 0 0 0 0 3 0 0 3 0 0 1 2 4 0 2
1 3137 1254401 1254800 2 0 0 0 0 0 0 0 0 2 0 0 1 1 4 0 2
1 3138 1254801 1255200 2 0 0 0 0 0 0 0 0 1 0 0 4 1 3 0 4
1 3139 1255201 1255600 0 0 0 0 0 0 0 0 0 4 0 0 2 1 4 0 2
1 3140 1255601 1256000 0 0 0 0 0 0 0 0 0 3 0 0 0 4 4 0 2
1 3141 1256001 1256400 0 0 0 0 0 0 0 0 0 3 0 0 0 1 3 0 4
1 3142 1256401 1256800 0 0 0 0 0 0 0 0 0 4 0 0 3 3 4 3 2
1 3143 1256801 1257200 0 0 0 0 0 0 0 0 0 3 0 0 1 2 2 0 4
1 3144 1257201 1257600 0 0 0 0 0 0 0 0 0 2 0 0 2 2 0 0 4
1 3145 1257601 1258000 0 0 0 0 0 0 0 0 0 1 0 0 0 1 0 0 4
1 3146 1258001 1258400 0 0 0 0 0 0 0 0 0 2 0 0 0 2 2 4 2
1 3147 1258401 1258800 0 0 0 0 0 0 0 1 0 3 0 0 0 2 0 3 4
1 3148 1258801 1259200 0 0 0 0 0 0 0 4 0 4 0 0 0 2 2 4 2
1 3149 1259201 1259600 0 0 0 0 0 0 0 4 0 3 4 0 0 2 4 4 5
1 3150 1259601 1260000 0 0 0 0 0 0 0 2 0 4 4 0 0 2 0 2 5
1 3151 1260001 1260400 0 0 0 0 0 0 0 0 3 4 4 0 1 1 0 0 5
1 3152 1260401 1260800 0 0 0 0 0 0 0 0 3 2 4 0 1 1 0 0 5
1 3153 1260801 1261200 0 3 1 0 0 0 0 0 4 3 4 0 0 2 0 0 1
1 3154 1261201 1261600 0 2 2 0 0 0 0 0 2 3 0 0 0 1 0 0 4
1 3155 1261601 1262000 3 0 0 0 0 0 0 0 0 2 0 0 0 0 0 0 4
1 3156 1262001 1262400 3 0 0 0 0 0 0 0 0 3 0 0 1 1 0 0 4
1 3157 1262401 1262800 0 0 0 0 0 0 0 0 0 3 0 0 0 1 2 0 4
1 3158 1262801 1263200 0 0 0 0 0 0 0 0 0 3 0 0 0 0 4 0 2
1 3159 1263201 1263600 0 0 0 0 0 0 0 0 0 2 0 0 0 3 4 3 2
1 3160 1263601 1264000 0 0 0 0 0 0 0 0 0 4 0 0 0 1 3 0 2
1 3161 1264001 1264400 0 0 0 0 0 0 0 0 0 4 0 0 1 1 4 0 2
1 3162 1264401 1264800 0 0 0 0 0 0 0 0 0 3 0 0 0 1 3 0 4
1 3163 1264801 1265200 0 0 0 0 0 0 0 0 0 2 0 0 0 0 0 0 4
1 3164 1265201 1265600 0 0 0 0 0 0 0 0 0 0 0 0 1 0 1 0 4
1 3165 1265601 1266000 0 0 0 0 0 0 0 0 0 3 0 0 1 2 4 0 2
1 3166 1266001 1266400 0 0 0 0 0 0 0 0 0 4 0 0 0 0 2 0 4
1 3167 1266401 1266800 0 0 0 0 0 0 0 0 0 1 0 0 0 1 1 0 4
1 3168 1266801 1267200 0 0 0 0 0 0 0 0 0 3 0 0 1 1 4 0 2
1 3169 1267201 1267600 0 0 0 0 0 0 0 0 0 2 0 0 1 1 4 0 2
1 3170 1267601 1268000 0 0 0 0 0 0 0 0 0 2 0 0 1 2 2 0 4
1 3171 1268001 1268400 2 0 0 0 0 0 0 0 0 1 0 0 1 1 3 0 4
1 3172 1268401 1268800 0 0 0 0 0 0 0 0 0 4 0 0 3 2 0 0 4
1 3173 1268801 1269200 0 0 0 0 0 0 0 0 0 2 0 0 0 1 0 0 4
1 3174 1269201 1269600 0 0 0 0 0 0 0 0 0 3 0 0 0 2 3 0 2
1 3175 1269601 1270000 0 0 0 0 0 0 0 0 0 2 0 0 1 2 3 0 4
1 3176 1270001 1270400 0 0 0 0 0 0 0 0 0 2 0 0 2 1 2 0 4
1 3177 1270401 1270800 0 0 0 0 0 0 2 0 0 2 0 0 1 1 4 0 2
1 3178 1270801 1271200 0 0 0 0 0 0 4 0 0 2 0 0 0 1 3 0 2
1 3179 1271201 1271600 0 0 0 0 0 0 4 0 0 4 0 0 0 2 4 0 2
1 3180 1271601 1272000 0 0 0 0 0 0 4 0 0 2 0 0 0 1 1 0 4
1 3181 1272001 1272400 0 0 0 0 0 0 4 0 0 1 0 0 0 0 4 2 2
1 3182 1272401 1272800 0 0 0 0 0 0 2 0 0 3 0 0 0 1 0 0 4
1 3183 1272801 1273200 0 0 0 0 0 0 0 0 0 0 0 0 0 1 0 0 4
1 3184 1273201 1273600 0 0 0 0 0 0 0 0 0 1 0 0 0 0 0 0 4
1 3185 1273601 1274000 0 0 0 0 0 0 0 0 0 0 0 0 0 0 0 0 0
1 3186 1274001 1274400 0 0 0 0 0 0 0 0 0 2 0 0 0 0 0 0 4
1 3187 1274401 1274800 0 0 0 0 0 0 0 0 0 1 0 0 0 0 0 0 4
1 3188 1274801 1275200 0 0 0 0 0 0 0 0 0 1 0 0 0 0 0 0 4
1 3189 1275201 1275600 0 0 0 0 0 0 0 0 0 2 0 0 0 1 0 0 4
1 3190 1275601 1276000 0 0 0 0 0 0 0 0 0 1 0 0 0 0 0 0 4
1 3191 1276001 1276400 0 0 0 0 0 0 0 0 0 0 0 3 0 0 0 0 6
1 3192 1276401 1276800 0 0 0 0 0 0 0 0 0 0 1 2 0 0 0 0 4
1 3193 1276801 1277200 0 0 0 0 0 0 0 0 0 2 0 0 0 3 0 0 4
1 3194 1277201 1277600 0 0 0 0 0 0 0 0 0 2 0 0 0 1 0 0 4
1 3195 1277601 1278000 0 0 0 0 0 0 0 0 0 2 0 0 0 1 0 0 4
1 3196 1278001 1278400 0 0 0 0 0 0 0 0 0 1 0 0 0 1 0 0 4
1 3197 1278401 1278800 0 0 0 0 0 0 0 0 0 1 0 0 0 0 0 0 4
1 3198 1278801 1279200 0 0 0 0 0 0 0 0 0 1 0 0 0 0 0 0 4
1 3199 1279201 1279600 2 0 0 0 0 0 0 0 0 2 0 0 0 2 1 1 4
1 3200 1279601 1280000 4 0 0 0 0 0 0 0 0 4 0 0 0 1 4 4 2
1 3201 1280001 1280400 4 0 0 0 0 0 0 0 0 2 0 0 2 2 3 2 2
1 3202 1280401 1280800 2 0 0 0 0 0 0 0 0 3 0 0 0 2 0 4 2
1 3203 1280801 1281200 0 0 0 0 0 0 0 0 0 1 0 0 0 1 0 2 4
1 3204 1281201 1281600 0 0 0 0 0 0 0 0 0 2 0 0 0 2 0 2 4
1 3205 1281601 1282000 0 0 0 0 0 0 0 0 0 2 0 0 0 1 0 0 4
1 3206 1282001 1282400 0 0 0 0 0 0 0 0 0 2 0 0 0 2 0 2 4
1 3207 1282401 1282800 0 0 0 0 0 0 0 2 0 3 1 0 0 2 0 4 5
1 3208 1282801 1283200 0 0 0 0 0 0 0 2 0 4 0 0 1 1 0 3 2
1 3209 1283201 1283600 0 0 0 0 0 0 0 4 0 3 0 0 1 1 0 4 2
1 3210 1283601 1284000 0 0 0 0 0 0 0 4 0 2 1 0 1 1 0 0 4
1 3211 1284001 1284400 0 0 0 0 0 0 0 3 0 2 4 0 0 0 0 0 5
1 3212 1284401 1284800 0 0 0 0 0 0 0 0 0 3 4 0 2 1 2 2 5
1 3213 1284801 1285200 0 0 0 0 0 0 0 0 3 3 4 0 1 2 2 2 5
1 3214 1285201 1285600 0 0 0 0 0 0 0 0 3 2 4 0 1 1 4 4 5
1 3215 1285601 1286000 2 1 0 0 0 0 0 0 4 1 4 0 0 2 3 3 5
1 3216 1286001 1286400 4 4 0 0 0 0 0 0 4 3 0 0 0 2 0 0 1
1 3217 1286401 1286800 3 3 0 0 0 0 0 0 3 1 0 0 0 1 0 0 1
1 3218 1286801 1287200 0 0 0 0 0 0 0 0 0 1 0 0 0 0 0 0 4
1 3219 1287201 1287600 0 0 0 0 0 0 4 0 0 3 0 0 0 3 0 0 4
1 3220 1287601 1288000 3 0 0 0 0 0 4 0 0 4 0 0 0 1 3 3 2
1 3221 1288001 1288400 0 0 0 0 0 0 4 0 0 3 0 0 0 1 2 1 2
1 3222 1288401 1288800 3 0 0 0 0 0 4 0 0 4 0 0 0 2 4 4 2
1 3223 1288801 1289200 0 0 0 0 0 0 1 0 0 1 0 2 0 1 0 0 4
1 3224 1289201 1289600 0 0 0 0 0 0 0 0 0 0 0 4 0 0 0 0 6
1 3225 1289601 1290000 0 0 0 0 0 0 0 0 2 2 0 0 0 1 2 2 2
1 3226 1290001 1290400 0 0 0 0 0 0 0 0 3 2 0 0 0 1 1 2 4
1 3227 1290401 1290800 1 3 1 0 0 0 0 0 2 3 3 0 0 1 0 0 1
1 3228 1290801 1291200 4 4 4 0 0 0 0 0 4 3 0 0 0 1 0 0 1
1 3229 1291201 1291600 4 4 3 0 0 0 0 0 4 3 0 0 0 2 0 0 1
1 3230 1291601 1292000 3 4 1 0 0 0 0 0 4 1 0 0 1 0 0 0 1
1 3231 1292001 1292400 0 4 0 0 0 0 0 0 2 2 0 0 0 0 0 0 4
1 3232 1292401 1292800 0 2 4 0 0 0 0 0 4 3 1 0 1 3 0 3 1
1 3233 1292801 1293200 0 0 2 0 0 0 0 0 0 2 0 0 1 2 0 4 2
1 3234 1293201 1293600 0 0 0 0 0 0 0 0 0 1 0 0 0 1 0 0 4
1 3235 1293601 1294000 0 0 0 0 0 0 0 0 0 2 0 0 0 1 0 0 4
1 3236 1294001 1294400 0 0 0 0 0 0 0 0 0 2 0 0 1 3 0 3 4
1 3237 1294401 1294800 0 0 0 0 0 0 0 0 0 1 0 0 0 0 0 0 4
1 3238 1294801 1295200 1 0 0 0 0 0 0 3 0 3 0 0 0 1 2 2 2
1 3239 1295201 1295600 2 0 0 0 0 0 0 2 0 1 0 0 0 1 4 4 2
1 3240 1295601 1296000 0 0 0 0 0 0 0 0 0 3 0 0 0 1 1 1 4
1 3241 1296001 1296400 3 0 0 0 0 0 0 3 0 2 0 0 2 1 2 0 4
1 3242 1296401 1296800 4 0 0 0 0 0 0 4 0 4 0 0 2 1 4 0 2
1 3243 1296801 1297200 1 0 0 0 0 0 0 3 0 4 0 0 3 1 4 0 2
1 3244 1297201 1297600 0 0 0 0 0 0 0 2 0 2 0 0 1 3 3 0 2
1 3245 1297601 1298000 0 0 0 0 0 0 0 0 0 2 0 0 0 0 2 0 4
1 3246 1298001 1298400 1 0 0 0 0 0 0 0 0 2 0 0 1 3 3 0 2
1 3247 1298401 1298800 4 1 0 0 0 0 0 0 2 4 0 0 0 2 3 0 1
1 3248 1298801 1299200 1 0 0 0 0 0 0 0 1 1 0 0 0 1 0 0 4
1 3249 1299201 1299600 0 0 0 0 0 0 0 0 0 1 0 0 0 2 0 0 4
1 3250 1299601 1300000 0 0 0 0 0 0 0 0 0 1 0 0 0 0 0 0 4
1 3251 1300001 1300400 0 0 0 0 0 0 1 0 0 2 0 0 0 1 0 0 4
1 3252 1300401 1300800 0 0 0 0 3 0 4 0 0 2 0 0 0 3 3 2 2
1 3253 1300801 1301200 0 0 0 0 4 0 4 0 0 3 0 0 1 3 4 4 2
1 3254 1301201 1301600 0 0 0 0 0 0 4 0 0 3 0 0 0 2 2 2 2
1 3255 1301601 1302000 0 0 0 0 0 0 3 0 0 1 0 0 0 1 0 0 4
1 3256 1302001 1302400 0 0 0 0 0 0 4 0 0 2 0 0 0 1 3 3 2
1 3257 1302401 1302800 0 0 0 0 0 0 0 0 0 2 1 0 0 2 0 0 4
1 3258 1302801 1303200 0 0 0 0 0 0 0 0 0 1 0 0 0 1 0 0 4
1 3259 1303201 1303600 0 0 0 0 0 0 0 0 0 2 0 0 0 0 0 0 4
1 3260 1303601 1304000 0 0 0 0 0 0 0 0 0 2 0 0 0 1 0 1 4
1 3261 1304001 1304400 0 0 0 0 0 0 0 0 0 2 0 0 0 2 0 4 2
1 3262 1304401 1304800 0 0 0 0 0 0 0 0 0 4 0 0 2 4 0 4 2
1 3263 1304801 1305200 1 0 0 0 0 0 0 4 0 4 0 0 0 1 4 4 2
1 3264 1305201 1305600 2 0 0 0 0 0 0 1 0 3 0 0 0 1 2 3 2
1 3265 1305601 1306000 0 0 0 0 0 0 0 0 0 1 0 0 0 1 0 0 4
1 3266 1306001 1306400 0 0 0 0 0 0 0 0 0 1 0 0 0 2 0 0 4
1 3267 1306401 1306800 0 0 0 0 0 0 0 0 0 1 0 0 0 2 0 0 4
1 3268 1306801 1307200 0 0 0 0 0 0 0 0 0 2 0 0 0 2 0 0 4
1 3269 1307201 1307600 0 0 0 0 0 0 0 0 0 1 0 0 0 0 0 0 4
1 3270 1307601 1308000 0 0 0 0 0 0 0 0 0 4 0 0 0 2 0 0 4
1 3271 1308001 1308400 0 0 0 0 0 0 0 0 0 1 0 0 0 1 0 0 4
1 3272 1308401 1308800 0 0 0 0 0 0 0 0 0 1 0 0 0 0 0 0 4
1 3273 1308801 1309200 0 0 0 0 0 0 0 0 0 1 0 0 0 0 0 0 4
1 3274 1309201 1309600 0 0 0 0 0 0 0 0 0 2 0 0 0 1 0 0 4
1 3275 1309601 1310000 0 0 0 0 0 0 0 0 0 0 0 0 0 0 0 0 0
1 3276 1310001 1310400 0 0 0 0 0 0 0 0 0 2 0 0 0 0 0 0 4
1 3277 1310401 1310800 0 0 0 0 0 0 0 0 0 3 0 0 0 1 0 0 4
1 3278 1310801 1311200 0 0 0 0 0 0 0 0 0 3 0 0 0 1 0 0 4
1 3279 1311201 1311600 0 0 0 0 0 0 0 0 0 0 0 0 0 0 0 0 0
1 3280 1311601 1312000 0 0 0 0 0 0 0 0 0 1 0 0 0 0 0 0 4
1 3281 1312001 1312400 0 0 0 0 0 0 0 0 0 1 0 0 0 1 0 0 4
1 3282 1312401 1312800 0 0 0 0 0 0 0 0 0 1 0 0 0 0 0 0 4
1 3283 1312801 1313200 0 0 0 0 0 0 0 0 0 1 0 0 0 0 0 0 4
1 3284 1313201 1313600 0 2 1 0 0 0 0 0 1 1 0 0 0 1 0 0 4
1 3285 1313601 1314000 2 4 4 0 4 0 0 0 4 3 3 0 0 1 0 0 1
1 3286 1314001 1314400 1 4 3 0 4 0 0 0 4 3 4 0 0 1 0 0 1
1 3287 1314401 1314800 1 2 1 0 1 0 0 0 4 2 4 0 0 2 4 4 5
1 3288 1314801 1315200 0 0 0 0 0 0 0 1 0 4 4 0 1 1 4 4 5
1 3289 1315201 1315600 0 0 0 0 0 0 0 2 0 2 3 0 0 1 0 3 5
1 3290 1315601 1316000 0 0 0 0 0 0 0 0 0 1 0 0 0 1 0 0 4
1 3291 1316001 1316400 0 0 0 0 0 0 0 0 0 1 0 0 0 2 0 0 4
1 3292 1316401 1316800 0 0 0 0 0 0 0 0 0 3 0 0 0 0 0 0 4
1 3293 1316801 1317200 0 0 0 0 0 0 0 2 0 4 0 0 2 1 4 0 2
1 3294 1317201 1317600 0 0 0 0 0 0 0 1 0 3 0 0 1 1 4 0 2
1 3295 1317601 1318000 0 0 0 0 0 0 0 3 0 4 0 0 2 2 4 0 2
1 3296 1318001 1318400 0 0 0 0 0 0 0 2 0 4 0 0 0 1 4 0 2
1 3297 1318401 1318800 0 0 0 0 0 0 0 0 0 3 0 0 0 3 4 0 2
1 3298 1318801 1319200 0 0 0 0 0 0 0 0 0 4 0 0 0 2 4 0 2
1 3299 1319201 1319600 0 0 0 0 0 0 0 2 0 4 0 0 1 1 4 0 2
1 3300 1319601 1320000 0 0 0 0 0 0 0 1 0 4 0 0 3 3 4 0 2
1 3301 1320001 1320400 0 0 0 0 0 0 0 0 0 4 0 0 0 2 4 4 2
1 3302 1320401 1320800 0 0 0 0 0 0 0 0 0 2 0 0 1 2 3 4 2
1 3303 1320801 1321200 0 0 0 0 0 0 0 0 0 1 0 0 0 1 0 0 4
1 3304 1321201 1321600 0 0 0 0 0 0 0 0 0 3 0 0 0 1 0 0 4
1 3305 1321601 1322000 2 0 0 0 0 0 0 0 0 2 0 0 0 1 0 0 4
1 3306 1322001 1322400 4 3 0 0 0 0 0 0 3 2 0 0 0 0 1 1 1
1 3307 1322401 1322800 0 0 0 0 0 0 0 0 4 1 0 0 0 1 4 4 2
1 3308 1322801 1323200 0 0 0 0 0 0 0 0 4 3 2 0 1 2 4 4 5
1 3309 1323201 1323600 0 0 0 0 0 0 0 3 2 4 2 0 2 2 4 4 5
1 3310 1323601 1324000 0 0 0 0 0 0 0 4 0 2 0 0 1 3 4 4 2
1 3311 1324001 1324400 0 0 0 0 0 0 0 3 0 3 0 0 1 1 4 4 2
1 3312 1324401 1324800 0 0 0 0 0 0 0 1 0 2 0 0 0 2 2 3 2
1 3313 1324801 1325200 0 0 0 0 0 0 0 0 0 2 0 0 1 1 0 3 4
1 3314 1325201 1325600 0 0 0 0 0 0 0 0 0 2 0 0 0 0 0 0 4
1 3315 1325601 1326000 0 0 0 0 0 0 0 2 0 2 0 0 0 1 2 4 2
1 3316 1326001 1326400 0 0 0 0 0 0 0 0 0 3 0 0 2 2 3 3 2
1 3317 1326401 1326800 0 0 0 0 0 0 0 0 0 3 0 0 1 2 4 4 2
1 3318 1326801 1327200 0 0 0 0 0 0 0 0 0 2 0 0 1 2 4 4 2
1 3319 1327201 1327600 0 0 0 0 0 0 0 0 0 3 0 0 0 1 3 0 4
1 3320 1327601 1328000 0 0 0 0 0 0 0 0 0 3 0 0 1 1 3 0 2
1 3321 1328001 1328400 0 0 0 0 0 0 0 0 0 0 0 0 0 1 0 0 4
1 3322 1328401 1328800 0 0 0 0 0 0 0 0 0 3 2 0 0 2 2 0 4
1 3323 1328801 1329200 0 0 0 0 0 0 0 0 0 2 2 0 2 2 1 0 4
1 3324 1329201 1329600 0 0 0 0 0 0 0 0 0 2 0 0 0 1 4 0 2
1 3325 1329601 1330000 0 0 0 0 0 0 0 0 0 4 4 0 1 2 3 0 5
1 3326 1330001 1330400 0 0 0 0 0 0 0 0 0 4 4 0 0 1 3 0 5
1 3327 1330401 1330800 4 0 0 0 0 0 0 0 2 3 2 0 0 0 4 0 2
1 3328 1330801 1331200 4 0 0 0 0 0 0 0 3 4 0 0 0 1 3 2 2
1 3329 1331201 1331600 1 0 0 0 0 0 0 0 0 1 4 0 0 3 0 4 5
1 3330 1331601 1332000 0 0 0 0 3 0 0 3 0 3 4 0 0 1 0 4 5
1 3331 1332001 1332400 0 0 0 0 1 0 0 3 1 3 4 0 0 2 0 4 5
1 3332 1332401 1332800 1 0 0 0 0 0 0 0 4 3 4 0 0 1 0 4 5
1 3333 1332801 1333200 3 4 3 0 0 0 0 0 4 3 4 0 0 2 0 0 1
1 3334 1333201 1333600 4 4 4 0 2 0 0 0 4 4 4 0 0 2 0 0 1
1 3335 1333601 1334000 0 0 0 0 0 0 0 0 0 1 0 0 0 2 0 3 4
1 3336 1334001 1334400 0 0 0 0 0 0 0 0 0 1 0 0 0 2 0 0 4
1 3337 1334401 1334800 4 0 0 0 0 0 0 0 0 2 1 0 0 1 1 1 4
1 3338 1334801 1335200 4 0 0 0 0 0 0 0 0 3 0 0 0 1 2 2 2
1 3339 1335201 1335600 0 0 0 0 0 0 0 0 0 2 0 0 1 2 0 3 4
1 3340 1335601 1336000 0 0 0 0 0 0 0 0 0 4 1 0 2 3 0 4 2
1 3341 1336001 1336400 0 0 0 0 0 0 0 0 0 2 0 0 1 1 0 2 4
1 3342 1336401 1336800 0 4 1 0 0 0 0 2 2 4 2 0 1 2 0 3 1
1 3343 1336801 1337200 1 4 3 0 0 0 0 3 4 4 4 0 0 0 0 4 1
1 3344 1337201 1337600 3 4 4 0 0 0 0 0 4 4 3 0 0 1 0 0 1
1 3345 1337601 1338000 0 4 3 0 0 0 0 0 4 4 0 0 0 1 0 0 1
1 3346 1338001 1338400 0 0 0 0 0 0 0 0 0 1 0 0 0 0 0 0 4
1 3347 1338401 1338800 0 0 0 0 0 0 0 0 0 1 0 0 0 1 0 0 4
1 3348 1338801 1339200 0 0 0 0 0 0 0 0 0 1 0 0 0 2 0 0 4
1 3349 1339201 1339600 0 0 0 0 0 0 0 0 0 1 0 0 0 0 0 0 4
1 3350 1339601 1340000 0 0 0 0 0 0 0 0 0 4 0 0 0 3 0 3 2
1 3351 1340001 1340400 0 0 0 0 0 0 0 0 0 2 0 0 0 1 0 2 4
1 3352 1340401 1340800 0 0 0 0 0 0 0 0 0 1 0 0 0 1 0 0 4
1 3353 1340801 1341200 0 0 0 0 0 0 0 2 0 4 1 0 0 2 0 3 5
1 3354 1341201 1341600 0 0 0 0 0 0 0 4 0 4 4 0 1 2 2 4 5
1 3355 1341601 1342000 0 0 0 0 0 0 0 4 0 3 4 0 0 0 4 4 5
1 3356 1342001 1342400 1 0 0 0 0 0 0 4 3 4 4 0 0 1 4 4 5
1 3357 1342401 1342800 3 1 4 0 0 0 0 1 4 4 4 0 0 2 4 4 5
1 3358 1342801 1343200 2 4 4 0 3 0 0 0 4 2 4 0 0 1 2 2 1
1 3359 1343201 1343600 4 4 4 0 4 0 0 0 4 3 0 0 0 2 0 0 1
1 3360 1343601 1344000 1 2 0 0 0 0 0 0 1 2 0 0 0 2 0 0 4
1 3361 1344001 1344400 0 0 0 0 0 0 0 0 0 1 0 0 0 0 0 0 4
1 3362 1344401 1344800 0 0 0 0 0 0 0 0 0 1 0 1 0 1 0 0 4
1 3363 1344801 1345200 0 2 2 0 0 0 0 0 2 2 0 0 0 2 0 0 4
1 3364 1345201 1345600 0 4 1 0 0 0 0 0 4 2 1 0 0 2 1 1 1
1 3365 1345601 1346000 0 0 0 0 0 0 0 0 4 3 4 0 0 1 4 4 5
1 3366 1346001 1346400 0 0 0 0 0 0 0 0 4 1 4 0 0 1 3 4 5
1 3367 1346401 1346800 0 0 0 0 0 0 0 3 4 3 4 1 2 2 4 4 5
1 3368 1346801 1347200 0 0 0 0 0 0 0 3 2 3 4 0 0 1 4 4 5
1 3369 1347201 1347600 0 0 0 0 0 0 0 4 0 4 4 0 0 2 3 4 5
1 3370 1347601 1348000 0 0 0 0 0 0 0 2 0 3 4 0 0 0 0 3 5
1 3371 1348001 1348400 0 0 0 0 0 0 0 2 0 2 4 0 0 0 0 3 5
1 3372 1348401 1348800 0 0 0 0 3 0 0 2 0 1 1 0 0 1 2 3 2
1 3373 1348801 1349200 0 0 0 0 4 0 0 0 0 4 0 0 0 3 4 4 2
1 3374 1349201 1349600 0 0 0 0 0 0 0 0 0 2 0 0 0 1 0 1 4
1 3375 1349601 1350000 0 0 0 0 0 0 0 0 0 2 0 0 0 1 0 0 4
1 3376 1350001 1350400 1 3 0 0 0 0 0 0 3 1 0 0 0 2 0 0 1
1 3377 1350401 1350800 4 4 3 0 0 0 0 0 4 1 4 0 0 2 0 0 1
1 3378 1350801 1351200 3 0 0 0 0 0 0 0 1 1 4 0 0 0 0 0 4
1 3379 1351201 1351600 0 0 0 0 0 0 0 0 0 0 4 0 0 1 2 1 5
1 3380 1351601 1352000 0 0 0 0 0 0 0 0 4 1 4 0 1 1 3 2 5
1 3381 1352001 1352400 0 0 0 0 0 0 0 2 4 3 4 0 0 1 3 4 5
1 3382 1352401 1352800 0 0 0 0 0 0 0 3 3 2 4 0 0 0 4 4 5
1 3383 1352801 1353200 0 0 0 0 0 0 0 4 0 0 4 0 1 1 4 4 5
1 3384 1353201 1353600 0 0 0 0 0 0 0 4 0 3 4 0 3 2 4 4 5
1 3385 1353601 1354000 0 0 0 0 0 0 0 4 0 4 4 0 2 2 4 4 5
1 3386 1354001 1354400 0 0 0 0 0 0 0 4 0 3 4 0 1 2 4 4 5
1 3387 1354401 1354800 0 0 0 0 0 0 0 4 0 4 4 0 1 1 4 4 5
1 3388 1354801 1355200 0 0 0 0 0 0 0 3 0 3 3 0 0 2 3 4 5
1 3389 1355201 1355600 0 0 0 0 0 0 0 0 0 2 0 0 0 0 1 2 4
1 3390 1355601 1356000 0 0 0 0 0 0 0 0 0 1 0 0 0 0 0 0 4
1 3391 1356001 1356400 0 0 0 0 0 0 0 1 0 2 1 0 1 2 0 1 4
1 3392 1356401 1356800 0 0 0 0 3 0 0 4 0 1 4 0 0 1 0 4 5
1 3393 1356801 1357200 4 0 0 0 0 0 0 4 4 3 4 0 2 1 0 4 5
1 3394 1357201 1357600 4 3 2 0 3 0 0 4 4 1 2 0 1 1 0 2 1
1 3395 1357601 1358000 2 4 4 0 1 0 0 0 4 2 0 0 0 2 0 2 1
1 3396 1358001 1358400 3 4 2 0 0 0 0 0 4 2 1 0 0 0 0 0 1
1 3397 1358401 1358800 0 1 0 0 0 0 0 0 0 1 1 0 0 0 0 3 4
1 3398 1358801 1359200 0 0 0 0 0 0 0 0 0 2 4 0 1 1 0 2 5
1 3399 1359201 1359600 0 0 0 0 0 0 0 4 0 3 4 0 0 1 0 4 5
1 3400 1359601 1360000 0 0 0 0 0 0 0 4 0 4 4 0 1 2 0 4 5
1 3401 1360001 1360400 0 0 0 0 0 0 0 0 0 3 4 0 0 1 0 0 5
1 3402 1360401 1360800 0 0 0 0 0 0 0 0 3 3 4 0 1 2 2 2 5
1 3403 1360801 1361200 1 0 0 0 0 0 0 0 4 3 4 0 0 2 1 1 5
1 3404 1361201 1361600 4 4 3 0 0 0 0 0 4 4 2 0 0 2 0 0 1
1 3405 1361601 1362000 3 4 4 0 0 0 0 0 4 2 0 0 0 2 0 0 1
1 3406 1362001 1362400 0 1 0 0 0 0 0 0 1 3 0 0 0 1 0 1 4
1 3407 1362401 1362800 0 0 0 0 0 0 0 0 0 2 0 0 0 3 0 4 2
1 3408 1362801 1363200 1 0 0 0 0 0 0 1 0 2 1 0 0 1 0 1 4
1 3409 1363201 1363600 3 0 0 0 0 0 0 4 0 3 0 0 0 1 3 3 2
1 3410 1363601 1364000 0 0 0 0 0 0 0 4 0 2 4 0 1 2 4 4 5
1 3411 1364001 1364400 1 0 0 0 0 0 0 1 3 4 3 0 0 1 4 3 5
1 3412 1364401 1364800 4 3 0 0 0 0 0 0 4 2 0 0 0 3 4 4 1
1 3413 1364801 1365200 2 1 0 0 0 0 0 0 2 2 0 0 0 1 2 3 2
1 3414 1365201 1365600 0 0 0 0 0 0 0 1 0 2 0 0 1 3 0 3 4
1 3415 1365601 1366000 0 0 0 0 0 0 0 4 0 3 4 0 1 2 0 4 5
1 3416 1366001 1366400 0 0 0 0 0 0 0 3 0 2 4 0 0 2 0 3 5
1 3417 1366401 1366800 0 0 0 0 0 0 0 0 0 2 4 0 1 1 0 2 5
1 3418 1366801 1367200 0 0 0 0 0 0 0 1 0 2 4 0 3 3 0 4 5
1 3419 1367201 1367600 0 0 0 0 0 0 0 0 4 3 4 0 1 2 1 4 5
1 3420 1367601 1368000 0 1 0 0 0 0 0 0 4 3 4 0 0 1 4 4 5
1 3421 1368001 1368400 4 4 3 0 0 0 0 0 4 2 4 0 1 3 0 0 1
1 3422 1368401 1368800 4 4 3 0 0 0 0 0 4 4 4 0 0 1 0 0 1
1 3423 1368801 1369200 1 1 0 0 0 0 0 0 1 3 4 0 0 0 0 0 5
1 3424 1369201 1369600 0 0 0 0 0 0 0 2 0 2 4 0 0 2 0 3 5
1 3425 1369601 1370000 0 0 0 0 0 0 0 3 0 3 0 0 0 1 0 4 2
1 3426 1370001 1370400 0 0 0 0 0 0 0 4 0 4 2 0 1 3 0 4 5
1 3427 1370401 1370800 0 0 0 0 0 0 0 4 0 4 4 0 0 1 3 4 5
1 3428 1370801 1371200 0 0 0 0 0 0 0 4 0 4 4 0 1 3 4 4 5
1 3429 1371201 1371600 0 0 0 0 0 0 0 4 4 3 4 0 2 1 4 4 5
1 3430 1371601 1372000 0 0 0 0 0 0 0 2 4 4 4 0 0 2 4 4 5
1 3431 1372001 1372400 0 0 0 0 0 0 0 0 4 4 4 0 0 2 3 4 5
1 3432 1372401 1372800 3 4 1 0 0 0 0 0 4 4 4 0 0 2 0 0 1
1 3433 1372801 1373200 0 4 3 0 0 0 0 0 4 2 1 0 0 1 0 0 1
1 3434 1373201 1373600 0 0 0 0 0 0 0 0 0 2 0 0 0 0 0 1 4
1 3435 1373601 1374000 0 0 0 0 0 0 0 2 0 4 1 0 1 2 0 4 5
1 3436 1374001 1374400 0 0 0 0 0 0 0 4 0 3 4 0 0 1 1 4 5
1 3437 1374401 1374800 0 0 0 0 0 0 0 0 2 2 4 0 0 1 1 1 5
1 3438 1374801 1375200 4 1 0 0 0 0 0 0 4 4 4 0 0 0 2 2 5
1 3439 1375201 1375600 4 4 1 0 0 0 0 0 4 4 4 0 0 1 1 4 1
1 3440 1375601 1376000 2 1 1 0 0 0 0 0 1 2 3 0 0 0 0 1 4
1 3441 1376001 1376400 0 0 0 0 0 0 0 0 0 4 0 0 0 2 4 4 2
1 3442 1376401 1376800 0 0 0 0 0 0 0 0 0 2 0 0 0 1 4 2 2
1 3443 1376801 1377200 0 0 0 0 0 0 0 0 0 2 0 0 0 1 4 1 2
1 3444 1377201 1377600 0 0 0 0 0 0 0 0 0 1 0 0 2 2 0 0 4
1 3445 1377601 1378000 0 0 0 0 0 0 0 0 0 4 0 0 1 1 0 0 4
1 3446 1378001 1378400 0 0 0 0 0 0 0 0 0 4 0 0 1 2 2 2 2
1 3447 1378401 1378800 0 0 0 0 0 0 0 0 0 1 0 0 0 1 0 0 4
1 3448 1378801 1379200 0 0 0 0 0 0 0 0 0 3 0 0 0 1 0 0 4
1 3449 1379201 1379600 0 0 0 0 0 0 0 0 0 1 0 0 0 2 0 0 4
1 3450 1379601 1380000 0 0 0 0 0 0 0 0 0 1 0 0 0 0 0 0 4
1 3451 1380001 1380400 0 0 0 0 0 0 0 0 0 1 0 0 0 0 0 0 4
1 3452 1380401 1380800 0 0 0 0 0 0 0 0 0 2 0 0 0 0 0 0 4
1 3453 1380801 1381200 0 0 0 0 0 0 0 0 0 0 0 0 0 2 0 0 4
1 3454 1381201 1381600 0 0 0 0 0 0 4 0 0 2 0 0 0 1 3 3 2
1 3455 1381601 1382000 0 0 0 0 0 0 3 0 0 3 0 0 0 0 4 1 2
1 3456 1382001 1382400 0 0 0 0 0 0 0 0 0 4 0 0 0 1 4 2 2
1 3457 1382401 1382800 0 0 0 0 0 0 0 0 0 4 0 0 0 0 4 2 2
1 3458 1382801 1383200 0 0 0 0 0 0 0 0 0 3 0 0 0 1 1 1 4
1 3459 1383201 1383600 0 0 0 0 0 0 0 0 0 2 1 0 0 1 0 2 4
1 3460 1383601 1384000 0 3 0 0 0 0 0 0 3 0 0 0 0 1 0 0 4
1 3461 1384001 1384400 3 1 0 0 0 0 0 0 3 3 0 0 0 1 0 0 1
1 3462 1384401 1384800 0 0 0 0 0 0 0 0 2 3 4 0 1 0 0 0 5
1 3463 1384801 1385200 0 0 0 0 0 0 0 0 0 3 4 0 0 1 0 0 5
1 3464 1385201 1385600 0 0 0 0 0 0 0 0 0 3 4 0 1 1 2 0 5
1 3465 1385601 1386000 0 0 0 0 0 0 0 0 0 1 4 0 2 1 2 0 5
1 3466 1386001 1386400 0 0 0 0 0 0 0 0 0 2 1 0 1 2 0 0 4
1 3467 1386401 1386800 0 0 0 0 0 0 0 3 0 3 1 0 1 1 0 0 4
1 3468 1386801 1387200 0 0 0 0 0 0 0 3 0 1 0 0 0 0 0 1 4
1 3469 1387201 1387600 0 0 0 0 0 0 0 1 0 3 0 0 0 1 0 2 4
1 3470 1387601 1388000 0 0 0 0 0 0 0 0 0 3 1 0 0 2 0 0 4
1 3471 1388001 1388400 0 0 0 0 0 0 0 3 0 3 0 0 0 1 0 4 2
1 3472 1388401 1388800 0 0 0 0 0 0 0 4 0 4 4 0 1 2 0 4 5
1 3473 1388801 1389200 0 0 0 0 0 0 0 4 0 4 4 0 1 1 0 3 5
1 3474 1389201 1389600 0 0 0 0 0 0 0 3 0 3 4 0 0 1 0 4 5
1 3475 1389601 1390000 0 0 0 0 0 0 0 1 3 2 4 0 0 1 1 1 5
1 3476 1390001 1390400 1 0 0 0 0 0 0 0 4 3 4 0 0 1 4 4 5
1 3477 1390401 1390800 4 4 3 0 0 0 0 0 4 3 4 0 1 1 2 2 1
1 3478 1390801 1391200 4 4 3 0 2 0 0 0 4 3 2 0 0 2 0 0 1
1 3479 1391201 1391600 0 1 0 0 0 0 0 0 0 1 0 0 0 1 0 2 4
1 3480 1391601 1392000 0 0 0 0 0 0 0 0 0 3 0 0 0 1 3 4 2
1 3481 1392001 1392400 0 0 0 0 1 0 0 0 0 2 0 0 0 1 4 4 2
1 3482 1392401 1392800 0 0 0 0 2 0 0 0 0 4 1 0 0 1 4 4 2
1 3483 1392801 1393200 0 0 0 0 0 0 0 0 0 4 0 0 0 1 4 4 2
1 3484 1393201 1393600 0 0 0 0 0 0 0 0 0 3 0 0 2 1 2 1 4
1 3485 1393601 1394000 0 0 0 0 0 0 0 0 0 4 0 0 3 2 4 0 2
1 3486 1394001 1394400 0 0 0 0 0 0 0 0 0 4 0 0 0 1 4 3 2
1 3487 1394401 1394800 0 0 0 0 0 0 0 0 0 4 0 0 0 1 4 4 2
1 3488 1394801 1395200 1 0 0 0 0 0 0 0 0 3 1 0 0 3 4 2 2
1 3489 1395201 1395600 4 0 0 0 0 0 0 0 0 3 0 0 0 1 4 2 2
1 3490 1395601 1396000 0 0 0 0 0 0 0 0 0 4 0 0 0 2 3 4 2
1 3491 1396001 1396400 0 0 0 0 0 0 0 0 0 1 2 0 1 1 0 1 4
1 3492 1396401 1396800 0 0 0 0 0 0 0 2 0 2 4 0 0 1 0 1 5
1 3493 1396801 1397200 0 0 0 0 0 0 0 4 0 3 4 0 0 1 0 4 5
1 3494 1397201 1397600 0 0 0 0 0 0 0 1 0 3 4 0 1 2 2 2 5
1 3495 1397601 1398000 0 0 0 0 0 0 0 0 1 2 4 0 1 2 0 0 5
1 3496 1398001 1398400 4 1 0 0 0 0 0 0 4 3 4 0 1 3 0 0 1
1 3497 1398401 1398800 4 4 3 0 2 0 0 0 4 4 2 0 0 2 0 0 1
1 3498 1398801 1399200 3 4 3 0 0 0 0 0 4 2 0 0 1 3 0 0 1
1 3499 1399201 1399600 2 4 2 0 0 0 0 0 4 3 4 0 0 1 0 0 1
1 3500 1399601 1400000 2 3 0 0 0 0 0 0 4 4 4 0 0 2 0 3 1
1 3501 1400001 1400400 0 0 0 0 0 0 0 3 3 4 4 0 0 1 0 4 5
1 3502 1400401 1400800 0 0 0 0 0 0 0 0 0 3 4 0 0 0 0 3 5
1 3503 1400801 1401200 1 4 2 0 0 0 0 0 4 2 1 0 0 3 0 3 1
1 3504 1401201 1401600 4 2 0 0 0 0 0 0 3 1 0 0 0 1 0 0 1
1 3505 1401601 1402000 2 0 0 0 0 0 0 0 3 1 4 0 0 1 0 0 5
1 3506 1402001 1402400 0 0 0 0 0 0 0 0 0 3 4 0 0 1 3 3 5
1 3507 1402401 1402800 0 0 0 0 0 0 0 0 0 3 4 0 0 1 2 4 5
1 3508 1402801 1403200 0 0 0 0 0 0 0 3 0 1 4 0 0 1 0 2 5
1 3509 1403201 1403600 0 0 0 0 0 0 0 3 0 1 4 0 0 1 0 2 5
1 3510 1403601 1404000 0 0 0 0 0 0 0 4 0 4 4 0 1 2 3 4 5
1 3511 1404001 1404400 0 0 0 0 0 0 0 4 0 3 4 0 3 1 3 4 5
1 3512 1404401 1404800 0 0 0 0 0 0 0 4 0 2 4 0 2 1 3 4 5
1 3513 1404801 1405200 0 0 0 0 0 0 0 0 2 2 4 0 1 1 1 1 5
1 3514 1405201 1405600 0 0 0 0 0 0 0 0 1 3 4 0 0 1 2 2 5
1 3515 1405601 1406000 0 0 0 0 0 0 0 0 4 4 4 0 1 2 0 0 5
1 3516 1406001 1406400 0 0 0 0 0 0 0 0 2 1 4 0 1 2 1 1 5
1 3517 1406401 1406800 3 0 0 0 0 0 0 0 4 4 4 0 1 1 3 2 5
1 3518 1406801 1407200 4 2 2 0 0 0 0 0 4 2 4 0 0 2 0 0 1
1 3519 1407201 1407600 2 4 1 0 0 0 0 0 4 3 3 0 0 1 0 0 1
1 3520 1407601 1408000 0 1 0 0 0 0 0 0 0 1 0 0 0 1 0 0 4
1 3521 1408001 1408400 0 0 0 0 0 0 0 0 0 2 2 0 0 1 0 3 4
1 3522 1408401 1408800 0 0 0 0 0 0 0 0 0 3 4 0 0 1 0 0 5
1 3523 1408801 1409200 0 0 0 0 0 0 0 1 0 0 4 0 0 1 0 0 4
1 3524 1409201 1409600 0 0 0 0 0 0 0 1 2 2 4 0 0 0 1 2 5
1 3525 1409601 1410000 0 0 0 0 0 0 0 0 3 2 4 0 0 1 3 3 5
1 3526 1410001 1410400 0 2 3 0 0 0 0 0 4 2 4 0 1 4 0 0 1
1 3527 1410401 1410800 0 4 4 0 0 0 0 0 4 4 1 0 0 2 0 0 1
1 3528 1410801 1411200 0 2 1 0 0 0 0 0 2 2 1 0 0 1 0 0 4
1 3529 1411201 1411600 2 4 4 0 0 0 0 0 4 3 4 0 0 1 0 0 1
1 3530 1411601 1412000 4 3 1 0 0 0 0 0 4 3 4 0 0 1 0 0 1
1 3531 1412001 1412400 1 0 0 0 0 0 0 0 4 3 4 0 1 2 0 0 5
1 3532 1412401 1412800 0 0 0 0 0 0 0 0 3 3 4 0 0 1 0 2 5
1 3533 1412801 1413200 0 0 0 0 0 0 0 4 2 4 4 0 0 1 0 4 5
1 3534 1413201 1413600 0 0 0 0 0 0 0 2 0 4 4 0 0 2 0 4 5
1 3535 1413601 1414000 0 0 0 0 0 0 0 0 0 2 4 0 1 0 0 2 5
1 3536 1414001 1414400 0 0 0 0 0 0 0 3 0 4 4 0 0 0 3 4 5
1 3537 1414401 1414800 0 0 0 0 0 0 0 0 0 4 4 0 0 1 4 4 5
1 3538 1414801 1415200 0 0 0 0 0 0 0 0 1 4 4 0 0 0 1 4 5
1 3539 1415201 1415600 3 0 0 0 0 0 0 0 3 4 4 0 0 2 0 2 5
1 3540 1415601 1416000 3 0 0 0 0 0 0 0 2 3 4 0 0 1 0 4 5
1 3541 1416001 1416400 4 0 0 0 0 0 0 0 0 1 4 0 0 1 0 2 5
1 3542 1416401 1416800 0 0 0 0 0 0 0 3 0 3 4 0 0 1 0 3 5
1 3543 1416801 1417200 0 0 0 0 0 0 0 1 0 4 4 0 1 3 0 3 5
1 3544 1417201 1417600 0 0 0 0 0 0 0 0 1 4 4 0 1 1 0 0 5
1 3545 1417601 1418000 2 2 0 0 0 0 0 0 4 4 4 0 0 1 0 0 1
1 3546 1418001 1418400 3 4 3 0 0 0 0 0 4 3 4 0 1 3 0 0 1
1 3547 1418401 1418800 0 0 4 0 0 0 0 0 2 3 0 0 0 3 0 0 4
1 3548 1418801 1419200 0 0 1 0 0 0 0 0 0 1 0 0 0 0 0 0 4
1 3549 1419201 1419600 0 0 0 0 0 0 0 4 0 3 0 0 1 3 2 3 2
1 3550 1419601 1420000 0 0 0 0 0 0 0 4 0 4 0 0 0 2 3 4 2
1 3551 1420001 1420400 0 0 0 0 0 0 0 4 2 3 4 0 1 1 4 4 5
1 3552 1420401 1420800 2 0 0 0 0 0 0 3 3 4 4 0 1 1 1 2 5
1 3553 1420801 1421200 4 2 3 0 0 0 0 1 4 4 2 0 0 1 0 2 1
1 3554 1421201 1421600 4 4 0 0 0 0 0 0 4 3 0 0 0 1 0 0 1
1 3555 1421601 1422000 0 1 0 0 0 0 0 0 0 1 0 0 0 2 0 0 4
1 3556 1422001 1422400 0 0 0 0 0 0 0 0 0 0 0 0 0 1 0 0 4
1 3557 1422401 1422800 0 0 0 0 0 0 0 0 0 1 0 0 0 2 0 0 4
1 3558 1422801 1423200 0 0 0 0 0 0 0 0 0 1 0 0 0 1 0 0 4
1 3559 1423201 1423600 0 0 0 0 0 0 0 0 0 2 0 0 0 1 0 0 4
1 3560 1423601 1424000 0 0 0 0 0 0 0 0 0 1 0 0 0 1 0 0 4
1 3561 1424001 1424400 0 0 0 0 0 0 0 0 0 2 0 0 0 1 0 0 4
1 3562 1424401 1424800 0 0 0 0 0 0 0 0 0 1 0 0 0 2 0 0 4
1 3563 1424801 1425200 0 0 0 0 0 0 0 0 0 1 0 0 0 1 0 0 4
1 3564 1425201 1425600 2 2 0 0 0 0 0 0 0 1 0 0 0 0 0 0 4
1 3565 1425601 1426000 4 4 3 0 0 0 0 0 4 3 0 0 0 2 0 0 1
1 3566 1426001 1426400 4 4 1 0 0 0 0 0 2 3 0 0 0 0 0 0 1
1 3567 1426401 1426800 0 0 0 0 0 0 0 0 0 2 0 0 0 0 0 0 4
1 3568 1426801 1427200 0 0 0 0 0 0 0 0 0 1 0 0 0 1 0 0 4
1 3569 1427201 1427600 0 0 0 0 0 0 0 0 0 2 0 0 0 0 0 0 4
1 3570 1427601 1428000 0 0 0 0 0 0 0 0 0 4 1 0 1 2 0 0 4
1 3571 1428001 1428400 0 0 0 0 0 0 0 0 0 3 0 0 0 1 0 3 4
1 3572 1428401 1428800 0 0 0 0 0 0 0 0 0 2 0 0 0 0 0 0 4
1 3573 1428801 1429200 0 0 0 0 0 0 0 0 0 3 0 0 0 1 2 2 2
1 3574 1429201 1429600 0 0 0 0 0 0 0 0 0 2 0 0 0 1 1 3 4
1 3575 1429601 1430000 0 0 0 0 0 0 0 0 0 4 0 0 1 3 0 4 2
1 3576 1430001 1430400 0 0 0 0 0 0 0 0 0 0 0 1 0 1 0 0 4
1 3577 1430401 1430800 0 0 0 0 0 0 0 0 0 0 0 4 0 1 0 0 6
1 3578 1430801 1431200 0 0 0 0 0 0 0 0 0 2 0 2 0 0 0 1 4
1 3579 1431201 1431600 1 3 1 0 0 0 0 0 0 1 0 0 0 1 0 1 4
1 3580 1431601 1432000 4 4 4 0 2 0 0 0 1 2 0 0 0 1 0 4 1
1 3581 1432001 1432400 3 4 3 0 2 0 0 0 2 1 0 0 0 0 0 1 1
1 3582 1432401 1432800 1 4 4 0 2 0 0 0 0 4 0 0 0 0 0 0 1
1 3583 1432801 1433200 0 1 0 0 0 0 0 0 0 3 0 0 0 1 0 0 4
1 3584 1433201 1433600 0 0 0 0 0 0 0 0 0 0 0 0 0 1 0 0 4
1 3585 1433601 1434000 0 0 0 0 0 0 0 0 0 1 0 0 0 0 0 0 4
1 3586 1434001 1434400 0 0 0 0 0 0 0 0 0 2 0 0 0 1 0 0 4
1 3587 1434401 1434800 0 0 0 0 0 0 0 0 0 2 0 0 0 1 0 0 4
1 3588 1434801 1435200 0 0 0 0 0 0 0 0 0 2 0 0 0 1 0 0 4
1 3589 1435201 1435600 1 0 0 0 0 0 0 0 0 1 0 0 0 2 2 2 2
1 3590 1435601 1436000 4 0 0 0 0 0 0 3 0 4 0 0 0 2 4 4 2
1 3591 1436001 1436400 4 0 0 0 4 0 0 0 0 4 0 0 0 2 4 4 2
1 3592 1436401 1436800 4 1 1 0 3 0 0 0 0 2 0 0 0 0 4 4 2
1 3593 1436801 1437200 4 4 4 0 4 0 0 4 0 4 0 0 0 2 4 4 1
1 3594 1437201 1437600 1 2 0 0 1 0 0 0 0 1 0 0 0 1 1 2 4
1 3595 1437601 1438000 0 0 0 0 0 0 0 0 0 0 0 0 0 0 0 0 0
1 3596 1438001 1438400 0 0 0 0 0 0 0 0 0 2 0 0 0 1 0 1 4
1 3597 1438401 1438800 0 0 0 0 0 0 0 3 0 4 3 0 0 2 0 4 5
1 3598 1438801 1439200 0 0 0 0 0 0 0 3 0 1 4 0 1 3 0 2 5
1 3599 1439201 1439600 0 0 0 0 0 0 0 1 0 3 4 0 0 0 1 2 5
1 3600 1439601 1440000 0 0 0 0 0 0 0 0 3 4 4 0 1 2 4 4 5
1 3601 1440001 1440400 1 0 0 0 0 0 0 0 3 2 4 0 1 1 0 0 5
1 3602 1440401 1440800 2 0 0 0 0 0 0 0 4 4 4 0 0 3 3 3 5
1 3603 1440801 1441200 4 4 1 0 0 0 0 0 4 2 0 0 0 2 0 0 1
1 3604 1441201 1441600 2 4 3 0 0 0 0 0 2 2 0 1 0 1 0 2 1
1 3605 1441601 1442000 0 0 0 0 0 0 0 0 0 0 0 4 0 0 0 1 6
1 3606 1442001 1442400 0 0 0 2 0 2 0 0 0 1 0 4 0 0 0 0 3
1 3607 1442401 1442800 0 0 0 3 0 0 0 0 0 1 0 4 0 0 0 0 3
1 3608 1442801 1443200 0 0 0 0 0 0 0 0 0 2 0 4 0 0 0 0 6
1 3609 1443201 1443600 0 0 0 0 0 0 0 0 0 0 0 4 0 0 0 0 6
1 3610 1443601 1444000 0 0 0 0 0 2 0 0 0 0 0 4 0 0 0 0 6
1 3611 1444001 1444400 0 0 0 0 0 0 0 0 0 1 0 4 0 1 0 0 6
1 3612 1444401 1444800 0 0 0 0 0 0 0 0 0 3 0 2 0 0 0 0 4
1 3613 1444801 1445200 3 0 0 0 2 0 0 0 0 4 0 0 0 3 0 0 4
1 3614 1445201 1445600 0 0 0 0 0 0 0 0 0 0 0 3 0 0 0 0 6
1 3615 1445601 1446000 0 0 0 0 0 0 0 0 0 0 0 4 0 0 0 0 6
1 3616 1446001 1446400 0 0 0 0 0 0 0 0 0 0 0 3 0 0 0 0 6
1 3617 1446401 1446800 0 0 0 0 0 0 0 0 0 1 0 0 1 1 0 0 4
1 3618 1446801 1447200 4 0 0 0 3 0 0 0 0 3 0 0 2 4 4 4 2
1 3619 1447201 1447600 0 0 0 0 1 0 0 0 0 3 0 0 1 1 0 0 4
1 3620 1447601 1448000 0 0 0 0 0 0 0 0 0 1 0 0 1 1 0 0 4
1 3621 1448001 1448400 0 0 0 0 0 0 0 0 0 1 0 0 0 0 3 3 2
1 3622 1448401 1448800 0 0 0 0 0 0 0 0 0 1 0 0 0 1 1 1 4
1 3623 1448801 1449200 0 0 0 0 0 0 0 1 0 4 0 0 1 1 0 4 2
1 3624 1449201 1449600 0 0 0 0 0 0 0 4 1 4 2 0 1 1 4 4 5
1 3625 1449601 1450000 0 0 0 0 0 0 0 3 4 4 4 0 0 2 4 4 5
1 3626 1450001 1450400 2 2 0 0 0 0 0 0 4 3 4 0 0 1 3 3 5
1 3627 1450401 1450800 4 4 4 0 3 0 0 0 4 3 3 0 1 2 0 0 1
1 3628 1450801 1451200 1 4 1 0 0 0 0 0 1 2 0 0 0 1 0 0 1
1 3629 1451201 1451600 0 0 0 0 0 0 0 0 0 3 3 0 0 0 0 0 4
1 3630 1451601 1452000 0 0 0 0 0 0 0 0 1 3 4 0 1 3 0 3 5
1 3631 1452001 1452400 4 4 3 0 0 0 0 0 3 4 4 0 1 1 0 0 1
1 3632 1452401 1452800 4 4 4 0 3 0 0 0 4 4 0 0 0 2 0 3 1
1 3633 1452801 1453200 1 0 0 0 2 0 0 0 1 1 0 0 0 1 0 3 4
1 3634 1453201 1453600 4 0 0 0 0 0 0 0 0 4 0 0 0 1 0 4 2
1 3635 1453601 1454000 4 2 0 0 0 0 0 0 0 4 0 0 0 0 0 4 2
1 3636 1454001 1454400 4 4 0 0 0 0 0 3 0 4 0 0 0 0 0 0 1
1 3637 1454401 1454800 0 4 0 0 0 0 0 0 0 2 0 0 0 0 0 0 4
1 3638 1454801 1455200 0 2 0 0 0 0 0 0 0 2 0 0 0 2 0 0 4
1 3639 1455201 1455600 0 0 0 0 0 0 0 0 0 2 0 0 0 1 0 0 4
1 3640 1455601 1456000 0 0 0 0 0 0 0 0 0 1 0 0 0 0 0 0 4
1 3641 1456001 1456400 0 0 0 0 0 0 0 0 0 2 0 0 0 1 0 0 4
1 3642 1456401 1456800 0 0 0 0 0 0 0 0 0 2 0 0 0 0 0 0 4
1 3643 1456801 1457200 0 0 0 0 0 0 0 2 0 1 0 0 0 1 0 1 4
1 3644 1457201 1457600 0 0 0 0 0 0 0 4 0 2 0 0 0 0 4 4 2
1 3645 1457601 1458000 0 0 0 0 0 0 0 0 2 1 4 0 0 2 0 0 5
1 3646 1458001 1458400 2 4 3 0 2 0 0 0 4 4 4 0 0 3 0 0 1
1 3647 1458401 1458800 3 3 2 0 2 0 0 0 4 3 3 0 0 2 0 0 1
1 3648 1458801 1459200 0 0 0 0 0 0 2 0 0 3 0 0 0 1 2 2 2
1 3649 1459201 1459600 0 0 0 0 0 0 4 0 0 4 0 0 1 2 4 4 2
1 3650 1459601 1460000 0 0 0 0 0 0 4 0 0 4 0 0 0 0 4 0 2
1 3651 1460001 1460400 0 0 0 0 0 0 4 0 0 1 0 0 0 1 2 0 4
1 3652 1460401 1460800 0 0 0 0 0 0 3 0 0 1 0 0 0 1 1 0 4
1 3653 1460801 1461200 0 0 0 0 0 0 0 0 0 3 0 0 2 1 0 0 4
1 3654 1461201 1461600 0 0 0 0 0 0 2 0 0 2 1 0 1 2 3 0 2
1 3655 1461601 1462000 0 0 0 0 0 0 1 0 0 4 0 0 0 2 1 0 4
1 3656 1462001 1462400 0 0 0 0 0 0 0 0 0 2 0 0 1 1 0 0 4
1 3657 1462401 1462800 0 0 0 0 0 0 0 0 0 2 0 0 0 1 0 0 4
1 3658 1462801 1463200 2 3 1 0 3 0 0 0 2 0 0 0 0 0 0 0 1
1 3659 1463201 1463600 4 4 4 0 4 0 0 0 4 1 0 0 0 0 0 0 1
1 3660 1463601 1464000 4 4 4 0 2 0 0 0 4 0 0 0 0 0 0 0 1
1 3661 1464001 1464400 4 0 0 0 0 0 0 2 3 0 0 0 0 0 0 0 4
1 3662 1464401 1464800 3 0 0 0 0 0 0 4 4 0 0 0 0 0 0 0 4
1 3663 1464801 1465200 0 0 0 0 0 0 0 4 1 0 0 0 0 0 0 0 4
1 3664 1465201 1465600 0 0 0 0 0 0 0 4 0 0 0 0 0 0 0 0 4
1 3665 1465601 1466000 0 0 0 0 2 0 0 3 0 0 0 0 0 0 0 0 4
1 3666 1466001 1466400 0 0 0 0 1 0 0 0 0 0 0 0 0 0 0 0 4
1 3667 1466401 1466800 0 0 0 0 0 0 0 0 0 0 0 0 0 0 0 0 0
1 3668 1466801 1467200 0 0 0 0 0 0 0 0 0 0 0 0 0 0 0 0 0
1 3669 1467201 1467600 0 0 0 0 0 0 0 0 0 1 0 0 0 0 0 0 4
1 3670 1467601 1468000 0 0 0 0 0 0 0 0 0 2 0 0 0 1 0 0 4
1 3671 1468001 1468400 0 0 0 0 0 0 0 0 0 2 0 0 0 0 0 0 4
1 3672 1468401 1468800 0 0 0 0 0 0 0 0 0 2 0 0 0 0 0 0 4
1 3673 1468801 1469200 0 0 0 0 0 0 0 0 0 2 0 0 0 1 0 2 4
1 3674 1469201 1469600 0 0 0 0 0 0 0 0 0 1 0 0 0 2 0 2 4
1 3675 1469601 1470000 4 1 3 0 3 0 0 0 0 3 0 0 0 3 0 4 1
1 3676 1470001 1470400 4 4 4 0 4 0 0 0 0 4 0 0 0 4 0 4 1
1 3677 1470401 1470800 0 0 1 0 2 0 0 0 0 2 0 0 0 2 0 4 2
1 3678 1470801 1471200 0 0 0 0 0 0 0 0 0 2 0 0 1 1 0 0 4
1 3679 1471201 1471600 0 0 0 0 0 0 0 0 0 1 0 0 0 1 0 0 4
1 3680 1471601 1472000 0 0 0 0 0 0 0 3 0 2 0 0 0 1 0 2 4
1 3681 1472001 1472400 0 0 0 0 0 0 0 0 0 2 2 0 0 1 0 4 5
1 3682 1472401 1472800 0 0 0 0 0 0 0 3 0 2 4 0 1 2 2 2 5
1 3683 1472801 1473200 0 0 0 0 0 0 0 4 0 4 4 0 0 3 4 4 5
1 3684 1473201 1473600 0 0 0 0 0 0 0 2 2 2 4 0 0 1 1 1 5
1 3685 1473601 1474000 0 0 0 0 0 0 0 0 1 2 4 0 1 1 2 0 5
1 3686 1474001 1474400 0 0 0 0 0 0 0 0 0 2 4 0 1 1 3 0 5
1 3687 1474401 1474800 0 0 0 0 0 0 0 0 0 2 4 0 0 1 2 2 5
1 3688 1474801 1475200 4 0 0 0 0 0 0 0 4 4 1 0 1 1 4 4 2
1 3689 1475201 1475600 3 2 0 0 1 0 0 0 4 4 2 0 0 2 4 3 1
1 3690 1475601 1476000 4 4 0 0 3 0 0 0 4 4 3 0 0 2 1 0 1
1 3691 1476001 1476400 1 2 0 0 2 0 0 0 2 0 0 0 0 0 1 0 4
1 3692 1476401 1476800 0 0 0 0 0 0 0 0 0 0 0 2 0 0 0 0 4
1 3693 1476801 1477200 0 0 0 0 0 0 0 0 0 2 0 0 0 1 0 0 4
1 3694 1477201 1477600 0 0 0 0 0 0 0 0 0 2 0 0 0 0 0 0 4
1 3695 1477601 1478000 3 0 3 0 4 0 0 0 0 3 0 0 1 3 0 4 2
1 3696 1478001 1478400 4 0 4 0 4 0 0 0 0 4 0 0 2 4 0 4 1
1 3697 1478401 1478800 4 0 4 0 3 0 0 0 0 4 0 0 1 4 0 4 1
1 3698 1478801 1479200 3 0 1 0 0 0 0 0 0 3 0 0 0 1 0 3 4
1 3699 1479201 1479600 0 0 0 0 0 0 0 0 0 2 0 0 0 1 0 0 4
1 3700 1479601 1480000 0 0 0 0 0 0 0 0 0 1 0 0 0 1 0 1 4
1 3701 1480001 1480400 0 0 0 0 0 0 0 0 0 2 0 0 0 1 0 1 4
1 3702 1480401 1480800 0 0 0 0 0 0 0 0 0 3 0 0 0 1 0 0 4
1 3703 1480801 1481200 0 0 0 0 0 0 0 0 0 1 0 0 0 0 0 0 4
1 3704 1481201 1481600 0 0 0 0 0 0 0 0 0 2 0 0 0 2 0 0 4
1 3705 1481601 1482000 0 0 0 0 0 0 0 0 0 1 0 0 0 0 0 0 4
1 3706 1482001 1482400 0 0 0 0 0 0 0 0 0 1 0 0 0 0 0 0 4
1 3707 1482401 1482800 0 3 1 0 0 0 0 0 2 1 1 0 0 1 0 0 4
1 3708 1482801 1483200 3 4 4 0 0 0 0 0 4 4 4 0 0 1 0 0 1
1 3709 1483201 1483600 4 4 1 0 0 0 0 0 4 3 4 0 0 2 0 4 1
1 3710 1483601 1484000 0 0 0 0 0 0 0 0 2 4 4 0 1 2 0 4 5
1 3711 1484001 1484400 0 0 0 0 0 0 0 0 0 2 1 0 0 1 0 1 4
1 3712 1484401 1484800 0 0 0 0 0 0 0 4 0 4 1 0 0 1 0 4 5
1 3713 1484801 1485200 0 0 0 0 0 0 0 4 0 2 4 1 0 2 4 4 5
1 3714 1485201 1485600 3 0 0 0 0 0 0 4 1 4 4 0 0 2 4 4 5
1 3715 1485601 1486000 4 1 0 0 1 0 0 2 4 4 4 0 0 1 4 4 5
1 3716 1486001 1486400 4 4 2 0 4 0 0 0 4 3 4 0 0 1 0 0 1
1 3717 1486401 1486800 4 4 4 0 1 0 0 0 4 4 0 0 0 2 0 0 1
1 3718 1486801 1487200 1 2 1 0 0 0 0 0 2 3 1 0 0 1 0 0 1
1 3719 1487201 1487600 0 0 0 0 0 0 0 0 0 1 0 0 0 0 0 0 4
1 3720 1487601 1488000 0 0 0 0 0 0 0 1 0 1 0 0 0 1 0 4 4
1 3721 1488001 1488400 0 0 0 0 0 0 0 4 0 2 1 0 0 2 0 3 5
1 3722 1488401 1488800 0 0 0 0 0 0 0 4 0 0 0 0 0 1 0 0 4
1 3723 1488801 1489200 0 0 0 0 0 0 0 1 2 2 2 0 0 1 3 3 5
1 3724 1489201 1489600 0 0 0 0 0 0 0 2 3 2 4 0 3 2 4 4 5
1 3725 1489601 1490000 0 0 0 0 0 0 0 0 2 2 4 0 1 1 3 3 5
1 3726 1490001 1490400 0 0 0 0 0 0 0 0 0 1 1 0 0 2 0 0 4
1 3727 1490401 1490800 3 1 2 0 0 0 0 0 2 2 0 0 0 2 0 1 1
1 3728 1490801 1491200 0 3 2 0 0 0 0 0 3 3 1 0 0 2 0 3 1
1 3729 1491201 1491600 0 0 1 0 0 0 0 3 0 3 0 0 0 2 0 4 2
1 3730 1491601 1492000 0 0 0 0 0 0 0 4 0 2 0 0 0 1 0 1 4
1 3731 1492001 1492400 0 0 0 0 0 0 0 3 0 4 4 0 0 0 0 0 5
1 3732 1492401 1492800 2 0 0 0 0 0 0 4 0 4 3 0 0 0 0 0 5
1 3733 1492801 1493200 4 3 0 0 0 0 0 0 4 3 0 0 0 2 0 0 1
1 3734 1493201 1493600 3 4 0 0 0 0 0 0 4 4 0 0 0 1 0 0 1
1 3735 1493601 1494000 1 4 1 0 0 0 0 0 4 3 0 0 0 1 0 0 1
1 3736 1494001 1494400 0 3 0 0 0 0 0 0 2 1 0 0 0 1 0 0 4
1 3737 1494401 1494800 0 0 0 0 0 0 0 0 0 1 0 0 0 1 0 0 4
1 3738 1494801 1495200 0 0 0 0 0 0 0 0 0 1 0 0 0 0 0 0 4
1 3739 1495201 1495600 0 0 0 0 0 0 0 0 0 2 0 0 0 1 0 0 4
1 3740 1495601 1496000 0 0 0 0 0 0 0 0 0 1 0 0 0 0 0 0 4
1 3741 1496001 1496400 0 0 0 0 0 0 0 0 0 1 0 0 0 1 0 0 4
1 3742 1496401 1496800 0 0 0 0 0 0 0 0 0 0 0 0 0 0 0 0 0
1 3743 1496801 1497200 0 0 0 0 0 0 0 0 0 2 0 0 0 2 0 0 4
1 3744 1497201 1497600 0 0 0 0 0 0 0 0 0 1 0 0 0 1 0 0 4
1 3745 1497601 1498000 0 0 0 0 0 0 0 0 0 1 0 0 0 1 0 0 4
1 3746 1498001 1498400 0 0 0 0 0 0 0 0 0 1 0 0 0 1 0 4 4
1 3747 1498401 1498800 0 0 0 0 0 0 0 2 0 3 2 0 0 3 0 4 5
1 3748 1498801 1499200 0 0 0 0 0 0 0 3 0 1 4 0 0 1 0 2 5
1 3749 1499201 1499600 0 0 0 0 0 0 0 2 0 3 4 0 1 1 0 2 5
1 3750 1499601 1500000 0 0 0 0 0 0 0 1 3 1 4 0 0 0 0 4 5
1 3751 1500001 1500400 0 0 0 0 0 0 0 0 3 1 4 0 0 2 1 3 5
1 3752 1500401 1500800 0 0 0 0 0 0 0 0 4 3 4 0 2 2 4 4 5
1 3753 1500801 1501200 3 1 0 0 1 0 0 0 3 4 4 0 2 4 1 1 5
1 3754 1501201 1501600 4 4 4 0 4 0 0 0 4 3 4 0 1 3 0 0 1
1 3755 1501601 1502000 2 4 1 0 2 0 0 0 3 1 0 0 0 1 0 0 1
1 3756 1502001 1502400 0 0 0 0 0 0 0 0 0 1 0 0 0 1 0 0 4
1 3757 1502401 1502800 0 0 0 0 0 0 0 0 0 3 1 0 0 2 0 3 4
1 3758 1502801 1503200 1 0 0 0 0 0 0 0 2 1 0 0 0 1 0 4 4
1 3759 1503201 1503600 2 4 3 0 0 0 0 0 4 2 4 0 0 3 0 1 1
1 3760 1503601 1504000 0 4 1 0 0 0 0 0 3 1 0 0 0 1 0 0 1
1 3761 1504001 1504400 0 0 0 0 0 0 0 0 0 1 0 0 0 0 0 0 4
1 3762 1504401 1504800 0 0 0 0 0 0 0 0 0 0 0 0 0 1 0 0 4
1 3763 1504801 1505200 0 3 0 0 0 0 0 0 0 1 0 0 0 2 0 0 4
1 3764 1505201 1505600 0 4 2 0 0 0 0 0 3 1 0 0 0 1 0 0 1
1 3765 1505601 1506000 4 4 4 0 0 0 0 0 4 4 2 0 1 2 1 2 1
1 3766 1506001 1506400 4 2 0 0 0 0 0 0 4 4 4 0 0 1 4 4 5
1 3767 1506401 1506800 1 0 0 0 0 0 0 0 3 4 4 0 2 2 4 4 5
1 3768 1506801 1507200 0 0 0 0 0 0 0 4 4 4 4 0 4 2 4 4 5
1 3769 1507201 1507600 0 0 0 0 0 0 0 4 0 2 4 0 1 2 4 4 5
1 3770 1507601 1508000 0 0 0 0 0 0 0 4 0 3 4 0 1 1 4 4 5
1 3771 1508001 1508400 0 0 0 0 0 0 0 3 0 3 4 0 0 1 4 4 5
1 3772 1508401 1508800 0 0 0 0 0 0 0 3 0 2 4 0 0 1 4 4 5
1 3773 1508801 1509200 0 0 0 0 0 0 0 2 0 1 4 0 1 2 2 2 5
1 3774 1509201 1509600 0 0 0 0 0 0 0 0 0 2 4 0 1 2 0 0 5
1 3775 1509601 1510000 3 2 0 0 0 0 0 0 0 1 3 0 0 2 0 0 4
1 3776 1510001 1510400 4 4 4 0 0 0 0 0 4 3 0 0 0 2 0 0 1
1 3777 1510401 1510800 4 4 4 0 3 0 0 0 4 4 0 0 0 2 0 3 1
1 3778 1510801 1511200 3 2 2 0 0 0 0 0 2 2 1 0 0 1 0 1 1
1 3779 1511201 1511600 3 0 0 0 0 0 0 0 0 2 0 0 0 0 0 4 2
1 3780 1511601 1512000 2 0 0 0 0 0 0 0 0 3 1 0 0 2 1 3 2
1 3781 1512001 1512400 4 0 0 0 0 0 0 0 0 1 0 0 0 0 3 2 2
1 3782 1512401 1512800 2 0 0 0 0 0 0 0 0 2 0 0 1 1 3 2 2
1 3783 1512801 1513200 0 0 0 0 0 0 0 0 0 1 0 0 0 2 0 0 4
1 3784 1513201 1513600 0 0 0 0 0 0 0 0 0 2 0 0 0 0 2 3 2
1 3785 1513601 1514000 0 0 0 0 0 0 0 0 0 3 0 0 0 1 4 4 2
1 3786 1514001 1514400 0 0 0 0 0 0 0 0 0 4 0 0 0 2 4 4 2
1 3787 1514401 1514800 0 0 0 0 0 0 0 0 0 3 0 0 0 1 4 4 2
1 3788 1514801 1515200 0 0 0 0 0 0 1 0 0 0 0 0 0 0 4 2 2
1 3789 1515201 1515600 0 0 0 0 0 0 2 0 0 2 0 0 1 1 3 3 2
1 3790 1515601 1516000 0 0 0 0 0 0 2 0 0 2 0 0 0 1 2 2 2
1 3791 1516001 1516400 0 0 0 0 0 0 2 0 0 1 0 0 0 1 1 1 4
1 3792 1516401 1516800 0 0 0 0 0 0 3 0 0 3 0 0 0 2 1 0 4
1 3793 1516801 1517200 0 0 0 0 0 0 4 0 0 4 0 0 0 2 3 0 2
1 3794 1517201 1517600 0 0 0 0 0 0 0 0 0 2 0 0 0 1 0 0 4
1 3795 1517601 1518000 0 0 0 0 0 0 0 0 0 2 0 0 0 2 0 0 4
1 3796 1518001 1518400 0 0 0 0 0 0 0 0 0 0 0 0 0 0 0 0 0
1 3797 1518401 1518800 0 0 0 0 0 0 4 0 0 2 0 0 0 3 0 3 2
1 3798 1518801 1519200 0 0 0 0 0 0 1 0 0 2 0 0 0 0 0 0 4
1 3799 1519201 1519600 0 0 0 0 0 0 0 0 0 0 0 0 0 0 0 0 0
1 3800 1519601 1520000 0 0 0 0 0 0 0 0 0 2 0 0 0 1 0 0 4
1 3801 1520001 1520400 0 0 0 0 0 0 0 0 0 2 0 0 0 0 0 2 4
1 3802 1520401 1520800 0 0 0 0 0 0 0 0 0 0 0 0 0 1 0 0 4
1 3803 1520801 1521200 0 0 0 0 0 0 0 0 0 0 0 0 0 0 0 0 0
1 3804 1521201 1521600 1 0 0 0 4 0 2 0 0 0 0 0 0 0 0 0 4
1 3805 1521601 1522000 4 0 0 0 4 0 4 0 0 0 0 0 0 0 0 0 4
1 3806 1522001 1522400 4 0 0 0 4 0 4 0 0 0 0 0 0 0 0 0 4
1 3807 1522401 1522800 3 0 0 0 0 0 1 0 0 0 0 0 0 0 0 0 4
1 3808 1522801 1523200 0 0 0 0 0 0 0 0 0 1 0 2 0 1 0 0 4
1 3809 1523201 1523600 0 0 0 0 0 0 0 0 0 0 0 0 0 0 0 0 0
1 3810 1523601 1524000 3 4 3 0 0 0 0 0 4 2 0 0 0 1 0 0 1
1 3811 1524001 1524400 2 2 1 0 0 0 0 0 2 1 0 0 0 1 0 0 4
1 3812 1524401 1524800 0 0 0 0 0 0 0 0 0 1 0 0 0 1 0 3 4
1 3813 1524801 1525200 0 0 0 0 0 0 0 0 0 3 0 0 0 2 0 0 4
1 3814 1525201 1525600 0 0 0 0 0 0 0 0 0 1 1 0 0 1 0 0 4
1 3815 1525601 1526000 1 0 0 0 1 0 0 0 0 0 0 0 0 0 0 0 4
1 3816 1526001 1526400 4 0 0 0 4 0 4 4 0 0 0 0 0 0 0 0 4
1 3817 1526401 1526800 3 0 0 0 4 0 3 1 0 0 0 0 0 0 0 0 4
1 3818 1526801 1527200 0 0 0 0 3 0 4 0 0 0 0 0 0 0 0 0 4
1 3819 1527201 1527600 0 0 0 0 0 0 1 0 0 0 0 0 0 1 0 0 4
1 3820 1527601 1528000 0 0 0 0 2 0 0 0 0 0 0 0 0 1 2 2 4
1 3821 1528001 1528400 0 0 0 0 1 0 0 0 0 1 0 0 0 1 0 0 4
1 3822 1528401 1528800 0 0 0 0 0 0 0 0 0 0 0 0 0 0 0 0 0
1 3823 1528801 1529200 0 0 0 0 0 0 0 0 0 1 0 0 0 1 0 0 4
1 3824 1529201 1529600 0 0 0 0 0 0 0 0 0 1 0 0 0 0 0 0 4
1 3825 1529601 1530000 0 0 0 0 0 0 0 0 0 2 0 0 0 2 0 0 4
1 3826 1530001 1530400 0 0 0 0 0 0 4 0 0 2 0 0 0 1 3 3 2
1 3827 1530401 1530800 0 0 0 0 0 0 1 0 0 2 0 0 0 1 2 2 2
1 3828 1530801 1531200 0 0 0 0 0 0 0 0 0 3 0 0 0 2 4 4 2
1 3829 1531201 1531600 0 0 0 0 0 0 0 0 0 1 0 0 0 2 1 1 4
1 3830 1531601 1532000 0 0 0 0 0 0 0 0 0 2 0 0 0 1 0 2 4
1 3831 1532001 1532400 0 0 0 0 0 0 0 2 0 3 2 0 0 2 0 1 4
1 3832 1532401 1532800 0 0 0 0 0 0 0 3 0 3 4 0 0 0 0 4 5
1 3833 1532801 1533200 0 0 0 0 0 0 0 0 0 2 4 0 0 1 0 2 5
1 3834 1533201 1533600 0 0 0 0 0 0 0 0 4 2 4 0 0 3 0 0 5
1 3835 1533601 1534000 3 4 3 0 3 0 0 0 4 4 3 0 0 2 0 0 1
1 3836 1534001 1534400 3 4 4 0 4 0 0 0 4 2 0 0 0 2 0 0 1
1 3837 1534401 1534800 0 1 1 0 0 0 0 0 1 1 0 0 0 1 0 0 4
1 3838 1534801 1535200 0 0 0 0 0 0 0 0 0 2 0 0 0 1 0 0 4
1 3839 1535201 1535600 0 0 0 0 0 0 2 0 0 1 0 0 0 0 0 0 4
1 3840 1535601 1536000 0 0 0 0 0 0 4 0 0 3 0 0 0 3 4 3 2
1 3841 1536001 1536400 0 0 0 0 3 0 4 0 0 2 0 0 0 2 4 4 2
1 3842 1536401 1536800 0 0 0 0 2 0 4 0 0 3 0 0 0 1 4 4 2
1 3843 1536801 1537200 0 0 0 0 0 0 4 0 0 1 0 0 0 1 3 2 2
1 3844 1537201 1537600 0 0 0 0 0 0 4 0 0 3 0 0 0 3 3 1 2
1 3845 1537601 1538000 0 0 0 0 0 0 1 0 0 1 0 0 0 0 0 0 4
1 3846 1538001 1538400 0 0 0 0 0 0 1 0 0 3 0 0 0 1 0 0 4
1 3847 1538401 1538800 0 0 0 0 0 0 2 0 0 1 0 0 0 0 0 0 4
1 3848 1538801 1539200 0 0 0 0 0 0 3 0 0 1 0 0 0 0 0 0 4
1 3849 1539201 1539600 0 0 0 0 1 0 3 0 0 2 0 0 0 0 2 0 4
1 3850 1539601 1540000 0 0 0 0 2 0 4 0 0 1 0 0 0 1 3 0 2
1 3851 1540001 1540400 0 0 0 0 0 0 4 0 0 1 0 0 1 2 2 0 4
1 3852 1540401 1540800 0 0 0 0 0 0 3 0 0 1 0 0 0 1 1 0 4
1 3853 1540801 1541200 0 0 0 0 0 0 3 0 0 2 0 0 0 1 0 0 4
1 3854 1541201 1541600 0 0 0 0 0 0 4 0 0 4 0 0 0 2 3 3 2
1 3855 1541601 1542000 0 0 0 0 0 0 4 0 0 2 0 0 0 0 1 1 4
1 3856 1542001 1542400 0 0 0 0 3 0 4 0 0 3 0 0 0 2 4 2 2
1 3857 1542401 1542800 0 0 0 0 0 0 0 0 0 1 0 0 0 0 0 0 4
1 3858 1542801 1543200 0 0 0 0 0 0 3 0 0 3 0 0 0 0 0 0 4
1 3859 1543201 1543600 0 0 0 0 0 0 4 0 0 3 0 0 0 1 0 0 4
1 3860 1543601 1544000 3 0 0 0 0 0 3 0 0 2 0 0 0 2 2 2 2
1 3861 1544001 1544400 1 0 0 0 0 0 2 0 0 2 0 0 0 0 1 1 4
1 3862 1544401 1544800 0 0 0 0 0 0 0 0 0 1 0 0 0 0 0 0 4
1 3863 1544801 1545200 0 0 0 0 0 0 0 0 0 1 0 0 0 0 0 0 4
1 3864 1545201 1545600 0 0 0 0 0 0 0 0 0 4 0 0 0 2 0 3 2
1 3865 1545601 1546000 0 0 0 0 0 0 0 0 0 2 0 0 0 0 0 0 4
1 3866 1546001 1546400 0 0 0 0 0 0 0 0 0 2 0 0 0 2 0 2 4
1 3867 1546401 1546800 0 0 0 0 0 0 0 0 0 1 0 0 0 0 0 0 4
1 3868 1546801 1547200 2 0 0 0 0 0 1 0 0 2 0 0 0 2 1 2 2
1 3869 1547201 1547600 4 3 0 0 0 0 4 0 0 2 0 0 0 1 4 4 2
1 3870 1547601 1548000 3 2 0 0 0 0 2 0 0 3 0 0 0 2 1 1 2
1 3871 1548001 1548400 0 0 0 0 0 0 0 0 0 1 0 0 0 0 0 0 4
1 3872 1548401 1548800 0 0 0 0 0 0 0 0 0 1 0 0 0 0 0 0 4
1 3873 1548801 1549200 0 0 0 0 0 0 0 0 0 2 0 0 0 1 0 0 4
1 3874 1549201 1549600 0 0 0 0 0 0 0 0 0 1 0 0 0 1 0 0 4
1 3875 1549601 1550000 0 0 0 0 0 0 0 0 0 1 0 0 0 1 0 0 4
1 3876 1550001 1550400 0 0 0 0 0 0 0 0 0 1 0 0 0 1 3 3 2
1 3877 1550401 1550800 0 0 0 0 0 0 1 0 0 1 0 0 0 1 0 0 4
1 3878 1550801 1551200 2 0 0 0 2 0 4 0 0 3 0 0 0 1 4 4 2
1 3879 1551201 1551600 2 0 0 0 2 0 4 0 0 0 0 0 0 1 3 3 2
1 3880 1551601 1552000 0 0 0 0 0 0 3 0 0 1 0 0 0 0 3 2 2
1 3881 1552001 1552400 0 0 0 0 0 0 4 0 0 3 0 0 0 1 3 3 2
1 3882 1552401 1552800 0 0 0 0 0 0 2 0 0 1 0 0 0 1 0 0 4
1 3883 1552801 1553200 0 0 0 0 0 0 0 0 0 2 0 0 0 1 0 0 4
1 3884 1553201 1553600 0 0 0 0 0 0 0 0 0 2 0 0 0 1 0 0 4
1 3885 1553601 1554000 0 0 0 0 0 0 0 0 0 2 0 0 0 1 0 0 4
1 3886 1554001 1554400 0 0 0 0 0 0 0 0 0 1 0 0 0 0 0 0 4
1 3887 1554401 1554800 0 0 0 0 0 0 0 0 0 2 0 0 0 0 0 0 4
1 3888 1554801 1555200 0 0 0 0 0 0 0 1 0 3 0 0 1 1 0 0 4
1 3889 1555201 1555600 0 0 0 0 0 0 0 4 0 4 0 0 0 1 1 0 4
1 3890 1555601 1556000 0 0 0 0 0 0 0 4 0 4 0 0 1 3 4 0 2
1 3891 1556001 1556400 0 0 0 0 0 0 0 4 0 4 0 0 1 3 4 0 2
1 3892 1556401 1556800 0 0 0 0 0 0 0 1 0 2 1 0 1 1 1 0 4
1 3893 1556801 1557200 0 0 0 0 0 0 0 0 0 2 2 0 0 2 0 0 4
1 3894 1557201 1557600 0 0 0 0 0 0 0 0 0 2 0 0 0 1 0 2 4
1 3895 1557601 1558000 0 0 0 0 0 0 0 0 0 0 0 0 0 0 0 1 4
1 3896 1558001 1558400 1 0 0 0 0 0 0 0 0 3 0 0 0 4 0 3 2
1 3897 1558401 1558800 3 0 0 0 0 0 0 0 0 1 0 0 0 2 0 3 4
1 3898 1558801 1559200 0 0 0 0 0 0 0 0 0 2 0 0 0 1 0 0 4
1 3899 1559201 1559600 0 0 0 0 0 0 0 0 0 1 0 0 0 1 0 3 4
1 3900 1559601 1560000 0 0 0 0 0 0 0 0 0 1 0 0 0 1 0 1 4
1 3901 1560001 1560400 0 0 0 0 0 0 0 0 0 1 0 0 0 1 0 2 4
1 3902 1560401 1560800 0 0 0 0 0 0 0 0 0 1 0 0 0 1 0 1 4
1 3903 1560801 1561200 0 0 0 0 0 0 0 0 0 1 3 0 0 0 0 4 5
1 3904 1561201 1561600 0 0 0 0 0 0 0 3 0 4 4 0 0 2 0 3 5
1 3905 1561601 1562000 0 0 0 0 0 0 0 4 0 2 4 0 2 2 1 2 5
1 3906 1562001 1562400 0 0 0 0 0 0 0 4 0 2 4 0 1 1 3 3 5
1 3907 1562401 1562800 0 0 0 0 0 0 0 2 1 1 4 0 2 1 3 3 5
1 3908 1562801 1563200 0 0 0 0 0 0 0 0 4 4 4 0 3 2 2 0 5
1 3909 1563201 1563600 2 1 0 0 2 0 0 0 4 3 4 0 2 1 4 0 5
1 3910 1563601 1564000 4 4 2 0 2 0 0 0 4 4 4 0 0 1 2 0 1
1 3911 1564001 1564400 0 2 0 0 0 0 0 0 1 2 0 0 0 0 0 0 4
1 3912 1564401 1564800 0 4 0 0 0 0 0 0 4 2 0 0 0 1 0 0 1
1 3913 1564801 1565200 3 4 0 0 0 0 0 0 4 3 0 0 0 3 0 0 1
1 3914 1565201 1565600 0 0 0 0 0 0 0 0 4 1 4 0 0 0 3 0 5
1 3915 1565601 1566000 0 0 0 0 0 0 0 0 2 3 4 0 0 0 2 1 5
1 3916 1566001 1566400 0 0 0 0 0 0 0 0 3 4 3 0 1 1 3 3 5
1 3917 1566401 1566800 0 0 0 0 0 0 0 4 0 3 0 0 0 1 4 4 2
1 3918 1566801 1567200 0 0 0 0 0 0 0 1 0 2 0 0 0 1 4 4 2
1 3919 1567201 1567600 0 0 0 0 0 0 0 0 0 0 0 0 0 0 1 1 4
1 3920 1567601 1568000 0 0 0 0 0 0 0 0 0 1 0 0 0 1 0 0 4
1 3921 1568001 1568400 0 0 0 0 0 0 0 0 0 2 0 0 0 1 0 0 4
1 3922 1568401 1568800 0 0 0 0 0 0 0 0 0 1 0 0 0 1 0 0 4
1 3923 1568801 1569200 0 0 0 0 0 0 0 0 0 2 0 0 0 0 0 0 4
1 3924 1569201 1569600 1 0 2 0 2 0 0 0 0 1 0 0 0 1 0 2 4
1 3925 1569601 1570000 3 0 3 0 2 0 0 0 0 3 0 0 1 2 0 4 2
1 3926 1570001 1570400 0 0 0 0 0 0 0 0 0 2 0 0 0 1 0 0 4
1 3927 1570401 1570800 0 0 0 0 0 0 0 0 0 1 1 0 0 1 0 2 4
1 3928 1570801 1571200 0 0 0 0 0 0 0 0 0 0 0 0 0 0 0 1 4
1 3929 1571201 1571600 0 0 0 0 0 0 0 0 0 2 0 0 0 2 0 3 4
1 3930 1571601 1572000 0 0 0 0 0 0 0 0 0 1 0 0 0 1 0 0 4
1 3931 1572001 1572400 0 0 0 0 0 0 4 0 0 2 0 0 0 1 0 0 4
1 3932 1572401 1572800 0 0 0 0 0 0 1 0 0 1 0 0 0 2 0 0 4
1 3933 1572801 1573200 0 0 0 0 0 0 0 0 0 2 0 0 0 0 0 0 4
1 3934 1573201 1573600 0 0 0 0 0 0 0 0 0 1 0 0 0 1 0 0 4
1 3935 1573601 1574000 0 0 0 0 0 0 0 0 0 1 0 0 0 0 0 0 4
1 3936 1574001 1574400 0 0 0 0 0 0 0 0 0 2 0 0 0 1 0 0 4
1 3937 1574401 1574800 0 0 0 0 0 0 0 0 0 1 0 0 0 0 0 0 4
1 3938 1574801 1575200 0 0 0 0 0 0 0 0 0 1 0 0 0 1 0 0 4
1 3939 1575201 1575600 0 0 0 0 0 0 0 0 0 2 0 0 0 2 0 0 4
1 3940 1575601 1576000 0 0 0 0 0 0 0 0 0 3 0 0 0 2 0 0 4
1 3941 1576001 1576400 0 0 0 0 0 0 0 0 0 2 0 0 0 0 0 0 4
1 3942 1576401 1576800 0 1 0 0 0 0 0 0 0 1 0 0 0 1 0 0 4
1 3943 1576801 1577200 4 4 2 0 0 0 0 0 4 1 1 0 0 0 0 0 1
1 3944 1577201 1577600 4 4 3 0 0 0 0 0 4 4 4 0 2 3 4 3 1
1 3945 1577601 1578000 3 1 1 0 0 0 0 0 4 3 4 0 4 3 4 4 5
1 3946 1578001 1578400 4 0 0 0 0 0 0 0 4 4 4 0 3 4 4 4 5
1 3947 1578401 1578800 0 0 0 0 0 0 0 0 4 2 4 0 2 2 3 3 5
1 3948 1578801 1579200 2 0 0 0 0 0 0 0 4 4 4 0 1 4 4 4 5
1 3949 1579201 1579600 4 0 0 0 0 0 0 0 3 3 4 0 0 1 4 4 5
1 3950 1579601 1580000 0 0 0 0 0 0 0 0 2 2 4 0 0 0 0 1 5
1 3951 1580001 1580400 0 0 0 0 0 0 0 0 0 4 4 0 0 1 3 4 5
1 3952 1580401 1580800 0 0 0 0 0 0 0 0 3 1 4 0 0 1 0 2 5
1 3953 1580801 1581200 0 0 0 0 0 0 0 1 0 2 4 0 0 1 0 1 5
1 3954 1581201 1581600 0 0 0 0 0 0 0 4 0 2 4 0 0 0 0 4 5
1 3955 1581601 1582000 0 0 0 0 0 0 0 4 0 4 4 0 0 2 0 4 5
1 3956 1582001 1582400 0 0 0 0 0 0 0 4 0 4 4 0 0 1 0 4 5
1 3957 1582401 1582800 0 0 0 0 0 0 0 0 0 1 4 0 0 1 0 2 5
1 3958 1582801 1583200 0 3 1 0 0 0 0 0 1 2 0 0 0 1 0 4 4
1 3959 1583201 1583600 3 4 0 0 0 0 0 0 3 2 0 0 0 1 0 1 1
1 3960 1583601 1584000 1 2 0 0 0 0 0 0 0 1 0 0 0 2 0 0 4
1 3961 1584001 1584400 3 0 0 0 0 0 2 0 0 3 0 0 0 0 1 1 4
1 3962 1584401 1584800 4 0 0 0 0 0 4 0 0 3 0 0 0 1 4 4 2
1 3963 1584801 1585200 1 0 0 0 0 0 4 0 0 2 0 0 0 1 4 4 2
1 3964 1585201 1585600 0 0 0 0 0 0 0 0 0 1 0 0 0 1 1 2 4
1 3965 1585601 1586000 0 0 0 0 0 0 0 1 0 2 3 0 0 0 4 4 5
1 3966 1586001 1586400 0 0 0 0 0 0 0 4 2 2 4 0 0 0 3 4 5
1 3967 1586401 1586800 2 0 0 0 0 0 0 2 4 3 3 0 0 2 4 4 5
1 3968 1586801 1587200 4 0 0 0 0 0 0 0 4 2 0 0 0 0 4 4 2
1 3969 1587201 1587600 3 4 2 0 0 0 0 0 4 4 0 0 0 4 1 1 1
1 3970 1587601 1588000 0 2 2 0 0 0 0 0 2 4 0 0 0 2 0 0 1
1 3971 1588001 1588400 0 0 0 0 0 0 0 0 0 0 0 0 0 1 0 0 4
1 3972 1588401 1588800 0 0 0 0 0 0 0 0 0 2 0 0 0 1 0 0 4
1 3973 1588801 1589200 0 0 0 0 0 0 0 0 0 1 0 0 0 1 0 0 4
1 3974 1589201 1589600 0 0 0 0 0 0 0 0 0 2 0 0 0 0 0 0 4
1 3975 1589601 1590000 0 0 0 0 0 0 0 0 0 1 0 0 0 1 0 0 4
1 3976 1590001 1590400 4 0 3 0 0 0 4 0 0 3 0 0 0 3 3 4 2
1 3977 1590401 1590800 4 0 0 0 0 0 4 0 0 4 0 0 0 2 4 4 2
1 3978 1590801 1591200 1 0 0 0 0 0 1 0 0 1 0 0 0 1 0 0 4
1 3979 1591201 1591600 0 0 0 0 0 0 0 0 0 2 0 0 0 0 0 0 4
1 3980 1591601 1592000 0 0 0 0 0 0 4 0 0 2 1 0 0 1 0 0 4
1 3981 1592001 1592400 0 0 0 0 0 0 4 0 0 2 0 1 0 1 4 3 2
1 3982 1592401 1592800 0 0 0 0 0 0 0 0 0 1 0 3 0 0 3 3 6
1 3983 1592801 1593200 0 0 0 0 0 0 0 0 0 1 0 0 0 1 0 0 4
1 3984 1593201 1593600 0 0 0 0 0 0 0 0 0 1 0 0 0 0 0 0 4
1 3985 1593601 1594000 0 0 0 0 0 0 0 0 0 0 0 0 0 0 0 0 0
1 3986 1594001 1594400 0 0 0 0 0 0 0 1 0 2 3 0 0 2 0 2 5
1 3987 1594401 1594800 3 0 0 0 0 0 0 4 2 2 0 0 1 1 0 4 5
1 3988 1594801 1595200 3 0 0 0 0 0 0 1 3 2 0 0 1 2 0 3 1
1 3989 1595201 1595600 4 4 2 0 0 0 0 0 4 2 0 0 0 2 0 0 1
1 3990 1595601 1596000 2 4 1 0 0 0 0 0 1 4 0 0 0 1 0 0 1
1 3991 1596001 1596400 0 0 0 0 0 0 0 0 0 2 0 0 0 2 0 1 4
1 3992 1596401 1596800 0 0 0 0 0 0 0 0 0 3 0 0 1 1 3 3 2
1 3993 1596801 1597200 3 0 0 0 0 0 0 0 0 3 0 0 1 2 3 0 2
1 3994 1597201 1597600 4 0 0 0 0 0 0 0 0 4 0 0 1 2 4 0 2
1 3995 1597601 1598000 1 0 0 0 0 0 0 0 0 2 0 0 0 0 2 0 4
1 3996 1598001 1598400 0 0 0 0 0 0 0 0 0 2 0 1 0 1 2 2 2
1 3997 1598401 1598800 0 0 0 0 0 0 0 0 0 2 0 2 0 2 2 2 6
1 3998 1598801 1599200 0 0 0 0 0 0 0 0 0 0 0 0 0 0 0 0 0
1 3999 1599201 1599600 0 0 0 0 0 0 0 0 0 1 0 0 0 2 0 0 4
1 4000 1599601 1600000 0 0 0 0 0 0 0 0 0 2 0 0 0 1 0 0 4
1 4001 1600001 1600400 0 0 0 0 0 0 0 0 0 3 0 0 0 1 2 4 2
1 4002 1600401 1600800 0 0 0 0 0 0 2 0 0 3 1 0 0 0 1 2 2
1 4003 1600801 1601200 0 0 0 0 0 0 2 0 0 1 0 0 0 1 3 3 2
1 4004 1601201 1601600 0 0 0 0 0 0 1 0 0 2 0 0 1 3 2 3 2
1 4005 1601601 1602000 0 0 0 0 0 0 4 2 0 3 0 0 0 1 4 4 2
1 4006 1602001 1602400 0 0 0 0 0 0 0 4 0 4 0 0 1 1 4 4 2
1 4007 1602401 1602800 0 0 0 0 0 0 0 4 0 4 0 0 2 2 4 4 2
1 4008 1602801 1603200 0 0 0 0 0 0 0 4 0 4 4 1 0 1 4 4 5
1 4009 1603201 1603600 0 0 0 0 0 0 0 4 0 3 3 0 2 3 4 4 5
1 4010 1603601 1604000 2 0 0 0 0 0 0 3 1 2 0 0 2 2 2 1 2
1 4011 1604001 1604400 3 0 0 0 2 0 0 0 4 2 0 0 0 1 4 0 2
1 4012 1604401 1604800 4 4 0 0 0 0 0 0 4 4 0 0 0 2 2 0 1
1 4013 1604801 1605200 2 3 0 0 0 0 0 0 1 2 0 0 0 1 0 0 4
1 4014 1605201 1605600 0 0 0 0 0 0 0 0 0 1 0 0 0 0 0 0 4
1 4015 1605601 1606000 0 0 0 0 0 0 0 0 0 1 0 0 0 1 0 0 4
1 4016 1606001 1606400 0 0 0 0 0 0 0 0 0 1 0 0 0 0 0 0 4
1 4017 1606401 1606800 0 0 0 0 0 0 0 0 0 2 0 0 0 0 0 0 4
1 4018 1606801 1607200 0 0 0 0 0 0 0 0 0 1 0 0 0 1 0 0 4
1 4019 1607201 1607600 0 0 0 0 0 0 0 0 0 1 0 0 0 0 0 0 4
1 4020 1607601 1608000 0 0 0 0 0 0 0 0 0 0 0 0 0 2 0 0 4
1 4021 1608001 1608400 0 0 0 0 0 0 0 0 0 1 0 0 0 1 0 0 4
1 4022 1608401 1608800 0 0 0 0 0 0 0 0 0 2 1 0 2 1 0 3 4
1 4023 1608801 1609200 0 0 0 0 0 0 0 3 0 4 0 0 0 1 0 4 2
1 4024 1609201 1609600 0 0 0 0 0 0 0 1 0 3 0 0 0 1 0 3 4
1 4025 1609601 1610000 0 0 0 0 0 0 0 2 4 4 0 0 0 1 4 4 2
1 4026 1610001 1610400 0 0 0 0 0 0 0 3 4 4 0 0 1 3 4 4 2
1 4027 1610401 1610800 0 2 0 0 0 0 0 1 1 3 0 0 0 1 2 2 2
1 4028 1610801 1611200 4 4 0 0 0 0 0 0 0 2 0 0 0 2 0 0 1
1 4029 1611201 1611600 4 4 0 0 0 0 0 0 4 1 0 0 0 1 0 0 1
1 4030 1611601 1612000 3 1 0 0 0 0 0 0 0 2 0 0 0 2 0 0 4
1 4031 1612001 1612400 0 0 0 0 0 0 0 0 0 3 0 0 0 0 0 0 4
1 4032 1612401 1612800 0 0 0 0 0 0 0 0 0 1 0 0 0 0 0 0 4
1 4033 1612801 1613200 0 0 0 0 0 0 0 0 0 0 0 1 0 0 0 0 4
1 4034 1613201 1613600 0 0 0 2 0 0 0 0 0 2 0 4 0 2 0 0 6
1 4035 1613601 1614000 0 0 0 0 0 2 0 0 0 1 0 4 0 0 0 0 6
1 4036 1614001 1614400 0 0 0 0 0 1 0 0 0 0 0 4 0 0 0 0 6
1 4037 1614401 1614800 0 0 0 0 0 0 0 0 0 0 0 3 0 0 0 0 6
1 4038 1614801 1615200 0 0 0 0 0 0 0 0 0 1 0 0 0 0 0 0 4
1 4039 1615201 1615600 0 0 0 0 0 0 0 0 0 2 0 0 0 1 0 0 4
1 4040 1615601 1616000 0 0 0 0 0 0 0 0 0 2 0 0 0 1 0 0 4
1 4041 1616001 1616400 0 0 0 0 0 0 0 0 0 1 0 0 0 1 0 0 4
1 4042 1616401 1616800 0 0 0 0 0 0 0 0 0 0 0 0 0 0 0 0 0
1 4043 1616801 1617200 0 0 0 0 0 0 0 0 0 3 0 0 0 1 0 0 4
1 4044 1617201 1617600 0 0 0 0 0 0 0 0 0 1 0 0 0 0 0 0 4
1 4045 1617601 1618000 0 0 0 0 0 0 0 0 0 1 0 4 0 0 0 2 6
1 4046 1618001 1618400 0 0 0 0 0 0 0 0 0 2 0 1 0 1 2 0 4
1 4047 1618401 1618800 0 0 0 0 0 0 0 0 0 3 0 0 0 2 2 0 4
1 4048 1618801 1619200 0 0 0 0 0 0 0 0 0 3 0 0 1 2 4 0 2
1 4049 1619201 1619600 1 0 0 0 0 0 0 0 0 4 0 0 2 3 4 0 2
1 4050 1619601 1620000 4 0 0 0 0 0 0 0 0 1 0 0 1 2 4 0 2
1 4051 1620001 1620400 3 0 0 0 0 0 0 0 0 4 0 0 1 3 4 0 2
1 4052 1620401 1620800 1 0 0 0 0 0 0 0 0 4 0 0 1 1 3 0 2
1 4053 1620801 1621200 0 0 0 0 0 0 0 0 0 4 0 0 1 2 4 0 2
1 4054 1621201 1621600 2 0 0 0 0 0 0 0 0 3 0 0 0 1 4 0 2
1 4055 1621601 1622000 1 0 0 0 0 0 0 0 0 3 0 0 1 1 4 0 2
1 4056 1622001 1622400 0 0 0 0 0 0 0 0 0 3 0 0 1 2 0 0 4
1 4057 1622401 1622800 1 0 0 0 0 0 0 0 0 3 0 0 0 1 1 0 4
1 4058 1622801 1623200 4 0 0 0 0 0 0 0 0 2 0 0 0 2 4 0 2
1 4059 1623201 1623600 4 0 0 0 0 0 0 0 0 2 0 0 0 2 0 2 4
1 4060 1623601 1624000 0 0 0 0 0 0 0 0 0 2 0 0 0 1 0 0 4
1 4061 1624001 1624400 0 0 0 0 0 0 0 0 0 1 0 0 0 2 0 0 4
1 4062 1624401 1624800 0 0 0 0 0 0 0 0 0 3 0 0 0 1 0 0 4
1 4063 1624801 1625200 0 4 2 0 1 0 0 0 3 1 0 0 0 0 0 0 1
1 4064 1625201 1625600 4 4 4 0 3 0 0 0 4 2 3 0 0 1 0 0 1
1 4065 1625601 1626000 1 1 1 0 0 0 0 0 4 1 4 0 0 1 0 0 1
1 4066 1626001 1626400 0 0 0 0 0 0 0 0 2 3 4 0 0 0 0 0 5
1 4067 1626401 1626800 0 0 0 0 0 0 0 0 0 1 4 0 0 1 3 3 5
1 4068 1626801 1627200 0 0 0 0 0 0 0 0 0 3 4 0 1 1 0 0 5
1 4069 1627201 1627600 0 0 0 0 0 0 0 2 0 3 4 0 0 1 0 0 5
1 4070 1627601 1628000 0 0 0 0 0 0 0 4 0 4 4 0 3 2 2 4 5
1 4071 1628001 1628400 0 0 0 0 0 0 0 4 0 3 4 0 2 1 2 4 5
1 4072 1628401 1628800 0 0 0 0 0 0 0 1 0 3 4 0 1 1 0 4 5
1 4073 1628801 1629200 0 0 0 0 0 0 3 0 0 2 4 0 0 2 0 4 5
1 4074 1629201 1629600 0 0 0 0 0 0 3 0 0 3 1 0 0 1 3 4 2
1 4075 1629601 1630000 0 0 0 0 0 0 4 0 0 0 1 0 0 1 3 3 2
1 4076 1630001 1630400 0 0 0 0 0 0 3 0 0 4 0 0 0 2 4 4 2
1 4077 1630401 1630800 0 0 0 0 0 0 0 0 0 3 0 0 0 1 3 4 2
1 4078 1630801 1631200 0 0 0 0 0 0 0 0 0 1 0 0 0 1 0 2 4
1 4079 1631201 1631600 0 0 0 0 0 0 0 3 0 4 4 0 0 1 0 4 5
1 4080 1631601 1632000 0 0 0 0 0 0 0 4 0 4 4 0 3 2 0 4 5
1 4081 1632001 1632400 0 0 0 0 0 0 0 2 0 4 4 0 2 2 0 2 5
1 4082 1632401 1632800 0 0 0 0 0 0 0 0 0 1 4 0 0 2 0 0 4
1 4083 1632801 1633200 0 0 0 0 0 0 0 0 2 4 4 0 0 2 0 0 5
1 4084 1633201 1633600 0 0 0 0 0 0 0 0 3 4 4 0 1 1 1 3 5
1 4085 1633601 1634000 0 0 0 0 0 0 0 0 4 3 4 0 0 2 2 4 5
1 4086 1634001 1634400 0 0 0 0 0 0 0 0 4 1 4 0 1 0 2 3 5
1 4087 1634401 1634800 4 0 0 0 0 0 0 0 4 3 4 0 0 2 3 3 5
1 4088 1634801 1635200 4 3 3 0 4 0 2 0 4 3 4 0 0 2 4 4 1
1 4089 1635201 1635600 4 4 4 0 1 0 4 0 4 4 4 0 0 2 4 3 1
1 4090 1635601 1636000 1 3 2 0 0 0 0 0 2 2 3 0 0 1 0 0 1
1 4091 1636001 1636400 0 0 0 0 0 0 0 0 0 2 0 0 0 1 0 0 4
1 4092 1636401 1636800 2 0 0 0 0 0 0 0 0 2 0 0 0 1 3 4 2
1 4093 1636801 1637200 4 0 0 0 0 0 0 0 0 2 0 0 0 0 3 3 2
1 4094 1637201 1637600 4 0 0 0 0 0 0 0 0 3 0 0 1 2 4 4 2
1 4095 1637601 1638000 3 0 0 0 0 0 0 0 0 3 0 0 1 2 3 3 2
1 4096 1638001 1638400 0 0 0 0 0 0 0 0 0 1 0 0 0 1 0 0 4
1 4097 1638401 1638800 0 0 0 0 0 0 0 0 0 1 0 0 0 0 0 0 4
1 4098 1638801 1639200 0 0 0 0 0 0 0 0 0 1 0 0 0 1 0 0 4
1 4099 1639201 1639600 1 0 1 0 0 0 0 0 0 3 0 0 0 0 1 0 4
1 4100 1639601 1640000 4 0 2 0 0 0 0 1 0 4 0 0 0 1 4 4 2
1 4101 1640001 1640400 4 0 0 0 0 0 0 2 0 4 0 0 0 1 4 4 2
1 4102 1640401 1640800 2 0 0 0 0 0 0 0 0 2 0 0 1 2 4 4 2
1 4103 1640801 1641200 0 0 0 0 0 0 0 0 0 1 0 0 0 1 0 0 4
1 4104 1641201 1641600 0 0 0 0 0 0 0 0 0 3 0 0 1 3 4 4 2
1 4105 1641601 1642000 2 0 0 0 0 0 0 0 0 1 0 0 0 2 4 4 2
1 4106 1642001 1642400 4 0 0 0 0 0 0 0 0 4 0 0 1 3 4 4 2
1 4107 1642401 1642800 1 0 0 0 0 0 0 0 0 1 0 0 0 1 0 0 4
1 4108 1642801 1643200 0 0 0 0 0 0 0 0 0 2 0 0 0 1 0 0 4
1 4109 1643201 1643600 0 0 0 0 0 0 0 0 0 2 0 0 0 1 0 2 4
1 4110 1643601 1644000 3 0 0 0 0 0 0 0 0 2 0 0 0 2 3 3 2
1 4111 1644001 1644400 1 0 0 0 0 0 0 0 0 2 0 0 1 2 0 0 4
1 4112 1644401 1644800 0 0 0 0 0 0 0 0 0 3 0 0 0 2 0 0 4
1 4113 1644801 1645200 0 0 0 0 0 0 0 0 0 3 0 0 0 1 0 0 4
1 4114 1645201 1645600 0 0 0 0 0 0 0 0 0 2 0 0 0 2 0 3 4
1 4115 1645601 1646000 2 3 4 0 4 0 0 0 3 4 0 0 0 2 0 3 1
1 4116 1646001 1646400 4 4 4 0 2 0 0 2 4 3 0 0 0 1 0 2 1
1 4117 1646401 1646800 4 4 4 0 0 0 0 3 4 4 0 0 1 2 0 2 1
1 4118 1646801 1647200 4 3 4 0 0 0 0 0 4 2 0 0 0 0 0 3 1
1 4119 1647201 1647600 0 0 0 0 0 0 0 0 0 1 0 0 0 1 0 0 4
1 4120 1647601 1648000 0 0 0 0 0 0 0 0 0 2 0 0 0 2 0 1 4
1 4121 1648001 1648400 0 0 0 0 0 0 0 2 0 3 0 0 1 3 0 4 2
1 4122 1648401 1648800 0 0 0 0 0 0 0 4 0 4 2 0 1 2 1 3 5
1 4123 1648801 1649200 0 0 0 0 0 0 0 4 0 4 4 0 0 1 4 4 5
1 4124 1649201 1649600 0 0 0 0 0 0 0 4 0 4 4 0 0 2 4 4 5
1 4125 1649601 1650000 0 0 0 0 0 0 0 3 0 3 4 1 0 1 4 2 5
1 4126 1650001 1650400 0 0 0 0 0 0 0 4 0 4 4 0 0 1 4 0 5
1 4127 1650401 1650800 0 0 0 0 0 0 0 1 0 1 4 0 0 1 4 2 5
1 4128 1650801 1651200 0 0 0 0 0 0 0 0 0 3 4 0 2 2 4 2 5
1 4129 1651201 1651600 0 0 0 0 0 0 0 3 0 2 4 0 0 1 4 0 5
1 4130 1651601 1652000 0 0 0 0 0 0 0 3 0 3 4 0 1 1 4 3 5
1 4131 1652001 1652400 3 0 0 0 0 0 0 2 0 4 4 0 1 2 4 0 5
1 4132 1652401 1652800 0 0 0 0 0 0 0 2 0 3 4 0 1 1 1 0 5
1 4133 1652801 1653200 0 0 0 0 0 0 0 3 0 4 1 0 1 1 1 0 4
1 4134 1653201 1653600 0 0 0 0 0 0 0 0 4 2 1 0 0 1 2 0 4
1 4135 1653601 1654000 0 0 0 0 0 0 0 3 0 2 4 0 1 1 3 0 5
1 4136 1654001 1654400 0 0 0 0 0 0 0 2 0 3 4 0 1 2 2 0 5
1 4137 1654401 1654800 0 0 0 0 0 0 0 2 0 2 4 0 1 1 0 0 5
1 4138 1654801 1655200 0 0 0 0 0 0 0 0 0 4 4 0 2 1 3 0 5
1 4139 1655201 1655600 0 0 0 0 0 0 0 0 0 2 4 0 4 4 4 4 5
1 4140 1655601 1656000 0 0 0 0 0 0 0 0 0 1 4 0 0 1 1 0 4
1 4141 1656001 1656400 0 0 0 0 0 0 0 1 1 2 4 0 1 1 3 3 5
1 4142 1656401 1656800 0 0 0 0 0 0 0 1 4 3 4 0 0 0 3 3 5
1 4143 1656801 1657200 0 0 0 0 0 0 0 0 3 1 4 0 0 1 1 0 5
1 4144 1657201 1657600 0 0 0 0 0 0 0 0 4 3 4 0 1 1 2 0 5
1 4145 1657601 1658000 0 0 0 0 0 0 0 0 4 3 4 0 1 2 4 0 5
1 4146 1658001 1658400 0 0 0 0 0 0 0 0 1 4 4 0 2 1 4 0 5
1 4147 1658401 1658800 2 0 2 0 0 0 0 0 4 1 1 0 0 1 4 0 1
1 4148 1658801 1659200 4 4 2 0 0 0 0 0 4 2 0 0 0 4 0 0 1
1 4149 1659201 1659600 2 3 0 0 0 0 0 0 4 2 0 0 0 3 0 0 1
1 4150 1659601 1660000 0 0 0 0 0 0 0 0 0 2 0 0 0 2 0 0 4
1 4151 1660001 1660400 0 0 0 0 0 0 0 0 0 2 0 0 0 1 0 0 4
1 4152 1660401 1660800 0 0 0 0 0 0 0 0 0 3 0 0 0 0 0 0 4
1 4153 1660801 1661200 0 0 0 0 0 0 0 0 0 1 0 0 0 0 0 0 4
1 4154 1661201 1661600 0 0 0 0 0 0 0 0 0 0 0 0 0 1 0 2 4
1 4155 1661601 1662000 3 0 0 0 0 0 0 0 0 1 0 0 0 2 0 2 4
1 4156 1662001 1662400 2 0 1 0 0 0 0 0 0 0 0 0 0 1 0 1 4
1 4157 1662401 1662800 0 0 0 0 0 0 0 0 0 1 0 0 0 2 0 2 4
1 4158 1662801 1663200 0 0 0 0 0 0 0 0 0 1 0 0 0 0 0 1 4
1 4159 1663201 1663600 2 0 0 0 3 0 0 0 0 4 0 0 0 1 4 4 2
1 4160 1663601 1664000 3 0 0 0 1 0 0 0 0 1 0 0 0 0 1 1 4
1 4161 1664001 1664400 0 0 0 0 0 0 0 0 0 1 0 0 0 0 0 2 4
1 4162 1664401 1664800 0 0 0 0 0 0 0 0 0 2 0 0 1 1 0 0 4
1 4163 1664801 1665200 0 0 0 0 0 0 0 0 0 2 0 0 0 2 0 0 4
1 4164 1665201 1665600 0 0 0 0 0 0 1 0 0 1 0 0 0 0 0 0 4
1 4165 1665601 1666000 1 0 0 0 0 0 4 0 0 3 0 0 0 0 4 3 2
1 4166 1666001 1666400 4 0 0 0 1 0 4 0 0 2 0 0 0 1 4 4 2
1 4167 1666401 1666800 4 0 0 0 2 0 4 0 0 3 0 0 0 3 4 4 2
1 4168 1666801 1667200 0 0 0 0 0 0 0 0 0 1 0 0 1 1 2 2 4
1 4169 1667201 1667600 0 0 0 0 0 0 3 0 0 3 0 0 0 1 4 4 2
1 4170 1667601 1668000 0 0 0 0 0 0 4 0 0 3 0 0 1 3 4 4 2
1 4171 1668001 1668400 0 0 0 0 1 0 4 0 0 3 0 0 1 4 4 4 2
1 4172 1668401 1668800 0 0 0 0 3 0 1 0 0 3 0 0 0 3 4 4 2
1 4173 1668801 1669200 0 0 0 0 0 0 0 0 0 3 0 0 0 1 1 2 4
1 4174 1669201 1669600 2 3 1 0 0 0 0 0 1 2 1 0 0 1 0 0 1
1 4175 1669601 1670000 4 4 4 0 0 0 0 0 4 4 0 0 0 1 1 1 1
1 4176 1670001 1670400 4 0 1 0 0 0 0 0 4 4 0 0 0 1 4 4 2
1 4177 1670401 1670800 1 0 0 0 0 0 0 1 3 4 4 0 2 1 4 4 5
1 4178 1670801 1671200 0 0 0 0 0 0 0 4 2 3 3 0 0 1 4 4 5
1 4179 1671201 1671600 0 0 0 0 0 0 0 4 0 2 0 0 2 3 4 4 2
1 4180 1671601 1672000 2 1 2 0 0 0 0 1 2 3 0 0 0 2 1 1 1
1 4181 1672001 1672400 4 4 4 0 4 0 0 0 4 3 1 0 0 1 0 0 1
1 4182 1672401 1672800 4 1 0 0 0 0 0 3 4 3 3 0 0 1 3 3 5
1 4183 1672801 1673200 2 0 0 0 0 0 0 3 0 4 0 0 0 3 4 4 2
1 4184 1673201 1673600 0 0 0 0 0 0 0 4 0 4 1 0 1 2 4 4 2
1 4185 1673601 1674000 0 0 0 0 0 0 0 0 0 0 0 0 0 1 0 1 4
1 4186 1674001 1674400 0 0 0 0 0 0 0 0 0 1 0 0 0 1 0 0 4
1 4187 1674401 1674800 0 0 0 0 0 0 0 0 0 3 0 0 0 1 0 0 4
1 4188 1674801 1675200 0 0 0 0 0 0 0 0 0 4 0 0 0 1 4 0 2
1 4189 1675201 1675600 0 0 0 0 0 0 0 0 0 3 0 0 0 1 3 0 4
1 4190 1675601 1676000 0 0 0 0 0 0 0 0 0 4 0 0 0 1 3 0 2
1 4191 1676001 1676400 0 0 0 0 0 0 0 0 0 1 0 0 0 1 0 0 4
1 4192 1676401 1676800 0 0 0 0 0 0 0 0 0 1 0 0 0 1 0 0 4
1 4193 1676801 1677200 0 0 0 0 0 0 0 0 0 2 0 0 0 0 0 0 4
1 4194 1677201 1677600 0 0 0 0 0 0 0 0 0 2 0 0 0 2 2 2 2
1 4195 1677601 1678000 0 0 0 0 4 0 0 0 0 4 0 0 0 1 4 4 2
1 4196 1678001 1678400 0 0 0 0 0 0 0 0 0 4 0 0 0 1 4 4 2
1 4197 1678401 1678800 0 0 0 0 0 0 0 0 0 1 0 0 0 1 0 0 4
1 4198 1678801 1679200 1 0 0 0 0 0 0 0 0 1 0 0 0 1 0 0 4
1 4199 1679201 1679600 4 4 0 0 3 0 0 0 0 2 0 0 0 0 0 0 1
1 4200 1679601 1680000 2 1 0 0 0 0 0 0 0 2 4 0 0 1 0 0 4
1 4201 1680001 1680400 0 0 0 0 0 0 0 0 0 0 3 0 0 1 0 3 5
1 4202 1680401 1680800 0 0 0 0 0 0 0 0 0 3 0 0 0 2 0 0 4
1 4203 1680801 1681200 0 0 0 0 0 0 0 0 0 2 0 0 0 1 0 1 4
1 4204 1681201 1681600 0 0 0 0 0 0 0 0 0 2 0 0 0 3 0 4 2
1 4205 1681601 1682000 0 0 0 0 0 0 0 0 0 2 0 0 0 0 0 0 4
1 4206 1682001 1682400 3 3 1 0 1 0 0 0 2 1 0 0 0 1 0 0 1
1 4207 1682401 1682800 4 4 4 0 4 0 0 0 4 3 0 0 0 2 4 4 1
1 4208 1682801 1683200 4 4 4 0 1 0 0 0 4 4 3 0 0 4 4 4 1
1 4209 1683201 1683600 4 2 0 0 0 0 0 0 4 3 4 0 1 1 4 4 5
1 4210 1683601 1684000 1 0 0 0 0 0 0 2 4 3 0 0 1 3 4 4 2
1 4211 1684001 1684400 3 0 0 0 0 0 0 1 4 4 2 0 1 1 4 4 5
1 4212 1684401 1684800 4 0 0 0 0 0 0 2 1 3 4 0 2 1 4 4 5
1 4213 1684801 1685200 1 0 0 0 0 0 0 0 0 3 4 0 1 1 2 3 5
1 4214 1685201 1685600 0 0 0 0 0 0 0 1 0 2 4 0 0 1 4 4 5
1 4215 1685601 1686000 0 0 0 0 0 0 0 4 0 2 3 0 1 1 4 4 5
1 4216 1686001 1686400 0 0 0 0 0 0 0 4 0 2 0 0 1 1 4 4 2
1 4217 1686401 1686800 0 0 0 0 0 0 0 4 0 2 3 0 1 2 4 4 5
1 4218 1686801 1687200 0 0 0 0 0 0 0 4 0 2 4 0 0 1 4 4 5
1 4219 1687201 1687600 0 0 0 0 0 0 0 3 0 4 0 0 0 0 1 3 2
1 4220 1687601 1688000 0 0 0 0 0 0 0 4 0 4 1 0 1 3 4 4 2
1 4221 1688001 1688400 0 0 0 0 0 0 0 4 0 4 0 0 1 2 4 4 2
1 4222 1688401 1688800 0 0 0 0 0 0 0 1 0 4 1 0 1 2 4 4 2
1 4223 1688801 1689200 2 1 0 0 0 0 0 0 3 4 0 0 0 1 3 4 2
1 4224 1689201 1689600 3 4 3 0 0 0 0 0 4 4 0 0 0 1 4 4 1
1 4225 1689601 1690000 3 0 1 0 0 0 0 0 0 1 0 0 0 2 0 0 4
1 4226 1690001 1690400 0 0 0 0 0 0 2 0 0 1 0 0 0 1 1 1 4
1 4227 1690401 1690800 0 0 0 0 0 0 3 0 0 1 0 0 0 1 4 4 2
1 4228 1690801 1691200 0 0 0 0 0 0 4 0 0 3 0 0 0 2 4 4 2
1 4229 1691201 1691600 0 0 0 0 0 0 2 0 0 3 0 0 0 0 1 1 4
1 4230 1691601 1692000 0 0 0 0 0 0 4 0 0 2 0 0 0 3 4 4 2
1 4231 1692001 1692400 0 0 0 0 0 0 2 0 0 2 0 0 0 2 2 2 2
1 4232 1692401 1692800 0 0 0 0 0 0 0 0 0 2 0 0 0 1 0 0 4
1 4233 1692801 1693200 0 0 0 0 0 0 0 0 0 0 0 0 0 0 0 0 0
1 4234 1693201 1693600 0 0 0 0 0 0 0 0 0 2 0 0 0 2 0 0 4
1 4235 1693601 1694000 0 0 0 0 0 0 0 0 0 0 1 0 0 1 0 0 4
1 4236 1694001 1694400 0 0 0 0 0 0 2 0 0 3 0 0 0 1 1 1 4
1 4237 1694401 1694800 0 0 0 0 0 0 4 0 0 3 0 0 0 1 4 3 2
1 4238 1694801 1695200 0 0 0 0 0 0 4 0 0 1 0 0 0 2 4 4 2
1 4239 1695201 1695600 0 0 0 0 0 0 4 0 0 3 0 0 0 0 3 1 2
1 4240 1695601 1696000 0 0 0 0 0 0 4 0 0 3 0 0 0 1 4 4 2
1 4241 1696001 1696400 0 0 0 0 0 0 1 0 0 1 0 0 0 2 1 1 4
1 4242 1696401 1696800 0 0 0 0 0 0 0 0 0 0 0 0 0 0 0 0 0
1 4243 1696801 1697200 0 0 0 0 0 0 0 0 0 1 0 0 0 0 0 0 4
1 4244 1697201 1697600 0 0 0 0 0 0 0 0 0 2 0 0 0 2 0 0 4
1 4245 1697601 1698000 0 0 0 0 0 0 0 0 0 1 1 0 0 1 0 0 4
1 4246 1698001 1698400 0 0 0 0 0 0 0 4 0 3 0 0 0 2 0 3 2
1 4247 1698401 1698800 0 0 0 0 0 0 0 3 0 4 0 0 0 0 0 3 2
1 4248 1698801 1699200 0 0 0 0 0 0 0 4 0 4 2 0 0 1 3 4 5
1 4249 1699201 1699600 0 0 0 0 0 0 0 4 0 3 4 0 0 1 4 4 5
1 4250 1699601 1700000 0 0 0 0 0 0 0 0 1 4 4 0 0 0 4 4 5
1 4251 1700001 1700400 4 0 0 0 0 0 0 0 4 4 4 0 0 2 4 4 5
1 4252 1700401 1700800 4 4 0 0 0 0 0 0 4 3 0 0 0 1 2 0 1
1 4253 1700801 1701200 2 2 0 0 0 0 0 0 3 2 0 0 0 2 0 0 1
1 4254 1701201 1701600 0 0 0 0 0 0 0 0 0 3 0 0 0 1 3 4 2
1 4255 1701601 1702000 0 0 0 0 0 0 0 0 0 4 0 0 0 1 4 3 2
1 4256 1702001 1702400 4 0 2 0 2 0 0 0 0 3 0 0 0 1 3 2 2
1 4257 1702401 1702800 4 0 3 0 1 0 0 0 0 3 0 0 1 2 3 3 2
1 4258 1702801 1703200 0 0 0 0 0 0 0 0 0 1 0 0 0 1 0 0 4
1 4259 1703201 1703600 0 0 0 0 0 0 0 0 0 2 0 0 0 1 3 4 2
1 4260 1703601 1704000 2 0 0 0 0 0 0 0 0 3 0 0 0 2 4 4 2
1 4261 1704001 1704400 4 0 0 0 1 0 0 0 0 4 0 0 0 2 4 4 2
1 4262 1704401 1704800 2 0 0 0 3 0 0 0 0 3 0 0 0 2 3 4 2
1 4263 1704801 1705200 0 0 0 0 0 0 0 0 0 2 0 0 0 0 0 1 4
1 4264 1705201 1705600 0 0 0 0 0 0 0 0 0 2 0 1 0 0 0 0 4
1 4265 1705601 1706000 0 0 0 0 0 0 0 0 0 0 0 0 0 0 0 0 0
1 4266 1706001 1706400 0 0 0 0 0 0 0 0 0 0 0 0 0 0 0 0 0
1 4267 1706401 1706800 0 0 0 0 0 0 0 0 0 1 0 0 0 1 0 0 4
1 4268 1706801 1707200 0 2 0 0 0 0 0 0 0 1 0 0 0 1 0 0 4
1 4269 1707201 1707600 0 4 0 0 0 0 0 0 0 2 0 0 0 0 0 0 4
1 4270 1707601 1708000 0 1 0 0 0 0 0 0 0 3 0 0 0 1 3 0 4
1 4271 1708001 1708400 0 0 0 0 0 0 0 3 0 3 0 0 0 1 4 1 2
1 4272 1708401 1708800 0 0 0 0 0 0 0 4 0 4 0 0 0 2 4 4 2
1 4273 1708801 1709200 0 0 0 0 0 0 0 2 0 4 0 0 0 3 2 4 2
1 4274 1709201 1709600 0 0 0 0 0 0 0 0 0 2 0 0 0 0 0 1 4
1 4275 1709601 1710000 0 0 0 0 0 0 0 0 0 1 0 0 0 0 0 0 4
1 4276 1710001 1710400 4 0 0 0 0 0 0 0 0 4 0 0 0 1 4 0 2
1 4277 1710401 1710800 3 0 0 0 0 0 0 0 0 4 0 0 4 2 4 1 2
1 4278 1710801 1711200 4 0 0 0 0 0 0 0 0 4 0 0 0 1 4 4 2
1 4279 1711201 1711600 0 0 0 0 0 0 0 0 0 3 0 0 0 0 1 0 4
1 4280 1711601 1712000 0 0 0 0 0 0 0 0 0 2 0 0 0 1 2 0 4
1 4281 1712001 1712400 0 0 0 0 0 0 0 0 0 3 0 0 1 1 4 1 2
1 4282 1712401 1712800 4 0 0 0 3 0 0 0 0 2 0 0 1 1 4 4 2
1 4283 1712801 1713200 4 0 0 0 0 0 0 0 0 4 0 0 2 2 3 4 2
1 4284 1713201 1713600 0 0 0 0 0 0 0 0 0 2 0 0 0 3 0 0 4
1 4285 1713601 1714000 0 0 0 0 0 0 0 0 0 1 0 0 0 1 0 3 4
1 4286 1714001 1714400 0 0 0 0 0 0 0 0 0 2 0 0 0 1 0 0 4
1 4287 1714401 1714800 0 0 0 0 0 0 0 0 0 1 0 0 0 0 0 0 4
1 4288 1714801 1715200 1 0 0 0 0 0 0 0 0 1 0 0 0 2 0 0 4
1 4289 1715201 1715600 4 0 0 0 0 0 0 0 0 2 0 0 1 0 0 0 4
1 4290 1715601 1716000 1 0 0 0 0 0 0 0 0 2 0 0 0 1 0 0 4
1 4291 1716001 1716400 0 0 0 0 0 0 0 0 0 4 1 0 0 1 0 2 4
1 4292 1716401 1716800 0 0 2 0 0 0 0 0 0 4 0 0 0 0 3 4 2
1 4293 1716801 1717200 0 0 1 0 0 0 0 3 0 3 2 0 0 1 3 4 5
1 4294 1717201 1717600 0 0 0 0 0 0 0 2 0 2 4 0 0 1 0 1 5
1 4295 1717601 1718000 0 0 0 0 0 0 0 0 0 3 4 0 0 2 3 4 5
1 4296 1718001 1718400 0 1 0 0 0 0 0 0 2 4 4 0 0 2 0 1 5
1 4297 1718401 1718800 3 4 4 0 0 0 0 0 4 2 3 0 0 4 0 0 1
1 4298 1718801 1719200 2 2 3 0 0 0 0 0 3 3 0 0 0 1 0 0 1
1 4299 1719201 1719600 3 0 0 0 0 0 0 0 0 2 0 0 0 2 0 0 4
1 4300 1719601 1720000 0 0 0 0 0 0 0 2 0 2 0 0 0 1 3 2 2
1 4301 1720001 1720400 0 0 0 0 0 0 0 2 0 4 0 0 0 2 2 2 2
1 4302 1720401 1720800 0 0 0 0 0 0 0 0 0 2 0 0 1 1 3 0 4
1 4303 1720801 1721200 0 0 0 0 0 0 0 0 0 1 0 0 0 1 2 2 4
1 4304 1721201 1721600 2 2 2 0 2 0 0 0 2 1 0 0 0 2 2 2 1
1 4305 1721601 1722000 4 4 3 0 4 0 0 0 4 4 0 0 1 2 4 0 1
1 4306 1722001 1722400 4 1 0 0 0 0 0 0 4 4 0 0 0 1 4 2 1
1 4307 1722401 1722800 4 0 0 0 2 0 0 1 4 3 0 0 1 2 4 4 2
1 4308 1722801 1723200 1 0 0 0 1 0 0 3 4 4 2 0 4 2 4 4 5
1 4309 1723201 1723600 0 0 0 0 0 0 0 2 0 4 4 0 1 3 4 4 5
1 4310 1723601 1724000 0 0 0 0 1 0 0 1 0 2 1 0 0 2 2 3 2
1 4311 1724001 1724400 0 0 0 0 2 0 0 0 0 3 0 0 0 3 4 4 2
1 4312 1724401 1724800 0 0 0 0 0 0 0 0 0 1 0 0 0 0 0 1 4
1 4313 1724801 1725200 0 0 0 0 0 0 0 0 0 0 0 0 0 1 0 0 4
1 4314 1725201 1725600 0 0 0 0 0 0 0 0 0 0 0 0 0 1 0 1 4
1 4315 1725601 1726000 0 0 0 0 0 0 0 0 0 2 0 0 0 1 0 4 4
1 4316 1726001 1726400 0 0 0 0 0 0 0 0 0 3 0 0 0 2 0 2 4
1 4317 1726401 1726800 2 2 0 0 0 0 0 0 2 2 0 0 0 1 0 3 4
1 4318 1726801 1727200 3 4 3 0 0 0 0 0 4 3 0 0 0 0 0 0 1
1 4319 1727201 1727600 0 0 0 0 0 0 0 0 0 2 1 0 0 2 0 0 4
1 4320 1727601 1728000 0 0 0 0 0 0 0 0 0 1 0 0 0 0 1 2 4
1 4321 1728001 1728400 0 0 0 0 0 0 0 3 0 4 0 0 0 2 2 3 2
1 4322 1728401 1728800 0 0 0 0 0 0 0 0 0 0 0 1 0 1 0 0 4
1 4323 1728801 1729200 0 0 0 0 0 0 0 0 0 0 0 4 0 1 0 0 6
1 4324 1729201 1729600 2 0 0 0 0 0 0 0 0 2 0 1 0 1 0 0 4
1 4325 1729601 1730000 4 3 3 0 0 0 0 0 0 4 0 0 0 0 0 0 1
1 4326 1730001 1730400 3 0 0 0 0 0 0 0 0 3 0 0 0 1 0 0 4
1 4327 1730401 1730800 3 0 0 0 0 0 0 0 2 3 0 0 0 1 0 0 4
1 4328 1730801 1731200 0 0 0 0 0 0 0 0 4 2 3 0 0 0 0 0 5
1 4329 1731201 1731600 0 0 0 0 0 0 0 0 0 4 4 0 1 1 0 0 5
1 4330 1731601 1732000 0 0 0 0 0 0 0 0 0 4 4 0 1 1 0 1 5
1 4331 1732001 1732400 0 0 0 0 0 0 0 0 0 3 4 0 0 1 0 4 5
1 4332 1732401 1732800 0 1 1 0 0 0 0 0 0 1 4 0 0 1 0 0 4
1 4333 1732801 1733200 4 4 4 0 1 0 0 0 4 2 4 0 0 1 3 0 1
1 4334 1733201 1733600 4 4 2 0 2 0 0 0 4 3 4 0 1 2 1 0 1
1 4335 1733601 1734000 1 0 0 0 0 0 0 0 2 2 4 0 0 1 3 3 5
1 4336 1734001 1734400 0 0 0 0 0 0 0 0 4 2 4 0 0 1 2 1 5
1 4337 1734401 1734800 0 0 0 0 0 0 0 0 2 3 4 0 1 1 2 2 5
1 4338 1734801 1735200 0 0 0 0 0 0 0 0 3 2 4 0 0 1 4 4 5
1 4339 1735201 1735600 0 0 0 0 0 0 0 3 0 2 4 0 0 1 2 2 5
1 4340 1735601 1736000 0 0 0 0 0 0 0 3 0 1 4 0 0 1 2 3 5
1 4341 1736001 1736400 0 0 0 0 0 0 0 4 0 3 4 0 1 1 3 4 5
1 4342 1736401 1736800 0 0 0 0 0 0 0 4 0 2 4 0 1 1 4 4 5
1 4343 1736801 1737200 0 0 0 0 0 0 0 4 0 4 1 0 0 2 4 4 2
1 4344 1737201 1737600 0 0 0 0 0 0 0 0 0 3 0 0 0 0 0 1 4
1 4345 1737601 1738000 0 0 0 0 0 0 0 0 0 1 0 0 0 2 0 0 4
1 4346 1738001 1738400 0 0 0 0 0 0 0 0 0 2 0 0 0 0 0 0 4
1 4347 1738401 1738800 0 0 0 0 0 0 0 0 0 1 0 0 0 1 0 0 4
1 4348 1738801 1739200 0 0 0 0 0 0 0 0 0 1 0 0 0 0 0 0 4
1 4349 1739201 1739600 0 0 0 0 0 0 0 0 0 2 0 0 0 2 0 0 4
1 4350 1739601 1740000 0 0 0 0 0 0 0 0 0 1 0 0 0 2 0 0 4
1 4351 1740001 1740400 0 0 0 0 0 0 0 0 0 2 0 0 0 0 0 0 4
1 4352 1740401 1740800 0 0 0 0 0 0 0 0 0 1 0 0 0 0 0 0 4
1 4353 1740801 1741200 0 0 0 0 0 0 2 0 0 4 0 0 0 2 0 0 4
1 4354 1741201 1741600 0 0 0 0 3 0 4 0 0 4 0 0 0 1 4 4 2
1 4355 1741601 1742000 0 0 0 0 3 0 4 0 0 4 0 0 0 1 4 4 2
1 4356 1742001 1742400 0 0 0 0 4 0 4 0 0 3 0 0 0 1 4 4 2
1 4357 1742401 1742800 0 0 0 0 1 0 4 0 0 3 0 0 0 1 2 2 2
1 4358 1742801 1743200 0 0 0 0 0 0 0 0 0 2 0 0 0 0 0 0 4
1 4359 1743201 1743600 0 0 0 0 0 0 0 0 0 0 0 0 0 0 0 0 0
1 4360 1743601 1744000 0 0 0 0 0 0 0 0 0 1 0 0 0 0 0 0 4
1 4361 1744001 1744400 0 0 0 0 0 0 0 0 0 1 0 0 0 0 0 0 4
1 4362 1744401 1744800 1 1 1 0 0 0 0 0 1 1 0 0 0 2 0 0 4
1 4363 1744801 1745200 4 4 4 0 0 0 0 0 4 3 0 0 0 2 0 0 1
1 4364 1745201 1745600 2 4 4 0 0 0 0 0 3 2 0 0 0 1 0 0 1
1 4365 1745601 1746000 0 1 0 0 0 0 0 0 0 3 0 0 0 3 0 0 4
1 4366 1746001 1746400 0 0 3 0 0 0 0 3 0 3 0 0 0 1 0 3 2
1 4367 1746401 1746800 0 0 2 0 0 0 0 4 0 2 0 0 0 0 0 3 4
1 4368 1746801 1747200 0 0 1 0 0 0 0 4 0 2 0 0 0 2 0 2 4
1 4369 1747201 1747600 0 0 0 0 0 0 0 0 0 1 0 0 0 2 0 0 4
1 4370 1747601 1748000 0 0 0 0 0 0 0 0 0 1 1 0 0 1 0 0 4
1 4371 1748001 1748400 0 0 0 0 0 0 0 0 0 1 0 0 0 1 0 2 4
1 4372 1748401 1748800 1 0 0 0 0 0 0 0 0 3 0 0 0 1 4 4 2
1 4373 1748801 1749200 4 0 0 0 0 0 0 0 0 3 0 0 1 2 1 4 2
1 4374 1749201 1749600 0 0 0 0 0 0 0 0 0 3 1 0 0 1 0 1 4
1 4375 1749601 1750000 0 0 0 0 0 0 0 0 3 1 0 0 0 2 3 3 2
1 4376 1750001 1750400 0 0 0 0 0 0 0 0 0 2 0 0 0 0 1 1 4
1 4377 1750401 1750800 0 0 0 0 0 0 0 1 0 3 0 0 0 0 4 4 2
1 4378 1750801 1751200 0 0 0 0 0 0 0 1 0 4 0 0 1 1 0 0 4
1 4379 1751201 1751600 0 0 0 0 0 0 0 0 0 2 3 0 2 2 0 0 4
1 4380 1751601 1752000 0 0 0 0 0 0 0 1 0 3 4 0 1 0 0 0 5
1 4381 1752001 1752400 0 0 0 0 0 0 0 1 0 2 4 0 0 1 3 4 5
1 4382 1752401 1752800 0 0 0 0 0 0 0 0 0 2 0 0 0 0 1 0 4
1 4383 1752801 1753200 0 0 0 0 0 0 0 0 0 3 0 0 1 2 0 2 4
1 4384 1753201 1753600 0 0 0 0 0 0 0 0 0 3 0 0 1 1 0 4 2
1 4385 1753601 1754000 0 0 0 0 0 0 0 0 0 2 0 0 0 2 0 2 4
1 4386 1754001 1754400 2 3 1 0 1 0 0 0 2 2 0 0 0 2 0 0 1
1 4387 1754401 1754800 4 4 4 0 4 0 0 0 4 2 2 0 0 3 0 0 1
1 4388 1754801 1755200 4 4 1 0 0 0 0 0 4 4 4 0 0 4 0 0 1
1 4389 1755201 1755600 2 0 0 0 0 0 0 0 4 3 4 0 2 2 0 0 5
1 4390 1755601 1756000 0 0 0 0 0 0 0 0 4 2 4 0 2 2 3 2 5
1 4391 1756001 1756400 0 0 0 0 0 0 0 0 3 1 4 0 1 2 4 4 5
1 4392 1756401 1756800 0 0 0 0 0 0 0 0 4 4 4 0 1 4 4 4 5
1 4393 1756801 1757200 0 0 0 0 0 0 0 0 4 2 4 0 0 2 4 4 5
1 4394 1757201 1757600 0 0 0 0 0 0 0 0 4 1 4 0 1 3 1 1 5
1 4395 1757601 1758000 0 0 0 0 0 0 0 0 4 1 4 0 0 1 3 2 5
1 4396 1758001 1758400 0 0 0 0 0 0 0 0 4 2 4 0 1 2 3 3 5
1 4397 1758401 1758800 0 0 0 0 0 0 0 0 2 4 4 0 1 1 1 1 5
1 4398 1758801 1759200 0 0 0 0 0 0 0 0 2 3 4 0 1 2 3 4 5
1 4399 1759201 1759600 0 0 0 0 0 0 0 0 3 1 4 0 0 2 2 2 5
1 4400 1759601 1760000 0 0 0 0 0 0 0 3 0 2 4 1 0 3 0 3 5
1 4401 1760001 1760400 0 0 0 0 0 0 0 4 0 2 4 0 1 3 0 2 5
1 4402 1760401 1760800 0 0 0 0 0 0 0 3 0 2 4 0 0 1 0 2 5
1 4403 1760801 1761200 0 0 0 0 0 0 0 4 0 1 4 0 0 2 0 4 5
1 4404 1761201 1761600 0 0 0 0 0 0 0 3 0 4 4 0 0 1 0 4 5
1 4405 1761601 1762000 0 0 0 0 0 0 0 0 0 3 4 0 0 0 0 3 5
1 4406 1762001 1762400 0 0 0 0 0 0 0 0 0 3 4 0 0 1 0 4 5
1 4407 1762401 1762800 0 0 0 0 0 0 0 2 0 2 4 0 0 2 0 4 5
1 4408 1762801 1763200 0 0 0 0 0 0 0 4 0 3 4 0 0 1 0 2 5
1 4409 1763201 1763600 0 0 0 0 0 0 0 4 0 4 4 0 0 2 0 4 5
1 4410 1763601 1764000 0 0 0 0 0 0 0 4 0 3 4 0 0 1 0 2 5
1 4411 1764001 1764400 0 0 0 0 0 0 0 0 0 3 4 0 0 1 0 0 5
1 4412 1764401 1764800 0 0 0 0 0 0 0 0 3 2 4 0 0 1 0 3 5
1 4413 1764801 1765200 0 0 0 0 0 0 0 0 1 1 4 0 0 0 0 0 4
1 4414 1765201 1765600 1 0 1 0 0 0 0 0 4 3 4 0 1 2 0 4 5
1 4415 1765601 1766000 4 4 2 0 1 0 0 0 4 4 4 0 0 3 0 1 1
1 4416 1766001 1766400 3 4 4 0 2 0 0 0 4 2 2 0 1 1 0 0 1
1 4417 1766401 1766800 0 0 0 0 0 0 0 0 0 1 0 0 0 0 0 1 4
1 4418 1766801 1767200 0 0 2 0 0 0 0 3 0 4 3 0 0 3 0 4 5
1 4419 1767201 1767600 2 0 1 0 0 0 0 3 4 4 4 0 2 3 0 4 5
1 4420 1767601 1768000 3 3 2 0 0 0 0 0 4 3 4 0 0 1 0 4 1
1 4421 1768001 1768400 3 4 3 0 0 0 0 0 4 3 4 0 0 3 0 2 1
1 4422 1768401 1768800 0 4 4 0 0 0 0 0 4 1 4 0 0 1 0 0 1
1 4423 1768801 1769200 1 4 1 0 0 0 0 0 3 2 4 0 0 1 0 0 1
1 4424 1769201 1769600 3 4 4 0 0 0 0 0 4 4 4 0 0 3 0 0 1
1 4425 1769601 1770000 4 4 1 0 0 0 0 0 4 2 4 0 2 2 0 1 1
1 4426 1770001 1770400 2 0 0 0 0 0 0 0 4 4 4 0 0 1 3 4 5
1 4427 1770401 1770800 0 0 0 0 0 0 0 0 1 2 4 0 1 1 0 1 5
1 4428 1770801 1771200 0 0 0 0 0 0 0 2 0 1 4 0 0 1 0 2 5
1 4429 1771201 1771600 0 0 0 0 0 0 0 0 0 0 4 0 0 2 0 0 4
1 4430 1771601 1772000 0 0 0 0 0 0 0 0 0 4 4 0 0 1 0 0 5
1 4431 1772001 1772400 0 0 0 0 0 0 0 0 2 4 4 0 0 0 0 2 5
1 4432 1772401 1772800 1 4 3 0 0 0 0 0 4 3 4 0 0 1 0 2 1
1 4433 1772801 1773200 4 4 4 0 0 0 0 0 4 4 4 0 0 1 0 0 1
1 4434 1773201 1773600 3 1 0 0 0 0 0 0 2 2 0 0 0 0 0 0 4
1 4435 1773601 1774000 0 0 0 0 0 0 0 0 0 2 0 0 0 2 0 0 4
1 4436 1774001 1774400 0 0 0 0 0 0 0 0 0 1 0 0 0 1 0 0 4
1 4437 1774401 1774800 0 0 0 0 0 0 0 0 0 2 0 0 0 1 0 3 4
1 4438 1774801 1775200 0 0 0 0 0 0 0 0 0 1 0 0 0 0 0 0 4
1 4439 1775201 1775600 0 0 0 0 0 0 0 0 0 2 0 0 0 0 0 0 4
1 4440 1775601 1776000 0 0 0 0 3 0 0 0 0 2 0 0 0 1 4 2 2
1 4441 1776001 1776400 0 0 0 0 0 0 0 0 0 2 0 0 0 1 4 3 2
1 4442 1776401 1776800 0 0 0 0 0 0 0 0 0 1 4 0 0 0 3 1 5
1 4443 1776801 1777200 0 0 0 0 0 0 0 0 0 1 0 0 0 1 2 0 4
1 4444 1777201 1777600 0 0 0 0 0 0 0 0 0 2 0 0 0 1 0 0 4
1 4445 1777601 1778000 0 0 0 0 0 0 0 0 0 0 0 0 0 1 0 0 4
1 4446 1778001 1778400 0 0 0 0 0 0 0 0 0 2 0 0 0 0 0 0 4
1 4447 1778401 1778800 0 0 0 0 0 0 0 0 0 1 0 0 0 1 0 0 4
1 4448 1778801 1779200 0 0 0 0 0 0 0 0 0 2 0 0 0 1 0 0 4
1 4449 1779201 1779600 0 2 1 0 0 0 0 0 3 3 0 0 0 1 0 0 4
1 4450 1779601 1780000 1 4 2 0 0 0 0 0 4 4 2 0 1 2 0 0 1
1 4451 1780001 1780400 3 2 0 0 0 0 0 0 4 2 4 0 1 1 0 0 1
1 4452 1780401 1780800 0 0 0 0 0 0 0 0 4 2 4 0 0 1 0 0 5
1 4453 1780801 1781200 0 0 0 0 0 0 0 0 3 2 4 0 0 1 0 2 5
1 4454 1781201 1781600 0 0 0 0 0 0 0 0 2 2 4 0 0 0 0 1 5
1 4455 1781601 1782000 0 0 0 0 0 0 0 0 3 2 4 0 1 1 0 3 5
1 4456 1782001 1782400 0 0 0 0 0 0 0 0 1 1 4 0 1 1 2 2 5
1 4457 1782401 1782800 0 0 0 0 0 0 0 1 2 2 4 0 0 2 2 4 5
1 4458 1782801 1783200 0 0 0 0 0 0 0 4 0 3 4 0 0 1 1 2 5
1 4459 1783201 1783600 0 0 0 0 0 0 0 4 0 3 4 0 0 1 1 4 5
1 4460 1783601 1784000 0 0 0 0 0 0 0 4 0 4 4 0 1 1 0 3 5
1 4461 1784001 1784400 0 0 0 0 0 0 0 1 0 3 4 0 0 2 0 4 5
1 4462 1784401 1784800 0 0 0 0 0 0 0 0 0 2 3 0 0 0 0 0 4
1 4463 1784801 1785200 0 0 0 0 0 0 0 0 0 2 0 0 0 2 3 4 2
1 4464 1785201 1785600 0 0 0 0 0 0 0 0 0 4 0 0 1 1 2 3 2
1 4465 1785601 1786000 2 0 0 0 0 0 0 0 0 4 1 0 2 2 4 4 2
1 4466 1786001 1786400 0 0 0 0 0 0 0 0 0 2 0 0 1 3 1 3 2
1 4467 1786401 1786800 0 1 0 0 0 0 0 0 0 2 0 0 1 1 0 2 4
1 4468 1786801 1787200 3 4 4 0 0 0 0 0 4 1 0 0 0 1 0 0 1
1 4469 1787201 1787600 3 4 2 0 0 0 0 0 3 3 3 0 0 2 0 0 1
1 4470 1787601 1788000 1 0 0 0 0 0 0 0 4 3 4 0 0 2 0 2 5
1 4471 1788001 1788400 0 0 0 0 0 0 0 0 3 1 4 0 0 0 0 0 5
1 4472 1788401 1788800 0 0 0 0 0 0 0 3 1 1 4 0 0 1 0 0 5
1 4473 1788801 1789200 0 0 0 0 0 0 0 3 0 4 4 0 0 2 0 4 5
1 4474 1789201 1789600 0 0 0 0 0 0 0 4 0 2 1 0 0 3 0 4 5
1 4475 1789601 1790000 0 0 0 0 0 0 0 0 0 2 0 0 0 1 0 0 4
1 4476 1790001 1790400 0 3 0 0 0 0 0 0 1 2 1 0 0 1 0 0 4
1 4477 1790401 1790800 4 2 0 0 0 0 0 0 4 3 4 0 1 1 1 0 1
1 4478 1790801 1791200 1 0 0 0 0 0 0 0 4 2 4 0 2 2 4 3 5
1 4479 1791201 1791600 0 0 0 0 0 0 0 0 4 2 4 0 1 0 4 2 5
1 4480 1791601 1792000 3 0 0 0 0 0 0 0 4 4 4 0 3 4 4 4 5
1 4481 1792001 1792400 0 0 0 0 0 0 0 0 4 3 4 0 2 3 4 4 5
1 4482 1792401 1792800 0 0 0 0 0 0 0 0 4 4 4 0 2 1 4 4 5
1 4483 1792801 1793200 0 0 0 0 0 0 0 0 4 4 4 0 1 1 4 4 5
1 4484 1793201 1793600 0 0 0 0 0 0 0 0 3 3 4 0 1 1 3 3 5
1 4485 1793601 1794000 0 0 0 0 0 0 0 0 0 2 4 0 1 2 0 0 5
1 4486 1794001 1794400 0 0 0 0 0 0 0 0 0 2 4 0 2 1 0 0 5
1 4487 1794401 1794800 0 0 0 0 0 0 0 1 0 2 4 0 1 2 4 4 5
1 4488 1794801 1795200 0 0 0 0 0 0 0 3 0 2 4 0 0 0 2 2 5
1 4489 1795201 1795600 0 0 0 0 0 0 0 4 0 4 4 0 2 1 1 4 5
1 4490 1795601 1796000 0 0 0 0 0 0 0 4 0 4 4 0 0 1 4 4 5
1 4491 1796001 1796400 0 0 0 0 0 0 0 2 0 4 3 0 0 2 4 4 5
1 4492 1796401 1796800 0 0 0 0 0 0 0 0 0 1 0 0 0 2 0 1 4
1 4493 1796801 1797200 0 0 0 0 0 0 0 0 0 0 0 0 1 2 1 0 4
1 4494 1797201 1797600 1 0 0 0 0 0 2 0 0 4 0 0 2 3 4 4 2
1 4495 1797601 1798000 2 0 0 0 0 0 1 0 0 3 0 0 0 2 4 3 2
1 4496 1798001 1798400 0 0 0 0 0 0 0 0 0 4 0 0 3 2 3 0 2
1 4497 1798401 1798800 0 0 0 0 0 0 0 0 0 4 0 0 1 0 1 0 4
1 4498 1798801 1799200 0 0 0 0 0 0 0 0 0 2 0 0 0 0 0 0 4
1 4499 1799201 1799600 2 0 0 0 0 0 2 0 0 3 0 0 0 2 3 3 2
1 4500 1799601 1800000 2 0 0 0 0 0 2 0 0 3 2 0 0 3 4 3 2
1 4501 1800001 1800400 3 0 0 0 0 0 0 0 0 2 4 0 1 3 4 4 5
1 4502 1800401 1800800 0 0 0 0 0 0 0 0 0 1 4 0 0 1 2 2 5
1 4503 1800801 1801200 0 0 0 0 0 0 0 0 0 3 4 0 1 0 2 4 5
1 4504 1801201 1801600 0 0 0 0 0 0 0 1 0 4 4 0 1 1 0 4 5
1 4505 1801601 1802000 0 0 0 0 0 0 0 3 0 1 4 0 1 1 0 4 5
1 4506 1802001 1802400 0 0 0 0 0 0 0 1 0 1 4 0 3 2 0 3 5
1 4507 1802401 1802800 0 0 0 0 0 0 0 0 3 2 4 0 4 2 2 2 5
1 4508 1802801 1803200 3 0 0 0 0 0 0 0 4 3 4 0 1 3 4 4 5
1 4509 1803201 1803600 4 4 3 0 0 0 0 0 4 4 4 0 2 3 4 4 1
1 4510 1803601 1804000 4 4 3 0 0 0 0 0 4 4 3 0 1 3 4 3 1
1 4511 1804001 1804400 2 1 0 0 0 0 0 0 2 3 0 0 1 2 0 0 4
1 4512 1804401 1804800 0 0 0 0 0 0 0 1 0 2 0 0 2 3 3 3 2
1 4513 1804801 1805200 0 0 0 0 0 0 0 2 0 3 0 0 1 1 4 4 2
1 4514 1805201 1805600 0 0 0 0 0 0 0 3 0 2 0 0 3 1 0 0 4
1 4515 1805601 1806000 0 0 0 0 0 0 0 4 0 1 1 0 0 1 4 2 2
1 4516 1806001 1806400 0 0 0 0 0 0 0 0 0 1 0 0 0 1 0 0 4
1 4517 1806401 1806800 1 0 0 0 0 0 0 0 0 4 3 0 0 0 0 0 4
1 4518 1806801 1807200 4 0 0 0 0 0 0 0 2 4 3 0 0 1 0 0 1
1 4519 1807201 1807600 4 0 0 0 0 0 0 0 4 2 0 0 1 2 0 0 1
1 4520 1807601 1808000 0 0 0 0 0 0 0 0 0 0 0 0 0 2 0 1 4
1 4521 1808001 1808400 0 0 0 0 0 0 0 1 0 2 0 0 0 3 0 4 2
1 4522 1808401 1808800 0 0 0 0 0 0 0 3 0 3 3 1 0 3 0 4 5
1 4523 1808801 1809200 0 0 0 0 0 0 0 3 0 1 4 0 0 1 0 4 5
1 4524 1809201 1809600 0 0 0 0 0 0 0 3 0 2 4 0 0 1 0 2 5
1 4525 1809601 1810000 0 0 0 0 0 0 0 3 0 4 4 0 0 2 0 3 5
1 4526 1810001 1810400 0 0 0 0 0 0 0 0 0 3 4 0 0 2 0 0 5
1 4527 1810401 1810800 0 0 0 0 0 0 0 0 2 3 4 0 0 1 0 2 5
1 4528 1810801 1811200 0 0 0 0 0 0 0 0 3 4 4 0 1 2 4 4 5
1 4529 1811201 1811600 0 0 0 0 0 0 0 0 4 4 4 0 3 2 4 4 5
1 4530 1811601 1812000 0 0 0 0 0 0 0 0 4 3 4 0 1 3 2 2 5
1 4531 1812001 1812400 0 0 0 0 0 0 0 0 3 2 4 0 1 2 0 0 5
1 4532 1812401 1812800 0 0 0 0 0 0 0 0 4 3 4 0 0 2 4 4 5
1 4533 1812801 1813200 0 0 0 0 0 0 0 0 4 3 4 0 0 1 3 3 5
1 4534 1813201 1813600 0 0 0 0 0 0 0 0 3 1 4 0 0 0 0 0 5
1 4535 1813601 1814000 0 0 0 0 0 0 0 0 4 2 4 0 0 1 2 0 5
1 4536 1814001 1814400 0 0 0 0 0 0 0 0 2 2 4 0 2 3 1 0 5
1 4537 1814401 1814800 2 0 0 0 0 0 0 0 3 1 4 0 0 0 0 0 5
1 4538 1814801 1815200 4 4 1 0 0 0 0 0 4 3 3 0 0 1 2 0 1
1 4539 1815201 1815600 3 4 2 0 0 0 0 0 4 2 0 0 0 3 0 0 1
1 4540 1815601 1816000 0 0 0 0 0 0 0 0 0 3 0 0 0 1 0 0 4
1 4541 1816001 1816400 0 0 0 0 0 0 0 0 0 4 0 0 0 1 0 4 2
1 4542 1816401 1816800 4 2 4 0 3 0 0 0 4 3 1 0 0 2 0 4 1
1 4543 1816801 1817200 2 4 4 0 1 0 0 0 4 3 2 0 0 3 0 2 1
1 4544 1817201 1817600 0 3 2 0 0 0 0 0 2 2 0 0 0 1 0 0 1
1 4545 1817601 1818000 0 0 0 0 0 0 0 0 0 1 0 0 0 0 0 0 4
1 4546 1818001 1818400 0 0 0 0 0 0 0 0 0 0 0 0 0 1 0 0 4
1 4547 1818401 1818800 0 0 0 0 0 0 0 0 0 3 0 0 0 1 3 3 2
1 4548 1818801 1819200 0 0 0 0 0 0 0 0 0 2 0 0 1 2 1 1 4
1 4549 1819201 1819600 0 0 0 0 0 0 0 0 0 0 0 0 0 0 0 0 0
1 4550 1819601 1820000 0 0 0 0 0 0 0 0 0 1 0 0 0 2 0 2 4
1 4551 1820001 1820400 0 0 0 0 0 0 0 0 0 1 0 0 0 0 0 0 4
1 4552 1820401 1820800 4 4 4 0 4 0 0 0 4 3 0 0 0 2 0 0 1
1 4553 1820801 1821200 3 4 4 0 4 0 0 4 4 4 0 0 0 2 0 0 1
1 4554 1821201 1821600 4 4 4 0 4 0 0 4 4 4 0 0 0 2 0 3 1
1 4555 1821601 1822000 3 3 3 0 3 0 0 1 1 3 0 0 0 2 0 3 1
1 4556 1822001 1822400 0 0 0 0 0 0 0 0 0 1 0 0 0 1 0 0 4
1 4557 1822401 1822800 2 3 0 0 0 0 0 0 2 3 0 0 0 0 0 0 1
1 4558 1822801 1823200 2 3 2 0 0 0 0 0 4 2 3 0 1 1 0 0 1
1 4559 1823201 1823600 0 0 1 0 0 0 0 0 4 3 4 0 0 1 0 3 5
1 4560 1823601 1824000 0 0 0 0 0 0 0 0 1 3 4 0 0 1 0 1 5
1 4561 1824001 1824400 0 0 0 0 0 0 0 0 0 2 0 0 0 1 0 0 4
1 4562 1824401 1824800 3 0 0 0 0 0 0 2 0 3 0 0 0 1 3 4 2
1 4563 1824801 1825200 2 0 0 0 0 0 0 1 0 1 0 0 0 0 2 2 4
1 4564 1825201 1825600 0 0 0 0 0 0 0 0 0 1 0 0 0 1 3 3 2
1 4565 1825601 1826000 0 0 0 0 0 0 0 0 0 4 0 0 0 2 4 4 2
1 4566 1826001 1826400 0 0 0 0 0 0 0 0 0 1 0 0 0 0 0 0 4
1 4567 1826401 1826800 1 0 0 0 0 0 0 0 0 3 0 0 0 0 0 0 4
1 4568 1826801 1827200 4 0 0 0 0 0 0 1 0 3 0 0 0 2 4 4 2
1 4569 1827201 1827600 4 0 0 0 0 0 0 2 0 2 0 0 0 2 4 4 2
1 4570 1827601 1828000 0 0 0 0 0 0 0 1 0 1 0 0 0 0 0 2 4
1 4571 1828001 1828400 0 0 0 0 0 0 0 3 0 1 0 0 0 0 0 0 4
1 4572 1828401 1828800 1 1 0 0 0 0 0 0 1 3 1 0 0 1 0 2 4
1 4573 1828801 1829200 4 4 4 0 0 0 0 0 4 2 0 0 0 2 0 4 1
1 4574 1829201 1829600 3 4 4 0 0 0 0 0 4 4 4 0 0 2 0 0 1
1 4575 1829601 1830000 0 4 2 0 0 0 0 0 3 2 0 0 0 2 0 0 1
1 4576 1830001 1830400 0 0 0 0 0 0 0 0 0 1 0 0 0 1 0 0 4
1 4577 1830401 1830800 0 0 1 0 0 0 0 1 0 2 0 0 0 1 0 1 4
1 4578 1830801 1831200 0 0 4 0 0 0 0 4 0 4 0 0 0 1 0 4 2
1 4579 1831201 1831600 0 0 2 0 3 0 0 1 2 4 4 0 0 1 0 4 5
1 4580 1831601 1832000 0 4 3 0 1 0 0 0 4 2 3 0 0 3 0 2 1
1 4581 1832001 1832400 0 4 1 0 0 0 0 0 4 1 0 0 0 2 0 0 1
1 4582 1832401 1832800 0 1 0 0 0 0 0 0 1 1 0 0 0 0 0 0 4
1 4583 1832801 1833200 0 4 3 0 0 0 0 0 4 1 2 0 0 1 0 0 1
1 4584 1833201 1833600 0 3 2 0 0 0 0 0 3 2 4 0 0 1 0 0 1
1 4585 1833601 1834000 0 0 0 0 0 0 0 0 4 2 4 0 0 2 0 3 5
1 4586 1834001 1834400 0 0 0 0 0 0 0 1 1 3 4 0 0 4 0 4 5
1 4587 1834401 1834800 0 0 0 0 0 0 0 3 0 3 4 0 1 1 0 4 5
1 4588 1834801 1835200 0 0 0 0 0 0 0 1 0 4 4 0 1 2 0 2 5
1 4589 1835201 1835600 0 0 0 0 0 0 0 4 0 4 4 0 2 4 0 4 5
1 4590 1835601 1836000 0 0 0 0 0 0 0 3 0 4 4 0 1 2 0 4 5
1 4591 1836001 1836400 0 0 0 0 0 0 0 3 4 2 4 0 1 2 0 4 5
1 4592 1836401 1836800 3 0 0 0 0 0 0 0 4 3 4 0 2 1 4 4 5
1 4593 1836801 1837200 4 2 2 0 0 0 0 0 4 1 4 0 0 2 4 3 1
1 4594 1837201 1837600 0 4 4 0 0 0 0 0 4 2 1 0 0 1 0 0 1
1 4595 1837601 1838000 0 2 0 0 0 0 0 0 1 2 0 0 0 2 0 0 4
1 4596 1838001 1838400 0 0 0 0 0 0 0 0 0 2 0 0 0 1 0 3 4
1 4597 1838401 1838800 0 0 0 0 0 0 0 0 0 1 0 0 0 1 0 0 4
1 4598 1838801 1839200 0 0 0 0 0 0 0 0 0 1 0 0 0 2 0 0 4
1 4599 1839201 1839600 0 0 0 0 0 0 2 0 0 2 0 0 0 1 2 2 2
1 4600 1839601 1840000 0 0 0 0 0 0 0 0 0 1 0 0 0 1 1 1 4
1 4601 1840001 1840400 0 0 0 0 0 0 0 0 0 1 0 0 0 1 0 0 4
1 4602 1840401 1840800 0 0 0 0 0 0 0 0 0 1 0 0 0 0 0 0 4
1 4603 1840801 1841200 0 0 0 0 0 0 0 0 0 1 0 0 0 1 0 0 4
1 4604 1841201 1841600 0 0 0 0 0 0 1 0 0 1 0 0 0 0 0 0 4
1 4605 1841601 1842000 0 0 0 0 0 0 1 0 0 1 0 0 0 1 0 0 4
1 4606 1842001 1842400 0 0 0 0 0 0 0 0 0 1 0 0 0 1 0 0 4
1 4607 1842401 1842800 0 0 0 0 0 0 3 0 0 1 0 0 0 2 0 0 4
1 4608 1842801 1843200 0 0 0 0 0 0 1 0 0 2 0 0 0 1 0 0 4
1 4609 1843201 1843600 0 0 0 0 0 0 1 0 0 2 0 0 0 1 0 0 4
1 4610 1843601 1844000 0 0 0 0 3 0 4 0 0 2 0 0 0 1 4 3 2
1 4611 1844001 1844400 0 0 0 0 0 0 3 0 0 1 0 0 0 0 1 0 4
1 4612 1844401 1844800 0 0 0 0 0 0 0 0 0 2 0 0 0 1 0 0 4
1 4613 1844801 1845200 0 0 0 0 0 0 0 0 0 1 0 0 0 2 0 0 4
1 4614 1845201 1845600 0 0 0 0 0 0 0 0 0 1 1 0 0 1 0 0 4
1 4615 1845601 1846000 0 0 0 0 0 0 2 0 0 2 0 0 0 2 2 2 2
1 4616 1846001 1846400 0 0 0 0 0 0 4 0 0 3 0 0 0 1 2 2 2
1 4617 1846401 1846800 0 0 0 0 0 0 2 0 0 1 0 0 0 1 0 0 4
1 4618 1846801 1847200 0 0 0 0 0 0 0 0 0 1 0 0 0 1 0 0 4
1 4619 1847201 1847600 0 0 0 0 0 0 0 0 0 1 0 0 0 0 0 0 4
1 4620 1847601 1848000 0 0 0 0 2 0 4 0 0 2 0 0 0 2 2 2 2
1 4621 1848001 1848400 0 0 0 0 4 0 4 0 0 2 0 0 0 1 4 2 2
1 4622 1848401 1848800 0 0 0 0 3 0 2 0 0 3 0 0 0 1 3 0 2
1 4623 1848801 1849200 0 0 0 0 1 0 2 0 0 1 0 0 0 0 1 1 4
1 4624 1849201 1849600 0 0 0 0 4 0 4 0 0 1 0 0 0 1 4 1 2
1 4625 1849601 1850000 0 0 0 0 0 0 3 0 0 2 0 0 0 0 0 0 4
1 4626 1850001 1850400 0 0 0 0 0 0 4 0 0 2 0 0 0 1 0 0 4
1 4627 1850401 1850800 0 0 0 0 0 0 2 0 0 2 0 0 0 2 0 0 4
1 4628 1850801 1851200 0 0 0 0 0 0 0 0 0 2 0 0 0 0 0 0 4
1 4629 1851201 1851600 0 0 0 0 0 0 2 0 0 4 0 0 0 3 1 1 2
1 4630 1851601 1852000 0 0 0 0 0 0 1 0 0 2 0 0 0 1 2 2 2
1 4631 1852001 1852400 0 0 0 0 1 0 1 0 0 2 0 0 0 2 0 0 4
1 4632 1852401 1852800 0 0 0 0 0 0 0 0 0 1 0 0 0 1 0 3 4
1 4633 1852801 1853200 0 0 0 0 0 0 0 0 0 1 4 0 0 1 0 4 5
1 4634 1853201 1853600 0 0 0 0 0 0 0 3 0 3 4 0 0 1 0 4 5
1 4635 1853601 1854000 0 0 0 0 2 0 0 1 4 4 4 0 1 2 4 4 5
1 4636 1854001 1854400 0 0 0 0 4 0 0 0 4 1 4 0 0 3 4 4 5
1 4637 1854401 1854800 3 4 3 0 3 0 0 0 4 1 1 0 0 1 1 1 1
1 4638 1854801 1855200 3 3 3 0 1 0 0 0 3 3 0 0 0 3 0 0 1
1 4639 1855201 1855600 0 0 0 0 0 0 0 0 0 1 0 0 0 1 0 0 4
1 4640 1855601 1856000 0 0 0 0 0 0 0 0 0 3 0 0 0 2 1 1 4
1 4641 1856001 1856400 0 0 0 0 4 0 4 0 0 1 0 0 0 1 4 3 2
1 4642 1856401 1856800 0 0 0 0 1 0 2 0 0 2 0 0 0 1 1 0 4
1 4643 1856801 1857200 0 0 0 0 1 0 0 0 0 1 0 0 0 0 1 1 4
1 4644 1857201 1857600 0 0 0 0 0 0 4 0 0 1 0 0 0 1 4 4 2
1 4645 1857601 1858000 0 0 0 0 0 0 0 0 0 1 0 0 0 0 0 1 4
1 4646 1858001 1858400 0 0 0 0 0 0 0 1 0 1 0 0 0 0 0 4 4
1 4647 1858401 1858800 0 0 0 0 0 0 0 3 0 2 4 0 0 1 2 4 5
1 4648 1858801 1859200 0 0 0 0 0 0 0 0 0 2 4 0 0 1 0 1 5
1 4649 1859201 1859600 4 0 0 0 0 0 0 0 4 2 4 0 0 1 3 4 5
1 4650 1859601 1860000 3 0 0 0 0 0 0 0 4 1 4 0 0 3 3 2 5
1 4651 1860001 1860400 4 2 3 0 0 0 0 0 4 2 2 0 0 2 2 0 1
1 4652 1860401 1860800 3 3 2 0 0 0 0 0 3 3 0 0 0 2 0 0 1
1 4653 1860801 1861200 0 0 0 0 0 0 0 0 0 1 0 0 0 1 0 2 4
1 4654 1861201 1861600 0 0 0 0 0 0 0 0 0 2 0 0 0 0 0 3 4
1 4655 1861601 1862000 0 0 0 0 0 0 0 0 0 1 0 0 0 2 0 0 4
1 4656 1862001 1862400 0 0 0 0 1 0 2 0 0 1 0 0 0 2 1 1 4
1 4657 1862401 1862800 0 0 0 0 2 0 3 0 0 1 0 0 0 1 2 2 2
1 4658 1862801 1863200 0 0 0 0 0 0 0 0 0 1 0 0 0 0 0 0 4
1 4659 1863201 1863600 0 0 0 0 0 0 3 0 0 2 0 0 0 1 2 2 2
1 4660 1863601 1864000 0 0 0 0 0 0 1 0 0 1 0 0 0 2 2 2 2
1 4661 1864001 1864400 0 0 0 0 0 0 0 0 0 2 0 0 0 1 0 0 4
1 4662 1864401 1864800 0 0 0 0 0 0 0 0 1 2 0 0 0 1 0 0 4
1 4663 1864801 1865200 4 4 0 0 0 0 0 0 4 2 0 0 0 2 4 0 1
1 4664 1865201 1865600 4 2 0 0 0 0 0 0 4 3 0 0 0 1 4 0 1
1 4665 1865601 1866000 0 0 0 0 0 0 0 1 4 4 0 0 1 2 4 4 2
1 4666 1866001 1866400 0 0 0 0 0 0 0 3 0 4 0 0 1 3 4 4 2
1 4667 1866401 1866800 0 0 0 0 0 0 0 2 0 4 0 0 0 3 2 3 2
1 4668 1866801 1867200 0 0 0 0 0 0 0 0 0 3 0 0 1 1 1 1 4
1 4669 1867201 1867600 0 0 0 0 0 0 0 4 0 4 3 0 0 3 4 4 5
1 4670 1867601 1868000 2 0 0 0 0 0 0 2 3 4 4 0 0 2 4 4 5
1 4671 1868001 1868400 4 2 2 0 0 0 0 0 4 4 0 0 0 0 4 4 1
1 4672 1868401 1868800 3 4 3 0 4 0 0 0 4 3 0 0 0 3 4 4 1
1 4673 1868801 1869200 0 2 2 0 1 0 0 0 2 3 0 0 0 1 0 3 1
1 4674 1869201 1869600 0 0 0 0 0 0 0 1 0 4 3 0 0 1 0 3 5
1 4675 1869601 1870000 0 0 0 0 0 0 0 3 0 2 4 0 1 1 4 4 5
1 4676 1870001 1870400 0 0 0 0 0 0 0 3 1 2 4 0 0 1 4 4 5
1 4677 1870401 1870800 0 0 0 0 0 0 0 4 3 4 4 0 1 3 4 4 5
1 4678 1870801 1871200 0 0 0 0 0 0 0 3 3 4 4 0 0 1 4 4 5
1 4679 1871201 1871600 0 0 0 0 0 0 0 0 0 3 4 0 1 1 3 3 5
1 4680 1871601 1872000 0 0 0 0 0 0 0 0 4 4 4 0 2 2 3 0 5
1 4681 1872001 1872400 0 0 0 0 0 0 0 0 1 2 4 0 0 1 0 0 5
1 4682 1872401 1872800 1 0 0 0 0 0 0 0 4 3 4 0 0 0 1 1 5
1 4683 1872801 1873200 4 4 1 0 0 0 0 0 4 4 4 0 0 2 2 2 1
1 4684 1873201 1873600 4 4 4 0 0 0 0 0 4 4 2 0 0 1 0 0 1
1 4685 1873601 1874000 0 2 1 0 0 0 0 0 1 3 0 0 0 1 0 3 4
1 4686 1874001 1874400 0 0 0 0 0 0 0 0 0 2 0 0 0 1 0 0 4
1 4687 1874401 1874800 0 0 0 0 0 0 0 0 0 1 0 0 0 1 0 0 4
1 4688 1874801 1875200 0 0 0 0 0 0 0 0 0 2 0 0 0 1 0 3 4
1 4689 1875201 1875600 0 0 0 0 0 0 0 0 0 1 0 0 0 1 0 0 4
1 4690 1875601 1876000 0 0 0 0 0 0 0 0 0 0 0 1 0 0 0 0 4
1 4691 1876001 1876400 0 0 0 0 0 0 0 0 0 1 0 4 0 1 0 0 6
1 4692 1876401 1876800 0 0 0 0 0 0 0 0 0 1 0 4 0 0 0 0 6
1 4693 1876801 1877200 2 0 0 0 0 0 0 0 0 2 0 0 1 1 0 3 4
1 4694 1877201 1877600 3 0 0 0 0 0 0 0 0 3 0 0 0 1 0 2 4
1 4695 1877601 1878000 0 0 0 0 0 0 0 0 0 1 0 0 0 1 0 0 4
1 4696 1878001 1878400 0 0 0 0 0 0 0 0 0 0 0 0 0 0 0 0 0
1 4697 1878401 1878800 0 0 0 0 0 0 0 0 0 1 0 0 0 1 0 0 4
1 4698 1878801 1879200 0 0 0 0 0 0 0 0 0 2 0 0 0 2 0 0 4
1 4699 1879201 1879600 0 0 0 0 0 0 0 0 0 1 0 0 0 0 0 0 4
1 4700 1879601 1880000 0 0 0 0 0 0 0 0 0 3 0 0 0 0 0 0 4
1 4701 1880001 1880400 0 0 0 0 0 0 0 0 0 0 0 0 0 0 0 0 0
1 4702 1880401 1880800 0 0 0 0 0 0 0 0 0 1 0 0 0 1 0 1 4
1 4703 1880801 1881200 0 0 0 0 0 0 0 0 0 1 0 0 0 0 0 1 4
1 4704 1881201 1881600 0 0 0 0 0 0 0 0 0 1 0 0 0 1 0 0 4
1 4705 1881601 1882000 0 0 0 0 0 0 0 0 0 2 0 2 0 0 1 1 6
1 4706 1882001 1882400 0 0 0 0 0 0 0 0 0 1 0 3 0 2 2 3 6
1 4707 1882401 1882800 0 0 0 0 0 0 0 0 0 2 0 0 0 0 0 0 4
1 4708 1882801 1883200 2 0 0 0 0 0 0 0 0 1 0 0 0 1 0 0 4
1 4709 1883201 1883600 4 4 0 0 0 0 0 3 0 1 0 0 0 3 4 4 2
1 4710 1883601 1884000 0 2 0 0 0 0 0 0 0 1 0 0 0 1 0 0 4
1 4711 1884001 1884400 0 0 0 0 0 0 0 0 0 1 0 0 0 0 0 0 4
1 4712 1884401 1884800 0 0 0 0 0 0 0 0 0 1 0 0 0 1 0 0 4
1 4713 1884801 1885200 0 0 0 0 0 0 0 0 0 2 0 0 0 2 0 0 4
1 4714 1885201 1885600 0 0 0 0 0 0 0 0 0 3 0 0 0 1 4 0 2
1 4715 1885601 1886000 0 0 0 0 0 0 0 0 0 2 0 0 0 1 4 1 2
1 4716 1886001 1886400 2 0 0 0 0 0 0 0 0 4 0 0 2 3 4 4 2
1 4717 1886401 1886800 1 0 0 0 0 0 0 0 0 2 0 0 1 2 2 2 2
1 4718 1886801 1887200 0 0 0 0 0 0 0 0 0 2 0 0 0 1 0 0 4
1 4719 1887201 1887600 0 0 0 0 0 0 0 0 0 3 0 0 0 1 0 3 4
1 4720 1887601 1888000 0 0 0 0 0 0 0 0 0 2 0 0 0 1 0 0 4
1 4721 1888001 1888400 0 0 0 0 0 0 0 0 0 4 0 0 0 2 0 0 4
1 4722 1888401 1888800 0 0 0 0 0 0 0 0 0 3 0 0 0 2 0 3 4
1 4723 1888801 1889200 0 0 0 0 0 0 0 0 0 1 0 0 0 1 0 0 4
1 4724 1889201 1889600 0 0 0 0 0 0 0 0 0 1 0 0 0 1 0 0 4
1 4725 1889601 1890000 0 4 0 0 0 0 0 0 0 1 0 0 0 2 0 0 4
1 4726 1890001 1890400 0 1 0 0 0 0 0 0 0 1 0 0 0 0 0 0 4
1 4727 1890401 1890800 0 0 0 0 0 0 0 0 0 3 0 0 0 2 0 2 4
1 4728 1890801 1891200 0 0 0 0 0 0 0 0 0 1 0 0 0 1 0 2 4
1 4729 1891201 1891600 0 0 0 0 0 0 0 0 0 1 0 0 0 1 0 0 4
1 4730 1891601 1892000 0 0 0 0 0 0 0 0 0 2 0 0 0 2 0 1 4
1 4731 1892001 1892400 0 0 0 0 0 0 0 0 0 2 0 0 0 1 0 3 4
1 4732 1892401 1892800 0 0 0 0 0 0 0 4 0 4 0 0 0 1 3 4 2
1 4733 1892801 1893200 0 0 0 0 0 0 0 3 2 3 3 0 0 1 4 4 5
1 4734 1893201 1893600 0 1 0 0 0 0 0 0 4 1 4 0 1 1 4 4 5
1 4735 1893601 1894000 4 4 4 0 0 0 0 0 4 4 1 0 0 3 4 0 1
1 4736 1894001 1894400 1 3 0 0 0 0 0 0 3 3 2 0 0 3 0 0 1
1 4737 1894401 1894800 0 0 0 0 0 0 0 2 0 4 4 0 0 2 0 4 5
1 4738 1894801 1895200 0 0 0 0 0 0 0 1 0 3 4 0 0 0 0 1 5
1 4739 1895201 1895600 0 0 0 0 0 0 0 0 1 4 4 0 0 0 0 0 5
1 4740 1895601 1896000 0 0 0 0 0 0 0 0 4 4 4 0 0 1 0 0 5
1 4741 1896001 1896400 0 0 0 0 0 0 0 0 3 2 4 0 0 1 0 0 5
1 4742 1896401 1896800 2 4 3 0 2 0 0 0 4 3 4 0 0 1 0 0 1
1 4743 1896801 1897200 0 4 1 0 2 0 0 0 4 2 1 0 0 0 0 0 1
1 4744 1897201 1897600 3 3 4 0 1 0 0 0 3 2 1 0 0 1 0 0 1
1 4745 1897601 1898000 3 3 2 0 3 0 0 0 4 4 4 0 0 2 4 4 1
1 4746 1898001 1898400 0 0 0 0 0 0 0 0 4 2 4 0 1 2 4 4 5
1 4747 1898401 1898800 0 0 0 0 0 0 0 3 0 2 4 0 1 3 3 4 5
1 4748 1898801 1899200 0 0 0 0 0 0 0 0 0 3 4 0 1 2 1 3 5
1 4749 1899201 1899600 0 0 0 0 0 0 0 0 0 4 1 0 1 1 0 0 4
1 4750 1899601 1900000 1 2 1 0 0 0 0 0 1 4 2 0 0 0 0 0 4
1 4751 1900001 1900400 4 4 3 0 0 0 0 0 4 2 4 0 0 1 0 0 1
1 4752 1900401 1900800 3 1 0 0 0 0 0 0 4 4 4 0 1 2 2 2 5
1 4753 1900801 1901200 0 0 0 0 0 0 4 0 4 2 4 0 3 2 4 4 5
1 4754 1901201 1901600 0 0 0 0 0 0 1 0 4 1 0 0 2 1 2 2 2
1 4755 1901601 1902000 0 0 0 0 0 0 0 0 4 2 1 0 1 0 4 2 2
1 4756 1902001 1902400 0 0 0 0 0 0 0 1 4 1 0 0 0 1 0 0 4
1 4757 1902401 1902800 0 0 0 0 0 0 0 4 3 2 3 0 2 1 3 3 5
1 4758 1902801 1903200 0 0 0 0 0 0 0 3 0 2 4 0 2 1 1 4 5
1 4759 1903201 1903600 0 0 0 0 0 0 0 4 0 2 4 0 2 1 2 4 5
1 4760 1903601 1904000 0 0 0 0 0 0 0 4 0 3 4 0 1 1 0 4 5
1 4761 1904001 1904400 0 0 0 0 0 0 0 4 0 3 4 0 1 1 0 4 5
1 4762 1904401 1904800 0 0 0 0 0 0 0 1 0 3 1 0 1 2 0 3 4
1 4763 1904801 1905200 0 0 0 0 0 0 0 0 0 1 0 0 0 1 0 0 4
1 4764 1905201 1905600 0 0 0 0 0 0 0 0 0 1 0 0 0 0 0 0 4
1 4765 1905601 1906000 0 0 0 0 0 0 0 0 0 2 0 0 0 0 0 1 4
1 4766 1906001 1906400 0 0 0 0 0 0 0 0 0 4 0 0 0 1 3 3 2
1 4767 1906401 1906800 0 0 0 0 0 0 0 0 0 0 0 0 0 0 0 0 0
1 4768 1906801 1907200 0 2 1 0 0 0 0 0 2 1 0 0 0 1 0 0 4
1 4769 1907201 1907600 3 4 4 0 0 0 0 0 4 1 2 0 0 1 0 0 1
1 4770 1907601 1908000 4 3 0 0 0 0 0 0 4 4 4 0 1 2 3 4 1
1 4771 1908001 1908400 3 0 0 0 0 0 0 0 4 2 4 0 0 2 4 4 5
1 4772 1908401 1908800 3 0 0 0 0 0 0 3 4 4 4 0 1 3 4 4 5
1 4773 1908801 1909200 3 0 0 0 0 0 0 4 3 4 4 0 3 3 3 4 5
1 4774 1909201 1909600 0 0 0 0 0 0 0 3 0 4 4 0 2 3 0 4 5
1 4775 1909601 1910000 0 0 0 0 0 0 0 4 0 2 4 0 1 3 0 4 5
1 4776 1910001 1910400 0 0 0 0 0 0 0 3 0 3 4 0 0 1 0 4 5
1 4777 1910401 1910800 0 0 0 0 0 0 0 0 0 3 0 0 0 2 0 2 4
1 4778 1910801 1911200 1 2 0 0 0 0 0 0 2 1 1 0 0 1 0 0 4
1 4779 1911201 1911600 4 4 3 0 2 0 0 0 4 3 4 0 0 1 4 4 1
1 4780 1911601 1912000 4 4 2 0 1 0 0 0 4 3 4 0 0 1 4 4 1
1 4781 1912001 1912400 4 1 0 0 0 0 0 0 4 4 4 0 1 2 4 4 5
1 4782 1912401 1912800 0 0 0 0 0 0 0 0 4 1 4 0 1 1 4 4 5
1 4783 1912801 1913200 0 0 0 0 0 0 0 0 2 2 4 0 0 1 1 2 5
1 4784 1913201 1913600 0 0 0 0 0 0 0 4 0 1 4 0 1 1 3 3 5
1 4785 1913601 1914000 0 0 0 0 0 0 0 4 0 3 4 0 1 2 3 4 5
1 4786 1914001 1914400 0 0 0 0 2 0 0 4 0 4 1 0 1 3 4 4 2
1 4787 1914401 1914800 0 0 0 0 4 0 0 4 0 4 0 0 0 1 4 4 2
1 4788 1914801 1915200 0 0 0 0 1 0 0 1 0 2 1 0 0 1 1 3 2
1 4789 1915201 1915600 0 0 0 0 0 0 0 2 0 4 0 0 0 1 0 4 2
1 4790 1915601 1916000 0 0 0 0 0 0 0 3 0 2 1 0 0 1 0 2 4
1 4791 1916001 1916400 0 0 0 0 0 0 0 1 0 3 0 0 0 1 0 0 4
1 4792 1916401 1916800 0 0 0 0 0 0 0 4 0 4 2 0 0 1 4 4 5
1 4793 1916801 1917200 0 0 0 0 0 0 0 3 4 3 3 0 2 2 4 4 5
1 4794 1917201 1917600 0 0 0 0 0 0 0 3 3 4 0 0 2 3 4 4 2
1 4795 1917601 1918000 0 0 0 0 0 0 0 0 0 1 3 0 3 1 1 1 4
1 4796 1918001 1918400 0 0 0 0 0 0 0 0 2 3 3 0 1 1 2 2 5
1 4797 1918401 1918800 2 0 1 0 0 0 0 0 4 4 0 0 0 1 4 4 2
1 4798 1918801 1919200 4 0 0 0 3 0 0 0 4 3 2 0 1 2 4 2 1
1 4799 1919201 1919600 4 4 3 0 0 0 0 0 4 4 2 0 0 2 1 0 1
1 4800 1919601 1920000 2 1 2 0 0 0 0 0 2 3 0 0 0 1 0 0 1
1 4801 1920001 1920400 0 0 0 0 0 0 2 0 0 1 0 0 0 0 1 1 4
1 4802 1920401 1920800 0 0 0 0 2 0 4 0 0 3 0 0 0 2 4 4 2
1 4803 1920801 1921200 0 0 0 0 1 0 3 0 0 2 0 0 0 1 2 2 2
1 4804 1921201 1921600 0 0 0 0 0 0 0 0 0 2 0 0 0 1 0 0 4
1 4805 1921601 1922000 0 0 0 0 0 0 0 0 0 0 0 0 0 0 0 0 0
1 4806 1922001 1922400 1 2 1 0 0 0 0 0 2 2 1 0 0 1 0 0 4
1 4807 1922401 1922800 4 4 4 0 3 0 4 0 4 3 0 0 0 2 0 0 1
1 4808 1922801 1923200 4 4 2 0 2 0 0 0 3 3 2 0 0 2 0 0 1
1 4809 1923201 1923600 2 0 0 0 0 0 0 0 3 3 4 0 1 2 1 1 5
1 4810 1923601 1924000 0 0 0 0 0 0 0 0 4 1 4 0 2 1 2 4 5
1 4811 1924001 1924400 0 0 0 0 0 0 0 3 4 2 4 0 2 1 2 3 5
1 4812 1924401 1924800 0 0 0 0 0 0 0 3 2 1 4 0 1 2 4 4 5
1 4813 1924801 1925200 0 0 0 0 0 0 0 4 0 1 2 0 1 1 2 3 5
1 4814 1925201 1925600 0 0 0 0 0 0 0 4 0 0 0 0 0 0 0 0 4
1 4815 1925601 1926000 0 0 0 0 0 0 0 3 0 0 1 0 0 0 0 0 4
1 4816 1926001 1926400 0 0 0 0 0 0 0 0 0 0 0 0 0 0 0 0 0
1 4817 1926401 1926800 2 0 0 0 0 0 0 0 0 2 0 0 0 1 1 1 4
1 4818 1926801 1927200 4 0 0 0 0 0 0 0 0 3 0 0 0 2 4 4 2
1 4819 1927201 1927600 3 0 0 0 0 0 0 0 0 3 0 0 0 0 4 4 2
1 4820 1927601 1928000 0 0 0 0 0 0 0 0 0 4 3 0 1 1 4 3 5
1 4821 1928001 1928400 0 0 0 0 0 0 0 0 0 0 0 0 1 0 0 0 4
1 4822 1928401 1928800 0 0 0 0 0 0 0 0 0 1 0 0 0 1 3 0 4
1 4823 1928801 1929200 0 0 0 0 0 0 0 0 0 4 0 0 1 1 3 0 2
1 4824 1929201 1929600 0 0 0 0 0 0 0 0 0 4 4 0 0 1 4 0 5
1 4825 1929601 1930000 0 0 0 0 0 0 0 0 0 2 0 0 0 1 1 0 4
1 4826 1930001 1930400 3 0 0 0 0 0 2 0 0 3 0 0 0 1 3 3 2
1 4827 1930401 1930800 4 0 0 0 0 0 4 0 0 2 1 0 0 2 3 0 2
1 4828 1930801 1931200 4 0 0 0 0 0 4 0 0 4 0 0 0 2 3 0 2
1 4829 1931201 1931600 1 0 0 0 0 0 4 0 0 2 0 0 0 2 2 0 2
1 4830 1931601 1932000 4 0 0 0 0 0 4 0 0 3 0 0 1 1 4 3 2
1 4831 1932001 1932400 0 0 0 0 0 0 2 0 0 2 0 0 0 0 2 1 4
1 4832 1932401 1932800 0 0 0 0 0 0 0 0 0 3 0 0 0 0 0 0 4
1 4833 1932801 1933200 0 0 0 0 0 0 0 0 0 3 0 0 0 1 0 3 4
1 4834 1933201 1933600 0 0 0 0 0 0 0 0 0 3 0 0 1 2 1 1 4
1 4835 1933601 1934000 3 0 0 0 0 0 0 0 0 2 0 0 0 0 4 4 2
1 4836 1934001 1934400 0 0 0 0 0 0 3 0 0 2 0 0 0 1 0 0 4
1 4837 1934401 1934800 0 0 0 0 0 0 3 0 0 3 0 0 0 1 0 0 4
1 4838 1934801 1935200 0 0 0 0 0 0 2 0 0 2 0 0 0 1 0 0 4
1 4839 1935201 1935600 0 0 0 0 0 0 3 0 0 2 0 0 0 1 1 1 4
1 4840 1935601 1936000 0 0 0 0 1 0 4 0 0 3 0 0 0 1 2 2 2
1 4841 1936001 1936400 0 0 0 0 0 0 4 0 0 3 0 0 0 2 2 0 2
1 4842 1936401 1936800 0 0 0 0 4 0 4 0 0 3 0 0 0 1 4 4 2
1 4843 1936801 1937200 0 0 0 0 1 0 4 0 0 1 0 0 0 1 2 1 2
1 4844 1937201 1937600 0 0 0 0 0 0 2 0 0 2 0 0 0 1 0 0 4
1 4845 1937601 1938000 0 0 0 0 0 0 0 0 0 2 0 0 0 0 0 0 4
1 4846 1938001 1938400 0 0 0 0 0 0 0 0 0 1 0 0 0 0 0 0 4
1 4847 1938401 1938800 0 0 0 0 0 0 0 0 0 2 0 0 0 1 0 0 4
1 4848 1938801 1939200 0 0 0 0 0 0 2 0 0 1 0 0 0 1 1 0 4
1 4849 1939201 1939600 0 0 0 0 0 0 4 0 0 2 0 0 0 2 4 4 2
1 4850 1939601 1940000 0 0 1 0 0 0 4 0 0 2 0 0 0 0 4 2 2
1 4851 1940001 1940400 0 0 0 0 3 0 4 0 0 1 0 0 0 2 4 4 2
1 4852 1940401 1940800 0 0 0 0 1 0 3 0 0 3 0 0 0 1 1 1 2
1 4853 1940801 1941200 0 0 0 0 0 0 0 0 0 0 0 0 0 0 0 0 0
1 4854 1941201 1941600 0 0 0 0 0 0 0 0 0 2 0 0 0 1 0 0 4
1 4855 1941601 1942000 0 0 0 0 0 0 0 0 0 1 0 0 0 1 0 2 4
1 4856 1942001 1942400 0 0 0 0 0 0 0 0 0 0 0 0 0 1 0 0 4
1 4857 1942401 1942800 0 0 0 0 0 0 0 0 0 1 0 0 0 2 0 0 4
1 4858 1942801 1943200 0 0 2 0 1 0 0 0 0 3 0 0 0 2 0 0 4
1 4859 1943201 1943600 0 0 1 0 2 0 0 0 0 2 0 0 1 3 0 0 4
1 4860 1943601 1944000 0 0 0 0 0 0 0 2 0 2 1 0 2 2 0 2 4
1 4861 1944001 1944400 0 0 2 0 0 0 0 2 0 0 0 0 0 2 0 1 4
1 4862 1944401 1944800 2 3 3 0 2 0 0 0 2 4 0 0 0 2 0 0 1
1 4863 1944801 1945200 3 3 4 0 2 0 0 0 4 1 1 0 0 1 0 0 1
1 4864 1945201 1945600 4 4 4 0 4 0 0 0 4 3 4 0 0 2 0 0 1
1 4865 1945601 1946000 3 3 2 0 2 0 0 0 3 4 4 0 0 4 0 0 1
1 4866 1946001 1946400 0 0 0 0 0 0 0 0 0 2 4 0 0 0 0 0 4
1 4867 1946401 1946800 0 1 0 0 0 0 0 0 1 1 4 0 0 0 0 0 4
1 4868 1946801 1947200 2 4 4 0 3 0 0 0 4 2 4 0 0 1 0 0 1
1 4869 1947201 1947600 2 3 3 0 1 0 0 0 4 1 4 0 0 0 0 0 1
1 4870 1947601 1948000 0 0 0 0 0 0 0 0 4 2 4 0 0 0 0 0 5
1 4871 1948001 1948400 0 0 0 0 0 0 0 0 4 3 4 0 1 1 0 4 5
1 4872 1948401 1948800 0 0 0 0 0 0 0 0 4 3 4 0 1 1 0 4 5
1 4873 1948801 1949200 0 0 0 0 0 0 0 2 2 2 4 0 1 1 0 3 5
1 4874 1949201 1949600 0 0 0 0 0 0 0 4 0 3 4 0 1 1 0 4 5
1 4875 1949601 1950000 0 0 0 0 0 0 0 3 0 4 4 0 2 2 0 4 5
1 4876 1950001 1950400 0 0 0 0 0 0 0 1 0 3 4 0 0 1 0 4 5
1 4877 1950401 1950800 0 0 0 0 0 0 0 0 0 1 0 0 0 2 0 1 4
1 4878 1950801 1951200 0 0 0 0 0 0 0 2 0 3 2 0 0 2 0 3 5
1 4879 1951201 1951600 0 0 2 0 0 0 0 4 0 3 4 0 0 1 0 4 5
1 4880 1951601 1952000 0 0 1 0 0 0 0 0 1 1 4 0 0 2 0 0 4
1 4881 1952001 1952400 2 4 3 0 1 0 0 0 4 3 4 0 0 3 0 0 1
1 4882 1952401 1952800 0 4 4 0 4 0 0 0 4 3 3 0 1 2 0 0 1
1 4883 1952801 1953200 0 2 1 0 1 0 0 0 0 2 0 0 0 0 0 0 4
1 4884 1953201 1953600 0 0 0 0 0 0 0 0 0 0 0 0 0 2 0 0 4
1 4885 1953601 1954000 0 0 0 0 0 0 0 0 0 4 0 0 0 4 0 0 4
1 4886 1954001 1954400 0 0 0 0 0 0 0 0 0 1 0 0 0 1 0 0 4
1 4887 1954401 1954800 0 1 0 0 0 0 0 0 0 1 0 0 0 0 0 0 4
1 4888 1954801 1955200 1 4 4 0 4 0 0 0 4 2 2 0 0 1 0 0 1
1 4889 1955201 1955600 1 4 4 0 3 0 0 0 3 3 4 0 0 2 2 3 1
1 4890 1955601 1956000 4 0 4 0 1 0 0 0 4 4 4 0 2 2 4 4 5
1 4891 1956001 1956400 3 0 1 0 0 0 0 0 4 3 4 0 1 2 4 4 5
1 4892 1956401 1956800 0 0 0 0 0 0 0 3 4 4 4 0 1 3 4 4 5
1 4893 1956801 1957200 0 0 0 0 0 0 0 3 3 3 4 0 1 2 4 4 5
1 4894 1957201 1957600 0 0 0 0 0 0 0 4 0 3 4 0 0 3 0 4 5
1 4895 1957601 1958000 0 0 0 0 0 0 0 4 0 4 4 0 0 1 0 4 5
1 4896 1958001 1958400 0 0 0 0 0 0 0 0 0 4 3 0 0 1 0 4 5
1 4897 1958401 1958800 0 0 0 0 0 0 0 0 0 2 0 0 0 1 0 0 4
1 4898 1958801 1959200 2 0 0 0 0 0 0 0 0 3 0 0 1 3 0 0 4
1 4899 1959201 1959600 4 0 0 0 0 0 0 0 0 4 0 0 2 4 0 0 4
1 4900 1959601 1960000 0 0 0 0 0 0 0 0 0 3 4 0 0 1 0 0 5
1 4901 1960001 1960400 0 0 0 0 0 0 0 2 0 3 4 0 0 2 1 3 5
1 4902 1960401 1960800 0 0 0 0 0 0 0 3 0 3 4 0 0 1 4 4 5
1 4903 1960801 1961200 0 0 0 0 0 0 0 4 0 3 4 0 0 2 4 4 5
1 4904 1961201 1961600 0 0 0 0 0 0 0 4 2 2 4 0 1 2 4 4 5
1 4905 1961601 1962000 1 0 0 0 0 0 0 4 4 4 4 0 0 3 4 4 5
1 4906 1962001 1962400 3 1 0 0 0 0 0 0 4 4 4 0 1 1 4 4 5
1 4907 1962401 1962800 0 4 0 0 0 0 0 0 4 3 2 0 0 2 2 2 1
1 4908 1962801 1963200 0 3 0 0 0 0 0 0 2 2 0 0 0 3 0 0 4
1 4909 1963201 1963600 0 0 0 0 0 0 0 0 0 2 0 0 0 1 0 2 4
1 4910 1963601 1964000 1 0 0 0 0 0 0 1 0 4 0 0 0 0 1 4 2
1 4911 1964001 1964400 4 0 1 0 0 0 0 3 0 4 0 0 0 1 4 4 2
1 4912 1964401 1964800 4 0 3 0 4 0 0 3 0 3 0 0 0 4 4 4 2
1 4913 1964801 1965200 2 0 2 0 2 0 0 1 0 3 0 0 0 2 1 1 4
1 4914 1965201 1965600 0 0 0 0 0 0 0 0 0 1 0 0 0 1 0 0 4
1 4915 1965601 1966000 1 0 0 0 0 0 0 0 0 2 0 0 0 2 0 1 4
1 4916 1966001 1966400 4 0 2 0 0 0 0 1 3 4 2 0 0 1 4 4 5
1 4917 1966401 1966800 2 0 0 0 0 0 0 4 3 4 4 0 0 1 4 4 5
1 4918 1966801 1967200 0 0 0 0 0 0 0 4 0 3 4 0 0 1 2 3 5
1 4919 1967201 1967600 0 0 0 0 0 0 0 1 0 2 4 0 0 2 0 0 5
1 4920 1967601 1968000 0 0 0 0 0 0 0 3 0 4 4 0 0 2 0 4 5
1 4921 1968001 1968400 0 0 0 0 0 0 0 0 3 3 4 0 1 1 0 3 5
1 4922 1968401 1968800 0 1 0 0 0 0 0 0 4 1 4 0 0 1 0 4 5
1 4923 1968801 1969200 3 4 0 0 0 0 0 0 4 4 4 0 0 1 0 2 1
1 4924 1969201 1969600 2 4 4 0 0 0 0 0 4 4 4 0 0 3 0 3 1
1 4925 1969601 1970000 1 4 4 0 0 0 0 0 4 2 4 0 0 2 0 0 1
1 4926 1970001 1970400 4 4 2 0 0 0 0 0 4 3 4 0 0 0 0 0 1
1 4927 1970401 1970800 2 1 0 0 0 0 0 0 4 2 4 0 1 0 3 2 5
1 4928 1970801 1971200 0 0 0 0 0 0 0 0 3 2 4 0 1 0 2 2 5
1 4929 1971201 1971600 0 0 0 0 0 0 0 0 3 1 4 0 0 1 0 0 5
1 4930 1971601 1972000 0 0 0 0 0 0 0 0 4 4 4 0 1 0 0 1 5
1 4931 1972001 1972400 0 0 0 0 0 0 0 0 4 2 4 0 0 0 0 3 5
1 4932 1972401 1972800 0 0 0 0 0 0 0 0 2 1 4 0 0 1 0 4 5
1 4933 1972801 1973200 0 0 0 0 0 0 0 0 0 4 4 0 0 2 0 3 5
1 4934 1973201 1973600 0 0 0 0 0 0 0 0 0 2 4 0 1 1 0 2 5
1 4935 1973601 1974000 0 0 0 0 0 0 0 0 0 3 2 0 0 2 0 1 4
1 4936 1974001 1974400 4 0 3 0 0 0 0 0 0 3 0 0 0 2 0 4 2
1 4937 1974401 1974800 0 0 0 0 0 0 0 0 0 1 0 0 0 1 0 1 4
1 4938 1974801 1975200 0 0 0 0 0 0 0 0 0 0 0 0 0 0 0 0 0
1 4939 1975201 1975600 0 0 0 0 0 0 0 0 0 0 0 4 0 0 0 0 6
1 4940 1975601 1976000 0 0 0 0 0 2 0 0 0 0 0 3 0 0 0 0 6
1 4941 1976001 1976400 0 0 0 0 0 1 0 0 0 0 0 4 0 0 0 0 6
1 4942 1976401 1976800 0 0 0 0 0 0 0 0 0 1 0 0 0 0 0 0 4
1 4943 1976801 1977200 0 0 0 0 0 0 0 0 0 0 0 0 0 0 0 0 0
1 4944 1977201 1977600 0 0 0 0 0 0 0 0 0 1 0 0 0 1 0 0 4
1 4945 1977601 1978000 0 0 0 0 0 0 0 0 0 3 0 0 1 2 0 0 4
1 4946 1978001 1978400 0 0 0 0 0 0 0 0 0 0 0 0 0 0 0 1 4
1 4947 1978401 1978800 4 0 0 0 0 0 0 0 0 2 0 0 1 2 2 0 4
1 4948 1978801 1979200 4 0 0 0 0 0 0 0 0 3 0 0 0 3 4 0 2
1 4949 1979201 1979600 0 0 0 0 0 0 0 0 0 2 0 0 0 2 0 0 4
1 4950 1979601 1980000 0 0 0 0 0 0 0 0 0 2 0 0 1 2 4 0 2
1 4951 1980001 1980400 0 0 0 0 0 0 0 0 0 1 0 0 1 1 3 0 4
1 4952 1980401 1980800 0 0 0 0 0 0 0 0 0 0 1 0 0 1 3 0 4
1 4953 1980801 1981200 0 0 0 0 0 0 0 0 0 2 0 0 0 1 2 0 4
1 4954 1981201 1981600 0 0 0 0 0 0 0 0 0 0 0 0 0 0 0 0 0
1 4955 1981601 1982000 0 0 0 0 0 0 0 0 0 2 0 0 0 2 2 0 4
1 4956 1982001 1982400 0 0 0 0 0 0 0 0 0 2 0 0 0 1 3 0 4
1 4957 1982401 1982800 0 0 0 0 0 0 0 0 0 1 0 0 0 1 0 0 4
1 4958 1982801 1983200 0 0 0 0 0 0 0 0 0 1 0 0 0 1 0 0 4
1 4959 1983201 1983600 0 0 0 0 0 0 0 0 0 3 0 0 1 1 3 0 2
1 4960 1983601 1984000 0 0 0 0 0 0 0 0 0 4 0 0 0 2 2 0 4
1 4961 1984001 1984400 0 0 0 0 0 0 0 0 0 2 0 0 1 2 0 0 4
1 4962 1984401 1984800 0 0 0 0 0 0 0 0 0 4 0 0 0 2 0 0 4
1 4963 1984801 1985200 0 0 0 0 0 0 0 0 0 1 0 0 0 0 0 0 4
1 4964 1985201 1985600 0 0 0 0 0 0 0 0 0 1 0 0 0 0 2 0 4
1 4965 1985601 1986000 0 0 0 0 0 0 0 0 0 2 0 0 1 1 2 0 4
1 4966 1986001 1986400 0 0 0 0 0 0 0 0 0 1 0 0 1 1 2 0 4
1 4967 1986401 1986800 0 0 0 0 0 0 0 0 0 3 0 0 0 1 0 0 4
1 4968 1986801 1987200 0 0 0 0 0 0 0 0 0 2 0 0 1 2 2 0 4
1 4969 1987201 1987600 3 0 0 0 0 0 0 0 0 4 0 0 0 1 4 1 2
1 4970 1987601 1988000 1 0 0 0 0 0 0 1 0 4 0 0 1 2 4 4 2
1 4971 1988001 1988400 3 0 0 0 0 0 0 2 0 4 0 0 3 2 3 3 2
1 4972 1988401 1988800 3 0 0 0 2 0 0 0 0 4 0 0 1 1 0 3 2
1 4973 1988801 1989200 3 0 0 0 1 0 0 0 0 3 0 0 0 2 0 3 2
1 4974 1989201 1989600 0 2 1 0 0 0 0 0 1 1 0 0 0 1 0 0 4
1 4975 1989601 1990000 0 4 1 0 0 0 0 0 1 3 1 0 0 1 0 0 1
1 4976 1990001 1990400 0 0 0 0 0 0 0 0 4 3 0 0 0 1 0 4 5
1 4977 1990401 1990800 0 0 0 0 0 0 0 0 1 3 2 0 0 1 0 4 5
1 4978 1990801 1991200 0 0 0 0 0 0 0 2 0 4 4 0 1 1 0 3 5
1 4979 1991201 1991600 1 0 0 0 0 0 0 0 1 4 4 0 1 2 0 0 5
1 4980 1991601 1992000 4 3 4 0 2 0 0 0 4 3 3 0 0 1 0 0 1
1 4981 1992001 1992400 3 4 4 0 3 0 0 0 4 2 0 0 0 1 0 0 1
1 4982 1992401 1992800 4 4 4 0 4 0 0 0 4 3 1 0 0 3 0 0 1
1 4983 1992801 1993200 4 1 1 0 1 0 0 0 3 1 0 0 0 2 0 2 1
1 4984 1993201 1993600 0 0 0 0 0 0 0 0 0 2 4 0 0 0 0 0 4
1 4985 1993601 1994000 0 0 0 0 0 0 0 0 0 1 0 0 0 1 0 0 4
1 4986 1994001 1994400 0 0 0 0 1 0 0 0 0 2 0 0 0 2 2 2 2
1 4987 1994401 1994800 0 0 0 0 4 0 0 0 0 4 0 0 0 2 4 4 2
1 4988 1994801 1995200 0 0 0 0 0 0 0 0 0 2 0 0 0 2 3 2 2
1 4989 1995201 1995600 4 0 0 0 0 0 0 0 0 1 0 0 0 2 4 0 2
1 4990 1995601 1996000 4 0 0 0 0 0 0 0 0 4 0 0 1 2 2 0 2
1 4991 1996001 1996400 2 0 0 0 0 0 0 0 0 2 0 0 2 2 0 0 4
1 4992 1996401 1996800 0 0 0 0 0 0 0 0 0 1 0 0 0 1 0 2 4
1 4993 1996801 1997200 0 0 0 0 0 0 0 0 0 2 0 0 0 0 0 0 4
1 4994 1997201 1997600 0 0 0 0 0 0 0 0 0 2 1 0 0 0 0 0 4
1 4995 1997601 1998000 0 0 0 0 0 0 0 0 0 2 4 0 0 1 0 0 4
1 4996 1998001 1998400 0 0 0 0 0 0 3 0 0 3 3 0 0 2 0 0 4
1 4997 1998401 1998800 0 0 0 0 0 0 0 0 0 3 0 0 0 0 0 0 4
1 4998 1998801 1999200 0 0 0 0 0 0 0 0 0 2 0 0 0 1 0 0 4
1 4999 1999201 1999600 0 0 0 0 0 0 0 0 0 1 0 0 0 2 0 0 4
1 5000 1999601 2e+06 0 0 0 0 0 0 4 0 0 3 0 0 0 1 0 0 4
1 5001 2000001 2000400 0 0 0 0 0 0 2 0 0 1 0 0 0 2 0 0 4
1 5002 2000401 2000800 0 0 0 0 0 0 0 0 0 3 0 0 0 1 0 0 4
1 5003 2000801 2001200 0 0 0 0 0 0 0 0 0 2 0 0 0 1 0 0 4
1 5004 2001201 2001600 0 3 1 0 0 0 0 0 1 0 0 0 0 0 0 0 4
1 5005 2001601 2002000 3 4 4 0 0 0 0 0 4 3 2 0 0 3 0 3 1
1 5006 2002001 2002400 4 4 4 0 0 0 0 0 4 4 4 0 1 4 0 4 1
1 5007 2002401 2002800 3 0 0 0 0 0 0 2 4 2 4 0 1 3 0 3 5
1 5008 2002801 2003200 0 0 0 0 0 0 0 4 0 4 4 0 1 2 0 4 5
1 5009 2003201 2003600 0 0 0 0 0 0 0 1 0 1 4 0 0 2 0 3 5
1 5010 2003601 2004000 0 0 0 0 0 0 0 0 0 3 4 0 0 2 0 3 5
1 5011 2004001 2004400 0 0 0 0 0 0 0 1 0 3 4 0 0 1 0 4 5
1 5012 2004401 2004800 0 0 0 0 0 0 0 2 0 2 4 0 0 0 0 3 5
1 5013 2004801 2005200 0 0 0 0 0 0 0 3 0 1 4 0 0 1 0 4 5
1 5014 2005201 2005600 0 0 0 0 0 0 0 2 3 4 4 0 1 2 2 4 5
1 5015 2005601 2006000 0 0 0 0 0 0 0 0 4 4 4 0 0 1 1 1 5
1 5016 2006001 2006400 0 0 0 0 0 0 0 0 3 3 4 0 0 0 0 0 5
1 5017 2006401 2006800 4 1 0 0 0 0 0 0 4 3 4 0 1 3 0 0 1
1 5018 2006801 2007200 2 4 0 0 0 0 0 0 3 1 0 0 0 3 0 0 1
1 5019 2007201 2007600 1 0 0 0 0 0 0 0 3 2 0 0 0 0 0 0 4
1 5020 2007601 2008000 4 4 0 0 0 0 0 0 4 4 0 0 0 1 0 0 1
1 5021 2008001 2008400 4 2 0 0 0 0 0 0 4 2 3 0 0 1 2 1 1
1 5022 2008401 2008800 0 0 0 0 0 0 0 0 4 2 4 0 1 1 4 4 5
1 5023 2008801 2009200 0 0 0 0 0 0 0 0 4 2 4 0 0 1 2 1 5
1 5024 2009201 2009600 0 0 0 0 0 0 0 0 2 0 4 0 1 1 2 0 5
1 5025 2009601 2010000 0 0 0 0 0 0 0 0 4 2 4 0 2 1 0 0 5
1 5026 2010001 2010400 0 0 0 0 0 0 0 0 0 4 4 0 1 2 0 0 5
1 5027 2010401 2010800 0 0 0 0 0 0 0 4 3 2 1 0 0 2 2 2 5
1 5028 2010801 2011200 0 0 0 0 0 0 0 3 0 1 1 0 0 2 1 3 5
1 5029 2011201 2011600 0 0 0 0 0 0 0 3 0 3 0 0 0 0 0 4 2
1 5030 2011601 2012000 0 0 0 0 0 0 0 0 0 2 3 0 0 1 0 3 5
1 5031 2012001 2012400 0 2 0 0 0 0 0 2 1 4 4 0 0 1 0 4 5
1 5032 2012401 2012800 4 4 3 0 1 0 0 4 4 3 3 0 0 2 0 4 1
1 5033 2012801 2013200 4 4 4 0 2 0 0 2 4 3 0 0 0 4 0 4 1
1 5034 2013201 2013600 2 4 2 0 0 0 0 0 4 3 0 0 0 2 0 2 1
1 5035 2013601 2014000 0 0 0 0 0 0 0 0 0 3 0 0 0 1 0 0 4
1 5036 2014001 2014400 0 0 2 0 0 0 0 2 0 4 0 0 0 2 0 4 2
1 5037 2014401 2014800 0 0 0 0 0 0 0 3 0 1 4 0 0 1 0 4 5
1 5038 2014801 2015200 0 0 0 0 0 0 0 3 0 4 4 0 0 2 0 4 5
1 5039 2015201 2015600 2 2 1 0 1 0 0 0 4 4 4 0 0 1 0 4 5
1 5040 2015601 2016000 4 4 4 0 4 0 0 0 4 4 4 0 0 2 0 0 1
1 5041 2016001 2016400 0 2 2 0 2 0 0 0 2 2 0 0 0 1 0 0 4
1 5042 2016401 2016800 0 0 0 0 0 0 0 0 0 2 1 0 1 1 0 4 4
1 5043 2016801 2017200 0 0 0 0 0 0 0 1 0 3 3 0 1 2 2 4 5
1 5044 2017201 2017600 0 0 0 0 0 0 0 4 0 4 0 0 1 4 3 3 2
1 5045 2017601 2018000 0 0 0 0 0 0 0 4 0 1 4 0 0 1 4 4 5
1 5046 2018001 2018400 0 0 0 0 0 0 0 4 0 2 4 0 0 3 4 4 5
1 5047 2018401 2018800 0 0 0 0 0 0 0 0 0 2 4 0 0 1 0 0 4
1 5048 2018801 2019200 0 0 0 0 0 0 0 0 0 1 4 0 2 2 0 0 4
1 5049 2019201 2019600 0 0 0 0 0 0 0 0 0 4 4 0 2 2 0 0 5
1 5050 2019601 2020000 0 0 0 0 0 0 0 0 4 4 4 0 0 1 3 0 5
1 5051 2020001 2020400 0 0 0 0 0 0 0 0 0 0 4 0 0 1 0 0 4
1 5052 2020401 2020800 0 0 0 0 0 0 0 0 0 1 4 0 0 1 1 0 4
1 5053 2020801 2021200 0 0 0 0 0 0 0 0 0 2 4 0 1 1 3 2 5
1 5054 2021201 2021600 0 0 0 0 0 0 0 0 3 2 4 0 2 1 3 0 5
1 5055 2021601 2022000 0 0 0 0 0 0 0 0 4 2 4 0 2 1 4 0 5
1 5056 2022001 2022400 0 0 0 0 0 0 0 0 2 2 4 0 0 1 1 0 5
1 5057 2022401 2022800 0 0 0 0 0 0 0 0 2 2 4 0 0 1 0 0 5
1 5058 2022801 2023200 0 0 0 0 0 0 0 0 2 1 4 0 0 1 0 0 5
1 5059 2023201 2023600 0 0 0 0 0 0 0 0 0 2 4 0 2 2 0 0 5
1 5060 2023601 2024000 1 0 0 0 0 0 0 0 4 2 4 0 0 2 4 0 5
1 5061 2024001 2024400 3 3 0 0 3 0 0 0 4 4 3 0 0 3 1 0 1
1 5062 2024401 2024800 4 4 0 0 1 0 0 0 4 1 0 0 0 1 0 0 1
1 5063 2024801 2025200 0 0 0 0 0 0 0 0 0 1 0 0 0 0 0 0 4
1 5064 2025201 2025600 0 0 0 0 0 0 1 0 0 2 0 0 0 0 0 2 4
1 5065 2025601 2026000 3 0 0 0 0 0 4 0 0 3 0 0 0 2 4 4 2
1 5066 2026001 2026400 0 0 0 0 0 0 4 0 0 3 0 0 0 1 2 2 2
1 5067 2026401 2026800 0 0 0 0 0 0 0 0 0 3 0 0 0 2 3 4 2
1 5068 2026801 2027200 0 0 0 0 0 0 0 0 0 2 0 0 0 1 2 3 2
1 5069 2027201 2027600 0 0 0 0 0 0 0 0 0 2 0 0 0 1 0 0 4
1 5070 2027601 2028000 1 4 3 0 1 0 0 0 1 4 0 0 0 0 0 0 1
1 5071 2028001 2028400 4 2 3 0 3 0 0 0 4 4 2 0 0 1 3 3 1
1 5072 2028401 2028800 3 0 0 0 4 0 0 0 2 4 4 0 0 2 4 4 5
1 5073 2028801 2029200 0 0 0 0 0 0 0 0 0 3 1 0 0 1 1 1 4
1 5074 2029201 2029600 0 0 0 0 0 0 0 0 0 2 0 0 0 2 0 3 4
1 5075 2029601 2030000 0 2 0 0 0 0 0 0 1 1 0 0 0 1 0 0 4
1 5076 2030001 2030400 3 4 4 0 2 0 0 0 4 2 2 0 0 1 0 0 1
1 5077 2030401 2030800 1 3 0 0 0 0 0 0 3 2 4 0 1 1 0 0 1
1 5078 2030801 2031200 0 0 0 0 0 0 0 0 0 1 4 0 0 1 0 0 4
1 5079 2031201 2031600 0 0 0 0 0 0 0 0 0 1 3 0 1 1 0 0 4
1 5080 2031601 2032000 0 0 0 0 0 0 0 0 0 1 0 0 0 0 0 0 4
1 5081 2032001 2032400 0 0 0 0 0 0 0 0 0 2 0 0 1 1 0 1 4
1 5082 2032401 2032800 2 4 4 0 4 0 0 4 4 2 1 0 0 2 0 4 1
1 5083 2032801 2033200 4 1 0 0 1 0 0 4 2 3 0 0 0 1 0 4 5
1 5084 2033201 2033600 1 0 0 0 0 0 0 1 0 4 4 0 0 0 0 4 5
1 5085 2033601 2034000 0 0 0 0 0 0 0 0 0 4 0 0 0 2 0 3 2
1 5086 2034001 2034400 2 4 4 0 3 0 0 0 3 2 0 0 0 0 0 0 1
1 5087 2034401 2034800 4 4 4 0 3 0 0 0 4 3 0 0 0 1 0 0 1
1 5088 2034801 2035200 4 3 3 0 0 0 0 0 4 4 4 0 0 2 0 3 1
1 5089 2035201 2035600 2 1 1 0 0 0 0 0 0 4 3 0 0 2 0 4 5
1 5090 2035601 2036000 3 2 2 0 1 0 0 0 2 1 0 0 0 2 0 0 1
1 5091 2036001 2036400 4 4 4 0 4 0 0 0 4 2 3 0 0 2 0 0 1
1 5092 2036401 2036800 4 4 4 0 1 0 0 0 4 4 4 0 0 2 0 3 1
1 5093 2036801 2037200 2 3 3 0 0 0 0 4 3 3 4 0 1 2 0 4 5
1 5094 2037201 2037600 0 0 0 0 0 0 0 4 0 1 4 0 0 1 0 2 5
1 5095 2037601 2038000 0 0 0 0 0 0 0 3 0 4 4 0 0 1 3 4 5
1 5096 2038001 2038400 0 0 0 0 0 0 0 0 0 3 4 0 0 1 4 4 5
1 5097 2038401 2038800 0 0 0 0 0 0 0 0 0 3 4 0 0 1 3 3 5
1 5098 2038801 2039200 0 0 0 0 0 0 0 0 0 2 4 0 0 2 1 1 5
1 5099 2039201 2039600 0 0 0 0 0 0 0 0 0 2 3 0 0 1 0 0 4
1 5100 2039601 2040000 2 0 0 0 0 0 0 0 2 3 0 0 1 2 0 0 4
1 5101 2040001 2040400 3 1 0 0 0 0 0 0 3 3 0 0 0 2 0 0 1
1 5102 2040401 2040800 4 4 4 0 2 0 0 0 4 2 1 0 1 3 0 0 1
1 5103 2040801 2041200 4 3 1 0 0 0 0 0 4 2 4 0 1 1 2 1 1
1 5104 2041201 2041600 1 0 0 0 0 0 0 0 3 3 4 0 0 1 2 2 5
1 5105 2041601 2042000 0 0 0 0 0 0 0 0 4 1 4 0 0 1 0 0 5
1 5106 2042001 2042400 0 0 0 0 0 0 0 0 4 2 4 0 1 1 0 0 5
1 5107 2042401 2042800 0 0 0 0 0 0 0 0 3 3 4 0 1 2 2 0 5
1 5108 2042801 2043200 0 0 0 0 0 0 0 0 2 2 4 0 0 1 0 0 5
1 5109 2043201 2043600 0 0 0 0 0 0 0 0 4 2 4 0 2 2 0 0 5
1 5110 2043601 2044000 0 0 0 0 0 0 0 0 4 4 4 0 2 3 4 4 5
1 5111 2044001 2044400 0 0 0 0 0 0 0 3 2 4 4 0 2 2 3 4 5
1 5112 2044401 2044800 0 0 0 0 0 0 0 4 0 2 4 0 0 1 4 4 5
1 5113 2044801 2045200 0 0 0 0 0 0 0 4 0 3 4 0 0 1 4 4 5
1 5114 2045201 2045600 0 0 0 0 0 0 0 4 0 4 4 0 1 1 4 4 5
1 5115 2045601 2046000 0 0 0 0 0 0 0 4 0 3 4 0 3 1 1 4 5
1 5116 2046001 2046400 0 0 0 0 2 0 0 4 0 4 4 0 3 3 0 4 5
1 5117 2046401 2046800 0 0 0 0 0 0 0 4 0 4 4 0 4 4 0 4 5
1 5118 2046801 2047200 0 0 2 0 3 0 0 3 0 4 4 0 2 4 0 4 5
1 5119 2047201 2047600 0 0 1 0 0 0 0 2 0 3 4 0 0 1 0 3 5
1 5120 2047601 2048000 1 3 3 0 0 0 0 1 2 3 4 0 1 4 0 3 1
1 5121 2048001 2048400 4 4 4 0 0 0 0 3 4 2 4 0 0 2 0 4 1
1 5122 2048401 2048800 4 4 2 0 0 0 0 1 4 4 4 0 0 2 0 2 1
1 5123 2048801 2049200 4 4 0 0 0 0 0 4 3 3 2 0 0 2 0 4 1
1 5124 2049201 2049600 1 1 0 0 0 0 0 0 0 1 0 0 0 0 0 1 4
1 5125 2049601 2050000 0 0 0 0 0 0 0 0 0 2 3 0 0 3 0 4 5
1 5126 2050001 2050400 0 0 0 0 0 0 0 0 0 3 4 0 2 2 0 1 5
1 5127 2050401 2050800 0 0 0 0 0 0 0 3 0 3 4 0 1 2 0 4 5
1 5128 2050801 2051200 0 0 0 0 0 0 0 1 4 3 4 0 0 0 0 3 5
1 5129 2051201 2051600 4 3 0 0 0 0 0 0 4 4 4 0 0 1 3 3 1
1 5130 2051601 2052000 4 4 0 0 0 0 0 0 4 2 1 0 0 1 0 0 1
1 5131 2052001 2052400 0 2 0 0 0 0 0 0 3 2 0 0 0 2 0 0 4
1 5132 2052401 2052800 0 0 0 0 0 0 0 0 0 3 0 0 0 1 0 2 4
1 5133 2052801 2053200 0 0 0 0 0 0 0 3 0 4 1 0 0 2 0 4 5
1 5134 2053201 2053600 0 0 0 0 0 0 0 4 2 3 4 0 0 0 0 4 5
1 5135 2053601 2054000 0 0 0 0 0 0 0 1 3 4 4 0 3 2 0 4 5
1 5136 2054001 2054400 0 0 0 0 0 0 0 2 4 3 4 0 1 2 0 3 5
1 5137 2054401 2054800 0 2 2 0 0 0 0 0 4 3 4 0 0 1 0 0 1
1 5138 2054801 2055200 0 4 3 0 0 0 0 0 4 1 0 0 0 3 0 0 1
1 5139 2055201 2055600 0 2 1 0 0 0 0 0 2 2 0 0 0 1 0 0 4
1 5140 2055601 2056000 0 0 0 0 0 0 0 0 0 2 0 0 0 1 0 0 4
1 5141 2056001 2056400 0 0 0 0 0 0 0 0 0 3 1 0 0 2 0 4 2
1 5142 2056401 2056800 0 0 0 0 0 0 0 3 0 3 1 0 1 3 0 0 4
1 5143 2056801 2057200 0 0 0 0 0 0 0 1 0 4 4 0 0 2 0 0 5
1 5144 2057201 2057600 0 0 0 0 0 0 0 2 0 4 4 0 0 1 2 2 5
1 5145 2057601 2058000 0 0 0 0 0 0 0 4 4 3 4 0 0 1 4 3 5
1 5146 2058001 2058400 0 0 0 0 0 0 0 1 3 4 4 0 0 1 4 3 5
1 5147 2058401 2058800 0 0 0 0 0 0 0 0 3 3 4 0 0 2 3 3 5
1 5148 2058801 2059200 0 0 0 0 0 0 0 0 0 4 4 0 0 2 0 0 5
1 5149 2059201 2059600 2 0 0 0 0 0 0 0 1 4 4 0 0 3 1 1 5
1 5150 2059601 2060000 4 4 3 0 1 0 0 0 4 4 2 0 0 3 4 4 1
1 5151 2060001 2060400 4 4 3 0 2 0 0 0 3 3 0 0 0 3 2 2 1
1 5152 2060401 2060800 1 0 0 0 0 0 0 0 0 1 1 0 0 0 0 0 4
1 5153 2060801 2061200 0 0 0 0 0 0 0 0 0 3 4 0 0 1 0 1 5
1 5154 2061201 2061600 0 0 0 0 0 0 0 2 0 2 4 0 0 1 0 4 5
1 5155 2061601 2062000 0 0 0 0 0 0 0 2 0 2 4 0 1 3 0 4 5
1 5156 2062001 2062400 0 0 0 0 0 0 0 4 1 4 4 0 0 2 3 4 5
1 5157 2062401 2062800 0 0 0 0 0 0 0 4 2 2 4 0 0 1 0 2 5
1 5158 2062801 2063200 0 0 0 0 0 0 0 0 1 4 4 0 0 1 0 3 5
1 5159 2063201 2063600 0 0 0 0 0 0 0 0 3 3 4 0 0 1 4 4 5
1 5160 2063601 2064000 0 0 0 0 0 0 0 0 0 3 4 0 0 0 0 0 4
1 5161 2064001 2064400 0 0 0 0 0 0 0 0 1 4 4 0 0 1 4 3 5
1 5162 2064401 2064800 0 0 0 0 0 0 0 0 4 4 4 0 0 1 2 0 5
1 5163 2064801 2065200 0 0 0 0 0 0 0 0 4 2 4 0 0 1 1 0 5
1 5164 2065201 2065600 0 0 0 0 0 0 0 0 3 2 4 0 0 2 2 0 5
1 5165 2065601 2066000 0 0 0 0 0 0 0 0 4 2 4 0 1 1 2 2 5
1 5166 2066001 2066400 1 0 0 0 0 0 0 0 3 2 4 0 1 2 2 2 5
1 5167 2066401 2066800 4 1 0 0 0 0 0 0 4 4 4 0 0 3 3 0 1
1 5168 2066801 2067200 4 4 3 0 0 0 0 0 4 3 4 0 0 3 4 0 1
1 5169 2067201 2067600 4 4 3 0 0 0 0 0 4 2 4 0 0 4 1 0 1
1 5170 2067601 2068000 4 4 4 0 0 0 0 0 4 2 4 0 0 2 3 0 1
1 5171 2068001 2068400 3 3 0 0 0 0 0 0 4 3 4 0 0 1 3 2 1
1 5172 2068401 2068800 0 0 0 0 0 0 0 0 4 4 4 0 0 2 2 2 5
1 5173 2068801 2069200 0 0 0 0 0 0 0 1 2 2 4 0 0 0 2 2 5
1 5174 2069201 2069600 0 0 0 0 0 0 0 3 4 2 4 0 0 1 4 4 5
1 5175 2069601 2070000 0 0 0 0 0 0 0 4 0 3 1 0 0 1 3 4 2
1 5176 2070001 2070400 0 0 0 0 0 0 0 1 0 3 1 0 1 3 0 2 4
1 5177 2070401 2070800 0 0 0 0 0 0 0 0 0 3 2 0 0 3 0 0 4
1 5178 2070801 2071200 4 4 4 0 0 0 0 0 4 4 0 0 0 1 0 0 1
1 5179 2071201 2071600 3 3 0 0 0 0 0 1 4 4 4 0 0 2 4 4 5
1 5180 2071601 2072000 3 0 0 0 3 0 0 4 4 4 4 0 0 1 4 4 5
1 5181 2072001 2072400 1 0 0 0 0 0 0 3 0 2 4 0 1 2 4 4 5
1 5182 2072401 2072800 0 0 0 0 0 0 0 4 0 3 4 0 0 2 4 4 5
1 5183 2072801 2073200 0 0 0 0 0 0 0 4 0 4 4 0 0 2 4 4 5
1 5184 2073201 2073600 0 0 0 0 0 0 0 0 0 2 4 0 0 1 2 3 5
1 5185 2073601 2074000 0 0 0 0 0 0 0 0 0 2 1 0 1 1 1 1 4
1 5186 2074001 2074400 0 0 0 0 0 0 0 0 0 3 0 0 0 1 4 2 2
1 5187 2074401 2074800 0 0 0 0 0 0 0 0 0 1 0 0 0 3 4 1 2
1 5188 2074801 2075200 0 0 0 0 0 0 0 0 0 2 0 0 1 1 4 4 2
1 5189 2075201 2075600 0 0 0 0 0 0 0 0 0 4 0 0 3 3 4 4 2
1 5190 2075601 2076000 0 0 0 0 0 0 0 0 0 3 0 0 4 2 3 3 2
1 5191 2076001 2076400 0 0 0 0 0 0 0 0 0 3 0 0 2 3 0 3 2
1 5192 2076401 2076800 2 4 0 0 0 0 0 3 3 2 2 0 0 1 0 2 1
1 5193 2076801 2077200 4 4 4 0 0 0 0 4 4 4 2 0 0 4 0 4 1
1 5194 2077201 2077600 4 4 0 0 0 0 0 4 3 2 0 0 0 2 0 4 1
1 5195 2077601 2078000 0 4 0 0 0 0 0 2 0 4 0 0 1 1 0 1 4
1 5196 2078001 2078400 0 0 0 0 0 0 0 0 0 0 0 0 0 1 0 0 4
1 5197 2078401 2078800 0 0 0 0 0 0 0 0 0 1 0 0 0 0 0 0 4
1 5198 2078801 2079200 0 0 0 0 0 0 0 0 0 3 0 0 0 1 0 0 4
1 5199 2079201 2079600 0 0 0 0 0 0 0 4 0 2 0 0 0 0 0 3 4
1 5200 2079601 2080000 0 0 0 0 0 0 0 3 0 2 0 0 0 1 2 2 2
1 5201 2080001 2080400 0 0 0 0 0 0 0 1 0 2 1 0 0 0 3 3 2
1 5202 2080401 2080800 0 0 0 0 0 0 0 0 1 2 0 0 0 2 3 3 2
1 5203 2080801 2081200 1 0 0 0 0 0 0 0 4 3 0 0 0 1 1 0 4
1 5204 2081201 2081600 4 4 0 0 0 0 0 0 3 4 0 0 1 2 0 0 1
1 5205 2081601 2082000 4 4 0 0 0 0 0 0 4 3 0 0 1 2 0 0 1
1 5206 2082001 2082400 0 0 0 0 0 0 0 0 0 0 0 0 0 1 0 0 4
1 5207 2082401 2082800 0 0 0 0 0 0 0 0 0 2 0 0 0 1 0 0 4
1 5208 2082801 2083200 0 0 0 0 0 0 0 0 0 1 0 0 0 0 0 0 4
1 5209 2083201 2083600 0 3 0 0 0 0 0 0 1 3 1 0 0 1 0 0 4
1 5210 2083601 2084000 3 4 2 0 0 0 0 0 4 2 4 0 0 1 0 0 1
1 5211 2084001 2084400 1 1 0 0 0 0 0 0 4 3 4 0 0 1 0 0 5
1 5212 2084401 2084800 0 0 0 0 0 0 0 0 1 3 4 0 2 1 0 0 5
1 5213 2084801 2085200 0 0 0 0 0 0 0 3 2 3 4 0 2 3 4 4 5
1 5214 2085201 2085600 0 0 0 0 0 0 0 4 1 2 4 0 2 1 3 4 5
1 5215 2085601 2086000 0 0 0 0 0 0 0 4 0 2 4 0 0 1 0 2 5
1 5216 2086001 2086400 0 0 0 0 0 0 0 3 0 3 4 0 0 1 0 3 5
1 5217 2086401 2086800 0 0 0 0 0 0 0 3 0 4 1 0 2 4 0 3 5
1 5218 2086801 2087200 0 2 0 0 0 0 0 1 1 3 0 0 0 0 0 1 4
1 5219 2087201 2087600 3 4 3 0 0 0 0 0 4 1 2 0 0 0 0 0 1
1 5220 2087601 2088000 3 1 1 0 0 0 0 0 4 2 4 0 0 1 0 0 1
1 5221 2088001 2088400 0 0 0 0 0 0 0 0 0 2 4 0 1 0 0 2 5
1 5222 2088401 2088800 0 0 0 0 0 0 0 1 4 2 4 0 1 2 0 4 5
1 5223 2088801 2089200 0 0 0 0 0 0 0 3 0 1 3 0 0 1 0 4 5
1 5224 2089201 2089600 0 0 0 0 0 0 0 2 0 0 0 0 1 2 0 4 4
1 5225 2089601 2090000 0 0 0 0 0 0 0 0 0 2 0 0 0 1 0 2 4
1 5226 2090001 2090400 3 2 2 0 3 0 0 3 1 1 0 0 0 1 0 3 1
1 5227 2090401 2090800 4 4 4 0 4 0 3 3 4 4 0 0 0 0 0 4 1
1 5228 2090801 2091200 4 4 4 0 3 0 3 3 3 4 0 0 0 2 0 4 1
1 5229 2091201 2091600 4 3 2 0 0 0 4 0 1 1 0 0 0 1 0 3 1
1 5230 2091601 2092000 0 0 0 0 0 0 3 0 0 2 0 0 0 1 1 3 2
1 5231 2092001 2092400 0 0 0 0 0 0 4 0 0 4 0 0 1 3 4 4 2
1 5232 2092401 2092800 0 0 0 0 0 0 3 0 0 2 0 0 0 2 3 3 2
1 5233 2092801 2093200 0 0 0 0 0 0 0 0 0 2 0 0 0 2 0 0 4
1 5234 2093201 2093600 0 0 0 0 0 0 0 2 0 3 2 0 0 1 0 4 5
1 5235 2093601 2094000 0 0 0 0 0 0 0 4 0 3 4 0 0 1 0 3 5
1 5236 2094001 2094400 0 0 0 0 0 0 0 3 0 3 4 0 0 1 0 3 5
1 5237 2094401 2094800 0 0 0 0 0 0 0 1 0 1 4 0 0 1 1 1 5
1 5238 2094801 2095200 0 0 0 0 0 0 0 0 3 1 4 0 0 1 1 1 5
1 5239 2095201 2095600 1 1 0 0 0 0 0 0 2 3 4 0 0 1 0 0 5
1 5240 2095601 2096000 4 4 3 0 1 0 0 0 4 4 4 0 0 1 0 0 1
1 5241 2096001 2096400 4 4 4 0 0 0 0 0 4 4 1 0 0 1 0 0 1
1 5242 2096401 2096800 1 0 1 0 0 0 0 0 0 1 1 0 0 0 0 0 4
1 5243 2096801 2097200 0 0 0 0 0 0 0 0 0 2 0 0 0 0 0 0 4
1 5244 2097201 2097600 0 0 0 0 0 0 0 0 0 2 0 0 0 1 3 4 2
1 5245 2097601 2098000 0 0 0 0 0 0 0 0 0 3 3 0 1 2 2 3 5
1 5246 2098001 2098400 0 0 0 0 0 0 0 4 0 3 4 0 1 1 4 4 5
1 5247 2098401 2098800 0 0 0 0 0 0 0 4 0 3 4 0 0 1 3 4 5
1 5248 2098801 2099200 0 0 0 0 0 0 0 4 0 4 4 0 1 1 2 3 5
1 5249 2099201 2099600 0 0 0 0 0 0 0 4 0 4 4 0 0 1 4 4 5
1 5250 2099601 2100000 0 0 0 0 0 0 0 1 0 1 4 0 0 3 3 3 5
1 5251 2100001 2100400 0 0 0 0 0 0 0 4 0 1 4 0 3 4 4 4 5
1 5252 2100401 2100800 0 0 0 0 0 0 0 4 3 4 4 0 3 1 4 3 5
1 5253 2100801 2101200 0 0 0 0 0 0 0 4 1 4 4 0 1 2 4 3 5
1 5254 2101201 2101600 0 0 0 0 0 0 0 1 1 3 4 0 0 1 3 3 5
1 5255 2101601 2102000 0 0 0 0 0 0 0 0 2 2 4 0 0 1 0 0 5
1 5256 2102001 2102400 0 0 0 0 0 0 0 0 2 3 4 0 0 1 0 0 5
1 5257 2102401 2102800 3 2 0 0 0 0 0 0 4 4 4 0 1 1 0 0 1
1 5258 2102801 2103200 4 4 3 0 0 0 0 0 4 4 2 0 0 3 0 0 1
1 5259 2103201 2103600 3 3 1 0 0 0 0 0 3 2 0 0 0 2 0 0 1
1 5260 2103601 2104000 0 0 0 0 0 0 0 0 0 2 0 0 0 1 0 0 4
1 5261 2104001 2104400 0 0 0 0 0 0 0 0 0 1 0 0 0 1 0 0 4
1 5262 2104401 2104800 0 0 0 0 0 0 0 0 0 2 0 0 0 1 0 0 4
1 5263 2104801 2105200 1 2 3 0 0 0 0 0 1 2 0 0 0 1 0 0 4
1 5264 2105201 2105600 4 4 4 0 4 0 0 0 4 3 3 0 0 2 0 0 1
1 5265 2105601 2106000 4 4 4 0 2 0 0 0 4 2 4 0 0 2 0 0 1
1 5266 2106001 2106400 0 1 0 0 0 0 0 3 1 4 4 0 0 2 0 2 5
1 5267 2106401 2106800 0 0 0 0 0 0 0 1 0 3 3 0 0 1 0 2 5
1 5268 2106801 2107200 0 0 0 0 0 0 0 0 0 4 0 0 0 3 0 4 2
1 5269 2107201 2107600 0 0 0 0 0 0 0 0 0 1 0 0 0 1 0 4 4
1 5270 2107601 2108000 0 0 0 0 0 0 0 0 0 2 0 0 0 2 0 0 4
1 5271 2108001 2108400 0 0 0 0 0 0 0 0 0 2 0 0 0 1 0 0 4
1 5272 2108401 2108800 2 3 2 0 0 0 0 0 3 3 0 0 0 1 0 0 1
1 5273 2108801 2109200 3 4 4 0 2 0 0 0 4 3 3 0 0 1 0 0 1
1 5274 2109201 2109600 4 4 0 0 2 0 0 0 4 4 4 0 0 2 0 0 1
1 5275 2109601 2110000 2 1 0 0 0 0 0 0 3 2 4 0 0 2 0 0 5
1 5276 2110001 2110400 0 0 0 0 0 0 0 2 3 4 4 0 0 1 0 0 5
1 5277 2110401 2110800 0 0 0 0 0 0 0 0 0 3 2 0 0 3 0 4 5
1 5278 2110801 2111200 0 0 0 0 0 0 0 0 0 2 0 0 0 1 0 3 4
1 5279 2111201 2111600 0 0 0 0 0 0 0 0 0 2 0 0 0 2 0 1 4
1 5280 2111601 2112000 0 0 0 0 0 0 0 0 0 2 4 0 0 1 0 3 5
1 5281 2112001 2112400 0 0 0 0 0 0 0 3 0 4 4 0 1 4 0 4 5
1 5282 2112401 2112800 0 0 0 0 0 0 0 3 0 3 4 0 2 3 0 4 5
1 5283 2112801 2113200 0 0 0 0 0 0 0 2 3 2 4 0 1 2 0 2 5
1 5284 2113201 2113600 0 0 0 0 0 0 0 0 4 3 4 0 0 1 0 3 5
1 5285 2113601 2114000 3 3 2 0 0 0 0 0 4 4 4 0 0 3 0 0 1
1 5286 2114001 2114400 1 4 3 0 0 0 0 0 4 4 4 0 0 2 0 0 1
1 5287 2114401 2114800 0 3 3 0 2 0 0 0 2 2 1 0 0 1 0 0 1
1 5288 2114801 2115200 0 0 0 0 0 0 0 0 0 0 0 0 0 1 0 1 4
1 5289 2115201 2115600 0 0 0 0 0 0 0 0 0 3 1 0 1 1 0 4 2
1 5290 2115601 2116000 0 0 0 0 0 0 0 2 0 2 4 0 0 1 0 4 5
1 5291 2116001 2116400 0 0 0 0 0 0 0 3 0 2 4 0 0 1 0 4 5
1 5292 2116401 2116800 0 0 0 0 0 0 0 4 0 2 4 0 0 1 0 2 5
1 5293 2116801 2117200 0 0 0 0 0 0 0 2 0 1 4 0 0 0 1 1 5
1 5294 2117201 2117600 0 0 0 0 0 0 0 4 0 1 4 0 0 1 1 2 5
1 5295 2117601 2118000 0 0 0 0 0 0 0 0 1 2 4 0 0 0 0 2 5
1 5296 2118001 2118400 0 0 0 0 0 0 0 0 4 3 4 0 1 1 2 2 5
1 5297 2118401 2118800 0 0 0 0 0 0 0 0 4 2 4 0 1 1 4 4 5
1 5298 2118801 2119200 0 0 0 0 0 0 0 0 4 1 4 0 0 2 3 4 5
1 5299 2119201 2119600 0 0 0 0 0 0 0 0 3 1 4 0 1 1 0 0 5
1 5300 2119601 2120000 1 0 0 0 0 0 0 0 3 2 4 0 0 0 0 0 5
1 5301 2120001 2120400 4 3 1 0 0 0 0 0 4 2 4 0 0 2 2 0 1
1 5302 2120401 2120800 3 4 3 0 0 0 0 0 4 3 1 0 0 1 0 0 1
1 5303 2120801 2121200 0 4 2 0 1 0 0 0 4 3 1 0 0 1 0 0 1
1 5304 2121201 2121600 4 4 4 0 3 0 0 0 4 4 4 0 0 2 0 1 1
1 5305 2121601 2122000 3 2 0 0 2 0 0 0 4 3 4 0 1 1 1 4 5
1 5306 2122001 2122400 3 0 0 0 0 0 0 0 2 2 4 0 0 1 2 4 5
1 5307 2122401 2122800 0 0 0 0 0 0 0 0 4 4 4 0 1 3 0 0 5
1 5308 2122801 2123200 0 0 0 0 0 0 0 0 1 3 4 0 0 1 0 0 5
1 5309 2123201 2123600 0 0 0 0 0 0 0 0 0 1 4 0 0 1 0 0 4
1 5310 2123601 2124000 0 0 0 0 0 0 0 0 0 1 2 0 0 0 0 0 4
1 5311 2124001 2124400 0 0 0 0 0 0 0 0 0 3 0 0 0 0 0 0 4
1 5312 2124401 2124800 0 0 0 0 0 0 0 0 0 1 0 0 0 1 0 0 4
1 5313 2124801 2125200 0 0 0 0 0 0 0 0 0 3 0 0 0 0 0 0 4
1 5314 2125201 2125600 3 0 0 0 0 0 0 0 0 3 0 0 0 1 0 0 4
1 5315 2125601 2126000 0 0 0 0 0 0 0 0 0 1 0 0 0 1 0 0 4
1 5316 2126001 2126400 0 0 0 0 0 0 0 0 0 1 1 0 0 1 0 1 4
1 5317 2126401 2126800 0 0 0 0 0 0 0 0 0 2 0 0 1 2 4 4 2
1 5318 2126801 2127200 0 0 0 0 0 0 0 0 0 3 0 0 0 1 1 0 4
1 5319 2127201 2127600 0 0 0 0 0 0 0 0 0 2 1 0 0 1 0 0 4
1 5320 2127601 2128000 3 0 0 0 0 0 0 0 0 4 0 0 1 2 3 3 2
1 5321 2128001 2128400 1 0 0 0 0 0 0 0 0 1 1 0 0 3 1 1 4
1 5322 2128401 2128800 0 0 0 0 0 0 0 0 0 1 0 0 0 0 0 0 4
1 5323 2128801 2129200 0 0 0 0 0 0 0 0 0 2 0 0 0 3 1 1 4
1 5324 2129201 2129600 0 0 0 0 0 0 0 0 0 2 0 0 0 2 4 4 2
1 5325 2129601 2130000 0 0 0 0 0 0 0 0 0 2 0 0 0 0 0 0 4
1 5326 2130001 2130400 0 0 0 0 0 0 0 0 0 2 0 0 0 1 0 4 4
1 5327 2130401 2130800 0 0 0 0 0 0 0 3 0 4 4 0 0 2 0 4 5
1 5328 2130801 2131200 0 0 0 0 0 0 0 4 0 2 4 0 0 0 0 4 5
1 5329 2131201 2131600 0 0 0 0 0 0 0 4 0 2 4 0 0 1 0 4 5
1 5330 2131601 2132000 2 0 0 0 0 0 0 4 0 2 4 0 1 2 0 4 5
1 5331 2132001 2132400 2 0 0 0 0 0 0 4 0 4 4 0 3 2 1 4 5
1 5332 2132401 2132800 0 0 0 0 0 0 0 4 0 3 4 0 1 1 4 4 5
1 5333 2132801 2133200 0 0 0 0 0 0 0 1 2 3 4 0 0 1 0 3 5
1 5334 2133201 2133600 0 0 0 0 0 0 0 0 3 1 4 0 0 1 1 1 5
1 5335 2133601 2134000 0 0 0 0 0 0 0 0 4 2 4 0 1 1 2 2 5
1 5336 2134001 2134400 2 0 0 0 0 0 0 0 4 3 4 0 2 3 3 2 5
1 5337 2134401 2134800 4 0 0 0 0 0 0 0 4 4 4 0 0 0 4 4 5
1 5338 2134801 2135200 4 4 3 0 0 0 0 0 4 4 4 0 0 2 3 1 1
1 5339 2135201 2135600 4 4 4 0 3 0 0 0 4 3 4 0 1 2 3 0 1
1 5340 2135601 2136000 2 3 4 0 0 0 0 0 4 2 4 0 0 2 0 0 1
1 5341 2136001 2136400 0 2 2 0 0 0 0 0 4 3 4 0 0 0 0 0 1
1 5342 2136401 2136800 0 0 0 0 0 0 0 0 2 3 4 0 0 1 3 3 5
1 5343 2136801 2137200 0 0 0 0 0 0 0 0 1 3 4 0 1 2 2 3 5
1 5344 2137201 2137600 0 0 0 0 1 0 0 3 0 3 4 0 0 1 4 4 5
1 5345 2137601 2138000 0 0 0 0 2 0 0 0 0 3 0 0 1 2 0 0 4
1 5346 2138001 2138400 0 0 0 0 0 0 0 0 0 2 1 0 0 1 4 4 2
1 5347 2138401 2138800 0 0 0 0 0 0 0 0 0 4 0 0 0 2 4 4 2
1 5348 2138801 2139200 3 0 0 0 0 0 0 3 0 4 0 0 1 3 4 4 2
1 5349 2139201 2139600 0 0 0 0 0 0 0 0 0 4 0 0 2 1 4 4 2
1 5350 2139601 2140000 0 0 0 0 0 0 3 0 0 4 0 0 0 2 4 4 2
1 5351 2140001 2140400 0 0 0 0 0 0 3 0 0 4 0 0 0 1 4 4 2
1 5352 2140401 2140800 0 0 0 0 0 0 0 0 0 4 0 0 0 2 4 4 2
1 5353 2140801 2141200 0 0 0 0 0 0 0 0 0 2 0 0 0 0 0 0 4
1 5354 2141201 2141600 0 0 0 0 0 0 0 0 0 2 0 0 0 2 0 2 4
1 5355 2141601 2142000 0 0 0 0 0 0 0 0 0 2 0 0 0 3 0 0 4
1 5356 2142001 2142400 0 0 0 0 0 0 0 0 0 1 0 0 0 1 0 0 4
1 5357 2142401 2142800 0 0 0 0 0 0 0 0 0 2 0 0 0 1 0 0 4
1 5358 2142801 2143200 0 0 0 0 0 0 0 0 0 2 1 0 0 1 0 0 4
1 5359 2143201 2143600 4 0 3 0 0 0 3 0 0 4 0 0 0 2 4 4 2
1 5360 2143601 2144000 3 0 0 0 0 0 3 0 0 2 0 0 0 2 2 2 2
1 5361 2144001 2144400 0 0 0 0 0 0 0 0 0 2 0 0 0 0 0 0 4
1 5362 2144401 2144800 0 0 0 0 0 0 0 0 0 1 0 0 0 0 0 0 4
1 5363 2144801 2145200 0 0 0 0 0 0 0 0 0 1 0 0 0 1 0 0 4
1 5364 2145201 2145600 0 0 0 0 0 0 0 0 0 2 0 0 0 1 0 0 4
1 5365 2145601 2146000 0 0 0 0 0 0 0 0 0 2 0 0 0 0 0 0 4
1 5366 2146001 2146400 0 0 0 0 0 0 2 0 0 1 0 0 0 0 2 0 4
1 5367 2146401 2146800 0 0 0 0 0 0 0 0 0 2 0 0 0 0 0 0 4
1 5368 2146801 2147200 0 0 0 0 0 0 0 0 0 4 0 0 0 0 0 0 4
1 5369 2147201 2147600 0 0 0 0 0 0 0 0 0 3 0 0 0 2 0 0 4
1 5370 2147601 2148000 0 0 0 0 0 0 0 0 0 1 0 0 0 1 0 0 4
1 5371 2148001 2148400 0 0 0 0 0 0 1 0 0 1 0 0 0 2 0 0 4
1 5372 2148401 2148800 0 0 0 0 3 0 4 0 0 4 0 0 0 2 4 4 2
1 5373 2148801 2149200 0 0 0 0 1 0 4 0 0 1 0 0 0 1 4 3 2
1 5374 2149201 2149600 0 0 0 0 0 0 4 0 0 3 0 0 0 2 3 3 2
1 5375 2149601 2150000 0 0 0 0 0 0 2 0 0 0 0 0 0 1 0 0 4
1 5376 2150001 2150400 0 0 0 0 0 0 2 0 0 1 0 0 0 0 0 0 4
1 5377 2150401 2150800 0 0 0 0 0 0 0 0 0 4 0 0 0 0 4 4 2
1 5378 2150801 2151200 0 0 0 0 3 0 0 3 0 4 1 0 0 1 4 4 2
1 5379 2151201 2151600 3 0 0 0 3 0 0 3 3 2 4 0 1 2 4 4 5
1 5380 2151601 2152000 4 3 3 0 4 0 0 1 3 3 2 0 0 1 4 4 1
1 5381 2152001 2152400 4 4 4 0 4 0 0 1 4 4 0 0 0 2 4 3 1
1 5382 2152401 2152800 1 4 1 0 1 0 0 0 1 2 0 0 0 3 0 0 1
1 5383 2152801 2153200 4 4 3 0 0 0 0 0 3 4 4 0 0 1 0 0 1
1 5384 2153201 2153600 4 4 1 0 0 0 0 0 4 4 4 0 0 0 0 0 1
1 5385 2153601 2154000 2 2 0 0 0 0 0 0 4 4 4 0 0 1 0 1 1
1 5386 2154001 2154400 0 0 0 0 0 0 0 3 4 2 4 1 0 1 0 4 5
1 5387 2154401 2154800 0 0 0 0 0 0 0 1 2 4 4 0 0 3 0 4 5
1 5388 2154801 2155200 1 0 0 0 0 0 0 0 0 2 4 0 0 1 0 4 5
1 5389 2155201 2155600 4 2 3 0 2 0 0 0 4 4 4 0 0 4 0 4 1
1 5390 2155601 2156000 3 4 4 0 4 0 0 0 3 2 2 0 0 2 0 2 1
1 5391 2156001 2156400 1 1 1 0 1 0 0 0 0 3 0 0 0 2 2 2 2
1 5392 2156401 2156800 3 0 0 0 4 0 0 0 0 2 0 0 0 2 4 4 2
1 5393 2156801 2157200 0 0 0 0 0 2 2 0 0 3 0 1 0 3 4 4 2
1 5394 2157201 2157600 0 0 0 3 0 2 1 0 0 1 0 4 0 0 2 1 3
1 5395 2157601 2158000 0 0 0 0 0 0 0 0 0 3 0 4 0 1 4 4 6
1 5396 2158001 2158400 0 0 0 0 0 0 0 0 0 3 0 1 1 1 3 4 2
1 5397 2158401 2158800 0 0 0 0 0 0 0 0 0 1 4 0 1 1 0 2 5
1 5398 2158801 2159200 0 0 0 0 0 0 0 0 0 4 4 0 1 2 0 1 5
1 5399 2159201 2159600 1 0 0 0 0 0 0 0 2 4 4 0 0 3 0 3 5
1 5400 2159601 2160000 4 3 3 0 0 0 0 0 4 4 4 0 0 3 0 4 1
1 5401 2160001 2160400 4 4 4 0 4 0 0 0 4 4 4 0 0 2 0 4 1
1 5402 2160401 2160800 3 4 3 0 1 0 0 0 4 3 1 0 0 1 0 0 1
1 5403 2160801 2161200 0 2 0 0 0 0 0 0 0 1 0 0 0 1 0 1 4
1 5404 2161201 2161600 0 0 0 0 0 0 0 0 0 4 0 0 0 1 0 4 2
1 5405 2161601 2162000 0 0 0 0 0 0 0 2 1 3 0 0 0 1 0 4 2
1 5406 2162001 2162400 1 0 0 0 0 0 0 0 3 3 4 0 0 1 0 4 5
1 5407 2162401 2162800 4 4 1 0 0 0 0 0 4 4 3 0 0 3 0 3 1
1 5408 2162801 2163200 4 4 4 0 0 0 0 0 4 3 0 0 0 2 0 0 1
1 5409 2163201 2163600 0 1 0 0 0 0 0 0 0 3 0 0 0 2 0 0 4
1 5410 2163601 2164000 0 0 0 0 0 0 0 0 0 1 0 0 0 2 0 0 4
1 5411 2164001 2164400 0 0 0 0 0 0 0 0 0 2 1 0 0 1 0 0 4
1 5412 2164401 2164800 3 2 0 0 0 0 0 3 0 3 0 0 0 1 0 0 4
1 5413 2164801 2165200 3 2 0 0 0 0 0 3 0 4 0 0 0 1 0 0 4
1 5414 2165201 2165600 0 0 0 0 0 0 0 0 0 1 0 0 0 1 0 0 4
1 5415 2165601 2166000 0 0 0 0 0 0 0 0 0 2 0 0 0 1 0 0 4
1 5416 2166001 2166400 0 0 0 0 0 0 0 0 0 1 0 0 0 0 0 0 4
1 5417 2166401 2166800 0 0 0 0 0 0 0 0 0 3 0 0 0 1 2 2 2
1 5418 2166801 2167200 0 0 0 0 0 0 0 0 0 3 0 0 0 2 1 1 4
1 5419 2167201 2167600 0 0 0 0 0 0 0 0 0 4 0 0 0 2 0 0 4
1 5420 2167601 2168000 4 0 0 0 0 0 0 0 0 4 0 0 0 3 4 0 2
1 5421 2168001 2168400 3 0 0 0 0 0 0 0 0 4 0 0 0 2 3 0 2
1 5422 2168401 2168800 4 2 0 0 0 0 0 0 4 3 0 0 0 1 0 0 1
1 5423 2168801 2169200 4 3 0 0 0 0 0 0 3 2 2 0 0 1 0 0 1
1 5424 2169201 2169600 1 0 0 0 0 0 0 0 0 3 4 0 1 2 0 4 5
1 5425 2169601 2170000 0 1 0 0 0 0 0 0 1 2 1 0 0 0 0 1 4
1 5426 2170001 2170400 4 4 4 0 0 0 0 0 4 4 0 0 0 1 0 0 1
1 5427 2170401 2170800 3 4 4 0 2 0 0 0 4 3 2 0 1 3 2 2 1
1 5428 2170801 2171200 0 1 1 0 0 0 0 0 3 3 4 0 0 2 4 4 5
1 5429 2171201 2171600 0 0 0 0 0 0 0 0 0 1 4 0 0 2 1 3 5
1 5430 2171601 2172000 0 0 0 0 0 0 0 0 0 3 4 0 0 2 0 4 5
1 5431 2172001 2172400 0 0 0 0 0 0 0 0 0 1 0 0 0 1 0 3 4
1 5432 2172401 2172800 0 0 0 0 0 0 0 0 0 0 0 0 0 0 0 0 0
1 5433 2172801 2173200 0 0 0 0 0 0 0 0 0 1 0 0 0 1 0 2 4
1 5434 2173201 2173600 0 0 0 0 0 0 0 0 0 2 0 0 0 0 0 1 4
1 5435 2173601 2174000 0 2 0 0 0 0 0 0 2 1 0 0 0 1 0 0 4
1 5436 2174001 2174400 2 4 2 0 0 0 1 0 4 2 0 0 0 2 0 0 1
1 5437 2174401 2174800 4 4 4 0 0 0 2 0 4 3 0 0 0 1 0 0 1
1 5438 2174801 2175200 2 3 0 0 0 0 0 0 2 1 1 0 1 3 0 0 1
1 5439 2175201 2175600 0 0 0 0 0 0 0 0 0 2 0 0 0 1 0 0 4
1 5440 2175601 2176000 0 0 0 0 0 0 0 0 0 2 0 0 0 0 0 0 4
1 5441 2176001 2176400 0 0 0 0 0 0 0 0 0 2 0 0 0 2 0 0 4
1 5442 2176401 2176800 0 0 0 0 0 0 0 0 0 3 0 0 0 1 0 0 4
1 5443 2176801 2177200 0 0 0 0 0 0 0 0 0 0 0 0 0 0 0 0 0
1 5444 2177201 2177600 0 0 0 0 0 0 0 0 0 1 0 0 0 1 0 0 4
1 5445 2177601 2178000 0 0 0 0 0 0 0 0 0 3 0 0 1 2 0 2 4
1 5446 2178001 2178400 0 0 0 0 0 0 0 0 0 1 0 0 0 2 0 2 4
1 5447 2178401 2178800 0 0 0 0 0 0 0 0 0 4 3 0 0 2 0 4 5
1 5448 2178801 2179200 0 0 0 0 0 0 0 0 0 3 4 0 0 1 0 4 5
1 5449 2179201 2179600 0 0 0 0 0 0 0 3 0 3 4 0 0 4 0 4 5
1 5450 2179601 2180000 0 0 0 0 0 0 0 1 0 3 4 0 1 2 0 2 5
1 5451 2180001 2180400 0 0 0 0 0 0 0 0 3 2 4 1 1 2 0 4 5
1 5452 2180401 2180800 0 0 0 0 0 0 0 0 4 2 4 0 3 2 0 4 5
1 5453 2180801 2181200 0 0 0 0 0 0 0 0 4 3 4 0 0 1 0 4 5
1 5454 2181201 2181600 0 0 0 0 0 0 0 0 3 4 4 0 0 1 0 4 5
1 5455 2181601 2182000 0 0 0 0 0 0 0 0 4 2 4 1 0 2 3 3 5
1 5456 2182001 2182400 0 0 0 0 0 0 0 0 4 2 4 0 1 3 4 4 5
1 5457 2182401 2182800 0 0 0 0 0 0 0 0 4 2 4 0 2 4 4 4 5
1 5458 2182801 2183200 2 1 0 0 0 0 0 0 4 2 4 0 0 1 3 2 5
1 5459 2183201 2183600 4 4 2 0 0 0 0 0 4 3 4 0 0 3 0 2 1
1 5460 2183601 2184000 4 4 4 0 0 0 0 0 4 4 2 0 0 3 0 0 1
1 5461 2184001 2184400 2 3 1 0 0 0 0 0 4 3 0 0 0 2 0 0 1
1 5462 2184401 2184800 4 1 0 0 0 0 0 0 3 3 0 0 0 1 0 0 1
1 5463 2184801 2185200 1 0 0 0 0 0 0 0 3 4 4 0 0 1 0 0 5
1 5464 2185201 2185600 0 0 0 0 0 0 0 0 4 3 4 0 1 1 2 0 5
1 5465 2185601 2186000 0 0 0 0 0 0 0 0 0 3 4 0 0 2 3 0 5
1 5466 2186001 2186400 0 0 0 0 0 0 0 2 4 4 4 0 1 1 4 4 5
1 5467 2186401 2186800 0 0 0 0 0 0 0 4 0 2 4 0 0 3 3 4 5
1 5468 2186801 2187200 0 0 0 0 0 0 0 1 0 1 1 0 1 1 0 0 4
1 5469 2187201 2187600 0 0 0 0 0 0 0 0 0 1 0 0 0 1 0 0 4
1 5470 2187601 2188000 0 3 3 0 3 0 0 0 2 2 0 0 0 0 0 2 1
1 5471 2188001 2188400 3 4 4 0 4 0 0 0 3 2 0 0 0 3 0 4 1
1 5472 2188401 2188800 0 2 1 0 2 0 0 0 0 1 0 0 0 1 0 0 4
1 5473 2188801 2189200 0 0 0 0 0 0 0 0 0 1 0 0 0 0 0 0 4
1 5474 2189201 2189600 0 0 0 0 0 0 0 0 0 3 0 0 0 1 0 0 4
1 5475 2189601 2190000 0 0 0 0 0 0 0 0 0 1 0 0 0 1 0 0 4
1 5476 2190001 2190400 2 0 4 0 0 0 0 0 0 3 0 0 0 3 0 3 2
1 5477 2190401 2190800 2 0 3 0 0 0 0 0 0 3 0 0 0 2 0 2 4
1 5478 2190801 2191200 0 0 0 0 0 0 0 0 0 2 0 0 0 1 0 0 4
1 5479 2191201 2191600 0 0 0 0 0 0 0 0 0 0 0 0 0 0 0 0 0
1 5480 2191601 2192000 0 0 0 0 0 0 0 0 0 1 1 0 0 1 0 0 4
1 5481 2192001 2192400 0 0 0 0 0 0 0 1 0 3 4 0 0 2 0 3 5
1 5482 2192401 2192800 0 0 0 0 2 0 0 2 1 3 4 0 0 1 0 3 5
1 5483 2192801 2193200 2 3 3 0 3 0 0 0 4 3 4 0 0 4 0 0 1
1 5484 2193201 2193600 3 4 4 0 4 0 2 0 4 4 4 0 0 2 0 0 1
1 5485 2193601 2194000 2 4 3 0 2 0 2 0 4 2 3 0 0 2 0 0 1
1 5486 2194001 2194400 0 0 0 0 0 0 0 0 0 1 0 0 0 1 0 3 4
1 5487 2194401 2194800 2 2 4 0 2 0 0 0 0 3 0 0 0 1 0 4 1
1 5488 2194801 2195200 4 4 4 0 3 0 0 4 3 3 0 0 0 1 0 4 1
1 5489 2195201 2195600 4 3 4 0 3 0 0 4 0 2 0 0 0 1 0 4 1
1 5490 2195601 2196000 3 1 1 0 0 0 0 1 0 4 0 0 0 1 0 2 4
1 5491 2196001 2196400 0 0 0 0 0 0 0 0 0 1 0 0 0 1 0 0 4
1 5492 2196401 2196800 0 0 0 0 0 0 0 0 0 1 0 0 0 1 0 1 4
1 5493 2196801 2197200 0 0 0 0 0 0 0 0 0 2 0 0 0 2 0 1 4
1 5494 2197201 2197600 0 0 0 0 0 0 0 0 0 0 0 0 0 1 0 0 4
1 5495 2197601 2198000 0 0 0 0 0 0 0 0 0 0 0 0 0 0 0 0 0
1 5496 2198001 2198400 0 0 0 0 0 0 0 0 0 3 0 0 0 1 3 3 2
1 5497 2198401 2198800 0 0 0 0 0 0 0 0 0 4 0 0 0 2 3 4 2
1 5498 2198801 2199200 1 0 0 0 0 0 0 0 0 2 0 0 0 1 2 2 2
1 5499 2199201 2199600 4 0 0 0 0 0 0 0 0 2 0 0 0 2 4 0 2
1 5500 2199601 2200000 4 0 0 0 0 0 0 0 0 2 0 0 0 1 2 0 4
1 5501 2200001 2200400 3 4 2 0 2 0 0 0 4 3 0 0 0 1 0 0 1
1 5502 2200401 2200800 3 3 3 0 2 0 0 0 4 4 3 0 0 2 0 2 1
1 5503 2200801 2201200 0 0 0 0 0 0 0 0 3 3 4 0 0 2 0 2 5
1 5504 2201201 2201600 0 0 0 0 0 0 0 0 0 1 0 0 0 1 0 0 4
1 5505 2201601 2202000 0 0 0 0 0 0 0 0 0 1 0 0 0 1 0 0 4
1 5506 2202001 2202400 0 0 0 0 0 0 0 0 0 2 0 0 0 2 0 0 4
1 5507 2202401 2202800 0 0 0 0 0 0 3 0 0 2 0 0 1 1 3 2 2
1 5508 2202801 2203200 0 0 0 0 0 0 1 0 0 2 0 0 0 1 1 1 4
1 5509 2203201 2203600 0 0 0 0 0 0 0 0 0 2 0 0 0 1 0 0 4
1 5510 2203601 2204000 0 0 0 0 0 0 0 0 0 0 0 0 0 1 0 0 4
1 5511 2204001 2204400 1 1 0 0 0 0 0 0 0 1 0 0 0 1 0 0 4
1 5512 2204401 2204800 4 4 0 0 0 0 0 0 4 2 0 0 0 1 4 4 1
1 5513 2204801 2205200 2 2 0 0 0 0 0 0 0 3 0 0 1 1 2 2 2
1 5514 2205201 2205600 0 0 0 0 0 0 0 0 0 3 0 0 0 4 4 4 2
1 5515 2205601 2206000 0 0 0 0 0 0 0 0 0 1 0 0 0 0 2 2 4
1 5516 2206001 2206400 0 0 0 0 0 0 0 0 0 3 0 0 1 2 4 4 2
1 5517 2206401 2206800 0 0 0 0 0 0 0 0 0 4 0 0 1 2 4 4 2
1 5518 2206801 2207200 0 0 0 0 0 0 0 0 0 1 0 0 0 0 0 1 4
1 5519 2207201 2207600 0 0 0 0 0 0 0 0 0 1 0 0 0 1 0 0 4
1 5520 2207601 2208000 0 0 0 0 0 0 0 0 0 3 0 0 0 0 2 2 2
1 5521 2208001 2208400 0 0 0 0 0 0 0 0 0 1 0 0 0 1 2 2 4
1 5522 2208401 2208800 0 0 0 0 3 0 0 0 0 1 0 0 0 0 0 2 4
1 5523 2208801 2209200 0 0 0 0 0 0 0 0 0 2 2 0 0 2 2 3 2
1 5524 2209201 2209600 0 0 0 0 0 0 0 3 0 3 4 0 0 0 4 4 5
1 5525 2209601 2210000 0 0 0 0 0 0 0 4 0 3 4 0 0 1 4 4 5
1 5526 2210001 2210400 0 0 0 0 0 0 0 4 0 3 4 0 1 2 4 4 5
1 5527 2210401 2210800 0 0 0 0 0 0 0 4 4 4 4 0 1 1 4 4 5
1 5528 2210801 2211200 0 0 0 0 0 0 0 2 2 3 4 0 0 1 1 1 5
1 5529 2211201 2211600 3 4 4 0 3 0 0 0 4 3 2 0 0 1 0 3 1
1 5530 2211601 2212000 3 4 4 0 4 0 0 0 4 4 0 0 0 0 0 0 1
1 5531 2212001 2212400 4 4 4 0 0 0 0 0 4 3 0 0 0 3 0 0 1
1 5532 2212401 2212800 1 2 1 0 0 0 0 0 1 1 0 0 0 1 0 0 4
1 5533 2212801 2213200 0 0 0 0 0 0 0 0 0 0 0 0 0 0 0 0 0
1 5534 2213201 2213600 0 0 0 0 0 0 0 0 0 2 0 0 0 1 0 0 4
1 5535 2213601 2214000 0 0 0 0 0 0 0 0 0 3 0 0 0 2 0 3 4
1 5536 2214001 2214400 0 0 0 0 0 0 0 0 0 3 0 0 0 0 0 3 4
1 5537 2214401 2214800 0 0 0 0 0 0 0 0 0 2 0 0 0 0 0 0 4
1 5538 2214801 2215200 0 1 0 0 0 0 0 0 1 1 0 0 0 1 0 0 4
1 5539 2215201 2215600 3 4 3 0 0 0 0 0 4 4 0 0 0 2 0 0 1
1 5540 2215601 2216000 3 3 2 0 0 0 0 0 4 2 4 0 0 2 0 0 1
1 5541 2216001 2216400 1 0 0 0 0 0 0 0 0 1 4 0 0 0 0 1 4
1 5542 2216401 2216800 0 0 0 0 0 0 0 0 0 4 4 0 0 1 0 4 5
1 5543 2216801 2217200 0 0 0 0 0 0 0 0 0 2 4 0 0 1 0 2 5
1 5544 2217201 2217600 0 0 0 0 0 0 0 3 0 3 4 0 0 2 0 4 5
1 5545 2217601 2218000 0 0 0 0 0 0 0 4 0 4 4 0 0 0 2 4 5
1 5546 2218001 2218400 1 0 0 0 2 0 0 2 4 4 4 0 1 3 4 4 5
1 5547 2218401 2218800 3 3 2 0 3 0 0 1 4 4 4 0 0 2 4 4 1
1 5548 2218801 2219200 4 4 2 0 4 0 0 0 4 3 2 0 1 2 1 1 1
1 5549 2219201 2219600 3 3 0 0 3 0 0 0 1 2 0 0 0 1 0 0 1
1 5550 2219601 2220000 1 0 0 0 0 0 0 0 0 2 0 0 0 0 0 0 4
1 5551 2220001 2220400 0 0 0 0 0 0 0 0 0 1 0 0 0 1 0 0 4
1 5552 2220401 2220800 0 0 0 0 0 0 0 0 0 1 0 0 0 1 0 4 4
1 5553 2220801 2221200 0 0 0 0 0 0 0 0 0 3 2 0 0 1 0 2 4
1 5554 2221201 2221600 0 0 0 0 0 0 0 0 1 2 4 0 1 1 0 3 5
1 5555 2221601 2222000 4 4 0 0 1 0 0 0 4 4 4 0 0 1 0 4 1
1 5556 2222001 2222400 4 4 4 0 4 0 0 0 4 4 0 0 0 1 0 1 1
1 5557 2222401 2222800 4 4 4 0 4 0 0 0 4 3 0 0 0 3 0 0 1
1 5558 2222801 2223200 1 1 1 0 2 0 0 0 1 2 0 0 0 2 0 0 4
1 5559 2223201 2223600 0 0 0 0 0 0 0 0 0 1 0 0 0 0 0 0 4
1 5560 2223601 2224000 2 3 1 0 2 0 0 0 1 1 0 0 0 1 0 0 1
1 5561 2224001 2224400 4 4 4 0 4 0 0 0 4 4 0 0 0 1 0 0 1
1 5562 2224401 2224800 4 3 3 0 3 0 0 0 1 3 0 0 0 3 0 2 1
1 5563 2224801 2225200 4 3 4 0 3 0 0 0 0 4 0 0 0 4 0 4 1
1 5564 2225201 2225600 2 0 2 0 1 0 0 0 0 2 0 0 0 1 0 2 4
1 5565 2225601 2226000 1 3 1 0 0 0 0 0 1 2 1 0 0 2 0 0 4
1 5566 2226001 2226400 4 4 4 0 3 0 0 0 4 4 0 0 0 3 0 0 1
1 5567 2226401 2226800 4 4 4 0 4 0 0 1 4 2 0 0 0 1 0 1 1
1 5568 2226801 2227200 4 4 4 0 4 0 0 4 4 4 0 0 1 4 0 4 1
1 5569 2227201 2227600 3 4 2 0 2 0 0 3 1 1 0 0 0 3 0 3 1
1 5570 2227601 2228000 4 4 4 0 3 0 0 4 1 3 0 0 0 2 0 3 1
1 5571 2228001 2228400 4 4 4 0 3 0 0 3 4 4 0 0 0 1 0 4 1
1 5572 2228401 2228800 4 3 3 0 1 0 0 3 0 3 0 0 0 1 0 4 1
1 5573 2228801 2229200 4 0 0 0 0 0 0 0 0 4 0 0 1 3 0 4 2
1 5574 2229201 2229600 0 0 0 0 0 0 0 0 0 1 0 0 0 1 0 2 4
1 5575 2229601 2230000 0 0 0 0 0 0 0 0 0 2 0 0 0 1 0 0 4
1 5576 2230001 2230400 0 0 0 0 0 0 0 2 0 2 0 0 0 0 0 0 4
1 5577 2230401 2230800 0 0 0 0 0 0 0 0 0 3 0 0 1 1 0 0 4
1 5578 2230801 2231200 0 0 0 0 0 0 0 0 0 2 0 0 0 1 0 0 4
1 5579 2231201 2231600 0 0 0 0 0 0 0 0 0 3 0 0 0 1 0 0 4
1 5580 2231601 2232000 0 0 0 0 0 0 0 0 0 4 0 0 0 1 0 0 4
1 5581 2232001 2232400 0 0 0 0 0 0 0 0 0 3 0 0 0 2 4 0 2
1 5582 2232401 2232800 2 0 0 0 0 0 0 0 4 3 0 0 0 1 2 0 4
1 5583 2232801 2233200 3 0 0 0 0 0 0 0 3 4 0 0 0 2 2 0 1
1 5584 2233201 2233600 0 0 0 0 0 0 0 0 0 0 0 0 0 1 0 0 4
1 5585 2233601 2234000 0 0 0 0 0 0 0 0 0 1 0 2 0 0 0 0 4
1 5586 2234001 2234400 0 0 0 0 0 2 0 0 0 0 0 3 0 0 0 0 6
1 5587 2234401 2234800 0 0 0 0 0 0 0 0 0 0 0 0 0 0 0 0 0
1 5588 2234801 2235200 0 0 0 0 0 0 0 0 0 0 0 2 0 0 0 0 4
1 5589 2235201 2235600 0 0 0 0 0 0 0 0 0 1 0 0 0 0 0 0 4
1 5590 2235601 2236000 0 0 0 0 0 0 0 0 0 3 0 0 0 1 0 3 4
1 5591 2236001 2236400 0 0 0 0 0 0 0 0 0 3 0 0 0 3 0 3 4
1 5592 2236401 2236800 0 0 0 0 0 0 0 0 0 3 0 0 0 0 0 3 4
1 5593 2236801 2237200 0 0 0 0 0 0 0 0 0 1 0 0 0 0 0 0 4
1 5594 2237201 2237600 0 0 0 0 0 0 0 0 0 2 0 0 0 1 0 0 4
1 5595 2237601 2238000 0 0 0 0 0 0 0 0 0 3 0 0 0 1 0 0 4
1 5596 2238001 2238400 1 3 1 0 0 0 0 0 2 2 1 0 0 0 0 0 1
1 5597 2238401 2238800 4 4 4 0 0 0 0 4 4 2 0 0 0 1 0 0 1
1 5598 2238801 2239200 4 4 3 0 0 0 0 3 4 4 1 0 0 1 0 0 1
1 5599 2239201 2239600 4 4 4 0 0 0 0 3 4 2 0 0 0 1 0 1 1
1 5600 2239601 2240000 3 4 4 0 0 0 0 2 1 1 0 0 0 2 0 3 1
1 5601 2240001 2240400 0 0 0 0 0 0 0 0 0 2 0 0 1 2 0 0 4
1 5602 2240401 2240800 0 0 0 0 0 0 0 0 0 1 0 0 1 1 0 2 4
1 5603 2240801 2241200 0 0 0 0 0 0 0 0 0 2 0 0 1 2 0 3 4
1 5604 2241201 2241600 0 0 0 0 0 0 0 0 0 2 0 0 0 2 0 0 4
1 5605 2241601 2242000 0 0 0 0 0 0 0 0 0 2 0 0 0 1 0 0 4
1 5606 2242001 2242400 0 0 0 0 0 0 0 0 0 2 0 0 0 1 0 1 4
1 5607 2242401 2242800 0 0 0 0 0 0 0 0 0 3 0 0 1 4 0 4 2
1 5608 2242801 2243200 0 0 0 0 0 0 0 2 0 2 1 0 0 1 1 2 4
1 5609 2243201 2243600 0 0 0 0 0 0 0 4 0 4 1 0 0 1 4 4 2
1 5610 2243601 2244000 1 0 0 0 0 0 0 2 0 4 3 0 0 1 1 2 5
1 5611 2244001 2244400 4 3 1 0 0 0 0 0 4 3 0 0 0 1 2 2 1
1 5612 2244401 2244800 4 4 4 0 3 0 0 0 4 3 0 0 0 2 0 0 1
1 5613 2244801 2245200 2 2 1 0 1 0 0 0 3 2 0 0 0 2 0 0 1
1 5614 2245201 2245600 0 0 0 0 0 0 0 0 0 0 0 0 0 2 0 0 4
1 5615 2245601 2246000 0 0 0 0 0 0 0 0 0 3 0 0 0 2 0 2 4
1 5616 2246001 2246400 0 0 0 0 0 0 0 0 0 4 2 0 1 2 0 4 5
1 5617 2246401 2246800 0 0 0 0 0 0 0 0 0 0 4 0 0 1 0 0 4
1 5618 2246801 2247200 0 0 0 0 0 0 0 0 1 2 4 0 2 2 0 2 5
1 5619 2247201 2247600 2 0 0 0 0 0 0 0 1 4 4 0 0 1 0 2 5
1 5620 2247601 2248000 4 2 3 0 2 0 0 0 4 4 4 0 0 1 0 4 1
1 5621 2248001 2248400 4 4 4 0 3 0 0 0 4 3 4 0 0 2 0 3 1
1 5622 2248401 2248800 4 4 4 0 4 0 0 0 4 3 2 0 0 2 0 0 1
1 5623 2248801 2249200 4 4 3 0 4 0 0 0 4 4 0 0 1 3 0 0 1
1 5624 2249201 2249600 4 4 4 0 4 0 3 0 4 3 4 0 0 2 0 2 1
1 5625 2249601 2250000 4 4 3 0 3 0 0 0 4 4 4 0 1 4 0 4 1
1 5626 2250001 2250400 2 4 0 0 0 0 0 0 2 2 4 0 1 2 0 1 1
1 5627 2250401 2250800 0 0 0 0 0 0 0 0 0 1 1 0 0 3 0 0 4
1 5628 2250801 2251200 0 0 0 0 2 0 0 0 0 2 0 0 0 0 0 0 4
1 5629 2251201 2251600 0 0 0 0 1 0 0 4 0 3 0 0 0 2 2 0 2
1 5630 2251601 2252000 0 0 0 0 0 0 0 1 0 3 1 0 2 3 4 3 2
1 5631 2252001 2252400 0 0 0 0 0 0 0 2 0 4 0 0 0 2 3 0 2
1 5632 2252401 2252800 0 0 0 0 0 0 0 1 0 4 0 0 0 1 0 0 4
1 5633 2252801 2253200 0 0 0 0 0 0 0 0 0 4 0 0 1 2 0 0 4
1 5634 2253201 2253600 0 0 0 0 0 0 0 0 0 3 0 0 0 2 0 0 4
1 5635 2253601 2254000 0 0 0 0 0 0 0 0 0 2 0 0 0 1 0 0 4
1 5636 2254001 2254400 0 0 0 0 0 0 0 0 0 3 0 0 0 0 0 0 4
1 5637 2254401 2254800 0 0 0 0 0 0 0 0 0 1 0 0 0 0 0 0 4
1 5638 2254801 2255200 0 0 0 0 0 0 0 0 0 4 0 0 1 2 4 0 2
1 5639 2255201 2255600 3 0 0 0 0 0 0 0 0 3 0 0 0 1 4 0 2
1 5640 2255601 2256000 1 0 0 0 3 0 0 0 0 4 2 0 0 2 4 3 2
1 5641 2256001 2256400 0 0 0 0 1 0 0 0 0 2 1 0 0 1 4 4 2
1 5642 2256401 2256800 0 0 0 0 0 0 0 0 0 3 0 0 0 1 2 3 2
1 5643 2256801 2257200 0 0 0 0 0 0 0 0 0 2 0 0 0 0 0 0 4
1 5644 2257201 2257600 0 0 0 0 0 0 0 0 0 3 0 0 0 1 0 0 4
1 5645 2257601 2258000 0 0 0 0 0 0 0 2 0 3 0 0 0 2 0 4 2
1 5646 2258001 2258400 0 0 0 0 3 0 0 4 0 3 3 0 3 3 0 4 5
1 5647 2258401 2258800 0 0 0 0 0 0 0 4 1 3 4 0 0 2 0 4 5
1 5648 2258801 2259200 0 0 0 0 0 0 0 4 4 2 4 0 0 2 0 4 5
1 5649 2259201 2259600 3 0 0 0 0 0 0 1 4 2 4 0 0 1 0 0 5
1 5650 2259601 2260000 2 4 0 0 0 0 0 0 3 2 2 0 0 1 0 0 1
1 5651 2260001 2260400 0 2 0 0 0 0 0 0 2 1 0 0 0 0 0 0 4
1 5652 2260401 2260800 0 0 0 0 3 0 0 1 0 3 0 0 0 3 2 3 2
1 5653 2260801 2261200 0 0 0 0 3 0 0 3 0 3 2 0 2 3 4 4 2
1 5654 2261201 2261600 0 0 0 0 0 0 0 3 0 3 4 1 1 1 2 3 5
1 5655 2261601 2262000 0 0 0 0 0 0 0 0 4 2 4 0 1 0 0 3 5
1 5656 2262001 2262400 0 2 0 0 1 0 0 0 4 3 4 0 0 1 0 4 5
1 5657 2262401 2262800 3 4 4 0 3 0 0 0 4 2 4 0 0 1 0 0 1
1 5658 2262801 2263200 3 3 0 0 0 0 0 0 3 2 0 0 0 1 1 0 1
1 5659 2263201 2263600 4 4 0 0 0 0 0 0 4 4 0 0 0 1 4 0 1
1 5660 2263601 2264000 1 0 0 0 0 0 0 0 0 3 0 0 0 1 3 3 2
1 5661 2264001 2264400 0 0 0 0 0 0 0 0 0 4 0 0 1 3 4 4 2
1 5662 2264401 2264800 0 0 0 0 0 0 0 0 0 3 0 0 0 2 0 1 4
1 5663 2264801 2265200 0 0 0 0 0 0 0 4 0 1 2 0 0 1 3 4 5
1 5664 2265201 2265600 0 0 0 0 0 0 0 0 0 1 4 0 0 1 2 2 5
1 5665 2265601 2266000 0 0 3 0 0 0 0 2 0 4 4 0 1 4 3 4 5
1 5666 2266001 2266400 0 0 0 0 0 0 0 0 0 3 4 0 0 0 0 2 5
1 5667 2266401 2266800 1 0 0 0 0 0 0 1 0 3 4 0 0 0 0 3 5
1 5668 2266801 2267200 4 0 2 0 0 0 0 4 0 3 4 0 0 2 4 4 5
1 5669 2267201 2267600 0 0 1 0 0 0 0 1 0 4 4 0 0 1 3 3 5
1 5670 2267601 2268000 1 0 0 0 0 0 0 2 1 4 4 0 1 2 4 4 5
1 5671 2268001 2268400 3 0 0 0 0 0 0 2 3 4 4 0 0 2 3 3 5
1 5672 2268401 2268800 1 2 0 0 0 0 0 0 0 1 3 0 0 1 0 0 4
1 5673 2268801 2269200 2 3 0 0 0 0 0 0 0 2 0 0 1 1 0 0 4
1 5674 2269201 2269600 0 0 0 0 0 0 0 0 0 0 0 0 0 0 0 0 0
1 5675 2269601 2270000 1 0 0 0 0 0 0 0 0 1 0 0 0 3 0 2 4
1 5676 2270001 2270400 2 0 0 0 0 0 0 0 0 4 0 0 0 2 0 2 4
1 5677 2270401 2270800 0 0 0 0 0 0 0 0 0 2 0 0 0 1 0 0 4
1 5678 2270801 2271200 0 0 0 0 0 0 0 0 0 2 0 0 1 2 2 0 4
1 5679 2271201 2271600 0 0 0 0 0 0 0 0 0 1 3 0 0 0 0 0 4
1 5680 2271601 2272000 0 0 0 0 0 0 0 0 0 2 4 0 2 3 0 0 5
1 5681 2272001 2272400 0 0 0 0 0 0 0 1 0 1 4 0 1 1 0 0 4
1 5682 2272401 2272800 0 0 0 0 0 0 0 2 0 3 3 0 2 1 3 3 5
1 5683 2272801 2273200 0 0 0 0 0 0 0 4 0 4 0 0 0 1 4 2 2
1 5684 2273201 2273600 0 0 0 0 0 0 0 3 0 3 0 0 1 1 2 0 4
1 5685 2273601 2274000 0 0 0 0 0 0 0 4 0 3 0 0 1 1 4 3 2
1 5686 2274001 2274400 0 0 0 0 0 0 0 3 0 3 0 0 0 0 4 4 2
1 5687 2274401 2274800 0 0 0 0 0 0 0 0 0 3 0 0 0 2 3 3 2
1 5688 2274801 2275200 4 0 0 0 0 0 0 0 0 2 0 0 0 1 0 2 4
1 5689 2275201 2275600 4 0 0 0 0 0 0 2 0 3 0 0 0 3 0 4 2
1 5690 2275601 2276000 2 0 0 0 0 0 0 0 0 0 0 0 0 0 0 1 4
1 5691 2276001 2276400 4 0 1 0 0 0 0 0 0 3 0 0 0 1 0 2 4
1 5692 2276401 2276800 3 0 2 0 0 0 0 0 0 3 3 0 1 1 2 4 5
1 5693 2276801 2277200 2 0 0 0 0 0 0 3 0 4 1 0 0 2 3 4 2
1 5694 2277201 2277600 0 0 0 0 0 0 0 0 0 1 0 0 0 0 0 0 4
1 5695 2277601 2278000 3 3 3 0 0 0 0 0 3 1 1 0 0 1 0 0 1
1 5696 2278001 2278400 3 4 2 0 0 0 0 0 4 3 4 0 0 1 0 0 1
1 5697 2278401 2278800 4 2 0 0 0 0 0 0 4 1 4 0 0 1 0 0 1
1 5698 2278801 2279200 1 0 0 0 0 0 0 0 2 3 4 0 0 3 3 3 5
1 5699 2279201 2279600 0 0 0 0 0 0 0 3 1 3 4 0 0 0 0 4 5
1 5700 2279601 2280000 0 0 0 0 0 0 0 2 0 2 4 0 0 1 0 4 5
1 5701 2280001 2280400 0 0 0 0 0 0 0 0 0 2 4 0 0 0 0 2 5
1 5702 2280401 2280800 0 0 0 0 0 0 0 0 0 1 2 0 0 1 0 3 4
1 5703 2280801 2281200 1 0 0 0 0 0 0 0 0 3 0 0 0 1 0 1 4
1 5704 2281201 2281600 4 0 3 0 0 0 3 0 0 3 0 0 0 1 4 4 2
1 5705 2281601 2282000 4 0 4 0 0 0 4 0 0 4 0 0 0 1 4 4 2
1 5706 2282001 2282400 4 3 4 0 0 0 4 0 0 2 0 0 0 1 4 4 2
1 5707 2282401 2282800 4 0 2 0 0 0 3 0 0 2 0 0 0 1 3 3 2
1 5708 2282801 2283200 0 0 0 0 0 0 0 0 0 4 0 0 0 1 0 0 4
1 5709 2283201 2283600 0 0 0 0 0 0 0 0 0 1 0 0 0 1 0 0 4
1 5710 2283601 2284000 0 0 0 0 0 0 0 0 0 1 0 0 0 0 0 0 4
1 5711 2284001 2284400 0 0 0 0 0 0 0 0 0 2 0 0 0 1 0 1 4
1 5712 2284401 2284800 0 0 0 0 0 0 0 0 0 3 0 0 0 1 0 2 4
1 5713 2284801 2285200 0 0 0 0 0 0 0 0 0 1 0 0 0 2 0 0 4
1 5714 2285201 2285600 0 0 0 0 0 0 0 0 0 2 0 0 0 1 0 0 4
1 5715 2285601 2286000 0 0 0 0 0 0 0 0 0 1 0 0 0 1 0 0 4
1 5716 2286001 2286400 0 0 0 0 0 0 0 0 0 1 0 0 0 1 0 0 4
1 5717 2286401 2286800 3 0 0 0 0 0 0 0 0 2 0 0 1 3 4 4 2
1 5718 2286801 2287200 4 2 1 0 0 0 0 0 3 2 1 0 0 1 4 1 1
1 5719 2287201 2287600 1 4 1 0 0 0 0 0 4 1 0 0 0 1 4 0 1
1 5720 2287601 2288000 0 0 2 0 0 0 0 0 2 2 0 0 0 0 2 0 4
1 5721 2288001 2288400 0 0 0 0 0 0 0 0 0 1 0 0 0 1 4 4 2
1 5722 2288401 2288800 0 0 0 0 0 0 0 0 0 2 0 0 1 1 1 0 4
1 5723 2288801 2289200 0 0 0 0 0 0 0 0 0 3 0 0 0 1 3 0 4
1 5724 2289201 2289600 0 0 0 0 0 0 0 0 0 3 0 0 1 0 2 0 4
1 5725 2289601 2290000 0 0 0 0 0 0 0 0 0 2 0 0 0 1 0 0 4
1 5726 2290001 2290400 0 0 0 0 0 0 2 0 0 2 0 0 0 1 4 3 2
1 5727 2290401 2290800 0 0 0 0 0 0 1 0 0 4 0 0 0 1 4 4 2
1 5728 2290801 2291200 0 0 0 0 0 0 0 0 0 2 0 0 0 0 2 2 4
1 5729 2291201 2291600 2 3 0 0 0 0 0 0 3 1 0 0 0 1 0 0 1
1 5730 2291601 2292000 4 4 2 0 2 0 0 0 4 0 0 0 0 0 0 0 1
1 5731 2292001 2292400 4 3 0 0 2 0 0 0 4 0 0 0 0 0 0 0 1
1 5732 2292401 2292800 3 0 0 0 0 0 0 0 4 2 1 0 0 0 2 2 1
1 5733 2292801 2293200 0 0 0 0 0 0 0 0 4 3 4 0 1 2 3 3 5
1 5734 2293201 2293600 0 0 0 0 0 0 0 2 0 2 4 0 0 0 3 3 5
1 5735 2293601 2294000 0 0 0 0 0 0 0 3 0 2 1 0 0 1 0 1 4
1 5736 2294001 2294400 0 0 0 0 0 0 0 4 0 2 0 0 0 1 0 3 4
1 5737 2294401 2294800 0 0 0 0 0 0 0 1 0 2 0 0 0 0 1 3 4
1 5738 2294801 2295200 0 0 0 0 0 0 0 0 0 4 0 0 0 4 4 4 2
1 5739 2295201 2295600 0 0 0 0 0 0 0 0 0 3 0 0 2 2 0 3 4
1 5740 2295601 2296000 0 0 0 0 0 0 0 0 0 3 0 0 0 2 2 4 2
1 5741 2296001 2296400 0 0 0 0 1 0 0 0 0 2 0 0 0 1 4 4 2
1 5742 2296401 2296800 0 0 0 0 0 0 0 1 0 3 1 0 0 2 0 2 4
1 5743 2296801 2297200 0 0 0 0 0 0 0 4 0 2 0 0 0 0 0 3 4
1 5744 2297201 2297600 0 0 0 0 0 0 0 4 0 3 3 0 1 1 2 3 5
1 5745 2297601 2298000 0 0 0 0 0 0 0 4 3 2 4 0 1 1 4 4 5
1 5746 2298001 2298400 2 0 0 0 0 0 0 0 3 2 4 0 1 1 2 3 5
1 5747 2298401 2298800 4 1 0 0 0 0 0 0 4 0 0 0 0 0 0 0 1
1 5748 2298801 2299200 4 4 2 0 4 0 0 0 4 0 0 0 0 0 0 0 1
1 5749 2299201 2299600 3 4 0 0 1 0 0 0 4 2 0 0 0 1 0 0 1
1 5750 2299601 2300000 0 0 0 0 0 0 0 0 0 1 0 0 0 1 0 1 4
1 5751 2300001 2300400 0 0 0 0 0 0 0 0 0 1 0 0 0 1 0 1 4
1 5752 2300401 2300800 0 0 0 0 0 0 0 0 0 1 0 0 0 1 0 0 4
1 5753 2300801 2301200 0 0 0 0 0 0 0 0 0 2 0 0 0 2 0 0 4
1 5754 2301201 2301600 0 1 0 0 0 0 0 0 0 1 0 0 0 2 0 0 4
1 5755 2301601 2302000 3 4 2 0 0 0 0 0 0 2 0 0 0 1 0 3 1
1 5756 2302001 2302400 1 1 0 0 0 0 0 0 0 2 0 0 0 0 0 0 4
1 5757 2302401 2302800 0 0 0 0 0 0 0 0 0 2 0 0 0 0 0 0 4
1 5758 2302801 2303200 0 0 0 0 0 0 0 0 0 0 0 0 0 0 0 0 0
1 5759 2303201 2303600 0 0 0 0 0 0 0 0 0 1 0 0 0 0 0 0 4
1 5760 2303601 2304000 0 0 0 0 0 0 0 0 0 2 0 0 0 1 0 0 4
1 5761 2304001 2304400 0 0 0 0 0 0 0 0 0 3 0 0 0 1 0 0 4
1 5762 2304401 2304800 1 0 0 0 0 0 0 0 0 1 0 0 0 2 0 1 4
1 5763 2304801 2305200 1 0 0 0 0 0 0 0 0 4 0 0 0 2 0 4 2
1 5764 2305201 2305600 0 1 0 0 0 0 0 0 1 1 0 0 0 2 0 0 4
1 5765 2305601 2306000 4 4 1 0 3 0 0 0 4 3 1 0 0 2 2 3 1
1 5766 2306001 2306400 3 2 1 0 2 0 0 0 4 3 4 0 0 2 1 1 1
1 5767 2306401 2306800 0 0 0 0 0 0 0 0 3 1 4 0 1 2 3 3 5
1 5768 2306801 2307200 0 0 0 0 0 0 0 0 4 3 4 0 2 2 4 4 5
1 5769 2307201 2307600 0 0 0 0 0 0 0 0 2 3 4 0 0 1 4 4 5
1 5770 2307601 2308000 0 0 0 0 0 0 0 4 4 3 4 0 3 2 4 4 5
1 5771 2308001 2308400 0 0 0 0 0 0 0 4 1 3 4 0 2 1 3 4 5
1 5772 2308401 2308800 0 0 0 0 0 0 0 1 0 2 4 0 1 2 1 2 5
1 5773 2308801 2309200 0 0 1 0 1 0 0 1 0 4 4 0 2 3 0 4 5
1 5774 2309201 2309600 0 0 2 0 3 0 0 2 0 2 4 0 2 3 0 3 5
1 5775 2309601 2310000 0 0 0 0 0 0 0 2 0 3 4 0 1 1 1 3 5
1 5776 2310001 2310400 2 0 3 0 0 0 0 4 0 4 4 0 0 2 4 4 5
1 5777 2310401 2310800 4 0 0 0 0 0 0 3 1 4 4 0 1 2 4 4 5
1 5778 2310801 2311200 4 0 3 0 0 0 0 4 4 4 4 0 0 1 4 4 5
1 5779 2311201 2311600 4 3 4 0 3 0 0 0 4 3 4 0 0 1 4 3 1
1 5780 2311601 2312000 3 4 3 0 3 0 0 0 3 2 0 0 0 2 0 0 1
1 5781 2312001 2312400 0 1 0 0 0 0 0 0 0 3 0 0 0 1 0 0 4
1 5782 2312401 2312800 0 0 0 0 0 0 0 0 0 1 0 0 0 0 0 0 4
1 5783 2312801 2313200 0 0 0 0 0 0 0 0 0 1 0 0 0 2 0 0 4
1 5784 2313201 2313600 0 0 0 0 0 0 0 0 0 1 1 0 0 1 0 0 4
1 5785 2313601 2314000 0 0 0 0 0 0 0 2 0 4 4 0 0 2 0 3 5
1 5786 2314001 2314400 0 0 0 0 0 0 0 4 0 3 4 1 0 1 0 4 5
1 5787 2314401 2314800 0 0 0 0 0 0 0 4 0 4 4 0 0 2 0 4 5
1 5788 2314801 2315200 2 0 1 0 0 0 0 4 3 4 4 0 0 2 0 4 5
1 5789 2315201 2315600 4 3 4 0 0 0 0 1 4 4 4 0 0 3 0 4 1
1 5790 2315601 2316000 3 4 4 0 4 0 0 0 4 4 4 0 1 3 0 3 1
1 5791 2316001 2316400 3 4 3 0 3 0 0 0 4 2 2 0 0 3 0 0 1
1 5792 2316401 2316800 0 0 0 0 0 0 0 0 0 2 0 0 0 1 0 0 4
1 5793 2316801 2317200 0 0 0 0 0 0 0 0 0 1 0 0 0 0 0 0 4
1 5794 2317201 2317600 0 0 0 0 0 0 0 0 0 1 0 0 0 1 0 3 4
1 5795 2317601 2318000 0 0 0 0 0 0 0 0 0 1 0 0 0 2 0 0 4
1 5796 2318001 2318400 0 0 0 0 0 0 0 0 0 1 0 0 0 1 0 1 4
1 5797 2318401 2318800 0 0 0 0 0 0 0 0 0 4 0 0 0 0 4 3 2
1 5798 2318801 2319200 4 0 0 0 0 0 0 0 0 3 0 0 1 2 4 4 2
1 5799 2319201 2319600 1 0 0 0 0 0 0 0 0 2 0 0 3 1 3 3 2
1 5800 2319601 2320000 0 0 0 0 0 0 0 0 0 3 0 0 0 1 0 0 4
1 5801 2320001 2320400 0 0 0 0 0 0 0 0 0 3 0 0 0 0 0 0 4
1 5802 2320401 2320800 0 0 0 0 0 0 0 0 0 2 0 0 0 2 1 0 4
1 5803 2320801 2321200 0 0 0 0 0 0 0 0 0 3 0 0 0 2 3 2 2
1 5804 2321201 2321600 0 0 0 0 0 0 0 0 0 2 0 0 0 3 0 0 4
1 5805 2321601 2322000 4 0 0 0 0 0 0 0 0 2 0 0 0 4 0 3 2
1 5806 2322001 2322400 1 0 2 0 0 0 0 0 0 2 0 0 0 1 0 0 4
1 5807 2322401 2322800 0 0 0 0 0 0 0 0 0 4 1 0 0 1 1 2 2
1 5808 2322801 2323200 0 0 0 0 0 0 0 0 0 3 0 0 0 1 2 2 2
1 5809 2323201 2323600 0 0 0 0 0 0 0 0 0 2 0 0 0 1 0 0 4
1 5810 2323601 2324000 0 0 0 0 0 0 0 0 0 3 0 0 0 1 0 0 4
1 5811 2324001 2324400 0 0 0 0 0 0 0 0 0 2 0 0 0 0 3 0 4
1 5812 2324401 2324800 0 0 0 0 0 0 0 0 0 2 0 0 0 0 0 0 4
1 5813 2324801 2325200 0 0 0 0 2 0 0 0 0 2 0 0 0 1 4 0 2
1 5814 2325201 2325600 0 0 0 0 2 0 4 0 0 3 0 0 0 2 4 3 2
1 5815 2325601 2326000 0 0 0 0 0 0 0 0 0 3 0 0 0 1 2 0 4
1 5816 2326001 2326400 0 0 0 0 0 0 0 0 0 2 0 0 0 2 1 0 4
1 5817 2326401 2326800 0 0 0 0 0 0 0 0 0 3 0 0 0 2 0 0 4
1 5818 2326801 2327200 0 0 0 0 0 0 0 0 0 1 0 0 0 1 0 0 4
1 5819 2327201 2327600 0 0 0 0 0 0 0 0 0 1 0 0 0 0 0 0 4
1 5820 2327601 2328000 0 0 0 0 0 0 0 0 0 4 0 0 1 3 2 0 2
1 5821 2328001 2328400 0 0 0 0 0 0 0 0 0 4 0 0 0 1 4 3 2
1 5822 2328401 2328800 0 0 0 0 0 0 0 0 0 2 0 0 0 2 2 1 4
1 5823 2328801 2329200 0 0 0 0 0 0 0 0 0 2 0 0 0 1 0 0 4
1 5824 2329201 2329600 0 0 0 0 0 0 0 0 0 3 0 0 0 1 0 0 4
1 5825 2329601 2330000 0 0 0 0 0 0 0 0 0 3 0 0 0 0 0 0 4
1 5826 2330001 2330400 0 0 0 0 0 0 0 0 0 2 0 0 0 0 0 0 4
1 5827 2330401 2330800 0 0 0 0 0 0 0 0 0 3 0 0 1 1 1 1 4
1 5828 2330801 2331200 0 0 0 0 0 0 0 0 0 3 0 0 1 3 3 4 2
1 5829 2331201 2331600 0 0 0 0 0 0 0 2 0 4 1 0 0 2 3 4 2
1 5830 2331601 2332000 0 0 0 0 0 0 0 4 0 4 0 0 0 2 4 4 2
1 5831 2332001 2332400 0 0 0 0 0 0 0 0 2 4 1 0 0 1 2 2 2
1 5832 2332401 2332800 0 2 3 0 3 0 0 0 3 3 3 0 0 3 4 4 5
1 5833 2332801 2333200 4 4 4 0 0 0 0 0 4 1 0 0 0 2 2 2 1
1 5834 2333201 2333600 3 3 2 0 0 0 0 0 0 2 0 0 0 2 0 0 1
1 5835 2333601 2334000 0 0 0 0 0 0 0 0 0 1 0 0 0 1 0 3 4
1 5836 2334001 2334400 0 0 0 0 0 0 0 0 0 1 0 0 0 1 0 0 4
1 5837 2334401 2334800 0 0 0 0 0 0 0 0 0 1 0 0 0 0 0 1 4
1 5838 2334801 2335200 0 0 0 0 0 0 0 0 0 1 1 0 0 1 0 2 4
1 5839 2335201 2335600 0 0 0 0 0 0 0 0 0 1 0 0 0 1 0 0 4
1 5840 2335601 2336000 0 0 0 0 0 0 0 0 0 2 0 0 0 1 0 3 4
1 5841 2336001 2336400 0 0 0 0 0 0 0 0 0 1 0 0 0 1 0 4 4
1 5842 2336401 2336800 0 0 0 0 0 0 0 0 0 3 0 0 0 2 2 3 2
1 5843 2336801 2337200 0 0 0 0 0 0 0 0 0 2 0 0 0 1 4 4 2
1 5844 2337201 2337600 0 0 0 0 3 0 0 0 1 4 0 0 0 0 4 4 2
1 5845 2337601 2338000 4 1 0 0 3 0 0 0 3 3 4 0 0 2 3 3 5
1 5846 2338001 2338400 3 4 4 0 3 0 0 0 4 4 0 0 0 1 0 3 1
1 5847 2338401 2338800 0 3 2 0 0 0 0 0 1 2 0 0 0 1 0 1 4
1 5848 2338801 2339200 0 1 0 0 0 0 0 0 0 1 0 0 0 2 0 0 4
1 5849 2339201 2339600 0 1 0 0 0 0 0 0 0 1 0 0 0 0 0 0 4
1 5850 2339601 2340000 0 0 0 0 0 0 0 0 0 3 0 0 0 1 0 0 4
1 5851 2340001 2340400 0 0 0 0 0 0 0 0 0 1 0 0 0 0 0 0 4
1 5852 2340401 2340800 0 0 0 0 0 0 0 0 0 2 0 0 0 1 0 0 4
1 5853 2340801 2341200 0 0 0 0 0 0 0 0 0 1 0 0 0 1 0 0 4
1 5854 2341201 2341600 0 0 0 0 0 0 0 0 0 1 0 0 0 0 0 0 4
1 5855 2341601 2342000 0 0 0 0 0 0 0 0 0 4 0 0 1 2 0 0 4
1 5856 2342001 2342400 0 0 0 0 0 0 0 1 0 2 0 0 0 1 1 2 4
1 5857 2342401 2342800 0 0 0 0 3 0 0 4 0 3 0 1 0 2 4 4 2
1 5858 2342801 2343200 0 0 0 0 0 0 0 4 0 3 1 0 2 1 4 4 2
1 5859 2343201 2343600 2 0 0 0 0 0 0 1 2 2 0 0 0 2 3 3 2
1 5860 2343601 2344000 4 3 3 0 0 0 0 0 4 3 0 0 0 3 0 0 1
1 5861 2344001 2344400 3 4 4 0 0 0 0 0 4 3 0 0 0 2 0 0 1
1 5862 2344401 2344800 0 0 1 0 0 0 0 0 0 2 0 0 0 1 0 2 4
1 5863 2344801 2345200 0 0 0 0 0 0 0 0 0 3 0 0 0 1 0 1 4
1 5864 2345201 2345600 1 0 0 0 0 0 0 3 0 4 0 0 1 1 4 3 2
1 5865 2345601 2346000 4 0 0 0 0 0 0 1 0 4 0 0 0 0 4 4 2
1 5866 2346001 2346400 2 0 0 0 0 0 0 0 0 3 0 0 0 2 0 0 4
1 5867 2346401 2346800 0 0 0 0 0 0 0 0 0 1 0 0 1 3 0 0 4
1 5868 2346801 2347200 0 0 0 0 0 0 0 0 0 2 0 0 0 0 0 0 4
1 5869 2347201 2347600 0 0 0 0 0 0 0 0 0 3 0 0 0 2 0 0 4
1 5870 2347601 2348000 0 0 0 0 0 0 0 0 0 1 0 0 0 2 0 0 4
1 5871 2348001 2348400 0 0 0 0 0 0 0 0 0 1 0 0 0 1 0 4 4
1 5872 2348401 2348800 0 0 0 0 0 0 0 0 0 3 0 0 0 1 0 4 2
1 5873 2348801 2349200 2 3 2 0 0 0 0 0 1 0 0 0 0 0 0 0 4
1 5874 2349201 2349600 4 4 4 0 4 0 0 0 4 3 1 0 0 2 0 0 1
1 5875 2349601 2350000 4 4 4 0 4 0 0 0 4 4 4 0 0 2 0 1 1
1 5876 2350001 2350400 4 4 3 0 4 0 0 0 4 4 4 0 0 1 0 4 1
1 5877 2350401 2350800 4 3 4 0 3 0 0 0 1 4 4 0 2 3 0 4 1
1 5878 2350801 2351200 1 0 0 0 0 0 0 3 0 4 4 0 1 1 0 4 5
1 5879 2351201 2351600 0 0 0 0 0 0 0 0 0 2 3 0 0 1 0 1 4
1 5880 2351601 2352000 0 0 0 0 0 0 0 0 0 1 0 0 0 1 0 0 4
1 5881 2352001 2352400 0 0 0 0 0 0 0 0 0 3 0 0 0 2 0 3 4
1 5882 2352401 2352800 0 0 0 0 0 0 0 0 0 2 0 0 0 2 2 3 2
1 5883 2352801 2353200 0 0 0 0 0 0 1 0 0 2 0 0 0 0 0 0 4
1 5884 2353201 2353600 0 0 0 0 0 0 3 0 0 1 0 0 0 1 0 0 4
1 5885 2353601 2354000 0 0 0 0 0 0 4 0 0 2 0 0 0 1 0 0 4
1 5886 2354001 2354400 0 0 0 0 0 0 4 0 0 2 1 0 0 0 0 0 4
1 5887 2354401 2354800 0 0 0 0 0 0 4 0 0 4 0 0 0 1 3 0 2
1 5888 2354801 2355200 1 0 0 0 3 0 4 0 0 4 0 0 0 1 4 1 2
1 5889 2355201 2355600 2 1 0 0 1 0 4 0 0 4 0 0 1 3 4 4 2
1 5890 2355601 2356000 0 0 0 0 0 0 3 0 0 2 0 0 3 3 1 1 2
1 5891 2356001 2356400 0 0 0 0 0 0 3 0 0 2 0 0 0 1 0 0 4
1 5892 2356401 2356800 0 0 0 0 0 0 0 0 0 0 0 0 0 0 0 0 0
1 5893 2356801 2357200 0 0 0 0 0 0 2 0 0 1 0 0 0 1 0 0 4
1 5894 2357201 2357600 0 0 0 0 0 0 1 0 0 1 0 0 0 1 0 0 4
1 5895 2357601 2358000 0 0 0 0 0 0 2 0 0 0 0 0 0 2 0 0 4
1 5896 2358001 2358400 0 0 0 0 0 0 2 0 0 1 0 0 0 0 0 0 4
1 5897 2358401 2358800 0 0 0 0 0 0 0 0 0 0 0 0 0 0 0 0 0
1 5898 2358801 2359200 0 0 0 0 0 0 0 0 0 1 0 0 0 0 0 0 4
1 5899 2359201 2359600 0 0 0 0 0 0 0 0 0 2 0 0 0 1 0 1 4
1 5900 2359601 2360000 0 0 0 0 2 0 0 0 0 1 0 0 0 1 4 4 2
1 5901 2360001 2360400 0 0 0 0 1 0 0 1 0 3 0 0 0 1 4 4 2
1 5902 2360401 2360800 0 0 0 0 0 0 0 4 0 2 1 0 1 1 1 4 5
1 5903 2360801 2361200 0 0 0 0 0 0 0 4 0 3 4 0 0 1 0 4 5
1 5904 2361201 2361600 0 0 0 0 0 0 0 2 0 2 4 0 0 2 0 1 5
1 5905 2361601 2362000 0 0 0 0 0 0 0 2 0 3 4 0 0 1 3 4 5
1 5906 2362001 2362400 0 0 0 0 0 0 0 4 2 2 4 0 0 1 3 4 5
1 5907 2362401 2362800 0 0 0 0 0 0 0 0 0 1 4 0 0 1 0 0 4
1 5908 2362801 2363200 0 0 0 0 0 0 0 0 0 2 4 0 0 1 0 0 4
1 5909 2363201 2363600 0 0 0 0 0 0 0 0 2 1 4 0 1 1 0 0 5
1 5910 2363601 2364000 0 0 0 0 0 0 0 0 3 2 4 0 1 1 0 0 5
1 5911 2364001 2364400 1 0 0 0 0 0 0 0 2 1 4 0 0 3 0 0 5
1 5912 2364401 2364800 2 0 4 0 0 0 0 0 2 2 3 0 0 1 0 0 1
1 5913 2364801 2365200 0 0 0 0 0 0 0 0 0 2 0 0 0 0 0 0 4
1 5914 2365201 2365600 0 0 0 0 0 0 0 0 0 1 0 0 0 0 0 0 4
1 5915 2365601 2366000 2 2 3 0 0 0 0 0 0 2 1 0 0 2 0 0 1
1 5916 2366001 2366400 3 3 4 0 0 0 0 0 0 4 0 0 1 3 0 0 1
1 5917 2366401 2366800 0 2 1 0 0 0 0 0 0 2 1 0 0 1 0 0 4
1 5918 2366801 2367200 0 0 0 0 0 0 0 0 0 1 0 0 0 0 0 0 4
1 5919 2367201 2367600 0 0 0 0 0 0 1 0 0 1 0 0 0 2 0 1 4
1 5920 2367601 2368000 0 0 0 0 0 0 4 0 0 4 0 0 0 3 4 4 2
1 5921 2368001 2368400 0 0 0 0 0 0 4 0 0 4 0 0 0 2 4 4 2
1 5922 2368401 2368800 0 0 0 0 0 0 2 0 0 3 0 0 0 1 1 1 4
1 5923 2368801 2369200 2 3 2 0 1 0 0 0 2 1 0 0 0 0 0 0 1
1 5924 2369201 2369600 3 4 4 0 4 0 0 0 4 2 3 0 0 2 0 0 1
1 5925 2369601 2370000 2 1 1 0 1 0 0 0 1 2 4 0 0 1 0 0 5
1 5926 2370001 2370400 0 0 0 0 0 0 0 2 0 2 4 0 0 1 0 2 5
1 5927 2370401 2370800 0 0 0 0 3 0 0 4 0 2 4 0 0 2 0 4 5
1 5928 2370801 2371200 0 0 0 0 1 0 0 4 0 4 4 0 2 2 2 4 5
1 5929 2371201 2371600 0 0 0 0 0 0 0 4 0 2 4 0 1 1 4 4 5
1 5930 2371601 2372000 4 0 0 0 0 0 0 4 0 2 4 0 0 1 4 4 5
1 5931 2372001 2372400 0 0 0 0 0 0 0 4 1 1 4 0 1 2 3 3 5
1 5932 2372401 2372800 3 0 0 0 0 0 0 3 4 2 4 0 1 1 2 2 5
1 5933 2372801 2373200 1 0 0 0 0 0 0 3 4 3 1 0 2 0 1 1 5
1 5934 2373201 2373600 4 0 2 0 0 0 0 3 4 0 0 0 0 0 0 0 1
1 5935 2373601 2374000 4 1 1 0 0 0 0 0 4 2 1 0 1 1 3 0 1
1 5936 2374001 2374400 4 4 0 0 0 0 0 0 4 4 4 0 0 2 0 0 1
1 5937 2374401 2374800 3 1 0 0 0 0 0 0 2 1 2 0 0 1 0 0 4
1 5938 2374801 2375200 0 0 0 0 0 0 0 0 0 1 0 0 0 0 0 0 4
1 5939 2375201 2375600 0 0 0 0 0 0 0 0 0 0 0 0 0 1 0 0 4
1 5940 2375601 2376000 0 0 0 0 0 0 0 0 0 2 0 0 0 1 0 0 4
1 5941 2376001 2376400 2 0 0 0 0 0 2 0 0 2 0 0 0 1 2 2 2
1 5942 2376401 2376800 2 0 0 0 0 0 0 0 0 2 0 0 0 2 2 2 2
1 5943 2376801 2377200 0 0 0 0 0 0 0 0 0 1 0 0 0 1 0 0 4
1 5944 2377201 2377600 0 0 0 0 0 0 0 0 0 2 0 0 0 0 0 0 4
1 5945 2377601 2378000 0 0 0 0 0 0 0 0 0 2 0 0 0 2 0 0 4
1 5946 2378001 2378400 0 0 0 0 0 0 0 0 0 3 0 0 0 1 0 0 4
1 5947 2378401 2378800 0 0 0 0 0 0 0 0 0 2 0 0 0 1 0 2 4
1 5948 2378801 2379200 0 0 0 0 0 0 0 0 0 1 0 0 0 1 0 1 4
1 5949 2379201 2379600 0 0 0 0 0 0 0 0 0 2 0 0 0 0 0 0 4
1 5950 2379601 2380000 4 4 2 0 0 0 0 0 4 3 2 0 0 1 0 0 1
1 5951 2380001 2380400 3 3 3 0 0 0 0 0 4 4 4 0 0 2 0 3 1
1 5952 2380401 2380800 0 0 0 0 0 0 0 4 1 3 4 0 1 2 0 4 5
1 5953 2380801 2381200 0 0 0 0 0 0 0 1 0 3 4 0 0 2 0 0 5
1 5954 2381201 2381600 0 0 0 0 0 0 0 0 0 2 0 0 0 0 0 0 4
1 5955 2381601 2382000 3 4 1 0 0 0 0 0 4 2 2 0 0 1 0 0 1
1 5956 2382001 2382400 4 2 0 0 0 0 0 0 3 2 4 0 0 0 3 0 1
1 5957 2382401 2382800 3 0 0 0 0 0 0 0 4 4 4 0 0 1 4 0 5
1 5958 2382801 2383200 0 0 0 0 0 0 0 0 4 3 4 0 2 1 4 3 5
1 5959 2383201 2383600 0 0 0 0 0 0 0 0 4 2 4 0 2 2 4 3 5
1 5960 2383601 2384000 0 0 0 0 0 0 0 0 3 3 4 0 0 1 3 2 5
1 5961 2384001 2384400 0 0 0 0 0 0 0 0 3 3 4 0 2 1 2 2 5
1 5962 2384401 2384800 0 0 0 0 0 0 0 0 4 2 4 0 4 2 4 4 5
1 5963 2384801 2385200 0 0 0 0 0 0 0 2 0 2 4 0 1 1 2 2 5
1 5964 2385201 2385600 0 0 0 0 0 0 0 3 0 2 4 0 0 0 0 0 5
1 5965 2385601 2386000 0 0 0 0 0 0 0 2 0 2 4 0 0 1 0 0 5
1 5966 2386001 2386400 0 0 0 0 0 0 0 4 0 4 4 0 0 1 3 3 5
1 5967 2386401 2386800 0 0 0 0 2 0 0 4 0 4 4 1 0 2 4 4 5
1 5968 2386801 2387200 0 0 0 0 2 0 0 3 0 4 4 0 1 3 4 4 5
1 5969 2387201 2387600 0 0 0 0 4 0 0 4 0 4 4 0 0 2 4 4 5
1 5970 2387601 2388000 0 0 0 0 0 0 0 0 0 3 4 0 0 2 4 4 5
1 5971 2388001 2388400 0 0 0 0 0 0 0 0 0 1 1 0 0 1 0 1 4
1 5972 2388401 2388800 0 0 0 0 0 0 0 0 0 1 0 0 0 0 0 0 4
1 5973 2388801 2389200 0 0 0 0 0 0 0 0 0 1 0 0 0 0 0 0 4
1 5974 2389201 2389600 0 0 0 0 0 0 0 0 0 2 0 0 0 1 0 0 4
1 5975 2389601 2390000 0 0 0 0 0 0 0 0 0 1 0 0 0 0 0 0 4
1 5976 2390001 2390400 0 0 0 0 0 0 0 0 0 1 0 0 0 2 0 0 4
1 5977 2390401 2390800 0 0 0 0 0 0 0 0 0 1 0 0 0 0 0 0 4
1 5978 2390801 2391200 0 0 0 0 0 0 2 0 0 3 0 0 0 2 2 0 2
1 5979 2391201 2391600 3 3 3 0 3 0 4 0 0 3 0 0 0 2 4 0 2
1 5980 2391601 2392000 1 4 2 0 3 0 4 0 0 3 0 0 1 1 4 0 2
1 5981 2392001 2392400 0 2 3 0 1 0 4 0 0 3 0 0 0 1 4 4 2
1 5982 2392401 2392800 0 0 1 1 0 0 3 0 0 3 0 0 0 3 1 1 2
1 5983 2392801 2393200 0 0 0 0 0 0 3 0 0 3 0 0 0 1 1 1 2
1 5984 2393201 2393600 0 0 0 0 0 0 1 0 0 2 0 0 0 1 0 0 4
1 5985 2393601 2394000 0 0 0 0 0 0 0 0 0 0 0 0 0 0 0 0 0
1 5986 2394001 2394400 0 0 0 0 0 0 0 0 0 3 0 0 0 4 0 0 4
1 5987 2394401 2394800 0 0 0 0 0 0 0 0 0 1 0 0 0 2 0 0 4
1 5988 2394801 2395200 0 0 0 0 0 0 0 0 0 1 0 0 0 1 0 0 4
1 5989 2395201 2395600 1 3 1 0 2 0 0 0 3 2 0 0 0 1 0 0 1
1 5990 2395601 2396000 3 4 4 0 4 0 0 0 4 3 0 0 0 2 0 0 1
1 5991 2396001 2396400 4 4 4 0 4 0 0 0 4 4 1 0 0 2 0 2 1
1 5992 2396401 2396800 4 2 0 0 4 0 0 3 4 4 4 0 0 1 0 4 1
1 5993 2396801 2397200 2 0 0 0 2 0 0 4 1 1 2 0 1 2 0 4 5
1 5994 2397201 2397600 0 0 0 0 0 0 0 0 0 3 0 0 0 0 1 3 2
1 5995 2397601 2398000 0 0 0 0 2 0 0 1 0 3 0 0 0 3 4 4 2
1 5996 2398001 2398400 0 0 0 0 3 0 0 4 3 4 0 0 1 4 4 4 2
1 5997 2398401 2398800 0 0 0 0 1 0 0 2 0 3 0 0 0 2 3 3 2
1 5998 2398801 2399200 0 0 0 0 0 0 0 0 0 2 1 0 3 2 1 1 4
1 5999 2399201 2399600 0 0 0 0 1 0 0 3 0 4 0 0 1 2 4 4 2
1 6000 2399601 2400000 4 2 3 0 2 0 0 2 3 4 0 0 0 1 4 4 1
1 6001 2400001 2400400 4 4 3 0 3 0 0 0 4 4 0 0 0 3 4 4 1
1 6002 2400401 2400800 3 2 0 0 1 0 0 0 1 4 0 0 1 2 1 3 2
1 6003 2400801 2401200 0 0 0 0 0 0 0 0 0 3 0 0 2 2 0 4 2
1 6004 2401201 2401600 0 0 0 0 0 0 0 0 0 2 0 0 0 1 0 3 4
1 6005 2401601 2402000 0 0 0 0 0 0 0 0 3 2 1 0 0 2 0 2 4
1 6006 2402001 2402400 4 0 0 0 0 0 0 0 4 3 0 0 0 1 4 0 1
1 6007 2402401 2402800 4 4 4 0 0 0 0 0 3 3 0 0 0 2 0 0 1
1 6008 2402801 2403200 0 1 1 0 0 0 0 0 2 2 0 0 0 1 0 0 4
1 6009 2403201 2403600 0 0 0 0 0 0 0 0 0 1 0 0 0 0 1 1 4
1 6010 2403601 2404000 0 0 0 0 0 0 0 0 0 4 0 0 0 1 2 2 2
1 6011 2404001 2404400 0 0 0 0 0 0 0 0 0 2 0 0 1 2 2 2 2
1 6012 2404401 2404800 1 0 0 0 0 0 0 2 0 3 0 0 3 4 4 4 2
1 6013 2404801 2405200 3 0 0 0 0 0 0 4 0 4 0 0 0 2 4 4 2
1 6014 2405201 2405600 4 2 0 0 0 0 0 0 1 4 0 0 0 2 1 1 1
1 6015 2405601 2406000 4 4 0 0 0 0 0 0 2 3 0 0 0 3 0 0 1
1 6016 2406001 2406400 0 0 0 0 0 0 0 0 0 1 0 0 0 0 0 0 4
1 6017 2406401 2406800 0 0 0 0 0 0 0 0 0 0 0 0 0 1 0 0 4
1 6018 2406801 2407200 0 0 0 0 0 0 0 0 0 1 0 0 0 2 0 0 4
1 6019 2407201 2407600 0 0 0 0 0 0 0 0 0 3 0 0 0 1 0 0 4
1 6020 2407601 2408000 0 4 3 0 0 0 0 0 0 2 0 0 0 1 0 3 1
1 6021 2408001 2408400 0 0 0 0 0 0 0 0 0 2 2 0 0 1 0 0 4
1 6022 2408401 2408800 0 0 2 0 0 0 0 1 3 2 4 0 0 2 0 3 5
1 6023 2408801 2409200 0 4 3 0 0 0 0 0 4 2 4 0 0 1 0 1 1
1 6024 2409201 2409600 0 3 3 0 0 0 0 0 3 0 1 0 0 0 0 0 1
1 6025 2409601 2410000 0 0 0 0 0 0 0 0 0 1 0 0 0 0 0 0 4
1 6026 2410001 2410400 0 0 0 0 0 0 0 4 0 0 0 0 0 0 0 0 4
1 6027 2410401 2410800 0 0 0 0 0 0 0 4 0 0 0 0 0 0 0 0 4
1 6028 2410801 2411200 4 0 0 0 0 0 0 4 4 1 0 0 0 0 0 0 1
1 6029 2411201 2411600 4 1 0 0 0 0 0 2 4 1 0 0 0 0 0 0 1
1 6030 2411601 2412000 4 4 0 0 0 0 0 0 3 0 0 0 0 0 0 0 1
1 6031 2412001 2412400 0 3 0 0 0 0 0 0 0 0 0 0 0 0 0 0 4
1 6032 2412401 2412800 0 3 0 0 0 0 0 0 0 0 0 0 0 0 0 0 4
1 6033 2412801 2413200 3 4 0 0 2 0 0 0 3 2 0 0 0 2 0 1 1
1 6034 2413201 2413600 4 4 1 0 1 0 0 0 4 3 0 0 0 0 0 4 1
1 6035 2413601 2414000 1 2 0 0 0 0 0 0 1 1 0 0 0 1 0 0 4
1 6036 2414001 2414400 2 0 0 0 1 0 0 0 0 4 0 0 1 3 1 3 2
1 6037 2414401 2414800 3 0 0 0 2 0 0 0 0 3 0 0 1 2 4 4 2
1 6038 2414801 2415200 0 0 0 0 0 0 0 0 0 3 0 0 0 2 2 4 2
1 6039 2415201 2415600 0 0 0 0 0 0 0 0 0 4 0 4 0 3 4 4 2
1 6040 2415601 2416000 0 0 0 0 0 0 0 0 0 2 0 3 0 2 4 4 2
1 6041 2416001 2416400 1 2 0 0 0 0 0 0 2 1 0 0 0 1 0 1 4
1 6042 2416401 2416800 3 4 0 0 1 0 0 0 4 1 4 0 0 1 2 1 1
1 6043 2416801 2417200 4 1 0 0 2 0 0 0 4 2 4 0 1 2 4 4 5
1 6044 2417201 2417600 4 0 0 0 0 0 0 1 4 0 0 0 0 0 0 0 1
1 6045 2417601 2418000 4 0 0 0 0 0 0 4 4 2 2 0 2 2 2 2 5
1 6046 2418001 2418400 2 0 0 0 0 0 0 4 4 3 4 0 1 0 3 3 5
1 6047 2418401 2418800 0 0 0 0 0 0 0 4 4 3 4 0 3 1 3 4 5
1 6048 2418801 2419200 0 0 0 0 0 0 0 4 2 3 4 0 1 2 4 4 5
1 6049 2419201 2419600 0 0 0 0 0 0 0 4 0 2 4 0 2 3 3 4 5
1 6050 2419601 2420000 0 0 0 0 0 0 0 4 0 3 4 0 0 1 0 4 5
1 6051 2420001 2420400 0 0 0 0 1 0 0 4 0 1 4 0 0 1 0 4 5
1 6052 2420401 2420800 0 0 0 0 1 0 0 3 0 2 1 0 0 2 0 3 5
1 6053 2420801 2421200 0 1 0 0 0 0 0 0 0 3 1 0 0 1 0 0 4
1 6054 2421201 2421600 1 4 3 0 4 0 0 0 4 2 0 0 0 2 0 0 1
1 6055 2421601 2422000 4 4 3 0 2 0 0 0 3 2 1 0 0 1 0 0 1
1 6056 2422001 2422400 1 4 0 0 0 0 0 0 4 3 0 0 0 2 0 0 1
1 6057 2422401 2422800 4 4 3 0 0 0 0 0 4 3 1 0 0 1 0 0 1
1 6058 2422801 2423200 2 0 0 0 0 0 0 0 1 3 3 0 0 0 0 3 5
1 6059 2423201 2423600 0 0 0 0 0 0 0 0 0 4 0 0 1 3 0 4 2
1 6060 2423601 2424000 0 1 0 0 0 0 0 0 0 2 0 0 1 2 0 2 4
1 6061 2424001 2424400 0 4 3 0 0 0 0 0 4 2 0 0 0 2 0 0 1
1 6062 2424401 2424800 0 2 0 0 0 0 0 0 4 2 4 0 0 1 0 0 5
1 6063 2424801 2425200 0 0 0 0 0 0 0 0 3 1 4 0 0 1 0 1 5
1 6064 2425201 2425600 0 0 0 0 0 0 0 3 3 3 4 0 1 2 2 4 5
1 6065 2425601 2426000 0 0 0 0 0 0 0 3 0 4 4 0 2 4 0 4 5
1 6066 2426001 2426400 0 0 0 0 0 0 0 3 0 2 4 0 0 3 0 3 5
1 6067 2426401 2426800 0 0 0 0 1 0 0 0 0 4 0 0 1 1 0 1 4
1 6068 2426801 2427200 0 0 0 0 4 0 0 0 0 4 0 0 0 2 4 4 2
1 6069 2427201 2427600 0 0 0 0 2 0 1 2 0 4 0 0 0 3 4 4 2
1 6070 2427601 2428000 0 0 0 0 1 0 4 0 0 3 0 0 0 1 4 4 2
1 6071 2428001 2428400 0 0 0 0 2 0 4 0 0 4 0 0 0 0 4 4 2
1 6072 2428401 2428800 1 0 0 0 0 0 4 0 0 4 0 0 2 1 4 3 2
1 6073 2428801 2429200 4 0 0 0 0 0 4 0 0 3 1 0 1 1 3 3 2
1 6074 2429201 2429600 3 0 0 0 0 0 2 0 0 3 0 0 0 2 3 3 2
1 6075 2429601 2430000 0 0 0 0 0 0 0 0 0 1 0 0 0 0 0 1 4
1 6076 2430001 2430400 0 0 0 0 0 0 0 4 0 3 1 0 1 2 4 4 2
1 6077 2430401 2430800 0 0 0 0 0 0 0 1 1 3 4 0 1 3 4 4 5
1 6078 2430801 2431200 4 0 0 0 0 0 0 0 4 4 4 0 1 3 3 3 5
1 6079 2431201 2431600 1 4 0 0 1 0 0 0 4 3 4 0 0 4 0 0 1
1 6080 2431601 2432000 0 4 4 0 1 0 0 0 4 4 1 0 0 2 0 0 1
1 6081 2432001 2432400 1 2 1 0 0 0 0 0 1 2 0 0 0 2 0 2 4
1 6082 2432401 2432800 0 0 0 0 0 0 0 0 0 1 0 0 0 1 0 0 4
1 6083 2432801 2433200 0 0 0 0 0 0 0 0 0 0 0 0 0 0 0 0 0
1 6084 2433201 2433600 0 0 0 0 0 0 0 0 0 1 0 0 0 0 0 0 4
1 6085 2433601 2434000 0 0 0 0 0 0 0 0 0 2 0 0 0 0 0 0 4
1 6086 2434001 2434400 0 0 0 0 0 0 0 0 0 2 0 0 1 2 2 0 4
1 6087 2434401 2434800 0 0 0 0 0 0 0 0 0 3 0 0 1 1 4 1 2
1 6088 2434801 2435200 0 0 0 0 0 0 0 0 0 2 0 0 0 1 3 2 2
1 6089 2435201 2435600 0 0 0 0 0 0 0 0 0 1 0 0 0 0 0 0 4
1 6090 2435601 2436000 0 0 0 0 0 0 0 0 0 3 0 0 0 0 0 0 4
1 6091 2436001 2436400 0 0 0 0 0 0 0 0 0 3 0 0 0 3 0 0 4
1 6092 2436401 2436800 2 0 0 0 0 0 0 0 0 2 0 0 0 2 0 0 4
1 6093 2436801 2437200 3 0 0 0 0 0 0 0 0 1 0 0 0 1 0 0 4
1 6094 2437201 2437600 0 2 1 0 0 0 0 0 2 3 0 0 0 1 0 0 4
1 6095 2437601 2438000 3 4 4 0 3 0 0 2 4 1 4 0 0 1 0 1 1
1 6096 2438001 2438400 4 4 4 0 3 0 0 3 4 4 4 0 0 2 0 4 1
1 6097 2438401 2438800 3 4 3 0 1 0 0 2 4 3 4 0 1 3 0 4 1
1 6098 2438801 2439200 4 3 1 0 0 0 0 3 2 4 4 0 0 2 0 4 1
1 6099 2439201 2439600 3 1 0 0 0 0 0 1 0 4 4 0 0 2 0 4 5
1 6100 2439601 2440000 0 0 0 0 0 0 0 0 0 2 0 0 0 1 0 3 4
1 6101 2440001 2440400 0 0 0 0 0 0 0 0 0 3 0 0 0 2 0 4 2
1 6102 2440401 2440800 0 0 0 0 0 0 0 0 0 1 0 0 0 2 0 1 4
1 6103 2440801 2441200 0 0 0 0 0 0 0 0 0 0 0 0 0 1 0 0 4
1 6104 2441201 2441600 0 0 0 0 0 0 0 0 0 2 0 0 0 1 0 0 4
1 6105 2441601 2442000 0 0 0 0 0 0 0 0 0 2 0 0 0 0 0 0 4
1 6106 2442001 2442400 0 0 0 0 0 0 0 0 0 1 0 0 0 0 0 0 4
1 6107 2442401 2442800 0 0 0 0 0 0 2 0 0 2 0 0 0 2 3 4 2
1 6108 2442801 2443200 0 0 0 0 0 0 0 0 0 2 0 0 0 2 1 1 4
1 6109 2443201 2443600 0 0 0 0 0 0 0 0 0 3 0 0 0 1 0 3 4
1 6110 2443601 2444000 0 2 1 0 2 0 0 0 0 2 0 0 0 2 0 2 4
1 6111 2444001 2444400 4 4 4 0 4 0 0 0 4 3 2 0 0 2 0 0 1
1 6112 2444401 2444800 2 3 4 0 3 0 0 0 2 3 2 0 0 3 0 3 1
1 6113 2444801 2445200 0 0 0 0 0 0 0 0 0 2 0 0 0 3 0 3 4
1 6114 2445201 2445600 0 0 0 0 0 0 0 0 0 1 0 0 0 2 0 0 4
1 6115 2445601 2446000 0 0 0 0 0 0 0 0 1 3 0 0 0 1 0 0 4
1 6116 2446001 2446400 3 4 3 0 0 0 0 0 4 3 0 0 0 3 0 0 1
1 6117 2446401 2446800 4 3 2 0 0 0 0 0 4 3 0 0 1 1 2 0 1
1 6118 2446801 2447200 2 0 0 0 0 0 0 0 4 3 4 0 0 1 2 0 5
1 6119 2447201 2447600 0 0 0 0 0 0 0 0 1 1 4 0 0 1 0 0 4
1 6120 2447601 2448000 0 0 0 0 0 0 0 0 1 3 4 0 0 3 3 0 5
1 6121 2448001 2448400 0 0 0 0 0 0 0 0 4 3 4 0 1 0 4 0 5
1 6122 2448401 2448800 0 0 0 0 0 0 0 0 4 2 4 0 1 2 3 0 5
1 6123 2448801 2449200 0 0 0 0 0 0 0 0 3 2 4 0 0 1 4 3 5
1 6124 2449201 2449600 0 0 0 0 0 0 0 0 4 3 4 0 0 1 4 2 5
1 6125 2449601 2450000 0 0 0 0 0 0 0 0 1 2 4 0 1 1 0 0 5
1 6126 2450001 2450400 0 0 0 0 0 0 0 0 3 1 4 0 2 1 0 0 5
1 6127 2450401 2450800 0 0 0 0 0 0 0 0 0 1 4 0 0 1 0 0 4
1 6128 2450801 2451200 0 0 0 0 0 0 0 0 0 3 4 0 0 1 4 3 5
1 6129 2451201 2451600 0 0 0 0 0 0 0 2 0 2 4 0 1 1 2 1 5
1 6130 2451601 2452000 0 0 0 0 0 0 0 2 0 3 4 0 1 2 4 4 5
1 6131 2452001 2452400 0 0 0 0 0 0 0 3 0 2 4 0 1 1 0 0 5
1 6132 2452401 2452800 0 0 0 0 0 0 0 4 0 3 4 0 1 2 0 0 5
1 6133 2452801 2453200 0 0 0 0 0 0 0 4 0 2 4 0 0 1 0 0 5
1 6134 2453201 2453600 0 0 0 0 0 0 0 4 0 2 4 0 0 1 0 1 5
1 6135 2453601 2454000 0 0 0 0 0 0 0 2 0 2 2 0 1 1 0 4 5
1 6136 2454001 2454400 0 0 0 0 0 0 0 3 0 1 0 0 0 3 4 4 2
1 6137 2454401 2454800 0 0 0 0 0 0 0 0 1 4 1 0 0 0 0 1 4
1 6138 2454801 2455200 0 4 2 0 0 0 0 0 4 2 4 0 0 1 0 0 1
1 6139 2455201 2455600 1 4 3 0 0 0 0 2 4 2 3 0 0 0 0 0 1
1 6140 2455601 2456000 4 2 0 0 2 0 0 4 4 0 0 0 0 0 0 0 1
1 6141 2456001 2456400 3 0 0 0 1 0 0 4 4 0 0 0 0 0 0 0 4
1 6142 2456401 2456800 3 0 0 0 3 0 0 4 2 0 0 0 0 0 0 0 4
1 6143 2456801 2457200 3 0 0 0 3 0 0 2 0 2 3 0 0 2 0 3 5
1 6144 2457201 2457600 0 0 0 0 0 0 0 0 0 0 0 0 0 1 0 0 4
1 6145 2457601 2458000 0 0 0 0 0 0 0 0 0 3 0 0 0 0 0 0 4
1 6146 2458001 2458400 0 2 2 0 0 0 0 0 2 4 3 0 0 1 0 0 1
1 6147 2458401 2458800 2 4 3 0 0 0 0 0 4 4 4 0 0 0 0 0 1
1 6148 2458801 2459200 4 4 3 0 1 0 0 1 4 1 3 0 0 0 0 0 1
1 6149 2459201 2459600 4 2 0 0 4 0 0 4 4 2 0 0 1 1 0 0 1
1 6150 2459601 2460000 3 0 2 0 3 0 0 4 4 0 0 0 0 0 0 0 1
1 6151 2460001 2460400 0 0 0 0 3 0 0 4 2 1 4 0 1 1 0 1 5
1 6152 2460401 2460800 0 0 0 0 0 0 0 2 0 2 4 0 0 1 0 4 5
1 6153 2460801 2461200 0 0 0 0 0 0 0 0 0 1 0 0 0 3 0 0 4
1 6154 2461201 2461600 0 0 0 0 0 0 0 0 0 1 0 0 0 0 0 0 4
1 6155 2461601 2462000 0 0 0 0 0 0 0 0 0 1 0 0 0 0 0 0 4
1 6156 2462001 2462400 0 0 0 0 0 0 0 0 0 3 0 0 0 1 0 0 4
1 6157 2462401 2462800 0 0 0 0 0 0 0 0 0 1 1 0 0 1 0 0 4
1 6158 2462801 2463200 0 0 0 0 0 0 0 0 0 2 4 0 0 2 0 2 5
1 6159 2463201 2463600 1 0 0 0 3 0 0 4 0 2 2 0 0 1 0 3 5
1 6160 2463601 2464000 4 0 0 0 4 0 0 4 4 0 0 0 0 0 0 0 1
1 6161 2464001 2464400 4 0 0 0 4 0 0 4 4 0 0 0 0 0 0 0 1
1 6162 2464401 2464800 4 4 0 0 0 0 0 4 4 0 0 0 0 0 0 0 1
1 6163 2464801 2465200 3 4 2 0 0 0 0 1 4 3 3 0 0 2 0 0 1
1 6164 2465201 2465600 1 4 2 0 0 0 0 0 4 3 4 0 0 2 0 0 1
1 6165 2465601 2466000 0 0 0 0 0 0 0 0 0 4 4 0 0 1 0 1 5
1 6166 2466001 2466400 0 1 0 0 0 0 0 0 3 3 4 0 0 1 0 3 5
1 6167 2466401 2466800 4 4 1 0 0 0 0 0 4 3 3 0 0 1 0 0 1
1 6168 2466801 2467200 2 4 2 0 0 0 0 0 4 3 0 0 0 2 0 0 1
1 6169 2467201 2467600 2 3 3 0 0 0 0 0 4 2 3 0 1 1 0 0 1
1 6170 2467601 2468000 0 0 0 0 0 0 0 0 3 4 4 0 0 0 0 0 5
1 6171 2468001 2468400 0 0 0 0 0 0 0 0 1 3 4 0 0 0 0 1 5
1 6172 2468401 2468800 0 0 0 0 0 0 0 3 3 2 4 0 1 1 0 4 5
1 6173 2468801 2469200 0 0 0 0 0 0 0 4 0 4 4 0 0 1 0 4 5
1 6174 2469201 2469600 0 0 0 0 0 0 0 1 0 3 4 0 0 0 1 2 5
1 6175 2469601 2470000 0 0 0 0 0 0 0 4 0 3 4 0 0 1 4 4 5
1 6176 2470001 2470400 0 0 0 0 0 0 0 4 0 2 4 0 2 2 4 4 5
1 6177 2470401 2470800 0 0 0 0 0 0 0 4 3 2 4 0 1 3 4 4 5
1 6178 2470801 2471200 0 0 0 0 0 0 0 1 4 4 4 0 0 2 4 4 5
1 6179 2471201 2471600 0 0 0 0 0 0 0 0 4 4 4 0 1 1 4 4 5
1 6180 2471601 2472000 0 0 1 0 0 0 0 0 4 3 3 0 1 1 4 4 5
1 6181 2472001 2472400 4 4 4 0 0 0 0 0 4 2 0 0 0 2 0 0 1
1 6182 2472401 2472800 3 3 3 0 0 0 0 0 3 1 0 0 0 2 0 0 1
1 6183 2472801 2473200 0 0 0 0 0 0 0 0 0 0 0 3 0 0 0 0 6
1 6184 2473201 2473600 0 0 0 0 0 0 0 0 0 2 2 2 0 1 0 2 4
1 6185 2473601 2474000 0 0 0 0 0 0 0 0 4 4 4 0 0 2 0 4 5
1 6186 2474001 2474400 0 2 0 0 0 0 0 0 4 4 4 0 0 2 0 1 5
1 6187 2474401 2474800 0 4 4 0 0 0 0 0 4 2 4 0 0 1 0 0 1
1 6188 2474801 2475200 0 3 1 0 0 0 0 0 2 1 0 0 0 1 0 0 4
1 6189 2475201 2475600 3 0 0 0 0 0 2 0 0 3 0 0 0 1 2 4 2
1 6190 2475601 2476000 4 0 0 0 0 0 3 0 0 3 0 0 1 3 2 2 2
1 6191 2476001 2476400 1 0 0 0 0 0 0 0 0 2 0 0 1 1 0 0 4
1 6192 2476401 2476800 0 0 0 0 0 0 0 0 0 1 0 0 0 0 0 0 4
1 6193 2476801 2477200 0 2 1 0 0 0 0 0 1 1 0 0 0 2 0 0 4
1 6194 2477201 2477600 3 4 3 0 3 0 0 0 4 3 0 0 0 2 0 0 1
1 6195 2477601 2478000 3 3 3 0 1 0 0 0 4 2 3 0 0 1 0 0 1
1 6196 2478001 2478400 0 0 0 0 0 0 0 0 3 2 4 0 0 0 0 0 5
1 6197 2478401 2478800 0 0 0 0 0 0 0 0 2 1 4 0 0 0 0 0 5
1 6198 2478801 2479200 0 0 0 0 0 0 0 0 3 1 4 0 1 2 2 2 5
1 6199 2479201 2479600 0 0 0 0 0 0 0 0 4 1 4 0 0 1 4 4 5
1 6200 2479601 2480000 0 0 0 0 0 0 0 0 4 4 4 0 0 0 3 3 5
1 6201 2480001 2480400 0 0 0 0 0 0 0 0 4 0 4 0 0 0 0 3 5
1 6202 2480401 2480800 0 0 0 0 0 0 0 0 3 1 4 0 0 1 0 3 5
1 6203 2480801 2481200 0 0 0 0 0 0 0 3 3 4 4 0 1 3 0 4 5
1 6204 2481201 2481600 0 0 0 0 0 0 0 2 0 1 4 0 2 2 0 4 5
1 6205 2481601 2482000 0 0 0 0 0 0 0 3 0 1 4 0 1 1 0 2 5
1 6206 2482001 2482400 0 0 0 0 0 0 0 4 0 2 4 0 2 2 0 4 5
1 6207 2482401 2482800 0 0 0 0 0 0 0 4 0 4 4 0 1 2 0 4 5
1 6208 2482801 2483200 0 0 0 0 0 0 0 2 0 2 4 0 1 2 0 3 5
1 6209 2483201 2483600 0 0 0 0 2 0 0 3 0 2 4 0 0 1 0 3 5
1 6210 2483601 2484000 2 0 0 0 2 0 0 4 3 4 4 0 0 2 0 4 5
1 6211 2484001 2484400 0 0 2 0 0 0 0 2 3 3 4 0 2 2 0 4 5
1 6212 2484401 2484800 4 3 4 0 4 0 0 0 4 2 4 0 0 2 0 2 1
1 6213 2484801 2485200 4 3 3 0 0 0 0 0 1 2 4 0 0 3 0 0 1
1 6214 2485201 2485600 0 0 0 0 0 0 0 0 0 4 4 0 1 3 0 4 5
1 6215 2485601 2486000 0 0 0 0 0 0 0 0 0 2 4 0 0 2 0 2 5
1 6216 2486001 2486400 0 0 0 0 0 0 0 3 2 2 4 0 0 2 0 4 5
1 6217 2486401 2486800 0 0 0 0 0 0 0 4 4 3 4 0 3 3 0 4 5
1 6218 2486801 2487200 2 2 0 0 0 0 0 0 4 2 4 0 2 3 0 3 5
1 6219 2487201 2487600 1 3 0 0 0 0 0 0 4 1 4 0 0 3 0 2 1
1 6220 2487601 2488000 0 4 2 0 0 0 0 0 4 4 1 0 0 3 0 0 1
1 6221 2488001 2488400 0 2 0 0 0 0 0 0 1 1 0 0 0 0 0 0 4
1 6222 2488401 2488800 0 0 0 0 0 0 0 0 0 1 0 0 0 2 0 0 4
1 6223 2488801 2489200 0 0 0 0 0 0 0 0 0 0 0 0 0 1 0 0 4
1 6224 2489201 2489600 0 0 0 0 0 0 0 0 0 1 0 0 0 1 0 0 4
1 6225 2489601 2490000 0 0 0 0 0 0 0 0 0 4 1 0 0 1 0 0 4
1 6226 2490001 2490400 0 0 0 0 0 0 0 0 0 2 4 0 0 1 0 0 4
1 6227 2490401 2490800 0 0 0 0 0 0 0 0 0 1 4 0 0 2 0 0 4
1 6228 2490801 2491200 0 0 0 0 0 0 0 0 3 3 4 0 0 2 2 3 5
1 6229 2491201 2491600 0 0 0 0 0 0 0 0 4 2 4 0 1 1 4 4 5
1 6230 2491601 2492000 0 0 0 0 0 0 0 0 4 4 4 1 0 1 4 4 5
1 6231 2492001 2492400 0 0 0 0 0 0 0 0 3 3 4 0 1 2 0 0 5
1 6232 2492401 2492800 0 4 1 0 0 0 0 0 4 4 4 0 0 1 0 0 1
1 6233 2492801 2493200 3 4 3 0 0 0 0 0 4 2 4 0 1 3 0 0 1
1 6234 2493201 2493600 0 2 0 0 0 0 0 0 2 1 0 0 0 1 0 0 4
1 6235 2493601 2494000 0 0 0 0 0 0 0 0 0 3 0 0 0 0 0 0 4
1 6236 2494001 2494400 0 0 0 0 0 0 0 0 0 1 0 0 0 1 0 0 4
1 6237 2494401 2494800 0 0 0 0 0 0 0 0 0 0 0 0 0 0 0 1 4
1 6238 2494801 2495200 0 0 0 0 0 0 0 0 0 3 0 0 0 2 0 4 2
1 6239 2495201 2495600 0 0 0 0 0 0 0 1 0 2 1 0 0 1 0 2 4
1 6240 2495601 2496000 0 0 0 0 0 0 0 4 0 4 4 0 0 2 0 4 5
1 6241 2496001 2496400 0 0 0 0 0 0 0 4 0 4 2 0 1 2 1 4 5
1 6242 2496401 2496800 0 0 0 0 0 0 0 4 0 3 0 0 0 0 2 3 2
1 6243 2496801 2497200 0 0 0 0 0 0 0 1 2 4 4 0 0 2 0 0 5
1 6244 2497201 2497600 0 0 0 0 0 0 0 1 1 2 4 0 0 0 0 0 5
1 6245 2497601 2498000 0 2 0 0 0 0 0 0 2 2 3 0 0 1 0 0 4
1 6246 2498001 2498400 4 4 2 0 0 0 0 0 4 0 0 0 0 1 0 0 1
1 6247 2498401 2498800 1 4 1 0 0 0 0 0 3 3 0 0 0 2 0 0 1
1 6248 2498801 2499200 0 0 0 0 0 0 0 0 0 3 0 0 0 3 1 2 2
1 6249 2499201 2499600 0 0 0 0 0 0 0 0 0 4 0 0 0 1 4 4 2
1 6250 2499601 2500000 0 0 0 0 0 0 0 0 0 4 0 0 0 1 4 4 2
1 6251 2500001 2500400 2 0 0 0 0 0 0 2 0 3 0 0 1 2 4 4 2
1 6252 2500401 2500800 4 0 0 0 0 0 0 3 0 4 1 0 2 2 4 4 2
1 6253 2500801 2501200 4 0 0 0 0 0 0 1 0 3 0 0 2 3 2 1 2
1 6254 2501201 2501600 3 0 0 0 0 0 0 0 0 3 0 0 0 2 1 1 4
1 6255 2501601 2502000 0 0 0 0 0 0 0 0 0 2 0 0 0 0 0 1 4
1 6256 2502001 2502400 0 0 0 0 0 0 0 2 0 4 0 0 3 3 4 4 2
1 6257 2502401 2502800 0 0 0 0 0 0 0 3 0 3 0 0 1 1 4 4 2
1 6258 2502801 2503200 0 0 0 0 0 0 0 4 0 3 1 0 1 2 4 4 2
1 6259 2503201 2503600 0 0 0 0 0 0 0 4 0 3 4 0 2 2 4 4 5
1 6260 2503601 2504000 0 0 0 0 0 0 0 3 0 2 4 0 1 2 4 4 5
1 6261 2504001 2504400 0 0 0 0 0 0 0 4 0 3 4 0 0 3 4 4 5
1 6262 2504401 2504800 0 0 0 0 0 0 0 4 3 4 4 0 0 3 4 4 5
1 6263 2504801 2505200 0 0 0 0 0 0 0 4 0 3 4 0 0 0 4 4 5
1 6264 2505201 2505600 0 0 0 0 0 0 0 4 0 3 4 0 1 2 4 3 5
1 6265 2505601 2506000 0 0 0 0 0 0 0 3 0 3 4 0 1 1 3 1 5
1 6266 2506001 2506400 0 0 0 0 0 0 0 0 0 2 4 0 0 1 2 0 5
1 6267 2506401 2506800 0 0 0 0 0 0 0 0 4 4 4 0 0 0 3 3 5
1 6268 2506801 2507200 0 0 0 0 0 0 0 0 3 3 4 0 1 1 4 4 5
1 6269 2507201 2507600 0 0 0 0 0 0 0 0 4 3 4 0 0 1 4 4 5
1 6270 2507601 2508000 0 0 0 0 0 0 0 0 2 3 4 0 2 2 2 1 5
1 6271 2508001 2508400 0 0 0 0 0 0 0 0 4 3 4 0 2 1 3 0 5
1 6272 2508401 2508800 0 0 0 0 0 0 0 0 3 2 4 0 0 2 2 0 5
1 6273 2508801 2509200 0 0 0 0 0 0 0 0 3 1 4 0 1 1 4 0 5
1 6274 2509201 2509600 0 0 0 0 0 0 0 0 4 3 4 0 0 1 4 0 5
1 6275 2509601 2510000 0 0 0 0 0 0 0 0 4 3 4 0 1 1 4 4 5
1 6276 2510001 2510400 1 0 0 0 0 0 0 0 4 2 4 0 1 2 4 4 5
1 6277 2510401 2510800 4 4 4 0 4 0 0 0 4 3 4 0 2 4 4 1 1
1 6278 2510801 2511200 3 4 1 0 0 0 0 0 4 2 0 0 0 1 2 0 1
1 6279 2511201 2511600 0 0 0 0 0 0 0 0 0 1 0 0 0 0 0 0 4
1 6280 2511601 2512000 0 0 0 0 0 0 0 0 0 1 0 0 0 0 0 0 4
1 6281 2512001 2512400 0 0 0 0 0 0 2 0 0 1 0 0 0 0 0 0 4
1 6282 2512401 2512800 0 0 0 0 0 0 0 0 0 1 0 0 0 1 0 0 4
1 6283 2512801 2513200 0 0 0 0 0 0 0 0 0 1 0 0 0 1 2 2 4
1 6284 2513201 2513600 0 0 0 0 0 0 0 0 0 2 0 0 0 1 0 0 4
1 6285 2513601 2514000 0 0 0 0 0 0 0 0 0 3 0 0 0 0 0 0 4
1 6286 2514001 2514400 0 0 0 0 0 0 0 0 0 1 0 0 0 0 0 0 4
1 6287 2514401 2514800 0 0 0 0 0 0 0 0 0 4 0 0 0 2 4 4 2
1 6288 2514801 2515200 0 0 0 0 0 0 0 1 0 4 0 0 1 1 4 4 2
1 6289 2515201 2515600 0 0 0 0 0 0 0 3 0 4 0 0 0 2 4 3 2
1 6290 2515601 2516000 3 2 0 0 0 0 0 0 2 4 0 0 0 1 4 0 2
1 6291 2516001 2516400 4 4 0 0 0 0 0 0 4 3 0 0 0 1 4 0 1
1 6292 2516401 2516800 3 2 0 0 0 0 0 0 2 3 0 0 1 2 2 0 1
1 6293 2516801 2517200 0 0 0 0 0 0 0 0 0 2 0 0 0 1 0 0 4
1 6294 2517201 2517600 0 0 0 0 0 0 0 0 0 3 0 0 0 1 0 0 4
1 6295 2517601 2518000 0 0 0 0 0 0 0 0 0 2 0 0 0 0 0 0 4
1 6296 2518001 2518400 0 0 0 0 0 0 1 0 0 1 0 0 0 1 0 0 4
1 6297 2518401 2518800 0 0 0 0 0 0 1 0 0 3 0 0 0 2 0 0 4
1 6298 2518801 2519200 0 0 0 0 0 0 0 0 0 2 0 0 0 1 0 0 4
1 6299 2519201 2519600 0 0 0 0 0 0 0 0 0 1 0 0 0 1 0 0 4
1 6300 2519601 2520000 0 0 0 0 0 0 0 0 0 3 0 0 0 0 0 0 4
1 6301 2520001 2520400 0 0 0 0 0 0 0 0 0 0 0 0 0 0 0 0 0
1 6302 2520401 2520800 0 0 0 0 0 0 0 0 0 1 0 0 0 0 0 0 4
1 6303 2520801 2521200 0 0 0 0 0 0 0 0 0 1 0 0 0 0 0 0 4
1 6304 2521201 2521600 0 0 0 0 0 0 0 0 0 1 0 0 0 2 0 0 4
1 6305 2521601 2522000 0 0 0 0 0 0 0 0 0 2 0 0 0 0 0 0 4
1 6306 2522001 2522400 0 0 0 0 0 0 0 0 0 1 0 0 0 0 0 0 4
1 6307 2522401 2522800 0 0 0 0 0 0 0 0 0 0 0 0 0 0 0 0 0
1 6308 2522801 2523200 0 0 0 0 0 0 0 0 0 1 0 0 0 0 0 0 4
1 6309 2523201 2523600 0 0 0 0 0 0 2 0 0 1 0 0 0 1 0 0 4
1 6310 2523601 2524000 0 0 0 0 0 0 4 0 0 2 0 0 0 2 2 0 2
1 6311 2524001 2524400 0 0 0 0 4 0 4 0 0 2 0 0 0 1 4 3 2
1 6312 2524401 2524800 0 0 0 0 4 0 4 0 0 2 0 0 0 0 4 0 2
1 6313 2524801 2525200 0 0 0 0 2 0 4 0 0 1 0 0 0 1 3 0 2
1 6314 2525201 2525600 0 0 0 0 0 0 4 0 0 2 0 0 0 1 4 4 2
1 6315 2525601 2526000 0 0 0 0 0 0 4 0 0 2 0 0 0 2 4 4 2
1 6316 2526001 2526400 0 0 0 0 0 0 3 0 0 2 0 0 0 1 0 0 4
1 6317 2526401 2526800 0 0 0 0 0 0 4 0 0 3 0 0 0 2 0 0 4
1 6318 2526801 2527200 0 0 0 0 0 0 1 0 0 1 0 0 0 2 1 0 4
1 6319 2527201 2527600 0 0 0 0 2 0 4 0 0 2 0 0 0 1 4 4 2
1 6320 2527601 2528000 0 0 0 0 3 0 4 0 0 3 0 0 0 2 4 3 2
1 6321 2528001 2528400 0 0 0 0 4 0 4 0 0 3 0 0 0 1 3 0 2
1 6322 2528401 2528800 1 0 0 0 4 0 4 0 0 2 0 0 0 0 3 0 2
1 6323 2528801 2529200 0 0 0 0 3 0 4 0 0 3 0 0 0 1 3 0 2
1 6324 2529201 2529600 0 0 0 0 0 0 3 0 0 1 0 0 0 0 0 0 4
1 6325 2529601 2530000 0 0 0 0 0 0 2 0 0 1 0 0 0 0 0 0 4
1 6326 2530001 2530400 0 0 0 0 0 0 0 0 0 1 0 0 0 1 0 0 4
1 6327 2530401 2530800 0 0 0 0 0 0 0 0 0 3 0 0 0 0 0 0 4
1 6328 2530801 2531200 0 0 0 0 0 0 3 0 0 1 0 0 0 1 0 0 4
1 6329 2531201 2531600 0 0 0 0 0 0 2 0 0 1 0 2 0 0 0 0 4
1 6330 2531601 2532000 0 0 0 2 0 0 2 0 0 1 0 4 0 0 0 0 6
1 6331 2532001 2532400 0 0 0 0 0 0 0 0 0 0 0 4 0 0 0 0 6
1 6332 2532401 2532800 0 0 0 2 0 0 0 0 0 0 0 3 0 0 0 0 6
1 6333 2532801 2533200 0 0 0 2 0 0 0 0 0 0 0 4 0 0 0 0 6
1 6334 2533201 2533600 0 0 0 2 0 0 0 0 0 0 0 4 0 0 0 0 6
1 6335 2533601 2534000 0 0 0 0 0 0 0 0 0 1 0 4 0 0 0 0 6
1 6336 2534001 2534400 0 0 0 0 0 0 0 0 0 0 0 4 0 0 0 0 6
1 6337 2534401 2534800 0 0 0 0 0 2 0 0 0 1 0 4 0 0 2 2 6
1 6338 2534801 2535200 0 0 0 0 0 0 0 0 0 2 0 0 0 1 1 1 4
1 6339 2535201 2535600 3 3 3 0 2 0 0 0 3 4 0 0 0 2 0 0 1
1 6340 2535601 2536000 4 4 1 0 4 0 0 0 4 3 3 0 0 1 0 0 1
1 6341 2536001 2536400 0 0 0 0 0 0 0 0 3 1 4 0 0 0 0 0 5
1 6342 2536401 2536800 0 0 0 0 0 0 0 0 4 1 4 0 0 1 0 0 5
1 6343 2536801 2537200 0 0 0 0 0 0 0 0 0 1 3 0 1 1 0 0 4
1 6344 2537201 2537600 0 0 0 0 0 0 0 4 0 3 0 0 1 1 0 4 2
1 6345 2537601 2538000 0 0 0 0 0 0 0 2 0 1 0 1 0 1 0 4 4
1 6346 2538001 2538400 1 0 0 0 0 0 0 0 0 1 0 0 0 1 0 4 4
1 6347 2538401 2538800 0 0 0 0 0 0 0 0 0 1 0 0 0 1 1 4 2
1 6348 2538801 2539200 0 0 0 0 2 0 0 0 0 2 0 0 0 1 4 4 2
1 6349 2539201 2539600 0 0 0 0 0 0 0 0 0 1 0 0 1 1 3 4 2
1 6350 2539601 2540000 0 0 0 0 0 0 0 3 0 3 1 0 0 0 1 2 4
1 6351 2540001 2540400 0 0 0 0 0 0 0 4 0 4 0 1 0 1 4 4 2
1 6352 2540401 2540800 0 0 0 0 0 0 0 4 1 4 4 0 0 0 4 4 5
1 6353 2540801 2541200 0 0 0 0 0 0 0 1 4 4 4 0 0 1 4 4 5
1 6354 2541201 2541600 0 0 0 0 0 0 0 0 4 3 4 0 1 1 3 2 5
1 6355 2541601 2542000 3 2 0 0 0 0 0 0 4 1 4 0 1 1 0 0 1
1 6356 2542001 2542400 1 2 0 0 0 0 0 0 3 3 1 0 0 1 0 0 1
1 6357 2542401 2542800 0 0 0 0 0 0 0 0 0 3 0 0 0 1 0 2 4
1 6358 2542801 2543200 0 0 0 0 0 0 0 2 0 3 0 0 0 1 0 4 2
1 6359 2543201 2543600 0 0 0 0 0 0 0 1 0 1 0 0 0 1 1 3 4
1 6360 2543601 2544000 0 0 0 0 0 0 0 3 0 2 1 0 0 1 4 4 2
1 6361 2544001 2544400 0 0 0 0 0 0 0 0 0 2 1 0 0 1 0 1 4
1 6362 2544401 2544800 0 0 0 0 0 0 0 0 0 2 4 0 1 2 0 0 5
1 6363 2544801 2545200 0 0 0 0 0 0 0 0 0 2 4 0 1 2 0 0 5
1 6364 2545201 2545600 0 0 0 0 0 0 0 0 2 2 4 0 0 1 0 0 5
1 6365 2545601 2546000 0 0 0 0 0 0 0 0 3 3 4 0 0 1 0 0 5
1 6366 2546001 2546400 0 0 0 0 0 0 0 0 4 3 4 0 1 2 1 1 5
1 6367 2546401 2546800 0 0 0 0 0 0 0 0 3 2 4 0 1 1 4 2 5
1 6368 2546801 2547200 4 1 0 0 0 0 0 0 4 3 2 0 0 0 4 0 1
1 6369 2547201 2547600 4 4 0 0 0 0 0 0 4 4 0 0 0 0 4 0 1
1 6370 2547601 2548000 4 3 0 0 0 0 0 0 3 3 0 0 0 3 2 0 1
1 6371 2548001 2548400 0 0 0 0 0 0 0 0 0 3 0 0 0 0 0 0 4
1 6372 2548401 2548800 0 0 0 0 0 0 1 0 0 2 0 0 0 1 0 0 4
1 6373 2548801 2549200 0 0 0 0 0 0 4 0 0 3 0 0 0 0 4 4 2
1 6374 2549201 2549600 0 0 0 0 4 0 4 0 0 3 0 0 0 1 4 4 2
1 6375 2549601 2550000 0 0 0 0 1 0 4 0 0 2 0 0 0 1 4 3 2
1 6376 2550001 2550400 0 0 0 0 0 0 3 0 0 2 0 0 0 1 4 1 2
1 6377 2550401 2550800 0 0 0 0 0 0 0 0 0 4 0 0 0 2 4 4 2
1 6378 2550801 2551200 0 0 0 0 0 0 0 0 0 3 0 0 0 1 1 0 4
1 6379 2551201 2551600 0 0 0 0 0 0 0 0 0 2 0 0 0 0 3 2 2
1 6380 2551601 2552000 0 0 0 0 0 0 0 0 0 2 0 0 0 1 0 0 4
1 6381 2552001 2552400 0 0 0 0 0 0 0 0 0 3 0 0 0 1 1 0 4
1 6382 2552401 2552800 0 0 0 0 0 0 0 0 0 2 0 0 0 2 3 0 4
1 6383 2552801 2553200 0 0 0 0 3 0 0 0 0 0 0 0 0 1 3 3 2
1 6384 2553201 2553600 0 0 0 0 3 0 0 0 0 3 0 0 0 3 4 3 2
1 6385 2553601 2554000 0 0 0 0 1 0 2 0 0 1 0 0 0 1 4 0 2
1 6386 2554001 2554400 0 0 0 0 0 0 4 0 0 3 0 0 0 2 4 4 2
1 6387 2554401 2554800 0 0 0 0 3 0 4 0 0 3 0 0 0 1 4 3 2
1 6388 2554801 2555200 0 0 0 0 1 0 4 0 0 2 0 0 0 1 3 0 2
1 6389 2555201 2555600 0 0 0 0 0 0 0 0 0 1 0 0 0 1 0 0 4
1 6390 2555601 2556000 0 0 0 0 0 0 0 0 0 1 0 0 0 0 0 0 4
1 6391 2556001 2556400 0 0 0 0 0 0 3 0 0 1 0 0 0 1 1 1 4
1 6392 2556401 2556800 0 0 0 0 3 0 4 0 0 4 0 0 0 2 4 4 2
1 6393 2556801 2557200 0 0 0 0 2 0 4 0 0 4 0 0 0 2 4 4 2
1 6394 2557201 2557600 0 0 0 0 0 0 4 0 0 3 0 0 0 1 4 1 2
1 6395 2557601 2558000 0 0 0 0 0 0 4 0 0 1 0 0 2 2 4 2 2
1 6396 2558001 2558400 1 0 0 0 1 0 4 0 0 4 0 0 1 2 4 4 2
1 6397 2558401 2558800 4 0 0 0 2 0 4 0 0 3 0 0 0 2 4 2 2
1 6398 2558801 2559200 0 0 0 0 0 0 1 0 0 2 0 0 0 2 3 0 2
1 6399 2559201 2559600 0 0 0 0 0 0 2 0 0 1 0 0 0 1 0 0 4
1 6400 2559601 2560000 0 0 0 0 3 0 4 0 0 4 0 0 0 2 4 4 2
1 6401 2560001 2560400 0 0 0 0 4 0 4 0 0 3 0 0 0 3 4 4 2
1 6402 2560401 2560800 0 0 0 0 1 0 1 0 0 3 0 0 0 2 1 1 4
1 6403 2560801 2561200 0 0 0 0 0 0 0 0 0 3 0 0 0 0 0 0 4
1 6404 2561201 2561600 0 0 0 0 0 0 0 0 0 2 0 0 0 1 0 0 4
1 6405 2561601 2562000 0 0 0 0 0 0 0 0 0 2 0 0 0 1 0 0 4
1 6406 2562001 2562400 0 0 0 0 0 0 0 0 0 2 0 0 0 2 0 0 4
1 6407 2562401 2562800 0 0 0 0 0 0 0 0 0 1 0 0 3 4 0 0 4
1 6408 2562801 2563200 2 0 0 0 0 0 2 0 0 4 0 0 0 0 3 3 2
1 6409 2563201 2563600 4 0 0 0 0 0 4 0 0 3 0 0 0 1 4 4 2
1 6410 2563601 2564000 3 0 0 0 0 0 1 0 0 1 0 0 0 1 2 1 4
1 6411 2564001 2564400 0 0 0 0 0 0 0 0 0 3 0 0 0 1 0 0 4
1 6412 2564401 2564800 0 2 0 0 0 0 0 0 2 1 0 0 0 1 0 0 4
1 6413 2564801 2565200 4 4 4 0 0 0 0 0 3 2 0 0 0 1 0 0 1
1 6414 2565201 2565600 0 0 1 0 0 0 0 0 0 1 0 0 0 1 0 0 4
1 6415 2565601 2566000 0 0 0 0 0 0 0 0 0 1 0 0 0 1 0 0 4
1 6416 2566001 2566400 0 0 0 0 0 0 0 0 0 2 0 0 0 1 0 0 4
1 6417 2566401 2566800 0 0 0 0 0 0 0 0 0 1 0 0 0 1 0 0 4
1 6418 2566801 2567200 0 0 0 0 0 0 0 0 0 1 0 0 0 1 0 0 4
1 6419 2567201 2567600 2 2 2 0 1 0 0 0 2 2 2 0 0 1 0 0 1
1 6420 2567601 2568000 4 4 4 0 4 0 0 0 4 3 4 0 1 3 0 0 1
1 6421 2568001 2568400 4 4 0 0 0 0 0 0 4 3 4 0 0 1 2 2 1
1 6422 2568401 2568800 1 0 0 0 0 0 0 0 4 3 4 0 0 1 4 4 5
1 6423 2568801 2569200 0 0 0 0 0 0 0 0 4 4 4 0 2 4 4 4 5
1 6424 2569201 2569600 0 0 0 0 0 0 0 0 4 3 4 0 4 1 4 4 5
1 6425 2569601 2570000 0 0 0 0 0 0 0 0 2 2 4 0 0 1 1 1 5
1 6426 2570001 2570400 0 0 0 0 0 0 0 0 2 1 4 0 0 0 0 2 5
1 6427 2570401 2570800 0 0 0 0 0 0 0 0 0 2 4 0 0 1 3 4 5
1 6428 2570801 2571200 0 0 0 0 0 0 0 0 2 2 4 0 0 1 0 1 5
1 6429 2571201 2571600 0 0 0 0 0 0 0 0 1 1 4 0 0 1 0 2 5
1 6430 2571601 2572000 0 0 0 0 0 0 0 1 0 3 4 0 1 2 0 3 5
1 6431 2572001 2572400 0 0 0 0 0 0 0 4 0 4 4 0 1 3 0 4 5
1 6432 2572401 2572800 0 0 0 0 0 0 0 4 0 3 4 0 0 1 0 4 5
1 6433 2572801 2573200 0 0 0 0 3 0 0 3 0 4 0 0 1 2 0 4 2
1 6434 2573201 2573600 0 0 0 0 0 0 0 0 0 4 0 0 0 1 0 1 4
1 6435 2573601 2574000 0 0 0 0 0 0 0 0 0 2 0 0 0 2 0 0 4
1 6436 2574001 2574400 0 0 0 0 0 0 0 0 0 2 4 0 1 3 0 3 5
1 6437 2574401 2574800 0 0 0 0 0 0 0 4 0 2 4 0 1 2 0 4 5
1 6438 2574801 2575200 0 0 0 0 0 0 0 4 3 4 4 0 1 1 0 4 5
1 6439 2575201 2575600 0 0 0 0 0 0 0 1 4 2 4 0 0 1 0 1 5
1 6440 2575601 2576000 0 2 0 0 0 0 0 0 4 2 4 0 0 1 0 0 5
1 6441 2576001 2576400 3 4 3 0 0 0 0 0 4 4 4 0 0 2 0 0 1
1 6442 2576401 2576800 3 4 4 0 0 0 0 0 4 2 4 0 0 2 0 0 1
1 6443 2576801 2577200 0 0 0 0 0 0 0 0 0 3 4 0 1 2 0 1 5
1 6444 2577201 2577600 0 0 0 0 0 0 0 0 0 3 4 0 0 2 0 4 5
1 6445 2577601 2578000 0 0 0 0 0 0 0 0 0 1 4 0 0 1 0 4 5
1 6446 2578001 2578400 0 0 0 0 0 0 0 0 0 2 4 0 0 2 1 4 5
1 6447 2578401 2578800 0 0 0 0 0 0 0 0 0 1 4 0 0 0 1 1 5
1 6448 2578801 2579200 0 0 0 0 0 0 0 0 0 2 4 0 0 0 3 3 5
1 6449 2579201 2579600 0 0 0 0 0 0 0 0 1 2 4 0 0 2 0 0 5
1 6450 2579601 2580000 2 0 0 0 0 0 0 0 4 2 4 0 0 2 0 0 5
1 6451 2580001 2580400 3 4 2 0 2 0 0 0 4 2 0 0 0 0 0 1 1
1 6452 2580401 2580800 3 4 3 0 1 0 0 0 3 3 2 0 0 3 0 3 1
1 6453 2580801 2581200 0 0 0 0 0 0 0 0 0 3 4 0 0 3 0 3 5
1 6454 2581201 2581600 0 0 0 0 0 0 0 0 0 3 4 0 0 2 0 3 5
1 6455 2581601 2582000 0 0 0 0 0 0 0 0 1 2 4 0 0 2 0 4 5
1 6456 2582001 2582400 0 0 0 0 0 0 0 0 4 3 4 0 0 1 1 3 5
1 6457 2582401 2582800 1 0 1 0 2 0 0 0 4 4 4 0 0 2 2 2 5
1 6458 2582801 2583200 4 4 4 0 2 0 0 0 4 2 2 0 0 4 0 0 1
1 6459 2583201 2583600 1 2 0 0 0 0 0 0 2 2 0 0 0 1 0 0 4
1 6460 2583601 2584000 0 0 0 0 0 0 0 0 0 2 0 0 0 1 1 2 4
1 6461 2584001 2584400 0 0 0 0 0 0 0 0 0 1 0 0 0 2 1 1 4
1 6462 2584401 2584800 0 0 0 0 0 0 0 0 0 2 0 0 0 0 0 1 4
1 6463 2584801 2585200 0 0 0 0 0 0 0 0 0 3 0 0 1 3 3 4 2
1 6464 2585201 2585600 0 0 0 0 0 0 0 0 0 1 0 0 0 1 0 0 4
1 6465 2585601 2586000 0 0 0 0 0 0 0 0 0 1 0 0 0 4 0 0 4
1 6466 2586001 2586400 2 3 0 0 0 0 2 0 0 1 0 0 0 1 0 2 4
1 6467 2586401 2586800 0 4 0 0 0 0 0 0 0 2 0 0 0 2 0 2 4
1 6468 2586801 2587200 0 0 0 0 0 0 0 0 0 1 0 0 0 0 0 0 4
1 6469 2587201 2587600 0 0 0 0 0 0 0 0 0 1 0 2 0 0 0 0 4
1 6470 2587601 2588000 0 0 0 0 0 0 0 0 0 0 0 2 0 0 0 0 4
1 6471 2588001 2588400 0 0 0 0 0 0 0 0 0 0 0 4 0 0 0 0 6
1 6472 2588401 2588800 0 0 0 0 0 0 0 0 0 1 0 1 0 1 0 0 4
1 6473 2588801 2589200 2 3 2 0 0 0 0 0 2 3 0 0 0 2 0 3 1
1 6474 2589201 2589600 4 4 4 0 2 0 0 0 4 2 0 0 0 1 0 4 1
1 6475 2589601 2590000 4 4 4 0 4 0 0 0 4 3 0 0 0 3 0 1 1
1 6476 2590001 2590400 0 4 3 0 4 0 0 0 4 3 0 0 0 1 0 0 1
1 6477 2590401 2590800 1 1 0 0 0 0 0 0 1 2 0 0 0 2 0 0 4
1 6478 2590801 2591200 4 0 0 0 0 0 0 0 4 2 0 0 0 2 3 0 1
1 6479 2591201 2591600 2 0 0 0 0 0 0 0 2 2 0 0 0 0 0 0 4
1 6480 2591601 2592000 0 0 0 0 0 0 0 0 3 2 2 0 1 0 0 0 4
1 6481 2592001 2592400 0 0 0 0 0 0 0 0 0 1 4 0 1 1 0 0 4
1 6482 2592401 2592800 0 0 0 0 0 0 0 0 1 4 2 1 0 0 4 0 2
1 6483 2592801 2593200 0 0 0 0 0 0 0 0 2 2 0 0 0 1 1 0 4
1 6484 2593201 2593600 0 0 0 0 0 0 0 0 0 2 1 0 0 0 0 0 4
1 6485 2593601 2594000 0 0 0 0 0 0 0 0 2 3 0 0 0 1 3 0 4
1 6486 2594001 2594400 0 0 0 0 0 0 0 0 1 2 0 0 1 1 4 0 2
1 6487 2594401 2594800 0 0 0 0 0 0 0 0 4 3 3 0 1 1 2 0 5
1 6488 2594801 2595200 0 0 0 0 0 0 0 0 0 3 4 0 2 2 3 0 5
1 6489 2595201 2595600 0 0 0 0 0 0 0 0 0 3 4 0 0 1 0 0 5
1 6490 2595601 2596000 0 0 0 0 0 0 0 0 2 2 2 1 1 0 2 0 4
1 6491 2596001 2596400 0 0 0 0 0 0 0 0 2 3 0 0 2 2 4 0 2
1 6492 2596401 2596800 0 0 0 0 0 0 0 0 0 3 3 0 0 0 0 0 4
1 6493 2596801 2597200 0 0 0 0 0 0 0 0 0 2 4 0 2 1 0 0 5
1 6494 2597201 2597600 0 0 0 0 0 0 0 0 0 2 3 0 2 1 3 0 5
1 6495 2597601 2598000 0 0 0 0 0 0 0 0 0 2 0 0 1 0 0 0 4
1 6496 2598001 2598400 0 0 0 0 0 0 0 0 3 2 0 0 0 0 0 0 4
1 6497 2598401 2598800 0 0 0 0 0 0 0 0 0 1 1 0 0 0 1 0 4
1 6498 2598801 2599200 0 0 0 0 0 0 0 0 0 2 0 0 0 1 4 0 2
1 6499 2599201 2599600 0 0 0 0 0 0 0 0 0 1 0 0 1 0 1 0 4
1 6500 2599601 2600000 0 0 0 0 0 0 0 0 1 2 0 0 0 0 3 0 4
1 6501 2600001 2600400 0 0 0 0 0 0 0 0 4 1 0 0 0 2 4 0 2
1 6502 2600401 2600800 0 0 0 0 0 0 0 0 2 3 1 0 1 0 3 0 4
1 6503 2600801 2601200 0 0 0 0 0 0 0 0 2 3 4 0 1 1 1 0 5
1 6504 2601201 2601600 0 0 0 0 0 0 0 0 0 3 4 0 3 1 3 0 5
1 6505 2601601 2602000 0 0 0 0 0 0 0 0 0 2 4 0 1 0 2 0 5
1 6506 2602001 2602400 0 0 0 0 0 0 0 0 0 3 4 0 0 0 3 0 5
1 6507 2602401 2602800 0 0 0 0 0 0 0 0 0 3 4 0 0 1 2 0 5
1 6508 2602801 2603200 0 0 0 0 0 0 0 0 0 4 3 0 0 1 4 4 5
1 6509 2603201 2603600 0 0 0 0 0 0 0 0 0 1 0 0 0 2 0 0 4
1 6510 2603601 2604000 0 0 0 0 0 0 0 0 0 1 3 0 1 1 2 0 4
1 6511 2604001 2604400 0 0 0 0 0 0 0 1 0 2 4 0 1 1 1 0 5
1 6512 2604401 2604800 0 0 0 0 0 0 0 2 0 1 4 0 0 1 3 2 5
1 6513 2604801 2605200 0 0 0 0 0 0 0 0 0 2 0 0 0 0 1 1 4
1 6514 2605201 2605600 0 0 0 0 0 0 0 2 0 3 0 0 0 1 0 2 4
1 6515 2605601 2606000 0 0 0 0 0 0 0 3 0 2 0 0 0 0 0 0 4
1 6516 2606001 2606400 0 0 0 0 0 0 0 2 0 1 0 0 1 2 0 2 4
1 6517 2606401 2606800 0 0 0 0 0 0 0 4 0 4 0 0 0 3 0 4 2
1 6518 2606801 2607200 4 0 0 0 2 0 0 3 0 4 1 0 0 1 0 4 2
1 6519 2607201 2607600 1 2 0 0 1 0 0 0 0 3 0 0 0 1 0 2 4
1 6520 2607601 2608000 0 2 0 0 0 0 0 0 0 2 0 0 0 1 0 0 4
1 6521 2608001 2608400 2 4 2 0 0 0 0 0 4 3 0 0 0 1 0 1 1
1 6522 2608401 2608800 4 4 4 0 0 0 0 0 4 4 0 0 0 3 0 4 1
1 6523 2608801 2609200 2 2 1 0 0 0 0 2 3 2 0 0 0 3 0 3 1
1 6524 2609201 2609600 0 0 0 0 0 0 0 3 0 3 0 1 0 2 0 4 2
1 6525 2609601 2610000 0 0 0 0 0 0 0 0 0 2 0 0 0 1 0 1 4
1 6526 2610001 2610400 0 0 0 0 0 0 0 0 0 2 0 0 0 1 0 0 4
1 6527 2610401 2610800 0 0 0 0 1 0 3 0 0 2 0 0 0 1 2 2 2
1 6528 2610801 2611200 0 0 0 0 2 0 4 0 0 3 0 0 0 1 4 4 2
1 6529 2611201 2611600 0 0 0 0 0 0 2 0 0 1 0 0 0 2 0 0 4
1 6530 2611601 2612000 0 0 0 0 0 0 0 0 0 2 0 0 0 1 0 0 4
1 6531 2612001 2612400 0 0 0 0 0 0 0 0 0 3 0 0 0 1 0 0 4
1 6532 2612401 2612800 0 0 0 0 0 0 3 0 0 3 0 0 0 2 2 0 2
1 6533 2612801 2613200 4 0 0 0 0 0 4 0 0 4 0 0 0 1 3 0 2
1 6534 2613201 2613600 2 0 0 0 0 0 2 0 0 2 0 0 0 1 0 0 4
1 6535 2613601 2614000 0 0 0 0 0 0 2 0 0 1 0 0 0 0 0 0 4
1 6536 2614001 2614400 0 0 0 0 2 0 4 0 0 1 0 0 0 1 0 2 4
1 6537 2614401 2614800 0 0 0 0 0 0 1 0 0 1 0 0 0 2 0 0 4
1 6538 2614801 2615200 2 2 1 0 2 0 0 0 3 2 0 0 0 2 0 0 1
1 6539 2615201 2615600 4 4 4 0 1 0 0 0 4 4 3 0 0 0 0 0 1
1 6540 2615601 2616000 4 0 0 0 0 0 0 0 2 4 4 0 0 1 0 0 5
1 6541 2616001 2616400 0 0 0 0 0 0 0 0 2 3 4 0 1 2 3 2 5
1 6542 2616401 2616800 0 0 0 0 0 0 0 0 1 4 4 0 2 1 1 1 5
1 6543 2616801 2617200 0 0 0 0 0 0 0 0 0 1 4 0 1 1 1 1 5
1 6544 2617201 2617600 0 0 0 0 0 0 0 2 0 2 1 0 0 1 2 3 2
1 6545 2617601 2618000 0 0 0 0 0 0 0 2 0 2 0 0 1 2 3 3 2
1 6546 2618001 2618400 0 0 0 0 0 0 0 2 0 4 0 0 0 3 4 4 2
1 6547 2618401 2618800 0 0 0 0 0 0 0 0 0 2 0 0 0 1 0 0 4
1 6548 2618801 2619200 0 0 0 0 0 0 0 0 0 2 0 0 0 1 0 0 4
1 6549 2619201 2619600 0 0 0 0 0 0 0 0 0 1 0 0 0 2 0 2 4
1 6550 2619601 2620000 0 0 0 0 0 0 0 0 0 4 0 0 0 1 0 4 2
1 6551 2620001 2620400 0 0 0 0 0 0 0 0 0 3 0 0 0 2 0 4 2
1 6552 2620401 2620800 3 4 4 0 4 0 0 0 3 3 0 0 0 1 0 0 1
1 6553 2620801 2621200 4 4 4 0 4 0 0 0 4 3 0 0 0 2 0 0 1
1 6554 2621201 2621600 2 4 4 0 4 0 0 0 3 2 0 0 0 2 0 0 1
1 6555 2621601 2622000 0 1 1 0 0 0 0 0 0 2 0 0 0 0 0 0 4
1 6556 2622001 2622400 0 0 0 0 0 0 0 0 0 1 0 0 0 1 0 3 4
1 6557 2622401 2622800 0 0 0 0 0 0 0 0 0 2 0 0 0 1 0 1 4
1 6558 2622801 2623200 0 0 0 0 0 0 1 0 0 1 0 0 0 0 0 0 4
1 6559 2623201 2623600 0 0 0 0 0 0 4 0 0 2 0 0 0 2 3 3 2
1 6560 2623601 2624000 0 0 0 0 0 0 4 0 0 2 0 0 0 1 4 4 2
1 6561 2624001 2624400 0 0 0 0 0 0 2 0 0 3 0 0 0 1 0 0 4
1 6562 2624401 2624800 0 0 0 0 0 0 3 0 0 1 1 0 0 1 0 0 4
1 6563 2624801 2625200 0 0 0 0 0 0 1 0 0 1 0 0 0 1 0 0 4
1 6564 2625201 2625600 0 0 0 0 0 0 1 0 0 1 0 0 0 0 0 0 4
1 6565 2625601 2626000 0 0 0 0 0 0 4 0 0 2 0 0 0 2 3 3 2
1 6566 2626001 2626400 0 0 0 0 0 0 1 0 0 1 0 0 1 1 0 0 4
1 6567 2626401 2626800 0 0 0 0 0 0 2 0 0 1 0 0 0 1 1 0 4
1 6568 2626801 2627200 0 0 0 0 0 0 2 0 0 1 0 0 0 1 1 0 4
1 6569 2627201 2627600 0 0 0 0 0 0 2 0 0 2 0 0 0 2 0 0 4
1 6570 2627601 2628000 0 0 0 0 0 0 1 0 0 0 0 0 0 2 0 0 4
1 6571 2628001 2628400 0 0 0 0 0 0 0 0 0 2 0 0 0 1 0 0 4
1 6572 2628401 2628800 0 0 0 0 0 0 0 0 0 1 0 0 0 1 0 0 4
1 6573 2628801 2629200 0 0 0 0 0 0 0 0 0 1 0 0 0 0 0 0 4
1 6574 2629201 2629600 0 0 0 0 0 0 0 0 0 1 0 0 0 0 0 0 4
1 6575 2629601 2630000 0 0 0 0 0 0 0 0 0 0 0 0 0 0 0 0 0
1 6576 2630001 2630400 0 0 0 0 0 0 0 0 0 2 0 0 0 0 0 0 4
1 6577 2630401 2630800 0 0 0 0 0 0 0 0 0 1 0 0 0 0 0 0 4
1 6578 2630801 2631200 3 0 0 0 0 0 2 0 0 2 0 0 0 1 2 3 2
1 6579 2631201 2631600 2 0 0 0 0 0 4 0 0 2 0 0 0 2 4 4 2
1 6580 2631601 2632000 0 0 0 0 0 0 0 0 0 3 0 0 4 2 4 4 2
1 6581 2632001 2632400 0 0 0 0 0 0 0 0 0 3 0 0 1 1 4 3 2
1 6582 2632401 2632800 0 0 0 0 0 0 0 0 0 4 0 0 3 4 3 4 2
1 6583 2632801 2633200 0 0 0 0 0 0 0 2 0 3 2 0 2 3 0 2 5
1 6584 2633201 2633600 0 0 0 0 0 0 0 3 0 2 4 0 1 1 2 2 5
1 6585 2633601 2634000 0 0 0 0 0 0 0 2 0 2 4 0 2 2 3 3 5
1 6586 2634001 2634400 0 0 0 0 0 0 0 2 0 2 4 0 2 2 0 0 5
1 6587 2634401 2634800 0 0 0 0 0 0 0 0 0 3 4 0 0 2 0 0 5
1 6588 2634801 2635200 0 0 0 0 0 0 0 0 2 4 4 0 0 1 0 0 5
1 6589 2635201 2635600 4 4 4 0 0 0 0 0 4 4 1 0 0 3 0 0 1
1 6590 2635601 2636000 2 4 1 0 0 0 0 0 4 3 0 0 0 1 0 0 1
1 6591 2636001 2636400 0 4 0 0 0 0 0 0 2 1 2 0 0 0 0 0 4
1 6592 2636401 2636800 0 3 0 0 0 0 0 0 4 3 4 0 1 2 0 2 5
1 6593 2636801 2637200 0 0 0 0 0 0 0 2 4 2 4 0 0 1 0 3 5
1 6594 2637201 2637600 0 0 0 0 0 0 0 0 2 1 1 0 0 1 0 4 5
1 6595 2637601 2638000 0 0 0 0 0 0 0 0 0 3 0 0 0 0 0 2 4
1 6596 2638001 2638400 0 3 2 0 1 0 0 0 2 1 2 0 0 1 0 0 1
1 6597 2638401 2638800 4 4 4 0 2 0 0 0 4 2 4 0 0 0 0 0 1
1 6598 2638801 2639200 2 1 2 0 0 0 0 0 2 1 4 0 0 0 0 0 1
1 6599 2639201 2639600 0 0 0 0 0 0 0 0 1 3 4 0 1 1 0 2 5
1 6600 2639601 2640000 0 0 0 0 0 0 0 3 4 4 4 0 2 1 0 4 5
1 6601 2640001 2640400 0 0 1 0 0 0 0 3 1 4 4 0 0 2 0 4 5
1 6602 2640401 2640800 0 2 0 0 0 0 0 0 0 1 4 0 0 0 0 1 4
1 6603 2640801 2641200 4 4 2 0 0 0 0 0 3 3 4 0 0 1 0 3 1
1 6604 2641201 2641600 1 4 4 0 0 0 0 0 4 1 4 0 0 2 0 1 1
1 6605 2641601 2642000 0 4 1 0 0 0 0 0 3 3 0 0 0 3 0 0 1
1 6606 2642001 2642400 0 3 4 0 2 0 0 0 4 3 0 0 0 1 0 3 1
1 6607 2642401 2642800 0 3 4 0 2 0 0 0 4 3 3 0 0 2 0 3 1
1 6608 2642801 2643200 0 0 0 0 0 0 0 2 0 3 4 0 0 1 0 3 5
1 6609 2643201 2643600 0 0 0 0 0 0 0 4 0 1 4 0 0 1 1 3 5
1 6610 2643601 2644000 0 0 0 0 0 0 0 4 0 3 4 0 1 3 4 4 5
1 6611 2644001 2644400 0 0 0 0 0 0 0 3 1 3 4 0 0 0 1 2 5
1 6612 2644401 2644800 0 0 0 0 0 0 0 0 4 3 4 0 0 2 0 3 5
1 6613 2644801 2645200 0 0 0 0 0 0 0 0 3 3 4 0 0 1 0 4 5
1 6614 2645201 2645600 4 3 1 0 0 0 0 0 4 1 4 0 0 1 0 0 1
1 6615 2645601 2646000 4 4 4 0 0 0 0 0 4 4 0 0 0 1 0 0 1
1 6616 2646001 2646400 3 4 3 0 0 0 0 0 4 3 0 0 0 3 0 1 1
1 6617 2646401 2646800 4 4 1 0 0 0 0 0 3 2 3 0 0 1 0 2 1
1 6618 2646801 2647200 3 0 0 0 0 0 0 0 0 3 4 0 0 2 0 0 5
1 6619 2647201 2647600 0 0 0 0 0 0 0 0 0 2 4 0 1 1 0 0 4
1 6620 2647601 2648000 0 0 0 0 0 0 0 2 0 3 4 0 1 1 0 4 5
1 6621 2648001 2648400 0 0 0 0 0 0 0 4 0 4 4 0 1 2 4 4 5
1 6622 2648401 2648800 0 0 0 0 0 0 0 4 0 4 1 0 2 2 4 4 2
1 6623 2648801 2649200 0 0 0 0 0 0 0 3 0 2 1 0 0 1 1 4 5
1 6624 2649201 2649600 0 0 0 0 0 0 0 0 0 1 0 0 0 1 0 0 4
1 6625 2649601 2650000 2 3 1 0 0 0 0 0 4 1 2 0 0 1 0 0 1
1 6626 2650001 2650400 4 4 4 0 0 0 0 0 4 4 4 0 0 3 4 4 1
1 6627 2650401 2650800 4 4 1 0 0 0 0 0 4 1 4 0 1 0 1 1 1
1 6628 2650801 2651200 0 0 0 0 0 0 0 0 4 2 4 0 2 3 2 2 5
1 6629 2651201 2651600 0 0 0 0 0 0 0 0 4 2 4 0 1 2 4 4 5
1 6630 2651601 2652000 0 0 0 0 0 0 0 0 4 4 4 0 1 1 4 4 5
1 6631 2652001 2652400 0 0 0 0 0 0 0 0 2 3 4 0 0 0 0 0 5
1 6632 2652401 2652800 0 0 0 0 0 0 0 0 4 2 4 0 1 3 4 4 5
1 6633 2652801 2653200 0 0 0 0 0 0 0 0 3 3 4 0 1 2 4 4 5
1 6634 2653201 2653600 0 0 0 0 0 0 0 0 3 2 4 0 1 0 3 4 5
1 6635 2653601 2654000 0 0 0 0 0 0 0 0 4 3 4 0 0 1 4 4 5
1 6636 2654001 2654400 0 0 0 0 0 0 0 0 3 3 4 0 1 1 4 4 5
1 6637 2654401 2654800 0 0 0 0 0 0 0 0 3 4 4 0 0 1 2 2 5
1 6638 2654801 2655200 0 0 0 0 0 0 0 2 2 2 4 0 0 3 4 4 5
1 6639 2655201 2655600 0 0 0 0 0 0 0 4 3 3 4 0 1 1 3 4 5
1 6640 2655601 2656000 0 0 0 0 0 0 0 3 0 2 4 0 1 0 0 1 5
1 6641 2656001 2656400 0 0 0 0 0 0 0 4 0 2 4 0 1 1 0 4 5
1 6642 2656401 2656800 0 0 0 0 0 0 0 4 0 4 4 1 1 3 0 4 5
1 6643 2656801 2657200 0 0 0 0 0 0 0 0 0 2 0 0 0 1 0 1 4
1 6644 2657201 2657600 0 0 0 0 0 0 0 0 0 1 0 2 1 1 0 4 4
1 6645 2657601 2658000 0 0 0 0 0 0 0 0 0 1 0 3 0 1 0 3 6
1 6646 2658001 2658400 0 0 0 0 0 0 0 0 0 2 0 0 0 1 0 2 4
1 6647 2658401 2658800 0 0 0 0 0 0 2 0 0 1 0 0 0 1 0 2 4
1 6648 2658801 2659200 0 0 0 0 0 0 4 0 0 3 0 0 0 1 1 0 4
1 6649 2659201 2659600 0 0 0 0 0 0 4 0 0 2 0 0 1 2 4 2 2
1 6650 2659601 2660000 0 0 0 0 0 0 4 0 0 3 0 0 0 2 2 1 2
1 6651 2660001 2660400 0 0 0 0 0 0 3 0 0 0 0 0 0 0 1 0 4
1 6652 2660401 2660800 0 0 0 0 1 0 3 0 0 2 0 0 0 1 2 2 2
1 6653 2660801 2661200 0 0 0 0 2 0 3 0 0 4 0 0 0 1 2 2 2
1 6654 2661201 2661600 0 0 0 0 0 0 1 0 0 0 0 0 0 2 0 2 4
1 6655 2661601 2662000 0 0 0 0 0 0 2 0 0 1 0 0 0 1 0 3 4
1 6656 2662001 2662400 0 0 0 0 0 0 0 0 0 3 0 0 0 1 0 0 4
1 6657 2662401 2662800 0 0 0 0 0 0 0 0 0 1 0 0 0 0 0 0 4
1 6658 2662801 2663200 0 0 0 0 1 0 4 0 0 4 0 0 0 1 2 2 2
1 6659 2663201 2663600 0 0 0 0 2 0 4 0 0 1 0 0 0 1 4 4 2
1 6660 2663601 2664000 0 0 0 0 0 0 3 0 0 3 0 0 0 1 4 4 2
1 6661 2664001 2664400 0 0 0 0 0 0 1 0 0 1 0 0 0 1 1 0 4
1 6662 2664401 2664800 0 0 0 0 0 0 0 0 0 1 0 0 0 1 2 0 4
1 6663 2664801 2665200 0 0 0 0 0 0 4 0 0 2 0 0 0 1 4 0 2
1 6664 2665201 2665600 0 0 0 0 0 0 1 0 0 1 0 0 0 1 0 0 4
1 6665 2665601 2666000 0 0 0 0 0 0 0 0 0 2 0 0 0 1 0 0 4
1 6666 2666001 2666400 0 0 0 0 0 0 0 0 0 1 0 0 0 0 0 0 4
1 6667 2666401 2666800 0 0 0 0 0 0 0 0 0 2 0 0 0 0 0 0 4
1 6668 2666801 2667200 0 0 0 0 0 0 0 0 0 2 0 0 0 0 0 0 4
1 6669 2667201 2667600 0 0 0 0 0 0 0 0 0 2 0 0 0 0 0 0 4
1 6670 2667601 2668000 0 0 0 0 0 0 0 0 0 1 0 0 0 1 0 0 4
1 6671 2668001 2668400 0 0 0 0 0 0 0 3 0 2 1 1 0 1 0 2 4
1 6672 2668401 2668800 0 0 0 0 0 0 0 3 0 2 4 0 0 2 0 3 5
1 6673 2668801 2669200 0 0 0 0 0 0 0 4 0 1 4 0 1 1 0 1 5
1 6674 2669201 2669600 0 0 0 0 0 0 0 3 0 1 4 0 0 2 0 0 5
1 6675 2669601 2670000 0 0 0 0 0 0 0 3 1 2 4 0 1 1 0 0 5
1 6676 2670001 2670400 0 0 0 0 0 0 0 0 4 1 4 0 0 0 0 0 5
1 6677 2670401 2670800 0 0 0 0 0 0 0 0 4 2 2 0 1 2 2 0 5
1 6678 2670801 2671200 0 1 1 0 0 0 0 0 3 2 0 0 0 2 1 0 4
1 6679 2671201 2671600 4 4 2 0 0 0 0 0 3 3 4 0 0 3 2 0 1
1 6680 2671601 2672000 1 3 0 0 0 0 0 0 0 1 0 0 0 2 0 0 4
1 6681 2672001 2672400 0 1 1 0 0 0 0 0 1 1 0 0 0 1 0 0 4
1 6682 2672401 2672800 0 4 4 0 4 0 0 0 4 3 0 0 0 0 0 0 1
1 6683 2672801 2673200 4 4 4 0 1 0 0 0 4 3 0 0 0 0 0 2 1
1 6684 2673201 2673600 4 4 4 0 4 0 0 1 4 4 4 0 1 1 0 4 1
1 6685 2673601 2674000 1 2 2 0 0 0 0 2 1 4 4 0 0 2 0 1 5
1 6686 2674001 2674400 3 0 4 0 0 0 0 3 0 3 2 0 1 3 0 4 5
1 6687 2674401 2674800 0 0 1 0 0 0 0 0 0 2 0 0 0 1 0 1 4
1 6688 2674801 2675200 0 0 0 0 0 0 0 0 0 1 0 0 0 1 0 0 4
1 6689 2675201 2675600 0 0 0 0 0 0 0 0 0 1 0 0 0 0 0 0 4
1 6690 2675601 2676000 3 0 0 0 0 0 0 0 0 1 0 0 0 0 0 0 4
1 6691 2676001 2676400 1 0 0 0 0 0 0 0 0 1 0 0 0 0 0 0 4
1 6692 2676401 2676800 0 0 0 0 0 0 0 0 0 1 0 0 0 0 0 0 4
1 6693 2676801 2677200 0 0 0 0 0 0 0 0 0 1 0 0 0 0 0 0 4
1 6694 2677201 2677600 0 0 0 0 0 0 3 0 0 2 0 0 0 1 0 0 4
1 6695 2677601 2678000 0 0 0 0 0 0 3 0 0 2 0 0 0 2 0 0 4
1 6696 2678001 2678400 0 0 0 0 0 0 4 0 0 2 0 0 0 1 4 0 2
1 6697 2678401 2678800 0 0 0 0 0 0 4 0 0 1 0 0 0 1 1 0 4
1 6698 2678801 2679200 0 0 0 0 0 0 3 0 0 2 0 0 0 1 0 0 4
1 6699 2679201 2679600 0 0 0 0 0 0 1 0 0 2 0 0 1 1 0 0 4
1 6700 2679601 2680000 0 0 0 0 0 0 0 0 0 1 0 0 0 1 0 0 4
1 6701 2680001 2680400 0 0 0 0 0 0 4 0 0 1 0 0 0 1 0 0 4
1 6702 2680401 2680800 0 0 0 0 0 0 1 0 0 1 0 0 0 0 0 1 4
1 6703 2680801 2681200 0 0 0 0 0 0 0 0 0 3 0 0 0 2 0 2 4
1 6704 2681201 2681600 0 0 0 0 0 0 0 0 0 1 0 0 0 0 0 0 4
1 6705 2681601 2682000 0 0 0 0 0 0 0 0 0 0 0 0 0 0 0 0 0
1 6706 2682001 2682400 0 0 0 0 0 0 0 0 0 2 0 0 0 2 0 2 4
1 6707 2682401 2682800 0 0 0 0 0 0 0 0 1 3 1 0 0 1 0 3 4
1 6708 2682801 2683200 3 0 0 0 0 0 0 0 3 4 4 0 0 3 0 0 5
1 6709 2683201 2683600 4 4 2 0 3 0 0 0 4 4 3 0 0 2 0 0 1
1 6710 2683601 2684000 3 4 4 0 0 0 0 0 4 4 0 0 0 1 0 0 1
1 6711 2684001 2684400 0 4 1 0 0 0 0 0 4 2 0 0 0 1 0 0 1
1 6712 2684401 2684800 2 4 4 0 2 0 0 0 4 3 4 0 0 2 0 1 1
1 6713 2684801 2685200 1 3 1 0 0 0 0 0 4 3 4 0 0 1 0 4 5
1 6714 2685201 2685600 0 0 0 0 0 0 0 0 2 2 4 0 1 2 0 4 5
1 6715 2685601 2686000 0 0 0 0 0 0 0 1 0 3 4 0 0 2 0 4 5
1 6716 2686001 2686400 0 0 0 0 0 0 0 4 0 3 4 0 0 1 0 4 5
1 6717 2686401 2686800 0 0 0 0 0 0 0 0 3 4 4 0 0 1 2 4 5
1 6718 2686801 2687200 0 0 0 0 0 0 0 0 3 3 4 0 0 0 1 3 5
1 6719 2687201 2687600 0 0 0 0 0 0 0 0 4 2 4 0 0 2 0 2 5
1 6720 2687601 2688000 2 1 0 0 0 0 0 0 4 3 4 0 0 1 0 0 1
1 6721 2688001 2688400 3 4 4 0 2 0 0 0 4 4 1 0 0 0 0 0 1
1 6722 2688401 2688800 0 4 2 0 2 0 0 0 3 2 0 0 1 2 0 0 1
1 6723 2688801 2689200 0 0 0 0 0 0 0 0 0 2 0 0 0 1 0 4 4
1 6724 2689201 2689600 0 0 0 0 0 0 0 0 0 3 0 0 0 0 0 2 4
1 6725 2689601 2690000 0 0 0 0 0 0 0 0 0 1 0 0 0 0 0 2 4
1 6726 2690001 2690400 0 0 0 0 0 0 0 0 0 1 0 0 0 0 0 0 4
1 6727 2690401 2690800 0 0 0 0 0 0 0 0 0 2 0 0 0 1 0 0 4
1 6728 2690801 2691200 0 0 0 0 0 0 0 0 0 2 0 0 0 1 0 0 4
1 6729 2691201 2691600 0 0 1 0 0 0 0 0 0 2 0 0 1 2 0 3 4
1 6730 2691601 2692000 0 0 4 0 0 0 0 3 0 3 3 0 0 2 0 4 5
1 6731 2692001 2692400 0 0 1 0 0 0 0 3 0 3 4 0 0 2 0 2 5
1 6732 2692401 2692800 0 0 0 0 0 0 0 1 2 4 4 0 0 2 0 4 5
1 6733 2692801 2693200 1 4 3 0 0 0 0 0 4 4 4 0 0 2 0 4 1
1 6734 2693201 2693600 4 4 4 0 0 0 0 0 4 2 4 0 0 1 0 2 1
1 6735 2693601 2694000 3 4 3 0 0 0 0 0 4 1 4 0 0 3 0 0 1
1 6736 2694001 2694400 2 3 0 0 0 0 0 0 1 1 0 0 0 1 0 0 4
1 6737 2694401 2694800 0 0 0 0 0 0 0 0 0 1 0 0 0 2 0 0 4
1 6738 2694801 2695200 0 0 0 0 0 0 0 0 0 0 0 0 0 1 0 0 4
1 6739 2695201 2695600 0 0 0 0 0 0 0 0 0 2 0 0 0 1 0 4 4
1 6740 2695601 2696000 0 0 0 0 0 0 0 0 0 0 0 0 0 0 0 0 0
1 6741 2696001 2696400 0 1 0 0 0 0 0 0 0 2 0 0 0 0 0 0 4
1 6742 2696401 2696800 4 4 4 0 3 0 0 0 4 2 2 0 0 1 0 0 1
1 6743 2696801 2697200 4 4 3 0 0 0 0 0 4 3 4 0 0 1 0 3 1
1 6744 2697201 2697600 2 1 0 0 0 0 0 0 4 2 4 0 0 2 0 1 5
1 6745 2697601 2698000 0 0 0 0 0 0 0 0 4 3 4 0 1 2 0 4 5
1 6746 2698001 2698400 0 0 0 0 0 0 0 0 2 3 4 0 2 2 0 0 5
1 6747 2698401 2698800 0 0 0 0 0 0 0 0 4 3 4 2 2 1 3 4 5
1 6748 2698801 2699200 0 0 0 0 0 0 0 2 0 1 4 0 2 2 0 3 5
1 6749 2699201 2699600 0 0 0 0 0 0 0 4 2 3 4 0 1 3 4 4 5
1 6750 2699601 2700000 0 0 0 0 0 0 0 4 0 3 4 0 0 2 0 4 5
1 6751 2700001 2700400 0 0 0 0 0 0 0 4 0 2 4 0 1 1 0 4 5
1 6752 2700401 2700800 0 0 0 0 0 0 0 4 0 4 4 0 0 2 0 3 5
1 6753 2700801 2701200 0 0 1 0 0 0 0 0 1 3 2 0 0 0 0 0 4
1 6754 2701201 2701600 2 4 4 0 0 0 0 0 4 4 0 0 0 2 0 0 1
1 6755 2701601 2702000 4 2 1 0 0 0 0 0 3 1 1 0 0 0 0 0 1
1 6756 2702001 2702400 0 0 0 0 0 0 0 0 2 2 4 0 0 1 2 2 5
1 6757 2702401 2702800 0 0 0 0 0 0 0 0 2 3 2 0 0 2 0 4 5
1 6758 2702801 2703200 0 0 0 0 0 0 0 0 0 2 0 0 0 1 0 2 4
1 6759 2703201 2703600 0 4 3 0 0 0 0 0 4 1 4 0 0 2 0 0 1
1 6760 2703601 2704000 1 4 2 0 0 0 0 0 4 3 4 0 0 1 0 0 1
1 6761 2704001 2704400 4 0 0 0 0 0 0 0 4 3 4 0 0 0 3 3 5
1 6762 2704401 2704800 2 0 0 0 0 0 0 0 4 4 4 0 1 3 4 4 5
1 6763 2704801 2705200 0 0 0 0 0 0 0 2 4 4 4 0 1 3 4 4 5
1 6764 2705201 2705600 0 0 0 0 0 0 0 3 1 2 4 0 1 1 0 3 5
1 6765 2705601 2706000 0 0 0 0 0 0 0 3 0 3 4 0 1 2 0 4 5
1 6766 2706001 2706400 0 0 0 0 0 0 0 3 0 2 2 0 2 3 0 4 5
1 6767 2706401 2706800 0 0 0 0 0 0 0 0 0 4 0 0 3 3 0 3 2
1 6768 2706801 2707200 0 2 0 0 0 0 0 0 3 2 0 0 0 1 0 0 4
1 6769 2707201 2707600 0 4 0 0 0 0 0 0 4 2 4 0 0 2 1 0 1
1 6770 2707601 2708000 3 2 0 0 0 0 0 0 4 4 4 0 0 2 4 4 5
1 6771 2708001 2708400 1 0 0 0 0 0 0 2 4 1 4 0 1 2 3 3 5
1 6772 2708401 2708800 0 0 0 0 0 0 0 4 0 4 4 0 1 2 4 4 5
1 6773 2708801 2709200 0 0 0 0 0 0 0 4 0 4 1 0 1 2 0 4 5
1 6774 2709201 2709600 0 0 0 0 0 0 0 2 0 2 0 0 4 4 0 2 4
1 6775 2709601 2710000 2 0 0 0 0 0 0 0 0 4 0 0 1 2 2 3 2
1 6776 2710001 2710400 3 0 0 0 0 0 0 0 0 4 0 0 0 1 4 4 2
1 6777 2710401 2710800 4 0 0 0 0 0 0 1 0 4 0 0 0 0 3 2 2
1 6778 2710801 2711200 2 0 0 0 0 0 0 0 0 1 0 0 0 2 0 0 4
1 6779 2711201 2711600 0 0 0 0 0 0 0 0 0 0 0 0 0 1 0 0 4
1 6780 2711601 2712000 0 0 0 0 0 0 0 0 0 1 0 0 0 0 0 0 4
1 6781 2712001 2712400 0 0 0 0 0 0 0 0 0 1 0 0 0 2 0 0 4
1 6782 2712401 2712800 0 0 0 0 0 0 0 0 0 1 0 0 0 2 0 0 4
1 6783 2712801 2713200 0 4 2 0 0 0 0 0 4 2 0 0 0 1 0 0 1
1 6784 2713201 2713600 2 4 4 0 1 0 0 0 4 3 4 0 1 1 0 0 1
1 6785 2713601 2714000 4 4 4 0 2 0 0 1 4 4 4 0 1 2 0 4 1
1 6786 2714001 2714400 0 2 3 0 0 0 0 3 2 3 1 0 1 2 0 4 5
1 6787 2714401 2714800 0 0 0 0 0 0 0 0 0 1 0 0 0 2 0 3 4
1 6788 2714801 2715200 0 0 0 0 0 0 0 0 0 1 1 0 0 1 0 0 4
1 6789 2715201 2715600 0 0 0 0 0 0 0 0 2 1 4 0 0 1 0 0 5
1 6790 2715601 2716000 0 2 0 0 0 0 0 0 4 4 4 0 0 3 0 0 5
1 6791 2716001 2716400 0 4 4 0 0 0 0 0 4 2 4 0 0 2 0 0 1
1 6792 2716401 2716800 0 1 2 0 0 0 0 0 0 2 1 0 0 1 0 0 4
1 6793 2716801 2717200 0 0 0 0 0 0 0 0 0 0 0 0 0 1 0 0 4
1 6794 2717201 2717600 0 0 0 0 0 0 0 0 0 2 0 0 0 0 0 0 4
1 6795 2717601 2718000 0 0 0 0 0 0 0 0 0 1 0 0 0 2 0 0 4
1 6796 2718001 2718400 0 0 0 0 0 0 0 0 0 1 0 0 0 0 0 0 4
1 6797 2718401 2718800 0 0 0 0 0 0 0 0 0 2 0 0 0 2 0 0 4
1 6798 2718801 2719200 0 0 0 0 0 0 0 3 0 3 0 0 0 1 2 3 2
1 6799 2719201 2719600 0 0 0 0 0 0 0 4 0 4 0 0 1 2 4 4 2
1 6800 2719601 2720000 0 0 0 0 0 0 0 4 0 4 0 0 3 3 4 4 2
1 6801 2720001 2720400 0 0 0 0 0 0 0 4 0 4 0 0 0 1 4 4 2
1 6802 2720401 2720800 0 0 0 0 0 0 0 3 3 3 4 0 0 2 4 4 5
1 6803 2720801 2721200 3 0 2 0 0 0 0 2 4 3 3 0 1 2 4 3 5
1 6804 2721201 2721600 4 4 4 0 1 0 0 0 4 4 0 0 0 2 0 0 1
1 6805 2721601 2722000 4 4 4 0 4 0 0 0 4 4 0 0 1 2 0 0 1
1 6806 2722001 2722400 1 2 0 0 0 0 0 0 1 1 0 0 0 0 0 0 4
1 6807 2722401 2722800 0 0 0 0 0 0 0 0 0 0 0 0 0 0 0 0 0
1 6808 2722801 2723200 0 0 0 0 0 0 0 0 0 1 0 0 0 1 0 0 4
1 6809 2723201 2723600 0 0 0 0 0 0 0 0 0 1 0 0 0 0 0 0 4
1 6810 2723601 2724000 3 4 1 0 0 0 0 0 3 4 0 0 0 1 2 0 1
1 6811 2724001 2724400 2 4 1 0 0 0 0 0 4 3 0 0 0 1 3 0 1
1 6812 2724401 2724800 0 0 0 0 0 0 0 0 0 3 4 0 1 3 1 0 5
1 6813 2724801 2725200 0 0 0 0 0 0 0 0 4 2 4 0 1 1 4 0 5
1 6814 2725201 2725600 0 0 0 0 0 0 0 0 4 3 4 0 2 2 4 2 5
1 6815 2725601 2726000 0 0 0 0 0 0 0 0 4 4 4 0 2 2 4 4 5
1 6816 2726001 2726400 0 0 0 0 0 0 0 0 3 1 4 0 0 0 2 1 5
1 6817 2726401 2726800 0 0 0 0 0 0 0 0 0 1 4 0 1 1 0 0 4
1 6818 2726801 2727200 0 0 0 0 0 0 0 0 0 3 4 0 0 1 0 0 5
1 6819 2727201 2727600 0 0 0 0 0 0 0 0 0 2 4 0 2 1 4 0 5
1 6820 2727601 2728000 0 0 0 0 0 0 0 0 1 2 4 0 0 1 2 0 5
1 6821 2728001 2728400 0 0 0 0 0 0 0 0 4 3 4 0 1 1 4 0 5
1 6822 2728401 2728800 0 0 0 0 0 0 0 0 0 1 4 1 0 1 1 0 4
1 6823 2728801 2729200 0 0 0 0 0 0 0 0 1 3 4 1 1 1 4 3 5
1 6824 2729201 2729600 0 0 0 0 0 0 0 0 3 4 4 0 3 1 4 0 5
1 6825 2729601 2730000 0 0 0 0 0 0 0 0 0 1 4 0 2 1 1 0 5
1 6826 2730001 2730400 0 0 0 0 0 0 0 0 0 2 4 0 2 1 1 1 5
1 6827 2730401 2730800 0 0 0 0 0 0 0 3 0 2 4 0 1 1 2 2 5
1 6828 2730801 2731200 0 0 0 0 0 0 0 0 0 2 4 0 0 2 0 0 4
1 6829 2731201 2731600 0 0 0 0 0 0 0 3 0 2 4 0 0 1 0 0 5
1 6830 2731601 2732000 0 0 0 0 0 0 0 3 0 2 4 0 1 1 2 2 5
1 6831 2732001 2732400 0 0 0 0 0 0 0 4 0 4 4 0 1 1 1 4 5
1 6832 2732401 2732800 0 0 0 0 0 0 0 3 0 4 4 0 1 2 0 4 5
1 6833 2732801 2733200 0 0 0 0 0 0 0 3 0 4 2 0 3 2 1 4 5
1 6834 2733201 2733600 0 0 0 0 0 0 0 3 0 4 0 0 0 2 3 3 2
1 6835 2733601 2734000 0 0 0 0 0 0 0 4 0 4 4 0 0 2 2 4 5
1 6836 2734001 2734400 0 0 0 0 0 0 0 4 0 4 4 0 0 2 4 4 5
1 6837 2734401 2734800 0 0 0 0 0 0 0 1 3 4 4 0 2 1 4 4 5
1 6838 2734801 2735200 4 0 0 0 0 0 0 0 4 3 4 0 0 2 4 4 5
1 6839 2735201 2735600 4 2 0 0 0 0 0 0 4 3 4 0 0 1 1 1 1
1 6840 2735601 2736000 2 3 0 0 0 0 0 0 2 2 0 0 0 2 0 0 1
1 6841 2736001 2736400 0 0 0 0 0 0 0 0 0 2 0 0 0 1 0 0 4
1 6842 2736401 2736800 0 0 0 0 0 0 0 0 0 3 1 0 0 3 0 0 4
1 6843 2736801 2737200 0 3 2 0 0 0 0 0 1 3 0 0 0 0 0 0 4
1 6844 2737201 2737600 0 2 1 0 0 0 0 0 4 2 4 0 0 1 0 0 1
1 6845 2737601 2738000 2 0 0 0 0 0 0 0 4 2 4 0 1 0 4 4 5
1 6846 2738001 2738400 3 0 0 0 0 0 0 0 4 2 4 0 2 1 4 4 5
1 6847 2738401 2738800 0 0 0 0 0 0 0 0 4 3 4 0 0 2 4 4 5
1 6848 2738801 2739200 0 0 0 0 0 0 0 0 4 3 4 0 1 1 3 4 5
1 6849 2739201 2739600 0 0 0 0 0 0 0 0 1 2 4 0 1 0 1 2 5
1 6850 2739601 2740000 0 0 0 0 0 0 0 0 2 2 4 0 1 1 3 3 5
1 6851 2740001 2740400 0 0 0 0 0 0 0 0 4 2 4 0 0 2 4 4 5
1 6852 2740401 2740800 0 0 0 0 0 0 0 1 3 2 4 0 0 1 0 1 5
1 6853 2740801 2741200 0 0 0 0 0 0 0 4 3 1 4 0 3 2 4 4 5
1 6854 2741201 2741600 0 0 0 0 0 0 0 3 0 2 4 0 2 1 4 4 5
1 6855 2741601 2742000 0 0 0 0 0 0 0 4 0 4 4 0 1 1 4 4 5
1 6856 2742001 2742400 0 0 0 0 0 0 0 4 0 3 4 0 1 2 2 2 5
1 6857 2742401 2742800 0 0 0 0 0 0 0 3 0 3 4 0 1 1 0 3 5
1 6858 2742801 2743200 0 0 0 0 0 0 0 1 0 2 1 0 0 1 0 4 4
1 6859 2743201 2743600 0 0 0 0 0 0 0 0 0 2 1 0 0 2 0 3 4
1 6860 2743601 2744000 0 0 0 0 0 0 0 0 0 1 0 0 0 1 0 0 4
1 6861 2744001 2744400 0 0 0 0 0 0 0 0 0 1 0 0 0 0 1 1 4
1 6862 2744401 2744800 0 0 0 0 0 0 0 0 0 4 0 0 0 2 4 4 2
1 6863 2744801 2745200 0 0 0 0 0 0 0 0 0 3 0 0 0 2 4 3 2
1 6864 2745201 2745600 0 0 0 0 0 0 1 0 0 3 0 0 0 1 4 4 2
1 6865 2745601 2746000 0 0 0 0 0 0 0 0 0 1 0 0 0 1 2 1 4
1 6866 2746001 2746400 0 0 0 0 0 0 0 0 0 0 0 0 0 1 0 0 4
1 6867 2746401 2746800 0 0 0 0 0 0 0 0 0 1 0 0 0 1 0 0 4
1 6868 2746801 2747200 0 0 0 0 0 0 0 0 0 0 0 0 0 1 0 0 4
1 6869 2747201 2747600 0 0 0 0 0 0 0 0 0 2 0 0 0 2 0 0 4
1 6870 2747601 2748000 0 0 0 0 0 0 0 0 0 1 0 0 0 1 0 0 4
1 6871 2748001 2748400 0 0 0 0 0 0 0 0 0 2 0 0 0 1 0 0 4
1 6872 2748401 2748800 0 0 0 0 0 0 0 0 0 4 0 0 0 1 0 2 4
1 6873 2748801 2749200 0 0 0 0 0 0 0 3 0 2 4 0 0 0 0 1 5
1 6874 2749201 2749600 0 0 0 0 0 0 0 2 4 4 4 0 1 1 2 2 5
1 6875 2749601 2750000 0 0 0 0 0 0 0 0 0 3 4 0 0 0 1 1 5
1 6876 2750001 2750400 0 0 0 0 0 0 0 0 2 3 4 0 0 3 0 0 5
1 6877 2750401 2750800 4 2 2 0 1 0 0 0 4 3 4 0 0 2 0 3 1
1 6878 2750801 2751200 4 4 3 0 2 0 0 0 4 4 0 0 0 2 0 0 1
1 6879 2751201 2751600 0 2 0 0 0 0 0 0 2 4 0 0 0 1 0 0 4
1 6880 2751601 2752000 0 0 0 0 0 0 0 0 0 1 0 0 0 1 0 0 4
1 6881 2752001 2752400 3 4 2 0 0 0 0 0 2 2 0 0 0 1 0 0 1
1 6882 2752401 2752800 4 4 4 0 3 0 0 4 4 4 0 0 0 0 0 0 1
1 6883 2752801 2753200 4 4 4 0 0 0 0 0 3 1 0 0 0 1 0 0 1
1 6884 2753201 2753600 3 3 0 0 0 0 0 0 0 2 0 0 0 3 0 0 4
1 6885 2753601 2754000 0 0 0 0 0 0 0 0 0 1 0 0 0 1 0 0 4
1 6886 2754001 2754400 0 0 0 0 0 0 0 0 0 1 0 0 0 1 0 0 4
1 6887 2754401 2754800 0 0 0 0 0 0 0 0 0 1 0 0 0 0 0 0 4
1 6888 2754801 2755200 0 0 0 0 0 0 0 0 0 2 0 0 0 2 0 0 4
1 6889 2755201 2755600 0 0 0 0 0 0 0 0 0 1 0 0 0 0 0 0 4
1 6890 2755601 2756000 0 0 0 0 0 0 0 0 0 2 0 0 0 1 0 0 4
1 6891 2756001 2756400 0 0 0 0 0 0 0 0 0 2 0 0 0 1 0 0 4
1 6892 2756401 2756800 0 0 0 0 0 0 0 0 0 2 0 0 0 2 0 0 4
1 6893 2756801 2757200 0 0 0 0 0 0 0 0 0 2 0 0 0 0 0 1 4
1 6894 2757201 2757600 0 0 0 0 0 0 0 2 0 1 0 0 0 1 0 4 4
1 6895 2757601 2758000 0 0 0 0 0 0 0 2 0 2 4 0 0 2 0 4 5
1 6896 2758001 2758400 0 0 0 0 0 0 0 3 0 2 4 0 1 2 2 2 5
1 6897 2758401 2758800 0 0 0 0 0 0 0 0 3 4 4 0 0 3 4 4 5
1 6898 2758801 2759200 0 1 2 0 2 0 0 0 4 4 4 0 0 1 1 1 5
1 6899 2759201 2759600 4 4 4 0 3 0 0 0 4 3 4 0 0 2 0 0 1
1 6900 2759601 2760000 3 3 3 0 1 0 0 0 3 2 1 0 1 2 0 0 1
1 6901 2760001 2760400 0 0 0 0 0 0 0 0 0 2 0 0 0 0 0 0 4
1 6902 2760401 2760800 0 0 0 0 0 0 4 0 0 4 0 0 0 2 4 4 2
1 6903 2760801 2761200 0 0 0 0 0 0 3 0 0 2 0 0 0 1 1 1 4
1 6904 2761201 2761600 0 0 0 0 0 0 2 0 0 2 0 0 0 1 0 0 4
1 6905 2761601 2762000 0 0 0 0 0 0 0 0 0 1 0 0 0 1 0 0 4
1 6906 2762001 2762400 0 0 0 0 0 0 0 0 0 1 0 0 0 0 0 0 4
1 6907 2762401 2762800 1 3 2 0 0 0 0 0 2 1 0 0 0 1 0 0 1
1 6908 2762801 2763200 3 4 0 0 0 0 0 0 4 3 2 0 1 2 0 0 1
1 6909 2763201 2763600 1 2 0 0 0 0 0 0 4 2 4 0 0 0 0 0 1
1 6910 2763601 2764000 0 0 0 0 0 0 0 0 3 4 4 0 1 1 0 0 5
1 6911 2764001 2764400 0 0 0 0 0 0 0 0 4 2 4 0 1 0 0 0 5
1 6912 2764401 2764800 0 0 0 0 0 0 0 0 3 2 4 0 0 1 0 0 5
1 6913 2764801 2765200 0 0 0 0 0 0 0 0 3 4 4 0 1 1 2 2 5
1 6914 2765201 2765600 0 0 0 0 0 0 0 0 4 3 4 0 1 1 4 4 5
1 6915 2765601 2766000 0 0 0 0 0 0 0 0 3 4 4 0 1 1 4 4 5
1 6916 2766001 2766400 0 0 0 0 0 0 0 0 4 4 4 0 1 1 4 4 5
1 6917 2766401 2766800 0 0 0 0 0 0 0 0 4 4 4 0 4 2 4 4 5
1 6918 2766801 2767200 0 0 0 0 0 0 0 4 1 4 4 0 0 1 2 3 5
1 6919 2767201 2767600 0 0 0 0 0 0 0 3 0 3 4 0 0 1 0 1 5
1 6920 2767601 2768000 0 0 0 0 0 0 0 4 0 1 4 0 0 1 2 4 5
1 6921 2768001 2768400 0 0 0 0 0 0 0 4 0 2 4 0 0 0 0 0 5
1 6922 2768401 2768800 0 0 0 0 0 0 0 2 0 2 2 0 0 2 0 0 4
1 6923 2768801 2769200 0 0 0 0 0 0 0 0 0 2 0 0 0 1 0 2 4
1 6924 2769201 2769600 0 0 0 0 0 0 0 0 0 1 0 0 0 1 0 0 4
1 6925 2769601 2770000 0 0 0 0 0 0 0 0 0 2 0 0 0 2 0 2 4
1 6926 2770001 2770400 1 0 0 0 0 0 0 3 3 2 2 0 0 1 0 4 5
1 6927 2770401 2770800 4 1 0 0 0 0 0 1 4 4 4 0 0 2 0 4 5
1 6928 2770801 2771200 4 4 4 0 0 2 0 0 4 4 4 0 1 3 0 0 1
1 6929 2771201 2771600 3 4 3 0 0 0 0 0 4 3 1 0 0 2 0 0 1
1 6930 2771601 2772000 1 3 3 0 2 0 0 0 4 4 0 0 0 1 3 0 1
1 6931 2772001 2772400 4 4 3 0 2 0 0 0 4 3 2 0 0 2 4 3 1
1 6932 2772401 2772800 1 1 0 0 0 0 0 0 3 3 4 0 0 2 3 3 5
1 6933 2772801 2773200 0 0 0 0 0 0 0 0 0 2 4 0 1 2 0 1 5
1 6934 2773201 2773600 0 0 0 0 0 0 0 0 0 2 4 0 1 2 0 2 5
1 6935 2773601 2774000 0 1 1 0 0 0 0 0 1 2 4 0 0 2 0 0 5
1 6936 2774001 2774400 4 4 4 0 4 0 2 0 4 2 4 0 0 3 0 0 1
1 6937 2774401 2774800 4 4 2 0 3 0 1 0 4 2 4 0 0 2 0 0 1
1 6938 2774801 2775200 3 1 0 0 0 0 0 0 4 2 4 0 1 2 4 4 5
1 6939 2775201 2775600 0 0 0 0 0 0 0 0 3 2 4 0 1 1 4 3 5
1 6940 2775601 2776000 0 0 0 0 0 0 0 0 4 1 4 0 1 0 4 4 5
1 6941 2776001 2776400 0 0 0 0 0 0 0 0 4 2 4 0 1 1 3 4 5
1 6942 2776401 2776800 0 0 0 0 0 0 0 2 4 4 4 0 0 2 4 4 5
1 6943 2776801 2777200 0 0 0 0 0 0 0 1 4 2 4 0 1 1 0 0 5
1 6944 2777201 2777600 0 0 0 0 0 0 0 3 0 3 4 0 0 2 0 1 5
1 6945 2777601 2778000 0 0 0 0 0 0 0 4 0 4 4 0 1 0 0 4 5
1 6946 2778001 2778400 0 0 0 0 0 0 0 4 0 3 4 1 1 1 0 3 5
1 6947 2778401 2778800 0 0 0 0 0 0 0 4 0 3 4 0 0 1 0 4 5
1 6948 2778801 2779200 0 0 0 0 0 0 0 2 0 3 4 0 1 4 0 4 5
1 6949 2779201 2779600 1 0 0 0 0 0 0 0 0 1 0 0 0 2 0 3 4
1 6950 2779601 2780000 2 0 0 0 0 0 0 0 0 2 0 0 0 1 0 1 4
1 6951 2780001 2780400 0 0 0 0 0 0 0 0 0 2 1 0 0 1 0 0 4
1 6952 2780401 2780800 0 0 0 0 0 0 0 0 0 3 0 0 0 1 1 0 4
1 6953 2780801 2781200 0 0 0 0 0 0 0 0 0 3 0 0 1 2 4 0 2
1 6954 2781201 2781600 0 0 0 0 0 0 0 0 0 4 0 0 1 0 4 0 2
1 6955 2781601 2782000 0 0 0 0 0 0 0 0 0 3 0 0 1 1 3 0 2
1 6956 2782001 2782400 0 0 0 0 0 0 0 0 0 4 0 0 0 1 1 0 4
1 6957 2782401 2782800 0 0 0 0 0 0 0 0 0 4 0 0 1 1 1 0 4
1 6958 2782801 2783200 0 0 0 0 0 0 0 0 0 4 0 0 1 2 3 0 2
1 6959 2783201 2783600 0 0 0 0 0 0 0 0 0 3 0 0 1 2 3 0 2
1 6960 2783601 2784000 0 0 0 0 0 0 0 0 0 4 0 0 0 2 3 0 2
1 6961 2784001 2784400 0 0 0 0 0 0 0 0 0 2 0 0 0 1 3 0 4
1 6962 2784401 2784800 0 0 0 0 0 0 0 0 0 1 0 0 1 1 3 0 4
1 6963 2784801 2785200 0 0 0 0 0 0 0 0 0 1 0 0 0 1 0 0 4
1 6964 2785201 2785600 0 0 0 0 0 0 0 0 0 1 0 0 2 2 0 0 4
1 6965 2785601 2786000 0 0 0 0 0 0 0 0 0 2 0 0 1 2 3 0 4
1 6966 2786001 2786400 0 0 0 0 0 0 0 0 0 3 0 0 2 1 3 1 2
1 6967 2786401 2786800 3 0 0 0 3 0 0 3 0 2 0 0 0 1 4 4 2
1 6968 2786801 2787200 3 0 0 0 2 0 0 1 0 2 0 0 0 2 4 3 2
1 6969 2787201 2787600 2 0 0 0 0 0 0 0 0 4 0 0 2 2 2 0 2
1 6970 2787601 2788000 0 0 0 0 0 0 0 0 0 3 0 0 1 2 0 0 4
1 6971 2788001 2788400 0 0 0 0 0 0 0 0 0 3 1 0 0 2 0 0 4
1 6972 2788401 2788800 0 0 0 0 0 0 0 0 0 0 0 4 0 0 0 0 6
1 6973 2788801 2789200 0 0 0 3 0 0 0 0 0 0 0 0 0 0 0 0 4
1 6974 2789201 2789600 0 0 0 4 0 4 0 0 0 0 0 0 0 0 0 0 3
1 6975 2789601 2790000 0 0 0 4 0 1 0 0 0 0 0 0 0 0 0 0 4
1 6976 2790001 2790400 0 0 0 4 0 4 0 0 0 0 0 0 0 0 0 0 3
1 6977 2790401 2790800 0 0 0 4 0 4 0 0 0 0 0 0 0 0 0 0 3
1 6978 2790801 2791200 0 0 0 4 0 4 0 0 0 0 0 0 0 0 0 0 3
1 6979 2791201 2791600 0 0 0 3 0 3 0 0 0 0 0 0 0 0 0 0 3
1 6980 2791601 2792000 0 0 0 4 0 0 0 0 0 0 0 0 0 0 0 0 4
1 6981 2792001 2792400 0 0 0 4 0 4 0 0 0 0 0 0 0 0 0 0 3
1 6982 2792401 2792800 0 0 0 3 0 4 0 0 0 0 0 0 0 0 0 0 3
1 6983 2792801 2793200 0 0 0 4 0 3 0 0 0 0 0 0 0 0 0 0 3
1 6984 2793201 2793600 0 0 0 4 0 4 0 0 0 0 0 0 0 0 0 0 3
1 6985 2793601 2794000 0 0 0 4 0 4 0 0 0 0 0 0 0 0 0 0 3
1 6986 2794001 2794400 0 0 0 3 0 1 0 0 0 0 0 0 0 0 0 0 4
1 6987 2794401 2794800 0 0 0 4 0 4 0 0 0 0 0 0 0 0 0 0 3
1 6988 2794801 2795200 0 0 0 4 0 3 0 0 0 0 0 0 0 0 0 0 3
1 6989 2795201 2795600 0 0 0 4 0 0 0 0 0 0 0 0 0 0 0 0 4
1 6990 2795601 2796000 0 0 0 3 0 2 0 0 0 0 0 0 0 0 0 0 4
1 6991 2796001 2796400 0 0 0 2 0 3 0 0 0 0 0 0 0 0 0 0 4
1 6992 2796401 2796800 0 0 0 4 0 0 0 0 0 0 0 0 0 0 0 0 4
1 6993 2796801 2797200 0 0 0 4 0 1 0 0 0 0 0 0 0 0 0 0 4
1 6994 2797201 2797600 0 0 0 4 0 4 0 0 0 0 0 0 0 0 0 0 3
1 6995 2797601 2798000 0 0 0 4 0 4 0 0 0 0 0 0 0 0 0 0 3
1 6996 2798001 2798400 0 0 0 4 0 2 0 0 0 0 0 0 0 0 0 0 3
1 6997 2798401 2798800 0 0 0 4 0 0 0 0 0 0 0 0 0 0 0 0 4
1 6998 2798801 2799200 0 0 0 4 0 0 0 0 0 0 0 0 0 0 0 0 4
1 6999 2799201 2799600 0 0 0 3 0 2 0 0 0 0 0 0 0 0 0 0 4
1 7000 2799601 2800000 0 0 0 4 0 4 0 0 0 0 0 4 0 0 0 0 3
1 7001 2800001 2800400 0 0 0 4 0 3 0 0 0 0 0 3 0 0 0 0 3
1 7002 2800401 2800800 0 0 0 2 0 1 0 0 0 0 0 3 0 0 0 0 3
1 7003 2800801 2801200 1 2 1 0 1 0 0 0 0 1 0 0 0 0 0 0 4
1 7004 2801201 2801600 4 4 4 0 1 0 0 0 4 4 1 0 0 1 0 0 1
1 7005 2801601 2802000 3 0 0 0 0 0 0 0 4 3 4 0 0 0 0 0 1
1 7006 2802001 2802400 0 0 0 0 0 0 0 0 4 2 4 0 0 1 0 0 5
1 7007 2802401 2802800 0 0 0 0 0 0 0 0 4 2 4 0 1 2 3 4 5
1 7008 2802801 2803200 0 0 0 0 0 0 0 0 4 3 4 0 1 0 0 1 5
1 7009 2803201 2803600 0 0 0 0 0 0 0 2 0 4 4 0 2 0 0 2 5
1 7010 2803601 2804000 0 0 0 0 0 0 0 3 0 2 4 0 0 0 0 3 5
1 7011 2804001 2804400 0 0 0 0 0 0 0 3 0 3 2 0 0 1 0 4 5
1 7012 2804401 2804800 0 0 0 0 0 0 0 0 0 2 0 0 0 1 0 4 4
1 7013 2804801 2805200 0 0 0 0 0 0 0 0 0 2 0 0 0 1 0 0 4
1 7014 2805201 2805600 3 4 2 0 0 0 0 0 4 1 4 0 0 1 0 2 1
1 7015 2805601 2806000 4 4 2 0 0 0 0 0 4 3 4 0 0 2 0 2 1
1 7016 2806001 2806400 2 2 0 0 0 0 0 0 4 4 4 0 1 2 4 4 5
1 7017 2806401 2806800 0 0 0 0 0 0 0 1 1 3 4 0 0 1 2 2 5
1 7018 2806801 2807200 0 0 0 0 0 0 0 4 3 3 4 0 1 3 3 4 5
1 7019 2807201 2807600 0 0 0 0 0 0 0 4 0 3 4 0 1 0 0 4 5
1 7020 2807601 2808000 0 0 0 0 3 0 0 4 0 4 3 0 1 1 0 4 5
1 7021 2808001 2808400 0 0 0 0 1 0 0 1 0 2 0 0 0 2 0 4 2
1 7022 2808401 2808800 0 1 0 0 0 0 0 0 0 2 0 0 0 1 0 1 4
1 7023 2808801 2809200 2 4 3 0 2 0 0 0 4 2 0 0 0 1 0 2 1
1 7024 2809201 2809600 2 4 3 0 4 0 0 0 4 4 1 0 0 2 0 4 1
1 7025 2809601 2810000 0 0 0 0 0 0 0 0 0 1 4 0 0 2 0 2 5
1 7026 2810001 2810400 0 0 0 0 0 0 0 0 0 4 4 0 0 2 0 3 5
1 7027 2810401 2810800 1 2 2 0 0 0 0 0 1 3 4 0 1 2 0 0 1
1 7028 2810801 2811200 3 4 1 0 0 0 0 0 4 4 0 0 0 2 0 0 1
1 7029 2811201 2811600 0 0 0 0 0 0 0 0 1 1 0 0 0 2 0 0 4
1 7030 2811601 2812000 0 0 0 0 0 0 1 0 0 2 0 0 0 2 1 0 4
1 7031 2812001 2812400 0 0 0 0 0 0 4 0 0 3 0 0 0 3 4 4 2
1 7032 2812401 2812800 0 0 0 0 0 0 2 0 0 3 0 0 0 2 2 1 2
1 7033 2812801 2813200 0 0 0 0 0 0 0 0 0 1 0 0 0 1 0 0 4
1 7034 2813201 2813600 0 0 0 0 0 0 0 0 0 2 2 0 0 1 0 1 4
1 7035 2813601 2814000 0 0 0 0 0 0 0 0 0 4 4 0 0 1 4 4 5
1 7036 2814001 2814400 0 0 0 0 0 0 0 0 0 4 4 0 0 0 4 4 5
1 7037 2814401 2814800 0 0 0 0 0 0 0 0 0 3 4 0 0 0 3 3 5
1 7038 2814801 2815200 0 0 0 0 0 0 0 3 0 4 0 0 1 2 0 0 4
1 7039 2815201 2815600 0 0 0 0 0 0 0 4 0 2 2 0 0 1 4 4 5
1 7040 2815601 2816000 0 0 0 0 0 0 0 4 0 4 2 0 0 1 4 4 5
1 7041 2816001 2816400 0 0 0 0 0 0 0 3 0 4 0 0 3 2 4 4 2
1 7042 2816401 2816800 0 0 0 0 0 0 0 4 0 4 4 0 0 1 4 4 5
1 7043 2816801 2817200 0 0 0 0 0 0 0 1 0 3 3 0 0 1 3 3 5
1 7044 2817201 2817600 2 3 0 0 0 0 0 0 0 2 0 0 0 1 0 0 4
1 7045 2817601 2818000 0 2 0 0 0 0 0 0 0 1 0 0 0 1 0 0 4
1 7046 2818001 2818400 0 0 0 0 0 0 0 0 0 0 0 0 0 1 0 0 4
1 7047 2818401 2818800 0 0 0 0 0 0 0 0 0 2 0 0 0 0 0 0 4
1 7048 2818801 2819200 0 0 0 0 0 0 0 0 0 1 0 0 0 1 0 0 4
1 7049 2819201 2819600 0 0 0 0 0 0 0 0 0 3 0 0 0 1 3 0 4
1 7050 2819601 2820000 0 0 0 0 0 0 0 0 0 2 0 0 1 1 3 0 4
1 7051 2820001 2820400 0 0 0 0 0 0 0 0 0 2 0 0 0 1 0 0 4
1 7052 2820401 2820800 0 0 0 0 0 0 0 0 0 0 0 0 0 0 0 0 0
1 7053 2820801 2821200 0 0 0 0 0 0 0 0 0 1 0 0 0 0 0 0 4
1 7054 2821201 2821600 0 0 0 0 0 0 0 0 0 2 0 0 0 2 0 0 4
1 7055 2821601 2822000 0 0 0 0 0 0 0 1 0 4 0 0 0 2 0 4 2
1 7056 2822001 2822400 0 0 0 0 0 0 0 4 0 3 4 0 0 1 1 4 5
1 7057 2822401 2822800 0 0 0 0 0 0 0 3 1 3 4 0 0 2 2 4 5
1 7058 2822801 2823200 0 0 0 0 0 0 0 4 3 4 4 0 1 2 3 4 5
1 7059 2823201 2823600 0 0 0 0 0 0 0 1 3 4 4 0 1 2 2 2 5
1 7060 2823601 2824000 0 0 0 0 0 0 0 0 0 2 4 0 1 1 1 1 5
1 7061 2824001 2824400 0 1 0 0 0 0 0 0 3 2 4 0 1 1 0 0 5
1 7062 2824401 2824800 4 4 4 0 2 0 0 0 4 2 4 0 0 2 0 4 1
1 7063 2824801 2825200 3 4 4 0 3 0 0 0 4 4 2 0 0 3 0 2 1
1 7064 2825201 2825600 0 2 0 0 0 0 0 0 2 2 0 0 0 0 0 0 4
1 7065 2825601 2826000 0 0 0 0 0 0 0 0 0 3 0 0 0 0 0 2 4
1 7066 2826001 2826400 0 0 0 0 0 0 0 0 0 2 0 0 0 0 0 1 4
1 7067 2826401 2826800 0 0 0 0 0 0 0 0 0 2 0 0 0 1 0 0 4
1 7068 2826801 2827200 0 2 0 0 0 0 0 0 2 2 0 0 0 1 0 0 4
1 7069 2827201 2827600 0 4 3 0 0 0 0 0 4 2 3 0 0 1 0 0 1
1 7070 2827601 2828000 0 4 0 0 0 0 0 0 4 3 4 0 1 1 0 3 5
1 7071 2828001 2828400 0 1 0 0 0 0 0 0 4 4 4 0 0 0 0 4 5
1 7072 2828401 2828800 0 0 0 0 0 0 0 2 0 4 4 0 0 1 0 4 5
1 7073 2828801 2829200 0 0 0 0 0 0 0 3 0 2 2 0 0 1 0 4 5
1 7074 2829201 2829600 0 0 0 0 0 0 0 0 0 1 0 0 0 0 0 2 4
1 7075 2829601 2830000 0 0 0 0 0 0 0 0 0 4 0 0 0 1 3 4 2
1 7076 2830001 2830400 0 0 0 0 0 0 0 1 0 3 0 0 1 2 0 4 2
1 7077 2830401 2830800 0 0 0 0 0 0 0 3 0 2 0 0 0 0 1 1 4
1 7078 2830801 2831200 0 0 0 0 0 0 0 0 0 4 3 0 1 3 4 4 5
1 7079 2831201 2831600 0 0 0 0 0 0 0 0 0 1 4 0 0 0 3 1 5
1 7080 2831601 2832000 0 0 0 0 0 0 0 2 0 2 4 0 0 1 2 0 5
1 7081 2832001 2832400 0 0 0 0 0 0 0 2 0 4 4 0 0 1 4 0 5
1 7082 2832401 2832800 0 0 0 0 0 0 0 1 0 4 4 0 0 2 1 0 5
1 7083 2832801 2833200 0 0 0 0 0 0 0 0 0 3 2 0 1 1 0 0 4
1 7084 2833201 2833600 0 0 0 0 0 0 0 0 0 4 0 0 0 1 4 0 2
1 7085 2833601 2834000 0 0 0 0 0 0 0 0 0 2 0 0 0 1 2 0 4
1 7086 2834001 2834400 0 0 0 0 0 0 0 0 0 2 0 0 2 1 4 0 2
1 7087 2834401 2834800 0 0 0 0 0 0 0 3 0 3 2 0 1 1 4 0 2
1 7088 2834801 2835200 0 0 0 0 0 0 0 1 0 2 4 0 1 1 0 0 5
1 7089 2835201 2835600 0 0 0 0 0 0 0 0 0 1 1 0 0 2 0 0 4
1 7090 2835601 2836000 0 0 0 0 0 0 0 0 0 2 0 0 0 1 2 0 4
1 7091 2836001 2836400 0 0 0 0 0 0 0 1 0 3 0 0 1 2 4 0 2
1 7092 2836401 2836800 0 0 0 0 0 0 0 0 3 3 2 0 3 2 2 0 5
1 7093 2836801 2837200 0 0 0 0 0 0 0 0 3 3 2 0 0 1 4 0 5
1 7094 2837201 2837600 0 0 0 0 0 0 0 0 4 1 0 0 0 1 4 0 2
1 7095 2837601 2838000 0 0 0 0 0 0 0 0 2 2 1 0 1 2 2 0 4
1 7096 2838001 2838400 4 0 0 0 0 0 0 0 4 3 0 0 2 3 4 0 1
1 7097 2838401 2838800 4 2 0 0 0 0 0 0 4 2 0 0 1 1 0 0 1
1 7098 2838801 2839200 3 4 1 0 0 0 0 0 4 4 0 0 1 2 0 0 1
1 7099 2839201 2839600 3 4 3 0 0 0 0 0 4 3 1 0 0 0 0 0 1
1 7100 2839601 2840000 2 1 0 0 0 0 0 0 2 3 4 0 1 1 0 0 5
1 7101 2840001 2840400 0 0 0 0 0 0 0 0 0 3 4 0 0 0 0 0 4
1 7102 2840401 2840800 0 0 0 0 0 0 0 2 0 2 2 0 0 1 4 4 2
1 7103 2840801 2841200 0 0 0 0 0 0 0 0 0 2 0 0 0 2 1 2 4
1 7104 2841201 2841600 0 0 0 0 0 0 0 0 0 1 0 0 0 2 0 0 4
1 7105 2841601 2842000 0 0 0 0 0 0 0 0 0 2 0 0 0 0 0 0 4
1 7106 2842001 2842400 0 0 0 0 0 0 4 0 0 3 0 0 0 2 0 3 2
1 7107 2842401 2842800 0 0 0 0 0 0 1 0 0 2 0 0 0 1 0 0 4
1 7108 2842801 2843200 0 0 0 0 0 0 4 0 0 1 0 0 0 0 0 0 4
1 7109 2843201 2843600 0 0 0 0 0 0 3 0 0 2 0 0 0 1 1 0 4
1 7110 2843601 2844000 0 0 0 0 0 0 4 0 0 2 0 0 0 0 4 0 2
1 7111 2844001 2844400 0 0 0 0 0 0 4 0 0 2 1 0 0 1 4 0 2
1 7112 2844401 2844800 0 0 0 0 0 0 2 0 0 2 0 0 0 0 3 0 2
1 7113 2844801 2845200 0 0 0 0 0 0 2 0 0 2 0 0 1 2 2 1 2
1 7114 2845201 2845600 0 0 0 0 0 0 2 0 0 4 0 0 1 1 4 4 2
1 7115 2845601 2846000 0 0 0 0 0 0 0 0 0 4 0 0 0 2 4 4 2
1 7116 2846001 2846400 0 0 0 0 0 0 0 0 0 3 0 0 1 2 2 2 2
1 7117 2846401 2846800 0 0 0 0 0 0 0 0 0 2 0 0 0 1 0 3 4
1 7118 2846801 2847200 3 3 1 0 0 0 0 0 2 3 0 0 0 1 0 1 1
1 7119 2847201 2847600 3 4 4 0 2 0 0 0 4 3 0 0 0 1 0 4 1
1 7120 2847601 2848000 3 4 2 0 0 0 0 0 2 3 0 0 0 1 0 1 1
1 7121 2848001 2848400 1 0 1 0 0 0 0 0 0 2 0 0 0 2 0 0 4
1 7122 2848401 2848800 3 3 2 0 0 0 0 0 0 2 0 0 0 1 0 0 1
1 7123 2848801 2849200 0 0 0 0 0 0 0 0 0 1 0 0 0 1 0 0 4
1 7124 2849201 2849600 0 0 0 0 0 0 0 0 0 1 0 0 0 0 0 0 4
1 7125 2849601 2850000 0 0 0 0 0 0 0 0 0 2 0 0 0 0 0 0 4
1 7126 2850001 2850400 0 0 0 0 0 0 0 0 0 1 0 0 0 1 0 0 4
1 7127 2850401 2850800 0 0 0 0 0 0 0 0 0 2 0 0 0 0 0 0 4
1 7128 2850801 2851200 0 0 0 0 0 0 0 0 0 3 0 0 0 1 0 0 4
1 7129 2851201 2851600 0 0 0 0 0 0 0 0 0 1 0 0 0 1 0 0 4
1 7130 2851601 2852000 0 0 0 0 0 0 0 0 0 2 0 0 0 1 0 0 4
[truncated: 17,138,826 more chars]
