# Supplementary material for: Genome-wide analysis of local chromatin packing in Arabidopsis thaliana
Source: Genome Res. 2015 Feb;25(2):246–56. doi: 10.1101/gr.170332.113 (PMC4315298; doi:10.1101/gr.170332.113)
Supplement: Supplemental Material [file supp_gr.170332.113_Supp_Table_S5.txt]

Integrated epigenome at 2 kb bins
"chr" "bin" "from" "to" "H3K4me2" "H3K4me3" "H3K9ac" "H3K9me2" "H3K18ac" "H3K27me1" "H3K27me3" "H3K36me2" "H3K36me3" "H3K27me2" "H2Bub" "5mC" "H3K4me1" "H4K5ac" "H3.1" "H3.3" "group"
1 1 1 2000 0 0 0 0 0 0 0 0 0 9 0 8 0 3 0 1 4
1 2 2001 4000 5 3 0 0 0 0 0 0 4 7 0 0 0 7 3 0 4
1 3 4001 6000 4 0 0 0 0 0 0 8 1 15 0 0 5 9 13 12 2
1 4 6001 8000 0 0 0 0 0 0 0 6 1 9 16 0 0 7 3 8 5
1 5 8001 10000 5 7 0 0 0 0 0 0 9 4 5 0 0 2 0 0 4
1 6 10001 12000 0 0 0 0 0 0 9 1 0 6 0 0 0 9 1 0 4
1 7 12001 14000 11 11 0 0 4 0 13 4 2 12 0 0 1 9 10 0 2
1 8 14001 16000 0 0 0 0 0 0 0 0 0 7 0 0 0 5 0 0 4
1 9 16001 18000 0 0 0 0 0 0 0 0 0 4 0 0 0 1 0 0 4
1 10 18001 20000 0 0 0 0 0 0 0 0 0 3 0 6 0 3 0 0 4
1 11 20001 22000 0 0 0 0 0 0 0 0 0 4 0 0 0 6 0 4 4
1 12 22001 24000 7 10 7 0 0 0 0 0 8 13 4 0 0 8 0 0 1
1 13 24001 26000 2 0 0 0 0 0 0 0 20 14 20 0 4 9 20 13 5
1 14 26001 28000 0 0 0 0 0 0 0 5 18 14 20 0 3 9 20 19 5
1 15 28001 30000 0 0 0 0 0 0 0 17 3 12 10 0 7 6 16 17 5
1 16 30001 32000 0 0 0 0 0 0 0 14 0 11 11 0 2 8 2 16 5
1 17 32001 34000 0 8 0 0 0 0 0 0 9 13 1 0 0 7 0 3 1
1 18 34001 36000 0 0 0 0 0 0 0 17 1 17 0 0 4 8 2 18 5
1 19 36001 38000 14 11 0 0 0 0 0 2 18 12 0 0 1 10 1 2 1
1 20 38001 40000 0 0 0 0 0 0 0 0 0 10 0 0 0 4 0 0 4
1 21 40001 42000 0 0 0 0 0 0 8 0 0 9 2 0 0 4 4 2 4
1 22 42001 44000 0 0 0 0 0 0 3 0 0 8 0 2 0 3 0 0 4
1 23 44001 46000 3 1 0 0 0 0 3 2 5 8 8 2 0 3 0 10 4
1 24 46001 48000 9 9 9 0 0 0 0 3 8 12 4 0 2 10 3 10 1
1 25 48001 50000 10 11 9 0 3 0 0 5 14 10 10 0 0 6 8 8 1
1 26 50001 52000 6 7 6 0 0 0 0 0 9 10 10 0 1 7 0 5 1
1 27 52001 54000 6 0 5 0 0 0 0 0 0 9 1 0 3 10 8 13 2
1 28 54001 56000 0 0 0 0 0 0 0 0 0 10 0 3 1 5 5 5 4
1 29 56001 58000 4 0 3 0 6 0 2 0 0 11 0 6 0 4 6 7 2
1 30 58001 60000 9 0 4 0 7 0 6 0 0 11 0 0 0 6 10 10 2
1 31 60001 62000 0 0 0 0 0 0 0 0 0 8 0 0 0 5 0 0 4
1 32 62001 64000 6 5 6 0 2 0 0 0 0 11 0 0 0 6 0 7 4
1 33 64001 66000 1 0 1 0 0 0 0 10 0 13 6 0 2 5 0 11 5
1 34 66001 68000 9 10 5 0 2 0 0 5 9 7 8 0 0 2 0 3 1
1 35 68001 70000 0 0 0 0 0 0 0 0 0 7 0 0 1 4 0 0 4
1 36 70001 72000 5 0 0 0 0 0 0 0 0 14 0 0 1 9 7 0 4
1 37 72001 74000 8 8 7 0 0 0 0 0 8 14 17 0 1 8 0 11 1
1 38 74001 76000 9 12 12 0 9 0 0 0 4 8 0 0 0 5 0 6 1
1 39 76001 78000 4 5 5 0 6 0 0 0 2 7 0 7 0 4 5 13 2
1 40 78001 80000 0 0 0 0 0 0 6 0 0 8 0 0 0 4 0 0 4
1 41 80001 82000 0 0 0 0 0 0 1 0 0 6 0 0 0 3 0 2 4
1 42 82001 84000 3 0 0 0 3 0 4 0 0 8 0 0 0 7 8 8 2
1 43 84001 86000 3 0 0 0 7 0 9 0 0 10 0 0 0 3 8 8 2
1 44 86001 88000 8 0 0 0 0 0 0 0 0 9 0 0 0 5 0 7 4
1 45 88001 90000 7 7 2 0 0 0 0 0 10 6 1 0 0 5 0 4 1
1 46 90001 92000 5 7 4 0 0 0 0 6 6 12 0 0 0 5 6 7 1
1 47 92001 94000 6 3 2 0 0 0 0 4 15 16 19 0 2 3 20 20 5
1 48 94001 96000 1 0 0 0 0 0 0 13 0 18 11 0 5 7 8 20 5
1 49 96001 98000 13 9 10 0 2 0 0 3 8 16 3 0 1 6 0 8 1
1 50 98001 1e+05 3 3 2 0 0 0 0 0 5 9 11 0 1 4 0 6 1
1 51 100001 102000 6 2 6 0 0 0 0 6 2 14 4 0 4 10 9 11 2
1 52 102001 104000 0 0 0 0 0 0 0 0 0 6 0 0 0 4 3 3 4
1 53 104001 106000 7 0 0 0 0 0 8 0 0 9 1 0 0 7 8 8 2
1 54 106001 108000 0 0 0 0 0 0 0 0 0 6 0 0 0 3 0 0 4
1 55 108001 110000 7 10 7 0 0 0 0 0 10 10 7 0 1 8 3 3 1
1 56 110001 112000 5 2 7 0 0 0 0 7 9 16 13 1 4 5 13 14 5
1 57 112001 114000 0 0 0 0 0 0 6 0 0 12 0 0 0 11 16 18 2
1 58 114001 116000 0 7 2 0 0 0 0 5 10 12 10 0 1 5 0 7 1
1 59 116001 118000 10 10 9 0 8 0 0 9 8 11 0 0 0 9 0 1 1
1 60 118001 120000 6 5 5 0 5 0 0 5 3 10 0 0 0 7 2 10 1
1 61 120001 122000 0 0 0 0 0 0 0 1 0 9 1 0 0 8 0 17 2
1 62 122001 124000 0 0 0 0 0 0 0 16 0 18 13 0 5 4 10 20 5
1 63 124001 126000 0 0 0 0 0 0 0 20 1 11 20 0 1 5 9 18 5
1 64 126001 128000 0 0 1 0 0 0 0 10 17 14 20 0 2 7 10 16 5
1 65 128001 130000 4 4 2 0 0 0 0 0 6 8 5 0 0 5 0 9 4
1 66 130001 132000 0 6 0 0 0 0 0 0 5 5 1 0 1 4 0 0 4
1 67 132001 134000 0 0 0 0 4 0 4 5 0 17 0 0 3 5 15 11 2
1 68 134001 136000 6 0 0 0 0 0 0 4 0 14 1 0 3 8 10 3 2
1 69 136001 138000 9 5 5 0 0 0 0 11 9 9 1 0 1 8 4 10 1
1 70 138001 140000 9 0 0 0 0 0 13 0 0 13 0 0 4 9 11 12 2
1 71 140001 142000 0 1 0 0 0 0 0 0 1 7 0 0 0 2 0 0 4
1 72 142001 144000 11 9 10 0 0 0 0 0 14 14 0 0 0 5 0 0 1
1 73 144001 146000 7 0 0 0 0 0 0 3 2 5 0 0 1 7 0 0 4
1 74 146001 148000 0 0 0 0 0 0 0 0 0 5 0 0 1 7 0 0 4
1 75 148001 150000 5 0 0 0 5 0 11 0 0 15 0 0 1 11 15 17 2
1 76 150001 152000 6 0 0 0 0 0 4 0 0 15 0 0 4 8 10 12 2
1 77 152001 154000 1 0 0 0 0 0 11 0 0 12 0 0 0 4 14 13 2
1 78 154001 156000 13 11 11 0 10 0 7 6 8 17 0 0 0 8 14 15 1
1 79 156001 158000 9 4 10 0 0 0 0 0 9 11 0 0 0 10 0 9 1
1 80 158001 160000 7 7 8 0 0 0 0 1 6 9 0 0 0 8 0 1 1
1 81 160001 162000 8 1 7 0 2 0 0 11 12 18 19 0 4 11 15 20 5
1 82 162001 164000 10 14 10 0 5 0 0 0 12 7 7 0 0 5 3 6 1
1 83 164001 166000 3 0 0 0 8 0 0 16 4 16 14 0 3 7 20 20 5
1 84 166001 168000 8 0 0 0 0 0 11 0 0 11 1 0 1 5 10 14 2
1 85 168001 170000 0 0 0 0 0 0 0 0 0 8 0 0 2 6 0 4 4
1 86 170001 172000 0 0 0 0 0 0 0 0 0 12 0 0 1 10 4 6 4
1 87 172001 174000 0 0 2 0 0 0 3 0 0 9 0 0 0 9 0 6 4
1 88 174001 176000 0 0 0 0 0 0 0 0 0 7 0 0 0 5 0 2 4
1 89 176001 178000 4 0 0 0 3 2 2 0 0 11 0 0 0 8 11 13 2
1 90 178001 180000 0 0 0 0 0 0 0 0 0 7 0 0 0 5 1 2 4
1 91 180001 182000 0 12 12 0 0 0 0 4 9 7 0 0 0 6 0 4 1
1 92 182001 184000 0 2 0 0 0 0 0 0 1 10 0 0 0 3 0 0 4
1 93 184001 186000 9 10 9 0 3 0 0 0 9 10 2 0 1 7 0 0 1
1 94 186001 188000 11 11 9 0 5 0 0 0 16 11 11 0 0 9 7 8 1
1 95 188001 190000 3 1 1 0 0 0 0 13 14 15 20 0 6 10 14 20 5
1 96 190001 192000 9 5 0 0 0 0 0 2 5 15 2 0 4 9 0 8 1
1 97 192001 194000 0 0 0 0 0 0 0 0 0 12 0 2 1 6 2 7 4
1 98 194001 196000 1 3 3 0 0 0 0 0 3 9 0 0 0 5 0 0 4
1 99 196001 198000 9 10 18 0 7 0 0 3 16 16 19 0 2 11 0 10 1
1 100 198001 2e+05 0 5 7 0 4 0 0 0 0 10 4 0 0 5 0 5 4
1 101 200001 202000 4 9 15 0 8 0 0 6 9 8 11 0 0 5 0 10 1
1 102 202001 204000 5 0 0 0 0 0 0 3 0 10 0 0 3 6 10 7 2
1 103 204001 206000 9 6 3 0 0 0 0 3 0 9 1 0 1 5 2 9 4
1 104 206001 208000 1 0 0 0 0 0 0 0 0 8 0 0 0 6 0 9 4
1 105 208001 210000 0 0 0 0 0 0 7 0 0 9 0 0 0 2 6 6 2
1 106 210001 212000 0 0 0 0 0 0 10 0 0 8 0 0 0 4 15 16 2
1 107 212001 214000 0 0 0 0 0 0 5 0 0 10 0 0 1 5 6 6 2
1 108 214001 216000 0 0 0 0 0 0 0 0 0 10 0 0 0 6 7 7 2
1 109 216001 218000 0 0 0 0 0 0 0 0 0 14 0 0 0 5 10 12 2
1 110 218001 220000 2 0 1 0 0 0 0 0 0 10 0 0 0 10 8 8 2
1 111 220001 222000 10 2 7 0 1 0 0 0 0 12 0 0 0 7 5 12 2
1 112 222001 224000 5 4 3 0 4 0 0 5 0 15 0 0 5 9 15 14 2
1 113 224001 226000 5 4 2 0 0 0 0 0 0 9 4 0 0 10 3 4 4
1 114 226001 228000 12 14 12 0 3 0 0 6 12 12 0 0 1 10 0 7 1
1 115 228001 230000 8 10 6 0 0 0 0 0 1 7 1 0 1 8 0 11 1
1 116 230001 232000 0 0 0 0 0 0 0 0 0 10 0 0 1 7 8 9 2
1 117 232001 234000 0 0 0 0 0 0 0 3 0 11 10 0 0 6 0 7 4
1 118 234001 236000 0 0 0 0 0 0 0 6 10 18 20 0 5 9 7 16 5
1 119 236001 238000 9 8 6 0 7 0 0 0 17 16 17 0 5 10 10 9 1
1 120 238001 240000 0 0 0 0 0 0 0 0 0 13 0 11 0 5 9 12 6
1 121 240001 242000 4 0 0 0 0 0 0 3 0 17 1 0 0 3 19 17 2
1 122 242001 244000 0 0 0 0 0 0 0 0 0 12 0 0 2 10 16 7 2
1 123 244001 246000 0 0 0 0 0 0 12 0 0 11 0 0 3 4 8 2 2
1 124 246001 248000 5 0 0 0 0 0 4 0 0 10 1 0 0 3 6 3 4
1 125 248001 250000 9 5 0 0 0 0 0 0 8 14 0 0 1 3 4 0 1
1 126 250001 252000 1 0 0 0 0 0 0 11 8 9 2 0 5 7 12 8 2
1 127 252001 254000 0 0 0 0 0 0 0 0 0 10 0 0 2 8 0 0 4
1 128 254001 256000 6 0 0 0 0 0 0 0 0 9 0 1 0 2 0 7 4
1 129 256001 258000 6 0 0 0 2 0 7 0 0 5 0 3 0 2 6 6 4
1 130 258001 260000 0 4 0 6 0 2 0 0 0 6 0 7 0 2 4 4 4
1 131 260001 262000 3 0 0 0 0 0 0 7 0 8 0 0 0 2 10 10 2
1 132 262001 264000 8 8 4 0 0 0 0 0 12 10 6 0 2 9 6 5 1
1 133 264001 266000 0 0 0 0 0 0 0 0 8 8 14 0 2 7 4 15 5
1 134 266001 268000 0 5 0 0 0 0 0 0 4 10 5 0 0 5 0 10 4
1 135 268001 270000 13 14 11 0 6 0 0 9 12 12 1 0 0 11 0 9 1
1 136 270001 272000 15 16 10 4 3 2 0 3 10 12 0 0 0 10 0 10 1
1 137 272001 274000 3 1 0 0 0 0 0 10 4 14 14 0 2 7 11 15 5
1 138 274001 276000 6 6 0 0 3 0 0 3 5 10 4 0 0 8 5 13 1
1 139 276001 278000 5 0 0 0 0 0 0 16 2 15 16 0 2 11 9 16 5
1 140 278001 280000 15 12 12 0 3 0 0 1 20 14 11 0 0 6 9 7 1
1 141 280001 282000 0 0 0 0 0 0 0 2 11 15 20 0 4 9 11 18 5
1 142 282001 284000 0 0 0 0 2 0 0 4 0 9 10 0 0 7 0 5 4
1 143 284001 286000 6 7 3 0 0 0 0 0 15 14 6 0 2 7 10 11 1
1 144 286001 288000 0 0 0 0 0 0 0 0 20 10 20 0 5 5 14 14 5
1 145 288001 290000 0 0 0 0 0 0 0 15 13 12 20 0 5 5 12 18 5
1 146 290001 292000 0 0 0 0 0 0 0 6 0 10 2 1 2 11 0 12 4
1 147 292001 294000 6 8 8 0 5 0 0 0 7 12 3 6 0 4 6 7 1
1 148 294001 296000 10 6 0 0 0 0 0 2 7 15 11 0 0 7 0 16 1
1 149 296001 298000 4 5 0 0 1 0 0 5 14 13 17 0 2 9 0 13 5
1 150 298001 3e+05 12 13 10 0 4 0 0 7 15 14 6 0 0 3 0 13 1
1 151 300001 302000 7 0 1 0 3 0 0 4 6 11 4 0 0 6 0 5 4
1 152 302001 304000 7 5 4 0 1 0 0 4 4 6 0 0 0 6 0 4 4
1 153 304001 306000 6 5 5 0 3 0 0 4 11 17 11 0 0 9 0 9 1
1 154 306001 308000 13 5 4 0 3 0 0 3 4 14 1 0 2 7 8 16 1
1 155 308001 310000 7 3 0 0 0 0 0 2 10 12 3 0 1 10 5 8 1
1 156 310001 312000 2 0 0 0 0 0 11 0 0 16 0 0 0 7 12 14 2
1 157 312001 314000 8 0 0 0 3 0 6 5 0 16 4 0 1 9 9 16 2
1 158 314001 316000 5 7 4 0 0 0 0 5 17 19 16 0 4 9 7 11 5
1 159 316001 318000 7 5 5 0 0 0 0 0 17 14 15 0 5 7 8 7 1
1 160 318001 320000 0 0 0 0 0 0 0 7 0 13 9 0 1 8 0 14 5
1 161 320001 322000 5 1 0 0 0 0 0 7 14 14 19 0 4 8 12 20 5
1 162 322001 324000 13 16 6 0 0 0 0 0 18 14 14 0 2 11 4 6 1
1 163 324001 326000 5 7 5 0 5 0 0 5 9 11 11 0 4 9 1 13 1
1 164 326001 328000 1 2 3 0 0 0 0 0 14 12 20 0 2 5 14 14 5
1 165 328001 330000 0 0 0 0 0 0 0 16 0 11 20 1 3 8 0 17 5
1 166 330001 332000 0 0 0 0 6 0 0 14 0 16 11 1 3 9 0 18 5
1 167 332001 334000 0 0 0 0 0 0 0 15 9 14 20 1 1 9 4 18 5
1 168 334001 336000 0 0 0 0 0 0 0 0 20 13 20 0 5 6 12 19 5
1 169 336001 338000 14 14 8 0 4 0 4 0 19 15 17 0 0 12 16 15 1
1 170 338001 340000 9 8 4 0 4 0 0 6 12 12 7 0 3 8 13 14 1
1 171 340001 342000 10 0 0 0 5 0 2 0 0 15 1 0 2 9 16 16 2
1 172 342001 344000 8 7 3 0 0 0 0 0 7 13 7 0 1 5 0 6 1
1 173 344001 346000 4 7 3 0 0 0 0 0 6 8 0 0 1 4 0 0 4
1 174 346001 348000 11 10 12 0 3 0 0 5 14 16 5 0 2 10 0 11 1
1 175 348001 350000 7 4 5 0 0 0 0 0 15 14 9 0 1 5 8 7 1
1 176 350001 352000 0 0 0 0 0 0 0 15 4 17 19 0 6 10 18 18 5
1 177 352001 354000 6 2 1 0 2 0 0 8 5 11 9 0 0 8 12 16 5
1 178 354001 356000 19 9 8 0 9 0 0 0 9 18 6 0 2 11 11 11 1
1 179 356001 358000 2 0 0 0 0 0 0 0 0 7 0 0 0 5 2 3 4
1 180 358001 360000 5 0 0 0 2 0 10 6 0 17 0 0 4 8 18 19 2
1 181 360001 362000 2 0 0 0 0 0 0 11 3 17 8 0 5 7 18 9 5
1 182 362001 364000 12 10 8 0 7 0 0 0 12 15 1 0 1 5 10 0 1
1 183 364001 366000 4 0 3 0 0 0 8 0 0 10 0 0 1 6 4 4 2
1 184 366001 368000 3 0 0 0 0 0 18 0 0 6 0 0 0 8 11 8 2
1 185 368001 370000 0 0 0 0 0 0 0 0 0 9 0 0 0 6 0 4 4
1 186 370001 372000 0 0 0 0 0 0 15 0 0 8 0 0 0 4 7 10 2
1 187 372001 374000 5 6 3 0 0 0 0 0 6 10 4 2 1 9 8 3 1
1 188 374001 376000 8 2 0 0 0 0 0 0 20 15 20 0 4 4 20 17 5
1 189 376001 378000 0 0 0 0 0 0 0 0 18 5 20 0 2 5 12 8 5
1 190 378001 380000 0 0 0 0 0 0 0 0 18 12 20 0 7 7 11 9 5
1 191 380001 382000 0 0 0 0 0 0 0 0 19 10 20 0 5 3 19 19 5
1 192 382001 384000 0 0 0 0 0 0 0 0 15 12 20 0 3 4 8 16 5
1 193 384001 386000 0 0 0 0 0 0 0 12 3 12 20 0 3 6 3 18 5
1 194 386001 388000 0 0 0 0 0 0 0 9 0 14 14 0 2 7 0 18 5
1 195 388001 390000 13 11 8 0 1 0 0 0 20 15 20 0 1 9 0 13 1
1 196 390001 392000 5 6 3 0 3 0 0 0 14 10 20 0 2 5 0 9 1
1 197 392001 394000 10 10 9 0 8 0 0 9 12 14 11 0 0 11 0 18 1
1 198 394001 396000 9 5 11 0 0 0 0 7 4 19 20 0 7 12 0 16 5
1 199 396001 398000 6 8 5 0 3 0 0 0 16 15 20 0 3 7 8 8 1
1 200 398001 4e+05 0 0 0 0 0 0 0 15 0 14 20 0 3 8 0 9 5
1 201 400001 402000 0 8 3 0 0 0 0 0 5 11 17 0 1 7 0 4 1
1 202 402001 404000 2 3 1 0 1 0 0 0 4 12 11 0 6 8 5 10 5
1 203 404001 406000 13 13 9 0 4 0 0 0 20 10 14 0 2 7 0 0 1
1 204 406001 408000 0 0 0 0 0 0 0 5 11 16 20 0 2 5 3 10 5
1 205 408001 410000 11 10 8 0 6 0 4 4 14 12 20 0 1 8 0 18 1
1 206 410001 412000 9 10 9 0 5 0 0 3 12 14 11 0 0 9 0 13 1
1 207 412001 414000 8 5 4 0 6 0 0 6 12 15 20 0 1 11 9 14 5
1 208 414001 416000 0 3 3 0 0 0 10 2 3 16 3 0 0 7 10 18 2
1 209 416001 418000 0 0 0 0 1 0 17 0 0 12 0 0 1 7 18 11 2
1 210 418001 420000 0 0 0 0 0 0 16 0 0 9 1 0 0 7 15 16 2
1 211 420001 422000 0 0 0 0 0 0 10 0 0 11 0 0 1 7 14 11 2
1 212 422001 424000 0 0 0 0 0 0 4 0 0 6 1 0 0 3 3 2 4
1 213 424001 426000 2 0 0 0 0 0 0 0 0 7 0 0 0 5 3 3 4
1 214 426001 428000 0 0 0 0 0 0 0 0 0 7 0 0 0 6 0 2 4
1 215 428001 430000 5 0 0 0 0 0 0 0 0 12 0 0 0 5 3 5 4
1 216 430001 432000 8 5 1 0 3 0 0 0 0 10 0 7 0 4 0 9 4
1 217 432001 434000 0 0 0 2 0 4 0 0 0 7 0 15 0 2 0 0 6
1 218 434001 436000 2 0 0 0 0 0 0 0 0 7 0 0 0 5 0 6 4
1 219 436001 438000 10 0 2 0 0 0 0 0 0 8 0 0 0 5 0 1 4
1 220 438001 440000 0 0 0 0 0 0 0 0 0 15 0 0 2 5 11 7 2
1 221 440001 442000 3 0 0 0 4 0 0 9 2 11 8 0 1 8 13 13 5
1 222 442001 444000 7 7 4 0 0 0 0 4 8 12 7 0 0 8 5 5 1
1 223 444001 446000 4 6 5 0 2 0 0 2 12 17 19 0 4 9 0 3 1
1 224 446001 448000 1 4 2 0 1 0 0 0 3 10 0 0 1 4 0 2 4
1 225 448001 450000 5 4 2 0 0 0 0 6 9 15 15 0 1 10 0 10 5
1 226 450001 452000 5 6 3 0 0 0 0 7 14 17 10 0 4 7 13 9 5
1 227 452001 454000 7 16 8 0 0 0 0 0 13 11 7 0 0 4 0 0 1
1 228 454001 456000 1 5 0 0 0 0 0 5 8 14 15 0 2 8 0 7 5
1 229 456001 458000 0 5 0 0 0 0 0 6 10 14 19 0 4 10 6 12 5
1 230 458001 460000 0 0 0 0 0 0 0 0 0 9 1 0 1 5 0 10 4
1 231 460001 462000 0 0 0 0 0 0 7 0 0 9 1 0 0 4 4 5 4
1 232 462001 464000 6 8 6 0 6 0 0 0 10 13 14 0 0 5 0 9 1
1 233 464001 466000 0 0 0 0 0 0 19 0 0 12 0 0 0 4 7 6 2
1 234 466001 468000 0 0 2 0 0 0 19 0 0 11 0 0 0 5 3 3 2
1 235 468001 470000 2 0 3 0 0 0 0 0 1 8 0 0 0 2 0 0 4
1 236 470001 472000 8 10 12 0 0 0 0 0 12 10 0 0 1 8 0 0 1
1 237 472001 474000 0 0 0 0 0 0 5 0 0 10 0 0 0 5 7 9 2
1 238 474001 476000 16 8 11 0 0 0 0 2 11 13 0 0 1 10 0 6 1
1 239 476001 478000 9 5 3 0 0 0 0 2 0 10 0 0 0 8 0 6 4
1 240 478001 480000 5 0 0 0 0 0 0 0 0 7 0 0 2 5 2 5 4
1 241 480001 482000 4 0 2 0 4 0 12 0 0 8 0 0 2 9 9 7 2
1 242 482001 484000 0 0 0 0 0 0 9 0 0 7 0 0 0 4 9 9 2
1 243 484001 486000 0 0 0 0 0 0 0 0 0 6 0 0 0 3 0 2 4
1 244 486001 488000 0 0 0 0 0 0 6 0 0 14 0 0 0 6 3 3 4
1 245 488001 490000 0 0 0 0 0 0 0 0 0 13 0 0 0 5 0 7 4
1 246 490001 492000 6 8 7 0 13 0 6 0 9 13 6 0 0 6 8 5 1
1 247 492001 494000 2 5 4 0 0 0 0 0 6 7 8 0 1 7 0 0 4
1 248 494001 496000 6 3 0 0 0 0 0 9 9 14 10 0 6 7 13 13 5
1 249 496001 498000 0 0 0 0 0 0 1 0 0 10 0 0 2 3 5 5 4
1 250 498001 5e+05 6 0 0 0 0 0 4 0 0 7 0 2 0 3 3 3 4
1 251 500001 502000 0 0 0 0 0 0 0 0 0 2 0 4 0 3 0 0 4
1 252 502001 504000 0 0 0 0 0 0 0 0 0 8 2 0 0 4 0 0 4
1 253 504001 506000 0 0 0 0 0 0 7 0 0 12 0 0 0 6 6 8 2
1 254 506001 508000 0 0 0 0 0 0 7 0 0 8 0 0 1 8 8 9 2
1 255 508001 510000 0 0 0 0 0 0 0 0 0 5 0 0 0 5 0 0 4
1 256 510001 512000 0 0 0 0 0 0 0 0 0 5 0 0 0 3 0 0 4
1 257 512001 514000 0 0 0 0 0 0 0 8 0 4 0 5 1 5 0 7 4
1 258 514001 516000 6 12 7 0 2 0 0 0 11 13 3 0 0 9 0 0 1
1 259 516001 518000 5 0 0 0 0 0 0 0 0 10 0 0 0 6 2 3 4
1 260 518001 520000 4 9 6 0 0 0 0 9 15 12 14 0 1 8 0 10 1
1 261 520001 522000 12 0 0 0 0 0 0 1 0 15 0 0 0 2 7 10 2
1 262 522001 524000 0 0 0 0 0 0 0 0 0 8 0 0 0 2 0 0 4
1 263 524001 526000 8 0 0 0 1 0 0 0 0 9 0 0 3 4 15 3 2
1 264 526001 528000 0 0 0 0 15 0 0 0 0 15 0 0 5 8 18 16 2
1 265 528001 530000 4 0 0 0 5 0 0 0 0 9 0 0 1 5 11 7 2
1 266 530001 532000 6 0 0 0 0 0 0 0 0 13 0 0 5 7 14 2 2
1 267 532001 534000 0 0 0 0 18 0 0 0 0 17 0 0 2 9 20 0 2
1 268 534001 536000 0 0 0 0 3 0 0 0 0 14 0 0 1 4 15 7 2
1 269 536001 538000 6 3 2 0 0 0 7 0 2 10 0 0 0 6 9 7 2
1 270 538001 540000 7 7 6 0 3 0 0 5 12 15 19 0 0 4 0 10 1
1 271 540001 542000 3 0 0 0 0 0 0 0 0 7 2 4 1 3 6 6 4
1 272 542001 544000 0 0 0 0 2 0 5 0 0 14 0 0 1 7 9 8 2
1 273 544001 546000 0 0 0 0 0 0 5 0 0 6 0 0 0 2 3 0 4
1 274 546001 548000 0 0 0 0 0 0 19 0 0 11 0 0 0 6 12 7 2
1 275 548001 550000 0 0 0 0 0 0 12 0 0 5 0 1 1 4 4 3 4
1 276 550001 552000 6 0 0 0 0 0 0 0 0 5 0 0 0 4 3 3 4
1 277 552001 554000 0 0 0 0 0 0 0 0 0 9 0 0 2 6 0 2 4
1 278 554001 556000 0 0 4 0 0 0 0 0 0 7 0 0 0 4 0 0 4
1 279 556001 558000 4 0 0 0 0 0 8 0 0 8 0 0 0 6 8 7 2
1 280 558001 560000 6 0 0 0 0 0 8 0 0 8 0 0 1 5 8 7 2
1 281 560001 562000 0 0 0 0 0 0 0 0 0 12 0 0 0 8 10 11 2
1 282 562001 564000 0 0 0 0 0 0 0 0 0 9 0 0 0 7 4 4 4
1 283 564001 566000 2 0 6 0 0 0 0 0 0 8 0 0 0 6 0 12 4
1 284 566001 568000 10 0 5 0 3 0 0 4 0 10 0 0 0 11 0 16 2
1 285 568001 570000 13 5 12 0 6 0 0 3 0 15 0 0 0 4 0 12 1
1 286 570001 572000 2 0 4 0 0 0 0 0 0 9 0 0 0 6 0 5 4
1 287 572001 574000 4 0 4 0 0 0 0 11 0 15 14 1 0 6 0 17 5
1 288 574001 576000 7 10 9 0 6 0 0 0 7 10 3 0 0 6 0 0 1
1 289 576001 578000 10 0 0 0 0 0 0 8 0 14 0 0 2 8 12 3 2
1 290 578001 580000 1 0 0 0 0 0 0 7 0 14 0 0 2 4 12 4 2
1 291 580001 582000 6 8 6 0 0 0 0 0 12 10 8 0 1 6 1 6 1
1 292 582001 584000 0 0 0 0 3 0 12 0 0 9 0 0 0 6 11 12 2
1 293 584001 586000 10 0 0 0 0 0 0 6 5 13 0 0 2 7 15 9 2
1 294 586001 588000 0 0 0 0 0 0 0 3 0 5 0 3 1 6 7 8 4
1 295 588001 590000 13 0 0 0 0 0 0 0 0 12 0 0 0 8 14 15 2
1 296 590001 592000 3 0 0 0 0 0 0 0 0 4 0 0 0 3 1 1 4
1 297 592001 594000 13 10 11 0 11 0 0 16 12 15 4 0 1 9 0 13 1
1 298 594001 596000 10 0 0 0 0 0 0 8 0 14 0 0 2 6 12 14 2
1 299 596001 598000 13 0 0 0 0 0 0 6 2 19 0 0 5 8 20 14 2
1 300 598001 6e+05 8 0 0 0 0 0 0 0 5 9 0 2 0 6 5 1 4
1 301 600001 602000 6 4 3 0 0 0 0 3 4 10 8 0 2 8 3 3 1
1 302 602001 604000 8 11 4 0 0 0 0 2 11 6 17 0 0 3 0 3 1
1 303 604001 606000 0 0 0 0 0 0 11 0 0 8 4 0 0 7 9 13 2
1 304 606001 608000 0 0 0 0 0 0 7 0 0 10 0 0 0 8 4 4 4
1 305 608001 610000 4 9 4 0 3 0 0 4 11 12 14 0 0 8 0 9 1
1 306 610001 612000 0 0 0 0 4 0 12 0 0 9 0 0 0 5 13 12 2
1 307 612001 614000 0 0 0 0 0 0 3 0 0 4 0 2 0 3 7 8 4
1 308 614001 616000 8 0 0 0 0 0 0 0 0 9 0 0 0 9 4 7 4
1 309 616001 618000 3 0 0 0 0 0 0 0 0 5 0 0 2 9 1 2 4
1 310 618001 620000 8 0 0 0 0 0 13 0 0 14 0 0 0 8 14 16 2
1 311 620001 622000 8 6 4 0 5 0 13 0 5 14 0 0 0 9 7 11 2
1 312 622001 624000 0 4 4 0 2 0 0 0 5 9 0 0 1 4 1 1 4
1 313 624001 626000 5 0 0 0 0 0 0 0 0 12 0 0 1 6 9 10 2
1 314 626001 628000 11 8 7 0 0 0 0 0 13 16 10 0 2 5 6 6 1
1 315 628001 630000 0 0 0 0 0 0 0 5 8 11 17 1 1 5 6 18 5
1 316 630001 632000 13 2 0 0 0 0 0 2 3 10 2 0 5 6 11 6 2
1 317 632001 634000 1 0 0 0 0 0 0 6 0 13 1 0 3 6 9 5 2
1 318 634001 636000 8 5 3 0 0 0 0 1 5 7 4 3 0 7 0 0 4
1 319 636001 638000 4 0 0 0 3 0 0 8 8 12 11 0 0 6 7 11 5
1 320 638001 640000 7 5 3 0 0 0 0 0 7 9 6 0 0 2 4 0 1
1 321 640001 642000 4 6 3 0 4 0 0 0 6 3 0 0 1 3 0 0 4
1 322 642001 644000 3 4 0 0 0 0 0 3 5 9 10 0 2 4 0 5 4
1 323 644001 646000 5 7 6 0 2 0 0 3 6 8 5 0 0 6 0 6 1
1 324 646001 648000 0 0 0 0 0 0 0 17 0 12 20 0 2 5 0 19 5
1 325 648001 650000 0 0 0 0 0 0 0 0 15 13 20 0 3 6 7 12 5
1 326 650001 652000 12 10 9 0 4 0 0 0 20 11 17 0 2 10 15 15 1
1 327 652001 654000 0 1 0 0 0 0 0 0 0 10 0 0 0 5 0 3 4
1 328 654001 656000 0 0 0 0 2 0 0 2 0 12 0 0 0 2 0 7 4
1 329 656001 658000 0 6 4 0 6 0 0 1 15 17 17 0 0 7 12 14 5
1 330 658001 660000 9 2 2 0 2 0 0 0 3 10 0 0 0 5 7 4 4
1 331 660001 662000 8 0 0 0 6 0 0 0 0 8 0 0 0 5 4 4 4
1 332 662001 664000 0 0 0 0 0 0 4 0 0 9 0 0 0 4 10 10 2
1 333 664001 666000 0 0 0 0 0 0 9 0 0 12 0 0 0 6 9 5 2
1 334 666001 668000 0 0 0 0 0 0 4 7 0 12 1 0 2 6 8 8 2
1 335 668001 670000 10 8 6 0 4 0 0 5 11 13 3 0 2 5 8 4 1
1 336 670001 672000 7 0 0 0 0 0 0 0 0 7 1 3 0 5 6 5 4
1 337 672001 674000 14 3 0 0 0 0 0 0 5 12 0 0 0 4 3 2 4
1 338 674001 676000 0 0 0 0 0 0 0 0 0 12 1 0 1 4 10 6 2
1 339 676001 678000 6 0 0 0 0 0 6 0 0 10 0 0 1 4 7 2 2
1 340 678001 680000 0 0 0 0 0 0 3 0 0 11 4 0 5 8 14 0 2
1 341 680001 682000 0 0 0 0 0 0 0 1 0 13 1 0 2 6 5 4 4
1 342 682001 684000 0 0 0 0 0 0 0 9 10 17 20 0 1 5 11 13 5
1 343 684001 686000 0 0 0 0 0 0 0 0 14 15 20 0 3 4 12 3 5
1 344 686001 688000 8 6 1 0 0 0 0 0 13 9 10 0 3 9 4 0 1
1 345 688001 690000 0 0 0 0 0 0 0 16 1 9 14 0 0 6 3 19 5
1 346 690001 692000 6 3 0 0 2 0 0 3 15 11 20 0 4 10 16 17 5
1 347 692001 694000 5 7 5 0 3 1 0 0 7 8 0 0 0 7 1 1 4
1 348 694001 696000 0 0 0 0 0 0 0 0 0 15 0 0 0 4 17 3 2
1 349 696001 698000 0 0 0 0 0 0 0 0 0 6 0 4 0 2 0 0 4
1 350 698001 7e+05 0 0 0 0 0 0 8 0 0 6 0 0 0 4 5 3 4
1 351 700001 702000 4 6 0 0 5 0 0 0 6 12 2 0 0 3 0 0 4
1 352 702001 704000 7 3 0 0 0 0 0 12 5 13 20 0 0 7 4 14 5
1 353 704001 706000 4 3 0 0 0 0 0 7 10 14 20 0 3 6 2 13 5
1 354 706001 708000 12 7 7 0 0 0 3 0 6 11 3 0 0 7 3 3 1
1 355 708001 710000 11 0 0 0 0 0 0 0 0 17 0 0 5 13 18 13 2
1 356 710001 712000 6 0 0 0 0 0 0 0 0 9 0 0 0 4 0 3 4
1 357 712001 714000 0 0 0 0 0 0 0 10 0 14 8 0 0 5 11 13 5
1 358 714001 716000 0 0 0 0 0 0 0 16 0 16 20 0 11 6 7 16 5
1 359 716001 718000 1 0 0 0 0 0 0 4 9 19 20 0 6 5 20 20 5
1 360 718001 720000 0 0 0 0 0 0 0 0 19 18 20 0 2 7 20 19 5
1 361 720001 722000 0 0 0 0 0 0 0 0 19 15 20 0 6 6 18 17 5
1 362 722001 724000 0 0 0 0 0 0 0 0 20 12 20 0 5 7 20 13 5
1 363 724001 726000 0 0 0 0 0 0 0 0 16 13 20 0 6 7 11 5 5
1 364 726001 728000 7 9 6 0 2 0 0 0 12 12 11 0 2 6 0 0 1
1 365 728001 730000 1 0 0 0 0 0 0 0 0 10 0 0 1 6 0 4 4
1 366 730001 732000 6 0 0 0 0 0 0 1 0 16 4 0 1 5 9 12 2
1 367 732001 734000 0 0 0 0 0 0 0 15 0 15 20 0 2 3 0 18 5
1 368 734001 736000 0 0 0 0 0 0 0 20 0 16 20 0 1 5 15 19 5
1 369 736001 738000 6 7 5 0 0 0 0 13 11 12 19 0 2 7 11 11 5
1 370 738001 740000 4 5 7 0 2 0 0 0 5 9 1 0 0 6 0 0 4
1 371 740001 742000 7 3 2 0 2 0 0 3 12 8 20 0 1 6 7 7 5
1 372 742001 744000 0 0 0 0 0 0 0 14 0 12 13 0 5 8 4 17 5
1 373 744001 746000 4 0 0 0 3 0 0 14 5 19 4 0 1 3 17 18 5
1 374 746001 748000 5 3 4 0 3 0 3 0 6 13 0 0 0 7 7 8 2
1 375 748001 750000 6 6 0 0 0 0 6 0 7 12 5 0 0 8 5 5 1
1 376 750001 752000 0 0 0 0 0 0 0 1 4 15 12 0 2 4 7 11 5
1 377 752001 754000 14 9 10 0 0 0 0 4 6 14 9 0 2 8 0 13 1
1 378 754001 756000 14 11 18 0 3 0 0 1 15 16 20 0 0 7 0 8 1
1 379 756001 758000 9 10 4 0 4 0 0 0 12 10 20 0 1 3 0 2 1
1 380 758001 760000 0 0 0 0 0 0 0 3 0 3 1 3 0 1 0 0 4
1 381 760001 762000 9 10 7 0 3 0 4 0 8 9 8 1 1 6 0 8 1
1 382 762001 764000 5 4 2 0 0 0 0 0 19 13 20 0 3 5 6 8 5
1 383 764001 766000 0 0 0 0 0 0 0 6 12 13 20 0 2 7 10 20 5
1 384 766001 768000 0 0 0 0 0 0 0 3 0 8 13 0 0 4 0 5 4
1 385 768001 770000 0 0 0 0 0 0 1 1 0 10 0 0 0 5 1 2 4
1 386 770001 772000 6 0 0 0 0 0 3 3 0 9 0 0 1 4 5 6 4
1 387 772001 774000 6 7 0 0 0 0 2 0 6 13 0 0 0 5 0 0 4
1 388 774001 776000 6 6 0 0 0 0 0 8 11 12 3 0 2 5 6 7 1
1 389 776001 778000 4 3 2 0 0 0 0 0 19 13 20 0 4 7 17 16 5
1 390 778001 780000 0 0 0 0 0 0 0 9 1 9 14 0 1 6 1 11 5
1 391 780001 782000 5 5 0 0 0 0 0 0 0 4 0 0 0 2 0 3 4
1 392 782001 784000 8 5 0 0 0 0 0 2 8 11 0 1 0 4 4 4 1
1 393 784001 786000 0 0 0 0 0 0 0 3 0 8 0 2 0 4 1 7 4
1 394 786001 788000 11 10 10 0 6 0 0 2 10 8 0 0 0 8 0 0 1
1 395 788001 790000 5 3 3 0 0 0 0 0 3 9 0 1 0 4 0 0 4
1 396 790001 792000 12 13 13 0 8 0 0 0 12 11 0 3 0 8 0 0 1
1 397 792001 794000 0 0 0 0 0 0 0 4 0 7 3 2 0 2 0 5 4
1 398 794001 796000 5 9 3 0 2 0 0 3 12 9 20 0 1 7 0 6 1
1 399 796001 798000 3 4 0 0 0 0 0 0 13 13 20 0 3 9 4 9 5
1 400 798001 8e+05 12 13 5 0 4 0 0 0 13 10 0 0 0 6 0 0 1
1 401 800001 802000 0 0 0 0 0 0 0 3 0 15 2 0 1 6 5 0 4
1 402 802001 804000 3 8 5 0 4 0 0 0 10 14 8 0 2 10 3 7 1
1 403 804001 806000 0 0 0 0 0 0 0 6 12 8 20 0 3 8 7 13 5
1 404 806001 808000 4 6 0 0 0 0 0 7 0 11 6 0 1 8 0 5 4
1 405 808001 810000 5 1 0 0 0 0 0 6 8 11 18 0 3 4 9 11 5
1 406 810001 812000 0 0 0 0 0 0 0 13 0 14 20 0 0 6 8 17 5
1 407 812001 814000 14 15 6 0 0 0 0 1 20 14 20 0 3 6 10 10 1
1 408 814001 816000 7 0 2 0 0 0 0 16 10 18 19 0 8 9 17 18 5
1 409 816001 818000 0 0 0 0 0 0 0 1 0 8 0 0 1 8 10 12 2
1 410 818001 820000 9 11 6 0 5 0 0 0 8 14 13 0 0 6 0 3 1
1 411 820001 822000 6 0 0 0 0 0 7 0 0 14 0 0 1 7 11 8 2
1 412 822001 824000 8 6 4 0 1 0 0 9 8 13 9 0 0 3 0 9 1
1 413 824001 826000 10 12 10 0 3 0 0 0 19 16 20 0 1 8 5 7 1
1 414 826001 828000 3 7 0 0 0 0 0 0 16 17 20 0 6 7 7 9 5
1 415 828001 830000 0 0 0 0 0 0 0 18 7 15 20 0 5 9 12 16 5
1 416 830001 832000 10 12 7 0 8 0 0 1 14 16 13 0 1 3 6 8 1
1 417 832001 834000 0 0 0 0 3 0 0 13 13 16 20 0 3 8 18 19 5
1 418 834001 836000 0 3 2 0 0 0 0 7 2 17 14 0 4 7 0 11 5
1 419 836001 838000 8 7 0 0 0 0 0 0 20 14 20 0 8 8 13 13 5
1 420 838001 840000 0 0 0 0 0 0 0 15 9 13 20 0 2 3 12 17 5
1 421 840001 842000 0 0 0 0 4 0 0 12 0 15 14 0 2 8 13 15 5
1 422 842001 844000 9 6 5 0 4 0 0 0 6 17 5 0 1 9 12 14 1
1 423 844001 846000 2 2 3 0 0 0 0 0 2 9 0 0 2 9 2 11 4
1 424 846001 848000 12 14 13 0 12 0 0 10 12 17 2 0 1 11 0 5 1
1 425 848001 850000 6 6 4 0 4 0 0 8 8 14 3 0 0 8 0 0 1
1 426 850001 852000 0 0 0 0 0 0 0 0 0 11 0 0 0 4 0 3 4
1 427 852001 854000 15 17 16 0 14 0 0 4 11 15 0 0 0 5 0 0 1
1 428 854001 856000 0 0 0 0 0 0 1 0 0 10 0 0 2 9 3 8 4
1 429 856001 858000 0 0 0 0 0 0 16 0 0 10 0 0 0 4 12 3 2
1 430 858001 860000 4 0 0 0 0 0 17 0 0 9 0 0 0 7 13 7 2
1 431 860001 862000 0 0 0 0 0 0 0 4 0 13 1 0 3 8 9 11 2
1 432 862001 864000 2 0 0 0 0 0 0 3 0 10 14 0 2 6 0 0 4
1 433 864001 866000 2 0 0 0 0 0 0 0 0 6 0 0 0 5 0 0 4
1 434 866001 868000 14 5 0 0 0 0 0 3 4 11 7 0 0 5 3 5 1
1 435 868001 870000 3 0 0 0 0 0 0 2 2 12 11 0 0 6 0 11 5
1 436 870001 872000 13 12 6 0 0 0 4 0 13 13 9 0 0 12 2 10 1
1 437 872001 874000 3 0 0 0 6 0 9 5 0 11 1 0 3 8 8 8 2
1 438 874001 876000 12 6 4 0 12 0 0 10 14 10 9 0 1 5 0 2 1
1 439 876001 878000 5 7 4 0 0 0 0 1 10 12 0 0 0 9 12 7 1
1 440 878001 880000 7 7 3 0 0 0 0 4 15 16 15 0 1 9 4 12 1
1 441 880001 882000 0 2 0 0 0 0 0 11 0 15 4 0 5 8 14 15 2
1 442 882001 884000 15 11 9 0 4 0 0 5 16 17 12 0 2 7 10 12 1
1 443 884001 886000 8 5 2 0 2 0 0 14 4 19 6 0 8 11 20 20 5
1 444 886001 888000 0 0 0 0 0 0 0 15 0 12 14 0 2 6 4 10 5
1 445 888001 890000 4 0 0 0 0 0 0 1 0 6 0 0 0 2 0 0 4
1 446 890001 892000 3 1 1 0 4 0 0 6 9 17 10 0 0 7 6 17 5
1 447 892001 894000 3 5 4 0 3 0 0 0 6 12 4 0 1 8 8 12 2
1 448 894001 896000 1 0 0 0 0 0 0 13 3 14 7 0 0 6 8 16 5
1 449 896001 898000 13 7 4 0 0 0 0 0 8 10 10 0 0 9 0 3 1
1 450 898001 9e+05 6 10 9 0 3 0 0 0 9 11 0 0 0 8 0 0 1
1 451 900001 902000 9 10 10 0 8 0 0 0 8 13 8 0 0 6 0 1 1
1 452 902001 904000 0 1 8 0 4 0 0 0 2 10 6 0 0 6 0 9 4
1 453 904001 906000 0 0 0 0 0 0 0 0 0 6 0 0 0 3 6 4 4
1 454 906001 908000 4 5 3 0 0 0 0 0 3 11 0 0 0 4 1 1 4
1 455 908001 910000 12 8 4 0 0 0 0 4 9 13 0 0 1 9 10 15 1
1 456 910001 912000 9 4 0 0 0 0 0 0 0 11 0 0 0 8 8 14 2
1 457 912001 914000 5 0 0 0 0 0 0 0 0 7 0 0 0 5 3 2 4
1 458 914001 916000 0 0 0 0 0 0 0 0 0 16 0 0 0 7 17 8 2
1 459 916001 918000 6 8 4 0 0 0 0 0 11 15 7 0 0 8 2 6 1
1 460 918001 920000 8 10 5 0 2 0 0 2 13 13 7 0 4 6 8 11 1
1 461 920001 922000 0 0 0 0 0 0 0 1 0 10 0 0 1 7 6 12 2
1 462 922001 924000 5 0 0 0 0 0 8 0 0 7 0 0 2 7 6 6 2
1 463 924001 926000 0 0 0 0 0 0 19 0 0 10 0 0 3 5 12 3 2
1 464 926001 928000 0 0 0 0 0 0 14 0 0 6 0 0 0 4 2 0 4
1 465 928001 930000 0 0 0 0 0 0 14 0 0 6 0 0 0 3 0 0 4
1 466 930001 932000 8 10 9 0 9 1 0 0 7 11 0 0 1 8 0 0 1
1 467 932001 934000 2 5 4 0 3 0 0 0 4 9 0 0 0 5 0 4 4
1 468 934001 936000 10 3 4 0 6 0 0 13 9 16 20 0 1 8 13 18 5
1 469 936001 938000 1 3 0 0 0 0 0 1 2 7 13 0 1 6 0 9 5
1 470 938001 940000 8 6 3 0 0 0 0 7 14 16 14 0 2 7 12 13 5
1 471 940001 942000 0 0 0 0 0 0 0 12 0 16 13 0 7 7 4 16 5
1 472 942001 944000 6 4 0 0 0 0 0 3 7 13 0 0 3 7 5 2 4
1 473 944001 946000 9 3 0 0 0 0 0 3 5 14 0 4 2 4 3 0 4
1 474 946001 948000 0 0 0 0 0 0 0 13 0 12 1 0 4 8 10 12 2
1 475 948001 950000 8 0 0 0 0 0 0 10 0 12 0 0 6 7 13 4 2
1 476 950001 952000 13 0 0 0 0 0 0 1 0 16 0 0 4 11 14 0 2
1 477 952001 954000 0 0 0 0 0 0 7 0 0 6 2 0 0 3 0 0 4
1 478 954001 956000 9 0 0 0 6 0 18 0 0 12 0 0 0 7 13 13 2
1 479 956001 958000 8 4 4 0 5 0 9 3 0 13 0 0 0 7 8 11 2
1 480 958001 960000 0 0 0 0 0 0 13 0 0 7 0 5 0 5 8 7 2
1 481 960001 962000 0 0 0 0 0 0 8 0 0 14 0 0 0 5 6 9 2
1 482 962001 964000 0 0 0 0 5 0 0 14 0 17 0 0 0 5 19 20 2
1 483 964001 966000 0 0 0 0 0 0 0 7 0 10 6 0 0 3 16 8 2
1 484 966001 968000 10 7 0 0 0 0 3 0 8 13 0 0 0 5 10 4 1
1 485 968001 970000 3 0 0 0 2 0 16 0 0 13 0 0 2 6 11 10 2
1 486 970001 972000 0 0 0 0 0 0 3 0 0 5 0 0 0 4 0 3 4
1 487 972001 974000 0 0 0 0 0 0 0 0 0 6 0 0 0 1 0 0 4
1 488 974001 976000 0 0 0 0 0 0 0 0 0 8 0 0 1 4 0 0 4
1 489 976001 978000 6 0 0 0 0 0 5 0 0 7 0 0 0 5 0 4 4
1 490 978001 980000 0 0 2 0 0 0 0 3 0 12 0 0 0 5 3 7 4
1 491 980001 982000 7 6 8 0 5 0 0 5 12 16 17 1 2 9 10 10 5
1 492 982001 984000 8 9 11 0 5 0 5 0 3 14 0 0 0 8 0 9 1
1 493 984001 986000 0 0 0 0 0 0 3 0 0 8 0 0 0 6 3 6 4
1 494 986001 988000 0 0 0 0 2 0 20 0 0 9 2 0 0 6 16 15 2
1 495 988001 990000 0 0 0 0 6 0 14 0 0 7 0 0 0 5 8 9 2
1 496 990001 992000 8 10 6 0 5 0 8 0 9 16 8 0 0 8 9 10 1
1 497 992001 994000 9 0 0 0 0 0 0 2 6 15 11 0 2 7 5 7 5
1 498 994001 996000 3 0 0 0 0 0 0 4 0 11 16 0 1 6 7 5 5
1 499 996001 998000 6 8 7 0 4 0 0 0 18 9 15 0 1 8 9 10 1
1 500 998001 1e+06 0 0 0 0 0 0 0 13 0 14 20 1 3 8 9 18 5
1 501 1000001 1002000 5 0 0 0 0 0 0 0 0 11 2 0 0 7 3 6 4
1 502 1002001 1004000 0 0 0 0 0 0 0 0 0 11 1 0 3 6 3 6 4
1 503 1004001 1006000 8 6 5 0 4 0 0 0 11 7 3 0 1 4 0 3 1
1 504 1006001 1008000 0 0 0 0 0 0 0 6 2 10 18 0 1 6 0 10 5
1 505 1008001 1010000 8 8 6 0 13 0 0 6 12 9 7 0 1 4 0 2 1
1 506 1010001 1012000 3 0 0 0 3 0 0 8 0 11 8 0 3 6 0 8 4
1 507 1012001 1014000 10 8 2 0 0 0 0 0 10 8 7 0 0 3 4 4 1
1 508 1014001 1016000 7 4 2 0 0 0 0 0 14 14 20 0 2 4 10 0 1
1 509 1016001 1018000 0 0 0 0 0 0 0 6 0 10 10 0 1 4 0 9 4
1 510 1018001 1020000 11 11 10 0 8 0 0 0 12 13 4 0 0 9 0 10 1
1 511 1020001 1022000 7 0 0 0 0 0 0 4 0 17 1 0 2 6 6 5 2
1 512 1022001 1024000 4 0 0 0 0 0 7 0 0 8 0 0 0 5 0 4 4
1 513 1024001 1026000 0 0 0 0 0 0 0 1 0 10 2 0 1 7 1 10 4
1 514 1026001 1028000 8 2 9 0 6 0 0 15 0 15 6 0 9 15 16 16 5
1 515 1028001 1030000 0 10 10 0 0 0 0 0 0 10 0 0 0 5 0 6 4
1 516 1030001 1032000 0 0 0 0 0 0 0 2 0 8 0 0 2 5 0 2 4
1 517 1032001 1034000 0 0 0 0 0 0 0 7 0 11 14 0 2 5 2 6 5
1 518 1034001 1036000 8 5 1 0 0 0 0 2 13 16 14 0 5 6 18 4 5
1 519 1036001 1038000 15 3 1 0 0 0 0 1 8 14 0 0 1 6 8 3 1
1 520 1038001 1040000 0 0 0 0 0 0 0 5 0 11 1 0 1 6 8 11 2
1 521 1040001 1042000 11 0 0 0 0 0 0 9 0 18 3 0 5 5 5 6 2
1 522 1042001 1044000 7 3 0 0 0 0 2 2 0 14 4 0 5 10 2 14 2
1 523 1044001 1046000 0 0 0 0 0 0 0 0 0 7 0 0 0 5 0 2 4
1 524 1046001 1048000 0 0 0 0 0 0 0 8 0 16 2 0 2 7 11 10 2
1 525 1048001 1050000 12 0 0 0 0 0 0 0 0 11 1 0 1 7 4 2 4
1 526 1050001 1052000 3 15 7 0 0 0 0 0 13 16 11 0 0 8 3 6 1
1 527 1052001 1054000 0 0 0 0 0 0 0 0 19 12 20 0 2 5 16 16 5
1 528 1054001 1056000 0 0 0 0 0 0 0 13 2 14 20 1 6 8 3 18 5
1 529 1056001 1058000 7 0 0 0 5 0 0 5 0 13 15 0 1 5 1 9 5
1 530 1058001 1060000 14 6 1 0 2 0 0 6 7 16 6 0 4 8 15 15 5
1 531 1060001 1062000 6 3 0 0 6 0 0 8 6 18 5 0 0 6 10 11 5
1 532 1062001 1064000 5 0 0 0 6 0 1 0 0 17 0 0 5 8 17 17 2
1 533 1064001 1066000 0 0 0 0 0 0 0 8 0 10 6 1 1 7 3 13 5
1 534 1066001 1068000 0 0 0 0 0 0 0 13 10 15 20 0 2 7 10 16 5
1 535 1068001 1070000 8 2 0 0 0 0 0 0 19 18 20 0 6 7 17 19 5
1 536 1070001 1072000 9 9 3 0 0 0 0 0 9 13 4 0 0 10 4 4 1
1 537 1072001 1074000 7 8 6 0 0 0 0 0 8 12 3 0 1 6 0 2 1
1 538 1074001 1076000 3 1 0 0 0 0 0 9 5 10 20 0 2 8 0 16 5
1 539 1076001 1078000 0 0 0 0 0 0 0 18 8 11 20 0 3 8 10 20 5
1 540 1078001 1080000 3 3 0 0 0 0 0 0 19 15 20 0 5 9 16 16 5
1 541 1080001 1082000 12 7 6 0 4 0 3 0 7 13 6 0 0 6 8 9 1
1 542 1082001 1084000 10 0 0 0 0 0 20 0 0 19 1 0 3 7 20 18 2
1 543 1084001 1086000 3 0 0 0 0 0 3 0 0 6 0 0 0 7 3 6 4
1 544 1086001 1088000 10 3 0 0 0 0 0 0 16 13 11 0 2 4 9 0 1
1 545 1088001 1090000 0 0 0 0 0 0 0 0 14 13 20 0 3 4 11 0 5
1 546 1090001 1092000 0 0 0 0 0 0 0 3 3 10 20 0 3 2 12 1 5
1 547 1092001 1094000 0 0 0 0 0 0 0 9 1 11 20 1 6 7 16 5 5
1 548 1094001 1096000 1 3 3 0 0 0 0 10 0 8 15 0 3 4 9 13 5
1 549 1096001 1098000 6 6 5 0 5 0 0 0 11 12 7 0 0 3 0 5 1
1 550 1098001 1100000 0 0 0 0 0 0 0 12 7 16 17 1 4 6 0 18 5
1 551 1100001 1102000 0 0 0 0 0 0 0 0 0 8 0 0 0 5 0 5 4
1 552 1102001 1104000 0 0 0 0 0 0 0 0 0 4 0 0 0 0 0 0 4
1 553 1104001 1106000 15 0 0 0 3 0 13 0 0 15 0 0 2 8 13 14 2
1 554 1106001 1108000 0 3 0 0 0 0 0 5 6 10 10 0 0 8 0 15 5
1 555 1108001 1110000 9 14 9 0 4 0 0 0 12 9 3 0 0 5 0 0 1
1 556 1110001 1112000 2 2 0 0 0 0 0 0 14 12 20 0 1 4 8 6 5
1 557 1112001 1114000 0 0 0 0 0 0 0 11 2 13 19 0 0 5 3 19 5
1 558 1114001 1116000 10 13 8 0 0 0 0 0 17 12 15 0 2 8 0 2 1
1 559 1116001 1118000 0 0 0 0 0 0 0 5 13 13 20 0 2 7 16 17 5
1 560 1118001 1120000 0 0 0 0 0 0 2 12 0 11 18 0 0 5 5 17 5
1 561 1120001 1122000 0 0 0 0 0 0 11 0 0 9 0 0 1 4 10 9 2
1 562 1122001 1124000 0 0 0 0 0 0 7 0 0 10 1 0 1 6 5 5 2
1 563 1124001 1126000 4 6 5 0 5 0 2 0 6 6 0 0 0 3 0 0 4
1 564 1126001 1128000 0 1 2 0 0 0 0 2 11 11 20 0 1 7 11 14 5
1 565 1128001 1130000 7 9 7 0 0 0 0 0 3 15 1 0 0 6 0 0 1
1 566 1130001 1132000 0 0 0 0 0 0 0 0 0 3 0 0 0 3 0 2 4
1 567 1132001 1134000 0 0 0 0 0 0 0 0 0 7 0 0 0 4 0 0 4
1 568 1134001 1136000 0 0 0 0 0 0 0 0 0 8 0 0 0 5 0 0 4
1 569 1136001 1138000 5 0 0 0 0 0 18 0 0 8 0 0 0 8 6 5 2
1 570 1138001 1140000 0 0 0 0 0 0 0 0 0 5 0 0 0 3 0 0 4
1 571 1140001 1142000 8 9 5 0 5 0 0 0 11 18 2 0 1 14 0 11 1
1 572 1142001 1144000 5 10 8 0 0 0 0 0 11 16 9 0 0 11 0 6 1
1 573 1144001 1146000 0 1 0 0 0 0 6 0 0 9 5 0 0 5 8 11 2
1 574 1146001 1148000 2 7 2 0 0 0 0 2 2 10 5 0 0 5 0 3 4
1 575 1148001 1150000 1 6 4 0 3 0 0 12 4 14 12 0 5 7 0 12 5
1 576 1150001 1152000 0 0 0 0 0 0 0 16 4 17 20 0 4 7 9 20 5
1 577 1152001 1154000 4 3 0 0 0 0 0 0 19 14 20 0 2 6 13 13 5
1 578 1154001 1156000 4 8 4 0 2 0 0 4 7 16 6 0 0 9 4 10 1
1 579 1156001 1158000 13 12 4 0 11 0 0 6 18 17 10 0 0 10 11 11 1
1 580 1158001 1160000 0 0 0 0 0 0 0 0 0 6 0 0 0 2 0 0 4
1 581 1160001 1162000 0 0 0 0 0 0 5 0 0 5 0 6 1 5 5 5 4
1 582 1162001 1164000 3 0 0 0 0 0 0 3 4 8 4 0 2 7 0 6 4
1 583 1164001 1166000 11 14 12 0 6 0 0 1 16 16 6 0 0 8 7 1 1
1 584 1166001 1168000 7 2 4 0 0 0 0 3 3 11 0 0 0 5 9 14 2
1 585 1168001 1170000 9 0 5 0 0 0 0 0 0 11 0 0 1 6 7 7 2
1 586 1170001 1172000 0 0 0 0 0 0 0 0 0 8 0 0 0 5 2 4 4
1 587 1172001 1174000 0 0 0 0 0 0 0 0 0 6 0 0 0 3 0 0 4
1 588 1174001 1176000 0 0 0 0 0 0 8 0 0 6 0 0 0 3 5 5 4
1 589 1176001 1178000 0 0 0 0 0 0 0 0 0 12 0 0 2 9 11 8 2
1 590 1178001 1180000 0 0 0 0 0 0 0 2 0 12 0 0 2 10 10 10 2
1 591 1180001 1182000 0 0 0 0 0 0 0 15 7 18 19 0 9 10 20 20 5
1 592 1182001 1184000 11 7 4 0 4 0 0 0 18 16 11 0 3 10 11 9 1
1 593 1184001 1186000 2 0 0 0 0 0 0 1 0 13 0 6 0 4 3 10 4
1 594 1186001 1188000 6 4 5 0 0 0 0 13 13 14 19 0 0 6 0 18 5
1 595 1188001 1190000 0 4 2 0 0 0 0 8 4 13 11 0 0 6 0 7 5
1 596 1190001 1192000 6 14 13 0 0 0 0 5 18 15 11 0 3 10 0 9 1
1 597 1192001 1194000 2 3 0 0 0 0 0 3 8 13 8 1 0 7 11 12 5
1 598 1194001 1196000 0 0 0 0 0 0 0 0 0 4 0 8 0 3 0 0 4
1 599 1196001 1198000 0 0 0 0 0 0 0 0 0 11 0 0 0 4 0 2 4
1 600 1198001 1200000 4 8 7 0 0 0 0 7 14 14 14 1 2 5 0 12 1
1 601 1200001 1202000 0 0 0 0 0 0 0 10 2 11 6 1 1 6 0 14 5
1 602 1202001 1204000 7 12 7 0 0 0 0 0 16 9 14 0 1 3 0 0 1
1 603 1204001 1206000 0 0 0 0 0 0 0 11 0 7 16 0 0 5 0 13 5
1 604 1206001 1208000 7 0 0 0 0 0 8 0 0 8 0 0 0 2 7 7 2
1 605 1208001 1210000 0 0 0 0 5 0 14 0 0 13 0 0 1 8 11 8 2
1 606 1210001 1212000 6 0 0 0 2 0 8 0 0 13 0 0 4 5 15 8 2
1 607 1212001 1214000 0 0 0 0 10 0 0 0 0 18 0 0 4 7 18 13 2
1 608 1214001 1216000 1 3 0 0 0 0 0 0 1 13 0 0 0 6 7 9 2
1 609 1216001 1218000 0 8 6 0 0 0 0 0 14 11 10 0 0 2 0 3 1
1 610 1218001 1220000 0 0 0 0 0 0 0 0 0 10 0 0 0 5 9 0 4
1 611 1220001 1222000 0 0 0 0 0 0 0 0 0 10 0 0 0 6 0 0 4
1 612 1222001 1224000 0 0 0 0 4 0 9 0 0 11 0 0 1 7 11 3 2
1 613 1224001 1226000 0 0 0 0 0 0 4 0 0 8 0 0 0 8 0 0 4
1 614 1226001 1228000 8 9 3 0 0 0 0 0 13 9 10 0 1 5 4 4 1
1 615 1228001 1230000 0 0 0 0 0 0 0 11 5 12 20 1 4 4 2 19 5
1 616 1230001 1232000 4 3 3 0 0 0 0 0 0 17 10 0 1 6 0 8 1
1 617 1232001 1234000 9 8 4 0 0 0 0 3 0 10 0 0 1 5 0 4 4
1 618 1234001 1236000 10 11 5 0 0 0 0 2 10 11 10 0 0 9 0 7 1
1 619 1236001 1238000 11 2 2 0 0 0 4 0 0 12 0 0 0 6 8 8 2
1 620 1238001 1240000 11 7 4 0 2 0 10 5 5 13 0 0 0 6 9 6 2
1 621 1240001 1242000 12 12 8 0 0 0 0 0 14 12 5 0 1 8 0 3 1
1 622 1242001 1244000 7 10 6 1 8 2 0 4 6 8 0 0 0 3 0 5 1
1 623 1244001 1246000 0 0 0 0 0 0 13 0 0 11 0 0 2 5 13 12 2
1 624 1246001 1248000 3 0 0 0 0 0 0 2 0 16 0 0 5 8 11 14 2
1 625 1248001 1250000 8 0 3 0 0 0 0 3 0 11 0 1 1 9 6 5 2
1 626 1250001 1252000 4 0 0 0 0 0 0 0 0 6 0 1 0 4 2 2 4
1 627 1252001 1254000 3 0 0 0 0 0 4 0 0 14 0 0 2 5 14 8 2
1 628 1254001 1256000 4 0 0 0 0 0 3 0 0 13 0 0 8 9 19 0 2
1 629 1256001 1258000 0 0 0 0 0 0 0 0 0 13 0 0 6 9 9 3 2
1 630 1258001 1260000 0 0 0 0 0 0 0 11 0 16 8 0 0 10 8 17 5
1 631 1260001 1262000 3 5 3 0 0 0 0 0 12 14 12 0 2 5 0 0 1
1 632 1262001 1264000 3 0 0 0 0 0 0 0 0 15 0 0 1 6 13 3 2
1 633 1264001 1266000 0 0 0 0 0 0 0 0 0 12 0 0 3 4 12 0 2
1 634 1266001 1268000 0 0 0 0 0 0 0 0 0 12 0 0 3 5 13 0 2
1 635 1268001 1270000 2 0 0 0 0 0 0 0 0 12 0 0 5 8 9 0 4
1 636 1270001 1272000 0 0 0 0 0 0 14 0 0 12 0 0 3 6 14 0 2
1 637 1272001 1274000 0 0 0 0 0 0 6 0 0 5 0 0 0 2 4 2 4
1 638 1274001 1276000 0 0 0 0 0 0 0 0 0 7 0 0 0 1 0 0 4
1 639 1276001 1278000 0 0 0 0 0 0 0 0 0 6 1 5 0 5 0 0 4
1 640 1278001 1280000 6 0 0 0 0 0 0 0 0 9 0 0 0 4 5 5 4
1 641 1280001 1282000 6 0 0 0 0 0 0 0 0 10 0 0 2 8 3 10 4
1 642 1282001 1284000 0 0 0 0 0 0 0 12 0 14 2 0 3 7 0 13 2
1 643 1284001 1286000 2 1 0 0 0 0 0 3 10 11 20 0 4 6 11 11 5
1 644 1286001 1288000 10 7 0 0 0 0 8 0 7 12 0 0 0 7 3 3 1
1 645 1288001 1290000 3 0 0 0 0 0 9 0 2 10 0 6 0 5 8 7 2
1 646 1290001 1292000 12 15 9 0 0 0 0 0 17 12 3 0 1 5 1 2 1
1 647 1292001 1294000 0 6 6 0 0 0 0 0 6 10 1 0 2 7 0 7 4
1 648 1294001 1296000 3 0 0 0 0 0 0 5 0 10 0 0 1 6 7 10 2
1 649 1296001 1298000 8 0 0 0 0 0 0 12 0 14 0 0 8 6 15 0 2
1 650 1298001 1300000 6 1 0 0 0 0 0 0 3 9 0 0 1 8 6 0 4
1 651 1300001 1302000 0 0 0 0 7 0 16 0 0 11 0 0 1 10 9 8 2
1 652 1302001 1304000 0 0 0 0 0 0 4 0 0 9 1 0 0 5 3 4 4
1 653 1304001 1306000 3 0 0 0 0 0 0 5 0 14 0 0 2 9 6 15 2
1 654 1306001 1308000 0 0 0 0 0 0 0 0 0 9 0 0 0 8 0 0 4
1 655 1308001 1310000 0 0 0 0 0 0 0 0 0 5 0 0 0 2 0 0 4
1 656 1310001 1312000 0 0 0 0 0 0 0 0 0 9 0 0 0 2 0 0 4
1 657 1312001 1314000 2 6 5 0 4 0 0 0 5 7 3 0 0 3 0 0 4
1 658 1314001 1316000 2 6 4 0 5 0 0 3 8 12 15 0 1 6 8 11 5
1 659 1316001 1318000 0 0 0 0 0 0 0 6 0 15 0 0 5 6 12 0 2
1 660 1318001 1320000 0 0 0 0 0 0 0 5 0 19 0 0 4 10 20 0 2
1 661 1320001 1322000 2 0 0 0 0 0 0 0 0 12 0 0 1 7 7 8 2
1 662 1322001 1324000 4 3 0 0 0 0 0 7 13 12 4 0 4 8 17 17 5
1 663 1324001 1326000 0 0 0 0 0 0 0 6 0 11 0 0 2 5 8 14 2
1 664 1326001 1328000 0 0 0 0 0 0 0 0 0 14 0 0 5 8 17 11 2
1 665 1328001 1330000 0 0 0 0 0 0 0 0 0 11 8 0 3 8 10 0 4
1 666 1330001 1332000 9 0 0 0 3 0 0 3 5 15 14 0 0 6 10 10 5
1 667 1332001 1334000 8 8 7 0 3 0 0 3 13 14 16 0 0 9 0 11 1
1 668 1334001 1336000 8 0 0 0 0 0 0 0 0 12 2 0 3 9 3 10 2
1 669 1336001 1338000 4 16 11 0 0 0 0 5 14 18 9 0 2 5 0 9 1
1 670 1338001 1340000 0 0 0 0 0 0 0 0 0 8 0 0 0 6 0 3 4
1 671 1340001 1342000 0 0 0 0 0 0 0 10 0 14 9 0 1 6 6 13 5
1 672 1342001 1344000 11 11 12 0 7 0 0 5 16 15 12 0 0 8 10 10 1
1 673 1344001 1346000 0 6 3 0 0 0 0 0 10 9 5 1 0 6 5 5 1
1 674 1346001 1348000 0 0 0 0 0 0 0 12 10 14 20 1 2 6 14 19 5
1 675 1348001 1350000 0 0 0 0 7 0 0 4 0 11 5 0 0 6 6 11 2
1 676 1350001 1352000 8 7 3 0 0 0 0 0 12 4 16 0 1 6 5 3 1
1 677 1352001 1354000 0 0 0 0 0 0 0 17 7 12 20 0 6 6 19 20 5
1 678 1354001 1356000 0 0 0 0 0 0 0 11 0 13 11 0 2 5 12 14 5
1 679 1356001 1358000 10 7 6 0 7 0 0 13 12 9 11 0 4 7 0 13 1
1 680 1358001 1360000 3 5 2 0 0 0 0 8 4 12 14 0 2 4 0 13 5
1 681 1360001 1362000 8 8 7 0 0 0 0 0 15 15 14 0 1 9 3 3 1
1 682 1362001 1364000 4 1 0 0 0 0 0 9 1 12 5 0 1 8 7 13 2
1 683 1364001 1366000 7 4 0 0 0 0 0 6 9 13 7 0 2 10 10 17 5
1 684 1366001 1368000 0 1 0 0 0 0 0 4 8 12 20 0 5 9 5 17 5
1 685 1368001 1370000 9 9 6 0 0 0 0 5 9 14 16 0 1 7 0 7 1
1 686 1370001 1372000 0 0 0 0 0 0 0 18 8 19 18 0 4 10 15 20 5
1 687 1372001 1374000 3 8 4 0 0 0 0 2 12 16 10 0 1 7 3 9 1
1 688 1374001 1376000 10 6 2 0 0 0 0 4 11 15 19 0 0 3 5 12 5
1 689 1376001 1378000 0 0 0 0 0 0 0 0 0 13 0 0 3 7 12 7 2
1 690 1378001 1380000 0 0 0 0 0 0 0 0 0 10 0 0 1 6 2 2 4
1 691 1380001 1382000 0 0 0 0 0 0 7 0 0 8 0 0 0 3 7 4 2
1 692 1382001 1384000 0 3 0 0 0 0 0 0 3 13 1 0 0 4 9 7 2
1 693 1384001 1386000 3 1 0 0 0 0 0 0 5 13 16 0 4 4 4 0 5
1 694 1386001 1388000 0 0 0 0 0 0 0 7 0 12 3 0 2 6 0 3 4
1 695 1388001 1390000 0 0 0 0 0 0 0 15 3 16 16 0 2 6 1 16 5
1 696 1390001 1392000 9 9 6 0 2 0 0 0 12 13 10 0 1 6 9 12 1
1 697 1392001 1394000 0 0 0 0 3 0 0 0 0 17 1 0 5 6 18 13 2
1 698 1394001 1396000 5 0 0 0 0 0 0 0 0 18 1 0 0 8 19 15 2
1 699 1396001 1398000 0 0 0 0 0 0 0 7 1 11 18 0 3 7 2 8 5
1 700 1398001 1400000 15 16 8 0 2 0 0 0 20 16 14 0 2 11 0 3 1
1 701 1400001 1402000 7 6 2 0 0 0 0 3 13 11 13 0 0 6 0 10 1
1 702 1402001 1404000 0 0 0 0 0 0 0 10 0 12 20 0 1 6 8 15 5
1 703 1404001 1406000 0 0 0 0 0 0 0 8 7 14 20 0 7 6 9 11 5
1 704 1406001 1408000 9 7 3 0 0 0 0 0 14 11 15 0 2 7 4 3 1
1 705 1408001 1410000 0 0 0 0 0 0 0 2 5 9 18 0 0 4 4 8 5
1 706 1410001 1412000 6 15 13 0 0 0 0 0 18 14 14 0 1 9 0 0 1
1 707 1412001 1414000 1 0 0 0 0 0 0 6 9 16 20 0 2 6 0 12 5
1 708 1414001 1416000 6 0 0 0 0 0 0 3 6 19 20 0 0 4 8 18 5
1 709 1416001 1418000 6 2 0 0 0 0 0 4 5 16 20 0 2 7 0 8 5
1 710 1418001 1420000 3 4 8 0 0 0 0 8 6 14 4 0 2 11 5 7 1
1 711 1420001 1422000 10 7 3 0 0 0 0 8 13 15 10 0 2 6 5 8 1
1 712 1422001 1424000 0 0 0 0 0 0 0 0 0 5 0 0 0 6 0 0 4
1 713 1424001 1426000 6 6 3 0 0 0 0 0 4 8 0 0 0 6 0 0 4
1 714 1426001 1428000 4 4 1 0 0 0 0 0 2 12 1 0 1 3 0 0 4
1 715 1428001 1430000 0 0 0 0 0 0 0 0 0 14 0 0 1 6 3 12 2
1 716 1430001 1432000 5 7 5 0 2 0 0 0 1 5 0 7 0 4 0 6 4
1 717 1432001 1434000 4 9 7 0 4 0 0 0 2 9 0 0 0 2 0 1 4
1 718 1434001 1436000 5 0 0 0 0 0 0 3 0 11 0 0 0 7 6 6 2
1 719 1436001 1438000 13 7 5 0 12 0 0 4 0 11 0 0 0 5 13 14 2
1 720 1438001 1440000 0 0 0 0 0 0 0 7 3 14 15 0 2 8 5 13 5
1 721 1440001 1442000 9 8 4 0 0 0 0 0 13 10 8 5 1 7 3 6 1
1 722 1442001 1444000 0 0 0 5 0 4 0 0 0 4 0 20 0 0 0 0 6
1 723 1444001 1446000 3 0 0 0 2 0 0 0 0 8 0 13 0 4 0 0 4
1 724 1446001 1448000 4 0 0 0 4 0 0 0 0 8 0 3 5 7 4 4 4
1 725 1448001 1450000 0 0 0 0 0 0 0 8 5 14 6 0 2 5 12 16 5
1 726 1450001 1452000 7 10 5 0 3 0 0 0 10 14 14 0 2 7 3 6 1
1 727 1452001 1454000 17 10 7 0 5 0 0 0 8 17 4 0 1 5 0 14 1
1 728 1454001 1456000 4 10 0 0 0 0 0 3 0 11 0 0 0 3 0 0 4
1 729 1456001 1458000 0 0 0 0 0 0 0 6 2 8 4 0 0 4 4 5 4
1 730 1458001 1460000 5 7 5 0 4 0 10 0 8 18 7 0 1 8 10 6 1
1 731 1460001 1462000 0 0 0 0 0 0 10 0 0 11 1 0 3 7 7 0 2
1 732 1462001 1464000 10 11 9 0 9 0 0 0 10 5 0 0 1 2 0 0 1
1 733 1464001 1466000 7 0 0 0 2 0 0 17 8 0 0 0 0 0 0 0 4
1 734 1466001 1468000 0 0 0 0 1 0 0 0 0 3 0 0 0 1 0 0 4
1 735 1468001 1470000 4 1 3 0 3 0 0 0 0 10 0 0 0 6 0 8 4
1 736 1470001 1472000 4 4 5 0 6 0 0 3 0 11 0 0 1 9 0 10 4
1 737 1472001 1474000 0 0 0 0 0 0 0 9 3 12 18 0 2 8 9 11 5
1 738 1474001 1476000 11 6 0 0 4 0 0 0 12 16 14 0 2 7 14 9 1
1 739 1476001 1478000 4 2 3 0 6 0 0 0 2 7 0 2 1 4 1 4 4
1 740 1478001 1480000 11 0 9 0 7 0 0 0 0 14 0 0 3 11 0 12 1
1 741 1480001 1482000 0 0 0 0 0 0 0 0 0 9 0 0 0 4 0 1 4
1 742 1482001 1484000 7 11 6 0 0 0 0 0 12 13 13 0 1 6 0 8 1
1 743 1484001 1486000 7 1 0 0 1 0 0 14 5 16 14 1 0 7 12 17 5
1 744 1486001 1488000 9 10 7 0 5 0 0 1 10 12 5 0 0 5 0 4 1
1 745 1488001 1490000 0 0 0 0 0 0 0 11 7 8 11 0 4 7 10 13 5
1 746 1490001 1492000 3 4 5 0 0 0 0 7 5 11 2 0 0 9 0 9 1
1 747 1492001 1494000 10 11 1 0 0 0 0 7 12 18 7 0 0 4 0 0 1
1 748 1494001 1496000 0 3 0 0 0 0 0 0 2 6 0 0 0 3 0 0 4
1 749 1496001 1498000 0 0 0 0 0 0 0 0 0 5 0 0 0 5 0 0 4
1 750 1498001 1500000 0 0 0 0 0 0 0 8 3 9 14 0 1 6 0 16 5
1 751 1500001 1502000 9 9 5 0 7 0 0 0 17 12 16 0 5 12 6 8 1
1 752 1502001 1504000 3 8 4 0 0 0 0 0 9 8 5 0 0 8 0 8 1
1 753 1504001 1506000 4 11 6 0 0 0 0 0 7 7 2 0 1 6 1 2 1
1 754 1506001 1508000 5 2 0 0 0 0 0 12 11 17 20 0 8 8 20 20 5
1 755 1508001 1510000 3 2 0 0 0 0 0 8 0 9 19 0 2 8 10 10 5
1 756 1510001 1512000 16 10 10 0 3 0 0 0 10 14 2 0 0 7 1 11 1
1 757 1512001 1514000 6 0 0 0 0 0 0 0 0 9 0 0 1 4 12 11 2
1 758 1514001 1516000 0 0 0 0 0 0 5 0 0 11 0 0 1 5 17 15 2
1 759 1516001 1518000 0 0 0 0 0 0 9 0 0 12 0 0 0 8 5 1 2
1 760 1518001 1520000 0 0 0 0 0 0 5 0 0 6 0 0 0 4 0 3 4
1 761 1520001 1522000 5 0 0 0 8 0 6 0 0 2 0 0 0 1 0 2 4
1 762 1522001 1524000 10 4 3 0 4 0 5 0 4 3 0 2 0 2 0 0 4
1 763 1524001 1526000 3 2 1 0 1 0 0 0 2 6 1 0 0 5 0 3 4
1 764 1526001 1528000 7 0 0 0 13 0 12 5 0 0 0 0 0 2 2 2 4
1 765 1528001 1530000 0 0 0 0 1 0 0 0 0 5 0 0 0 4 0 0 4
1 766 1530001 1532000 0 0 0 0 0 0 5 0 0 10 0 0 0 7 10 12 2
1 767 1532001 1534000 3 4 3 0 3 0 0 5 8 14 17 0 0 8 0 7 5
1 768 1534001 1536000 3 5 5 0 4 0 6 0 5 9 0 0 0 7 4 3 4
1 769 1536001 1538000 0 0 0 0 5 0 17 0 0 10 0 0 0 7 14 11 2
1 770 1538001 1540000 0 0 0 0 3 0 13 0 0 8 0 0 0 2 5 0 4
1 771 1540001 1542000 0 0 0 0 0 0 18 0 0 10 0 0 1 6 7 4 2
1 772 1542001 1544000 3 0 0 0 3 0 14 0 0 12 0 0 0 5 6 4 2
1 773 1544001 1546000 1 0 0 0 0 0 2 0 0 10 0 0 0 2 1 4 4
1 774 1546001 1548000 9 5 0 0 0 0 7 0 0 10 0 0 0 7 6 9 2
1 775 1548001 1550000 0 0 0 0 0 0 0 0 0 6 0 0 0 3 0 0 4
1 776 1550001 1552000 4 0 0 0 4 0 12 0 0 6 0 0 0 4 13 12 2
1 777 1552001 1554000 0 0 0 0 0 0 6 0 0 10 0 0 0 5 3 3 4
1 778 1554001 1556000 0 0 0 0 0 0 0 9 0 14 0 0 2 5 5 0 4
1 779 1556001 1558000 0 0 0 0 0 0 0 5 0 10 3 0 2 7 5 3 4
1 780 1558001 1560000 4 0 0 0 0 0 0 0 0 8 0 0 0 9 0 10 4
1 781 1560001 1562000 0 0 0 0 0 0 0 7 0 9 11 0 2 6 1 12 5
1 782 1562001 1564000 6 5 2 0 4 0 0 6 13 14 20 0 8 6 14 6 5
1 783 1564001 1566000 3 10 0 0 0 0 0 0 15 11 8 0 0 4 5 1 1
1 784 1566001 1568000 0 0 0 0 0 0 0 5 3 10 3 0 1 4 12 12 2
1 785 1568001 1570000 4 0 5 0 4 0 0 0 0 9 0 0 1 5 0 6 4
1 786 1570001 1572000 0 0 0 0 0 0 0 0 0 6 1 0 0 5 0 6 4
1 787 1572001 1574000 0 0 0 0 0 0 5 0 0 7 0 0 0 4 0 0 4
1 788 1574001 1576000 0 0 0 0 0 0 0 0 0 9 0 0 0 6 0 0 4
1 789 1576001 1578000 11 10 6 0 0 0 0 0 12 11 9 0 6 7 8 7 1
1 790 1578001 1580000 10 0 0 0 0 0 0 0 17 15 20 0 6 11 15 16 5
1 791 1580001 1582000 0 0 0 0 0 0 0 9 3 13 20 0 0 5 3 15 5
1 792 1582001 1584000 4 9 1 0 0 0 0 4 4 10 8 0 0 6 0 11 1
1 793 1584001 1586000 8 0 0 0 0 0 10 1 0 11 3 0 0 3 14 15 2
1 794 1586001 1588000 9 6 4 0 0 0 0 6 16 15 7 0 0 8 12 13 1
1 795 1588001 1590000 0 0 0 0 0 0 0 0 0 6 0 0 0 4 0 0 4
1 796 1590001 1592000 9 0 3 0 0 0 13 0 0 12 1 0 0 7 7 8 2
1 797 1592001 1594000 0 0 0 0 0 0 4 0 0 5 0 4 0 2 7 6 4
1 798 1594001 1596000 12 8 3 0 0 0 0 6 10 12 3 0 2 8 0 9 1
1 799 1596001 1598000 8 0 0 0 0 0 0 0 0 14 0 0 3 7 12 4 2
1 800 1598001 1600000 0 0 0 0 0 0 0 0 0 7 0 3 0 6 4 4 4
1 801 1600001 1602000 0 0 0 0 0 0 9 2 0 12 1 0 1 6 12 16 2
1 802 1602001 1604000 2 0 0 0 0 0 0 19 1 17 7 1 7 9 18 17 5
1 803 1604001 1606000 9 7 0 0 2 0 0 0 9 10 0 0 0 5 6 0 1
1 804 1606001 1608000 0 0 0 0 0 0 0 0 0 5 0 0 0 3 0 0 4
1 805 1608001 1610000 0 0 0 0 0 0 0 6 4 14 1 0 2 5 4 14 2
1 806 1610001 1612000 11 11 0 0 0 0 0 4 9 12 0 0 1 9 6 6 1
1 807 1612001 1614000 0 0 0 2 0 2 0 0 0 7 0 9 0 2 0 0 4
1 808 1614001 1616000 0 0 0 0 0 1 0 0 0 5 0 7 0 2 0 0 4
1 809 1616001 1618000 0 0 0 0 0 0 0 0 0 6 0 4 0 2 0 2 4
1 810 1618001 1620000 5 0 0 0 0 0 0 0 0 13 0 1 4 10 16 0 2
1 811 1620001 1622000 7 0 0 0 0 0 0 0 0 18 0 0 4 8 19 0 2
1 812 1622001 1624000 9 0 0 0 0 0 0 0 0 12 0 0 1 8 5 2 4
1 813 1624001 1626000 5 9 7 0 4 0 0 0 11 8 7 0 0 5 0 0 1
1 814 1626001 1628000 0 0 0 0 0 0 0 6 2 14 20 0 4 5 5 7 5
1 815 1628001 1630000 0 0 0 0 0 0 10 5 0 11 14 0 3 6 8 19 5
1 816 1630001 1632000 0 0 0 0 0 0 3 7 0 16 8 0 3 7 7 18 5
1 817 1632001 1634000 0 0 0 0 0 0 0 2 9 16 20 0 3 9 3 9 5
1 818 1634001 1636000 13 10 9 0 5 0 6 0 18 13 19 0 1 7 13 13 1
1 819 1636001 1638000 13 0 0 0 0 0 0 0 0 12 0 0 2 6 13 14 2
1 820 1638001 1640000 5 0 3 0 0 0 0 1 0 10 0 0 0 3 5 4 4
1 821 1640001 1642000 8 0 0 0 0 0 0 2 0 11 0 0 2 9 16 16 2
1 822 1642001 1644000 8 0 0 0 0 0 0 0 0 11 0 0 1 8 7 9 2
1 823 1644001 1646000 3 3 4 0 4 0 0 0 3 14 0 0 1 9 0 6 4
1 824 1646001 1648000 12 11 12 0 2 0 0 5 12 12 0 0 1 6 0 8 1
1 825 1648001 1650000 0 0 0 0 0 0 0 17 0 18 14 1 2 9 13 17 5
1 826 1650001 1652000 0 0 0 0 0 0 0 11 0 13 20 0 3 6 20 7 5
1 827 1652001 1654000 3 0 0 0 0 0 0 10 4 15 14 0 4 6 11 0 5
1 828 1654001 1656000 0 0 0 0 0 0 0 4 0 12 20 0 8 9 10 4 5
1 829 1656001 1658000 0 0 0 0 0 0 0 2 16 12 20 0 3 5 13 6 5
1 830 1658001 1660000 8 7 4 0 0 0 0 0 13 11 5 0 2 11 8 0 1
1 831 1660001 1662000 3 0 0 0 0 0 0 0 0 7 0 0 0 4 0 4 4
1 832 1662001 1664000 7 0 1 0 4 0 0 0 0 7 0 0 0 4 5 9 4
1 833 1664001 1666000 1 0 0 0 0 0 5 0 0 9 0 0 1 3 4 5 4
1 834 1666001 1668000 8 0 0 0 3 0 15 0 0 12 0 0 2 9 18 18 2
1 835 1668001 1670000 6 7 5 0 4 0 5 0 5 15 1 0 1 10 10 11 2
1 836 1670001 1672000 7 1 3 0 0 0 0 10 11 16 7 0 4 8 17 17 5
1 837 1672001 1674000 10 5 4 0 4 0 0 10 8 14 5 0 1 8 11 12 1
1 838 1674001 1676000 0 0 0 0 0 0 0 0 0 15 0 0 0 5 10 0 2
1 839 1676001 1678000 0 0 0 0 4 0 0 0 0 10 0 0 0 5 6 6 4
1 840 1678001 1680000 7 5 0 0 3 0 0 0 0 10 4 0 0 4 4 4 4
1 841 1680001 1682000 0 0 0 0 0 0 0 0 0 9 3 0 0 7 0 8 4
1 842 1682001 1684000 16 13 9 0 6 0 0 2 18 14 7 0 2 11 16 16 1
1 843 1684001 1686000 8 0 0 0 0 0 0 8 5 14 17 0 5 5 18 19 5
1 844 1686001 1688000 0 0 0 0 0 0 0 19 0 14 8 0 3 7 17 19 5
1 845 1688001 1690000 8 5 4 0 0 0 0 5 7 17 1 0 2 8 15 16 2
1 846 1690001 1692000 0 0 0 0 0 0 15 0 0 10 0 0 0 7 14 14 2
1 847 1692001 1694000 0 0 0 0 0 0 2 0 0 6 1 0 0 6 2 2 4
1 848 1694001 1696000 0 0 0 0 0 0 18 0 0 13 0 0 0 5 16 13 2
1 849 1696001 1698000 0 0 0 0 0 0 1 0 0 5 1 0 0 5 1 1 4
1 850 1698001 1700000 0 0 0 0 0 0 0 15 1 18 10 0 0 4 11 18 5
1 851 1700001 1702000 10 6 0 0 0 0 0 0 11 16 4 0 0 7 13 11 1
1 852 1702001 1704000 10 0 5 0 3 0 0 0 0 12 0 0 1 7 13 13 2
1 853 1704001 1706000 6 0 0 0 4 0 0 0 0 11 0 1 0 4 7 9 2
1 854 1706001 1708000 0 7 0 0 0 0 0 0 0 7 0 0 0 3 3 0 4
1 855 1708001 1710000 0 0 0 0 0 0 0 9 0 14 0 0 0 6 10 10 2
1 856 1710001 1712000 11 0 0 0 0 0 0 0 0 17 0 0 4 5 15 5 2
1 857 1712001 1714000 8 0 0 0 3 0 0 0 0 12 0 0 4 8 11 12 2
1 858 1714001 1716000 6 0 0 0 0 0 0 0 0 8 0 0 1 4 0 0 4
1 859 1716001 1718000 0 0 3 0 0 0 0 5 0 16 11 0 0 5 9 15 5
1 860 1718001 1720000 8 7 7 0 0 0 0 2 9 13 7 0 0 10 3 3 1
1 861 1720001 1722000 6 6 5 0 6 0 0 2 6 12 0 0 2 8 13 6 2
1 862 1722001 1724000 9 1 0 0 4 0 0 7 12 17 7 0 6 10 18 17 5
1 863 1724001 1726000 0 0 0 0 2 0 0 0 0 6 0 0 0 6 4 10 4
1 864 1726001 1728000 5 6 3 0 0 0 0 0 6 11 1 0 0 5 1 7 1
1 865 1728001 1730000 6 3 3 0 0 0 0 3 0 10 0 6 0 5 2 3 4
1 866 1730001 1732000 6 0 0 0 0 0 0 0 6 16 11 0 2 4 0 1 1
1 867 1732001 1734000 9 9 7 0 3 0 0 0 10 11 20 0 1 6 7 7 1
1 868 1734001 1736000 0 0 0 0 0 0 0 6 9 10 20 0 1 5 12 12 5
1 869 1736001 1738000 0 0 0 0 0 0 0 12 0 13 9 0 2 6 11 13 5
1 870 1738001 1740000 0 0 0 0 0 0 0 0 0 7 0 0 0 5 0 0 4
1 871 1740001 1742000 0 0 0 0 6 0 10 0 0 15 0 0 0 4 8 8 2
1 872 1742001 1744000 0 0 0 0 5 0 8 0 0 9 0 0 0 2 6 6 2
1 873 1744001 1746000 7 10 9 0 0 0 0 0 8 10 0 0 0 8 0 0 1
1 874 1746001 1748000 0 0 6 0 0 0 0 11 0 9 1 0 0 6 0 8 4
1 875 1748001 1750000 5 0 0 0 0 0 0 0 3 11 1 0 1 7 8 14 2
1 876 1750001 1752000 0 0 0 0 0 0 0 3 0 14 7 0 4 3 5 5 4
1 877 1752001 1754000 0 0 0 0 0 0 0 1 0 12 4 0 2 6 4 12 2
1 878 1754001 1756000 12 11 6 0 5 0 0 0 18 13 14 0 4 13 3 2 1
1 879 1756001 1758000 0 0 0 0 0 0 0 0 19 9 20 0 3 12 16 15 5
1 880 1758001 1760000 0 0 0 0 0 0 0 3 11 12 20 1 3 10 9 13 5
1 881 1760001 1762000 0 0 0 0 0 0 0 14 0 12 20 0 1 7 0 15 5
1 882 1762001 1764000 0 0 0 0 0 0 0 14 0 15 20 0 0 7 0 16 5
1 883 1764001 1766000 5 4 3 0 1 0 0 0 12 13 20 0 1 7 0 8 1
1 884 1766001 1768000 8 7 9 0 2 0 0 6 12 14 13 0 3 8 0 13 1
1 885 1768001 1770000 11 20 13 0 0 0 0 0 19 12 20 0 2 10 0 3 1
1 886 1770001 1772000 2 0 0 0 0 0 0 2 5 11 20 0 1 6 3 7 5
1 887 1772001 1774000 8 9 7 0 0 0 0 0 12 15 12 0 0 4 0 4 1
1 888 1774001 1776000 0 0 0 0 3 0 0 0 0 8 0 0 0 3 4 5 4
1 889 1776001 1778000 0 0 0 0 0 0 0 0 0 6 4 0 0 4 9 4 4
1 890 1778001 1780000 1 6 3 0 0 0 0 0 7 12 2 0 1 5 0 0 4
1 891 1780001 1782000 3 2 0 0 0 0 0 0 16 10 20 0 2 4 0 6 5
1 892 1782001 1784000 0 0 0 0 0 0 0 13 3 13 20 0 2 6 6 15 5
1 893 1784001 1786000 2 0 0 0 0 0 0 1 0 15 8 0 3 7 9 15 2
1 894 1786001 1788000 7 9 6 0 0 0 0 0 11 11 7 0 2 9 1 7 1
1 895 1788001 1790000 0 0 0 0 0 0 0 10 4 10 13 0 0 7 0 8 5
1 896 1790001 1792000 8 5 0 0 0 0 0 0 17 13 17 0 7 8 13 9 5
1 897 1792001 1794000 0 0 0 0 0 0 0 0 15 16 20 0 7 8 15 15 5
1 898 1794001 1796000 0 0 0 0 0 0 0 12 0 14 20 0 5 5 11 14 5
1 899 1796001 1798000 3 0 0 0 0 0 3 2 0 12 3 0 3 11 13 12 2
1 900 1798001 1800000 4 0 0 0 0 0 4 0 0 16 2 0 4 7 11 6 2
1 901 1800001 1802000 3 0 0 0 0 0 0 4 0 11 20 0 4 6 8 18 5
1 902 1802001 1804000 11 8 6 0 0 0 0 1 15 14 19 0 11 13 14 16 5
1 903 1804001 1806000 2 1 0 0 0 0 0 10 2 11 1 0 7 8 11 9 2
1 904 1806001 1808000 9 0 0 0 0 0 0 0 6 11 6 0 1 6 0 1 4
1 905 1808001 1810000 0 0 0 0 0 0 0 13 0 12 15 1 0 10 0 17 5
1 906 1810001 1812000 0 0 0 0 0 0 0 0 13 17 20 0 5 10 10 12 5
1 907 1812001 1814000 0 0 0 0 0 0 0 0 18 11 20 0 1 6 9 7 5
1 908 1814001 1816000 9 8 3 0 0 0 0 0 13 11 11 0 2 8 3 0 1
1 909 1816001 1818000 6 9 10 0 4 0 0 0 10 13 3 0 0 7 0 10 1
1 910 1818001 1820000 0 0 0 0 0 0 0 0 0 6 0 0 1 6 4 6 4
1 911 1820001 1822000 14 15 15 0 15 0 0 9 13 15 0 0 0 8 0 6 1
1 912 1822001 1824000 4 6 3 0 0 0 0 0 11 12 11 0 1 4 0 4 1
1 913 1824001 1826000 5 0 0 0 0 0 0 3 0 11 0 0 0 5 12 13 2
1 914 1826001 1828000 9 0 0 0 0 0 0 4 0 10 0 0 0 4 8 10 2
1 915 1828001 1830000 8 13 10 0 0 0 0 3 12 12 5 0 0 7 0 6 1
1 916 1830001 1832000 0 4 10 0 4 0 0 6 6 13 7 0 0 7 0 11 1
1 917 1832001 1834000 0 12 6 0 0 0 0 0 16 7 10 0 0 6 0 3 1
1 918 1834001 1836000 0 0 0 0 0 0 0 12 1 18 20 0 5 13 0 18 5
1 919 1836001 1838000 7 8 6 0 0 0 0 3 17 10 13 0 3 8 8 11 1
1 920 1838001 1840000 0 0 0 0 0 0 2 0 0 7 0 0 0 6 3 6 4
1 921 1840001 1842000 0 0 0 0 0 0 2 0 0 5 0 0 0 3 0 0 4
1 922 1842001 1844000 0 0 0 0 3 0 9 0 0 8 0 0 0 6 4 3 4
1 923 1844001 1846000 0 0 0 0 0 0 5 0 0 7 1 0 0 6 3 2 4
1 924 1846001 1848000 0 0 0 0 2 0 10 0 0 8 0 0 0 5 4 4 4
1 925 1848001 1850000 0 0 0 0 12 0 15 0 0 9 0 0 0 3 12 4 2
1 926 1850001 1852000 0 0 0 0 0 0 9 0 0 12 0 0 0 7 3 3 4
1 927 1852001 1854000 0 0 0 0 3 0 1 4 4 11 12 0 1 7 4 15 5
1 928 1854001 1856000 6 7 6 0 8 0 0 0 11 9 5 0 0 10 6 6 1
1 929 1856001 1858000 0 0 0 0 6 0 10 0 0 6 0 0 0 3 10 9 2
1 930 1858001 1860000 7 0 0 0 0 0 0 4 8 8 16 0 0 6 8 15 5
1 931 1860001 1862000 7 5 5 0 0 0 0 0 7 9 2 0 0 7 2 5 1
1 932 1862001 1864000 0 0 0 0 3 0 9 0 0 6 0 0 0 6 7 7 2
1 933 1864001 1866000 8 6 0 0 0 0 0 1 13 13 0 0 1 7 12 4 1
1 934 1866001 1868000 2 0 0 0 0 0 0 11 3 19 7 0 2 12 15 16 5
1 935 1868001 1870000 7 8 7 0 5 0 0 4 10 16 7 0 1 6 12 18 1
1 936 1870001 1872000 0 0 0 0 0 0 0 10 11 17 20 0 4 8 18 15 5
1 937 1872001 1874000 9 10 6 0 0 0 0 0 14 16 14 0 0 5 3 6 1
1 938 1874001 1876000 0 0 0 0 0 0 0 0 0 6 0 1 0 4 0 3 4
1 939 1876001 1878000 5 0 0 0 0 0 0 0 0 8 0 8 1 4 0 5 4
1 940 1878001 1880000 0 0 0 0 0 0 0 0 0 7 0 0 0 3 0 0 4
1 941 1880001 1882000 0 0 0 0 0 0 0 0 0 5 0 2 0 2 1 3 4
1 942 1882001 1884000 6 6 0 0 0 0 0 3 0 6 0 3 0 7 6 7 4
1 943 1884001 1886000 0 0 0 0 0 0 0 0 0 9 0 0 0 5 8 1 4
1 944 1886001 1888000 3 0 0 0 0 0 0 0 0 13 0 0 3 8 6 9 2
1 945 1888001 1890000 0 4 0 0 0 0 0 0 0 10 0 0 0 8 0 3 4
1 946 1890001 1892000 0 1 0 0 0 0 0 0 0 8 0 0 0 6 0 5 4
1 947 1892001 1894000 4 5 4 0 0 0 0 7 10 14 8 0 1 7 15 15 5
1 948 1894001 1896000 1 3 0 0 0 0 0 3 8 18 18 0 0 6 0 5 5
1 949 1896001 1898000 8 14 10 0 8 0 0 0 18 13 14 0 0 5 4 4 1
1 950 1898001 1900000 1 2 1 0 0 0 0 3 5 15 15 0 4 8 8 11 5
1 951 1900001 1902000 7 5 3 0 0 0 5 0 20 11 13 0 7 6 12 10 1
1 952 1902001 1904000 0 0 0 0 0 0 0 16 7 10 15 0 7 5 6 15 5
1 953 1904001 1906000 0 0 0 0 0 0 0 5 0 10 5 0 2 4 0 8 4
1 954 1906001 1908000 7 9 5 0 0 0 0 0 10 10 6 0 1 5 6 7 1
1 955 1908001 1910000 9 0 0 0 0 0 0 14 11 16 20 0 7 14 11 20 5
1 956 1910001 1912000 9 10 5 0 3 0 0 3 10 13 13 0 0 6 8 14 1
1 957 1912001 1914000 4 1 0 0 0 0 0 8 10 11 20 0 4 7 15 17 5
1 958 1914001 1916000 0 0 0 0 7 0 0 14 0 16 3 0 1 7 9 17 5
1 959 1916001 1918000 0 0 0 0 0 0 0 11 7 15 8 0 7 8 13 13 5
1 960 1918001 1920000 12 5 6 0 3 0 0 0 16 17 7 0 2 7 11 8 1
1 961 1920001 1922000 0 0 0 0 3 0 9 0 0 8 0 0 0 4 7 7 2
1 962 1922001 1924000 11 10 7 0 5 0 4 0 16 12 11 0 3 8 3 5 1
1 963 1924001 1926000 0 0 0 0 0 0 0 17 6 4 11 0 4 4 8 10 5
1 964 1926001 1928000 9 0 0 0 0 0 0 0 0 12 3 0 1 4 13 12 2
1 965 1928001 1930000 0 0 0 0 0 0 0 0 0 11 4 0 2 4 11 0 4
1 966 1930001 1932000 16 0 0 0 0 0 18 0 0 14 1 0 1 8 15 6 2
1 967 1932001 1934000 3 0 0 0 0 0 2 0 0 13 0 0 1 3 7 9 2
1 968 1934001 1936000 0 0 0 0 1 0 15 0 0 12 0 0 0 5 3 3 2
1 969 1936001 1938000 0 0 0 0 5 0 14 0 0 11 0 0 0 5 8 5 2
1 970 1938001 1940000 0 0 1 0 0 0 10 0 0 8 0 0 0 4 9 6 2
1 971 1940001 1942000 0 0 0 0 4 0 7 0 0 7 0 0 0 5 5 7 2
1 972 1942001 1944000 0 0 3 0 3 0 0 2 0 8 1 0 3 10 0 2 4
1 973 1944001 1946000 12 13 15 0 10 0 0 2 13 12 9 0 0 11 0 1 1
1 974 1946001 1948000 4 8 7 0 4 0 0 0 13 8 20 0 0 1 0 0 1
1 975 1948001 1950000 0 0 0 0 0 0 0 9 10 15 20 0 6 6 0 19 5
1 976 1950001 1952000 0 0 3 0 0 0 0 7 1 11 14 0 0 8 0 12 5
1 977 1952001 1954000 2 10 8 0 6 0 0 0 8 12 7 0 1 11 0 0 1
1 978 1954001 1956000 6 9 12 0 8 0 0 0 11 11 10 0 2 6 6 7 1
1 979 1956001 1958000 3 0 1 0 0 0 0 14 11 17 20 0 3 11 12 20 5
1 980 1958001 1960000 6 0 0 0 0 0 0 0 0 16 7 0 3 10 0 4 4
1 981 1960001 1962000 1 0 0 0 0 0 0 17 6 15 20 0 1 10 17 19 5
1 982 1962001 1964000 4 8 0 0 0 0 0 1 10 15 6 0 1 7 7 12 1
1 983 1964001 1966000 11 0 6 0 6 0 0 7 0 13 0 0 0 10 9 10 2
1 984 1966001 1968000 6 0 2 0 0 0 0 13 6 17 18 0 0 7 10 15 5
1 985 1968001 1970000 6 13 8 0 0 0 0 0 19 14 20 0 1 8 0 12 1
1 986 1970001 1972000 6 5 2 0 0 0 0 0 18 12 20 0 3 1 5 5 1
1 987 1972001 1974000 0 0 0 0 0 0 0 0 6 12 18 0 1 6 0 13 5
1 988 1974001 1976000 4 0 3 0 0 2 0 0 0 4 0 7 0 3 0 5 4
1 989 1976001 1978000 0 0 0 0 0 1 0 0 0 5 0 4 1 3 0 0 4
1 990 1978001 1980000 8 0 0 0 0 0 0 0 0 9 0 0 2 9 10 1 2
1 991 1980001 1982000 0 0 0 0 0 0 0 0 0 5 1 0 1 5 10 0 4
1 992 1982001 1984000 0 0 0 0 0 0 0 0 0 11 0 0 1 6 8 0 4
1 993 1984001 1986000 0 0 0 0 0 0 0 0 0 10 0 0 2 5 4 0 4
1 994 1986001 1988000 4 0 0 0 0 0 0 1 0 14 0 0 3 7 12 5 2
1 995 1988001 1990000 9 6 2 0 3 0 0 2 2 15 1 0 4 7 3 9 1
1 996 1990001 1992000 5 3 4 0 2 0 0 2 10 17 13 0 2 6 0 11 1
1 997 1992001 1994000 11 9 9 0 8 0 0 0 11 9 5 0 0 7 0 2 1
1 998 1994001 1996000 8 0 0 0 5 0 0 0 0 13 0 0 1 10 15 8 2
1 999 1996001 1998000 2 0 0 0 0 0 0 0 0 9 5 0 2 4 0 2 4
1 1000 1998001 2e+06 0 0 0 0 0 0 7 0 0 12 3 0 0 6 0 0 4
1 1001 2000001 2002000 3 7 5 0 0 0 2 0 5 9 2 0 0 7 0 3 4
1 1002 2002001 2004000 7 4 4 0 0 0 0 7 8 14 20 0 3 13 0 17 5
1 1003 2004001 2006000 0 0 0 0 0 0 0 8 7 14 20 0 1 5 3 16 5
1 1004 2006001 2008000 11 9 0 0 0 0 0 0 17 13 8 0 1 7 0 0 1
1 1005 2008001 2010000 4 2 0 0 0 0 0 0 18 8 19 0 4 5 10 6 5
1 1006 2010001 2012000 0 0 0 0 0 0 0 10 3 12 9 0 1 7 3 12 5
1 1007 2012001 2014000 10 14 9 0 3 0 0 8 13 16 7 0 0 10 0 14 1
1 1008 2014001 2016000 6 6 7 0 5 0 0 8 8 17 16 0 0 8 0 16 5
1 1009 2016001 2018000 0 2 2 0 2 0 0 9 2 12 8 0 3 9 9 15 5
1 1010 2018001 2020000 0 0 0 0 0 0 0 4 4 13 20 0 4 9 7 4 5
1 1011 2020001 2022000 0 0 0 0 0 0 0 0 7 7 20 0 5 5 11 2 5
1 1012 2022001 2024000 1 0 0 0 0 0 0 0 10 9 20 0 2 7 5 0 5
1 1013 2024001 2026000 10 7 0 0 4 0 5 0 8 11 3 0 0 6 5 6 1
1 1014 2026001 2028000 1 4 3 0 1 0 4 0 1 14 0 0 0 5 7 9 2
1 1015 2028001 2030000 7 4 3 0 7 0 0 0 7 14 7 0 0 7 8 11 1
1 1016 2030001 2032000 4 7 4 0 2 0 0 0 7 7 13 0 2 4 0 0 1
1 1017 2032001 2034000 7 5 4 0 5 0 0 9 6 15 5 0 1 6 0 16 1
1 1018 2034001 2036000 15 14 14 0 7 0 0 0 13 14 7 0 0 7 0 7 1
1 1019 2036001 2038000 10 11 11 0 5 0 0 11 11 14 19 0 1 8 3 13 1
1 1020 2038001 2040000 2 0 0 0 0 0 0 0 2 13 15 0 1 7 8 8 5
1 1021 2040001 2042000 12 8 5 0 2 0 0 0 18 11 13 0 2 8 4 3 1
1 1022 2042001 2044000 0 0 0 0 0 0 0 0 17 13 20 0 6 9 6 4 5
1 1023 2044001 2046000 0 0 0 0 0 0 0 19 2 16 20 0 6 6 16 20 5
1 1024 2046001 2048000 1 3 6 0 5 0 0 14 2 18 20 0 10 16 0 18 5
1 1025 2048001 2050000 13 13 6 0 0 0 0 8 11 12 13 0 0 9 0 15 1
1 1026 2050001 2052000 8 7 0 0 0 0 0 4 12 15 17 0 3 6 3 11 5
1 1027 2052001 2054000 0 2 0 0 0 0 0 8 8 16 9 0 3 7 0 14 5
1 1028 2054001 2056000 0 8 6 0 0 0 0 2 14 11 8 0 1 8 0 3 1
1 1029 2056001 2058000 0 0 0 0 0 0 0 10 4 17 14 0 1 9 6 9 5
1 1030 2058001 2060000 6 4 3 0 1 0 0 1 11 19 18 0 0 11 12 11 5
1 1031 2060001 2062000 5 4 3 0 2 0 0 4 3 11 13 0 1 8 2 11 5
1 1032 2062001 2064000 0 0 0 0 0 0 0 8 7 16 20 0 0 5 7 13 5
1 1033 2064001 2066000 0 0 0 0 0 0 0 0 16 14 20 0 1 6 11 5 5
1 1034 2066001 2068000 17 13 10 0 0 0 0 0 19 13 20 0 1 14 13 2 1
1 1035 2068001 2070000 3 3 0 0 0 0 0 8 14 14 17 0 0 5 14 14 5
1 1036 2070001 2072000 10 7 4 0 3 0 0 6 12 18 11 0 1 10 8 10 1
1 1037 2072001 2074000 1 0 0 0 0 0 0 11 0 13 17 0 2 8 15 16 5
1 1038 2074001 2076000 0 0 0 0 0 0 0 0 0 13 0 0 8 10 19 14 2
1 1039 2076001 2078000 10 16 4 0 0 0 0 13 10 15 4 0 3 11 0 14 1
1 1040 2078001 2080000 0 0 0 0 0 0 0 7 0 8 0 0 0 3 2 5 4
1 1041 2080001 2082000 9 8 0 0 0 0 0 1 12 14 1 0 2 7 7 6 1
1 1042 2082001 2084000 3 7 2 0 0 0 0 0 5 8 5 0 0 4 0 0 4
1 1043 2084001 2086000 1 1 0 0 0 0 0 11 8 13 20 0 6 7 7 10 5
1 1044 2086001 2088000 6 7 4 0 0 0 0 7 9 13 11 0 2 6 0 7 1
1 1045 2088001 2090000 0 0 0 0 0 0 0 6 4 7 11 0 3 6 0 16 5
1 1046 2090001 2092000 15 13 12 0 10 0 13 9 9 12 0 0 0 5 1 17 1
1 1047 2092001 2094000 0 0 0 0 0 0 7 6 0 14 6 0 1 9 7 14 2
1 1048 2094001 2096000 5 5 3 0 1 0 0 4 9 12 20 0 0 5 2 5 5
1 1049 2096001 2098000 5 4 5 0 0 0 0 0 4 12 5 0 1 4 5 7 1
1 1050 2098001 2100000 0 0 0 0 0 0 0 17 0 15 20 0 2 7 16 18 5
1 1051 2100001 2102000 0 0 0 0 0 0 0 13 7 14 20 0 7 9 15 13 5
1 1052 2102001 2104000 10 9 4 0 0 0 0 0 13 15 10 0 1 8 0 0 1
1 1053 2104001 2106000 9 10 11 0 6 0 0 0 9 10 7 0 0 7 0 0 1
1 1054 2106001 2108000 0 1 0 0 0 0 0 4 1 14 7 0 0 9 0 12 5
1 1055 2108001 2110000 11 12 6 0 4 0 0 0 14 14 11 0 0 7 0 0 1
1 1056 2110001 2112000 0 0 0 0 0 0 0 2 3 13 10 0 0 8 0 11 5
1 1057 2112001 2114000 3 3 2 0 0 0 0 8 11 16 20 0 4 13 0 13 5
1 1058 2114001 2116000 1 7 6 0 2 0 0 2 6 11 10 0 1 6 0 9 1
1 1059 2116001 2118000 0 0 0 0 0 0 0 13 1 8 20 0 0 3 2 11 5
1 1060 2118001 2120000 1 0 0 0 0 0 0 0 18 9 20 0 3 5 9 10 5
1 1061 2120001 2122000 14 17 10 0 6 0 0 0 20 15 14 0 1 7 3 5 1
1 1062 2122001 2124000 3 0 0 0 0 0 0 0 7 11 18 0 1 6 2 4 5
1 1063 2124001 2126000 3 0 0 0 0 0 0 0 0 11 0 0 0 3 0 0 4
1 1064 2126001 2128000 3 0 0 0 0 0 0 0 0 12 2 0 2 7 8 8 2
1 1065 2128001 2130000 1 0 0 0 0 0 0 0 0 8 1 0 0 8 6 6 4
1 1066 2130001 2132000 2 0 0 0 0 0 0 15 0 12 16 0 1 6 0 20 5
1 1067 2132001 2134000 2 0 0 0 0 0 0 9 9 13 20 0 5 6 8 14 5
1 1068 2134001 2136000 16 11 11 0 3 0 0 0 20 16 20 0 3 9 13 7 1
1 1069 2136001 2138000 0 2 2 0 3 0 0 3 7 15 16 0 2 6 9 10 5
1 1070 2138001 2140000 3 0 0 0 0 0 3 3 0 18 1 0 3 9 20 20 2
1 1071 2140001 2142000 0 0 0 0 0 0 3 0 0 14 0 0 0 8 8 10 2
1 1072 2142001 2144000 7 0 3 0 0 0 6 0 0 11 1 0 0 7 6 6 2
1 1073 2144001 2146000 0 0 0 0 0 0 0 0 0 8 0 0 0 2 0 0 4
1 1074 2146001 2148000 0 0 0 0 0 0 2 0 0 11 0 0 0 3 2 0 4
1 1075 2148001 2150000 0 0 0 0 4 0 15 0 0 9 0 0 0 8 11 10 2
1 1076 2150001 2152000 7 3 3 0 10 0 2 7 6 14 7 0 1 4 16 16 5
1 1077 2152001 2154000 15 18 9 0 5 0 0 1 16 18 12 0 0 7 4 4 1
1 1078 2154001 2156000 8 6 7 0 6 0 0 4 13 14 18 1 0 11 0 18 5
1 1079 2156001 2158000 4 1 1 3 5 4 3 0 0 12 0 9 0 8 16 15 2
1 1080 2158001 2160000 5 3 3 0 0 0 0 0 6 16 16 1 3 10 3 14 5
1 1081 2160001 2162000 7 10 7 0 5 0 0 2 9 15 5 0 0 6 0 13 1
1 1082 2162001 2164000 9 9 5 0 0 0 0 0 11 14 7 0 0 10 0 7 1
1 1083 2164001 2166000 6 4 0 0 0 0 0 6 0 12 1 0 0 5 0 0 4
1 1084 2166001 2168000 4 0 0 0 0 0 0 0 0 15 0 0 0 8 7 3 2
1 1085 2168001 2170000 12 6 0 0 0 0 0 0 8 14 7 0 1 6 3 5 1
1 1086 2170001 2172000 7 9 9 0 2 0 0 0 11 14 14 0 1 10 7 13 1
1 1087 2172001 2174000 0 2 0 0 0 0 0 0 2 5 0 0 0 3 0 6 4
1 1088 2174001 2176000 8 11 6 0 0 0 3 0 10 10 1 0 1 7 0 0 1
1 1089 2176001 2178000 0 0 0 0 0 0 0 0 0 9 0 0 1 6 0 2 4
1 1090 2178001 2180000 0 0 0 0 0 0 0 4 0 14 15 0 1 11 0 16 5
1 1091 2180001 2182000 0 0 0 0 0 0 0 0 18 13 20 2 4 8 3 19 5
1 1092 2182001 2184000 10 9 6 0 0 0 0 0 20 13 18 0 3 14 11 12 1
1 1093 2184001 2186000 7 4 1 0 0 0 0 0 14 16 12 0 1 7 5 0 1
1 1094 2186001 2188000 0 3 3 0 3 0 0 7 6 10 9 0 2 6 7 10 5
1 1095 2188001 2190000 3 6 5 0 6 0 0 0 3 8 0 0 0 6 0 4 4
1 1096 2190001 2192000 4 0 7 0 0 0 0 0 0 9 1 0 0 7 0 5 4
1 1097 2192001 2194000 7 11 10 0 11 0 4 3 13 15 19 0 0 11 0 6 1
1 1098 2194001 2196000 13 10 13 0 8 0 0 9 3 13 0 0 0 5 0 17 1
1 1099 2196001 2198000 0 0 0 0 0 0 0 0 0 4 0 0 0 5 0 2 4
1 1100 2198001 2200000 9 0 0 0 0 0 0 0 0 13 0 0 0 7 14 9 2
1 1101 2200001 2202000 6 7 5 0 4 0 0 0 11 12 7 0 0 7 0 4 1
1 1102 2202001 2204000 0 0 0 0 0 0 4 0 0 8 0 0 1 6 4 3 4
1 1103 2204001 2206000 7 7 0 0 0 0 0 0 4 10 0 0 1 7 12 12 2
1 1104 2206001 2208000 0 0 0 0 0 0 0 0 0 12 0 0 2 5 10 11 2
1 1105 2208001 2210000 0 0 0 0 3 0 0 7 0 10 10 0 0 4 12 15 5
1 1106 2210001 2212000 6 8 8 0 7 0 0 10 14 17 14 0 2 5 9 12 5
1 1107 2212001 2214000 5 6 5 0 0 0 0 0 5 9 0 0 0 7 0 3 4
1 1108 2214001 2216000 6 8 5 0 0 0 0 0 9 12 4 0 0 5 0 3 1
1 1109 2216001 2218000 1 0 0 0 0 0 0 7 0 14 20 0 0 4 2 15 5
1 1110 2218001 2220000 12 10 4 0 12 0 0 3 13 15 10 0 2 8 9 9 1
1 1111 2220001 2222000 4 4 0 0 1 0 0 0 5 11 10 0 1 5 0 13 1
1 1112 2222001 2224000 11 12 10 0 12 0 0 0 10 11 0 0 0 7 0 1 1
1 1113 2224001 2226000 15 13 14 0 11 0 0 0 6 15 1 0 0 11 0 8 1
1 1114 2226001 2228000 19 20 18 0 16 0 0 12 14 14 0 0 1 13 0 11 1
1 1115 2228001 2230000 12 7 7 0 4 0 0 6 4 14 0 0 1 7 0 14 1
1 1116 2230001 2232000 0 0 0 0 0 0 0 2 0 14 0 0 1 4 0 0 4
1 1117 2232001 2234000 5 0 0 0 0 0 0 0 7 11 0 2 0 6 8 0 4
1 1118 2234001 2236000 0 0 0 0 0 2 0 0 0 4 0 5 0 1 0 3 4
1 1119 2236001 2238000 0 0 0 0 0 0 0 0 0 12 0 0 0 5 0 6 4
1 1120 2238001 2240000 16 19 16 0 0 0 0 12 15 11 2 0 0 5 0 4 1
1 1121 2240001 2242000 0 0 0 0 0 0 0 0 0 9 0 0 3 8 0 5 4
1 1122 2242001 2244000 1 0 0 0 0 0 0 8 0 15 5 0 1 8 6 13 2
1 1123 2244001 2246000 10 9 6 0 4 0 0 0 11 11 0 0 0 9 2 4 1
1 1124 2246001 2248000 6 2 3 0 2 0 0 0 6 14 18 0 3 7 0 12 5
1 1125 2248001 2250000 20 20 18 0 18 0 3 0 20 17 14 0 2 13 0 9 1
1 1126 2250001 2252000 2 4 0 0 3 0 0 5 2 11 6 0 3 10 6 4 2
1 1127 2252001 2254000 0 0 0 0 0 0 0 3 0 17 0 0 1 8 3 0 4
1 1128 2254001 2256000 4 0 0 0 3 0 0 0 0 15 2 0 1 5 12 3 2
1 1129 2256001 2258000 0 0 0 0 1 0 0 2 0 13 1 0 0 5 6 11 2
1 1130 2258001 2260000 5 4 0 0 3 0 0 13 12 12 17 0 3 9 0 12 5
1 1131 2260001 2262000 0 2 0 0 6 0 0 7 6 12 10 1 4 7 8 13 5
1 1132 2262001 2264000 11 13 4 0 4 0 0 0 15 14 8 0 0 5 8 7 1
1 1133 2264001 2266000 0 0 3 0 0 0 0 6 0 13 10 0 2 11 12 15 5
1 1134 2266001 2268000 6 0 3 0 0 0 0 8 1 17 20 0 1 5 11 16 5
1 1135 2268001 2270000 7 5 0 0 0 0 0 2 3 8 7 0 1 7 3 5 4
1 1136 2270001 2272000 2 0 0 0 0 0 0 0 0 11 7 0 3 8 2 2 4
1 1137 2272001 2274000 0 0 0 0 0 0 0 14 0 14 7 0 5 5 13 8 5
1 1138 2274001 2276000 10 0 0 0 0 0 0 5 0 11 0 0 0 6 7 14 2
1 1139 2276001 2278000 12 3 6 0 0 0 0 3 3 12 5 0 1 5 5 10 1
1 1140 2278001 2280000 8 6 2 0 0 0 0 5 11 12 20 0 0 6 3 11 5
1 1141 2280001 2282000 9 0 7 0 0 0 7 0 0 13 6 0 0 4 8 14 2
1 1142 2282001 2284000 8 3 6 0 0 0 7 0 0 10 0 0 0 4 7 7 2
1 1143 2284001 2286000 0 0 0 0 0 0 0 0 0 9 0 0 0 6 0 3 4
1 1144 2286001 2288000 8 6 4 0 0 0 0 0 9 8 1 0 1 6 14 5 1
1 1145 2288001 2290000 0 0 0 0 0 0 0 0 0 11 0 0 2 4 10 4 2
1 1146 2290001 2292000 6 7 2 0 2 0 3 0 7 9 0 0 0 3 10 9 2
1 1147 2292001 2294000 7 3 0 0 2 0 0 5 12 9 10 0 1 3 8 9 1
1 1148 2294001 2296000 0 0 0 0 0 0 0 5 0 14 0 0 2 9 7 17 2
1 1149 2296001 2298000 0 0 0 0 1 0 0 13 3 12 8 0 2 5 10 16 5
1 1150 2298001 2300000 13 9 2 0 5 0 0 0 15 5 4 0 1 3 2 4 1
1 1151 2300001 2302000 3 5 2 0 0 0 0 0 0 7 0 0 0 7 0 4 4
1 1152 2302001 2304000 1 1 0 0 0 0 0 0 0 7 0 0 0 1 0 0 4
1 1153 2304001 2306000 6 5 1 0 3 0 0 0 5 12 1 0 0 9 2 8 1
1 1154 2306001 2308000 3 2 1 0 2 0 0 4 17 13 20 0 6 9 16 16 5
1 1155 2308001 2310000 0 0 3 0 4 0 0 10 1 14 20 0 8 10 5 16 5
1 1156 2310001 2312000 17 7 13 0 6 0 0 11 12 17 16 0 1 8 16 15 5
1 1157 2312001 2314000 0 1 0 0 0 0 0 2 0 10 5 0 0 6 0 3 4
1 1158 2314001 2316000 9 7 9 0 4 0 0 13 11 19 20 1 1 11 0 19 5
1 1159 2316001 2318000 3 4 3 0 3 0 0 0 4 7 2 0 0 7 0 3 4
1 1160 2318001 2320000 5 0 0 0 0 0 0 0 0 13 0 0 4 5 11 11 2
1 1161 2320001 2322000 4 0 0 0 0 0 0 0 0 12 0 0 0 11 4 5 4
1 1162 2322001 2324000 1 0 2 0 0 0 0 0 0 14 1 0 0 5 3 4 4
1 1163 2324001 2326000 0 0 0 0 4 0 4 0 0 12 0 0 0 4 13 3 2
1 1164 2326001 2328000 0 0 0 0 0 0 0 0 0 11 0 0 1 8 3 0 4
1 1165 2328001 2330000 0 0 0 0 0 0 0 0 0 14 0 0 0 5 6 4 4
1 1166 2330001 2332000 0 0 0 0 0 0 0 6 0 16 1 0 2 8 11 13 2
1 1167 2332001 2334000 7 9 9 0 3 0 0 0 9 11 4 0 0 9 8 11 1
1 1168 2334001 2336000 0 0 0 0 0 0 0 0 0 6 1 0 0 4 0 6 4
1 1169 2336001 2338000 4 1 0 0 6 0 0 0 4 13 4 0 0 6 13 18 2
1 1170 2338001 2340000 3 9 6 0 3 0 0 0 5 11 0 0 0 5 0 4 1
1 1171 2340001 2342000 0 0 0 0 0 0 0 0 0 9 0 0 1 4 0 0 4
1 1172 2342001 2344000 6 3 3 0 3 0 0 10 6 13 1 1 2 9 12 13 2
1 1173 2344001 2346000 8 4 5 0 0 0 0 4 4 16 0 0 1 5 8 10 2
1 1174 2346001 2348000 2 0 0 0 0 0 0 0 0 10 0 0 1 9 0 0 4
1 1175 2348001 2350000 10 11 10 0 8 0 0 0 9 11 5 0 0 6 0 9 1
1 1176 2350001 2352000 9 7 7 0 7 0 0 3 5 15 15 0 3 7 0 13 1
1 1177 2352001 2354000 0 0 0 0 0 0 8 0 0 10 0 0 0 6 2 6 4
1 1178 2354001 2356000 3 1 0 0 4 0 19 0 0 16 1 0 4 8 12 6 2
1 1179 2356001 2358000 0 0 0 0 0 0 8 0 0 4 0 0 0 5 0 0 4
1 1180 2358001 2360000 0 0 0 0 2 0 2 0 0 5 0 0 0 2 4 5 4
1 1181 2360001 2362000 0 0 0 0 1 0 0 13 0 13 13 0 1 6 8 17 5
1 1182 2362001 2364000 0 0 0 0 0 0 0 4 7 8 20 0 2 5 3 4 5
1 1183 2364001 2366000 5 2 7 0 0 0 0 0 4 8 8 0 0 6 0 0 4
1 1184 2366001 2368000 3 5 5 0 0 0 5 0 0 12 1 0 1 9 4 5 2
1 1185 2368001 2370000 7 8 7 0 6 0 6 0 7 12 7 0 0 6 5 5 1
1 1186 2370001 2372000 4 0 0 0 4 0 0 18 0 12 20 0 3 7 10 18 5
1 1187 2372001 2374000 12 1 3 0 0 0 0 13 17 8 10 0 5 4 9 6 1
1 1188 2374001 2376000 7 5 0 0 0 0 0 0 6 8 6 0 0 5 0 0 4
1 1189 2376001 2378000 4 0 0 0 0 0 2 0 0 9 0 0 0 6 4 4 4
1 1190 2378001 2380000 4 4 2 0 0 0 0 0 4 11 2 0 0 4 0 3 4
1 1191 2380001 2382000 6 7 4 0 0 0 0 5 9 14 14 0 1 7 0 7 1
1 1192 2382001 2384000 7 2 0 0 0 0 0 0 18 14 20 0 4 5 18 8 5
1 1193 2384001 2386000 0 0 0 0 0 0 0 7 7 11 20 0 7 5 8 8 5
1 1194 2386001 2388000 0 0 0 0 8 0 0 15 0 19 20 1 1 10 19 19 5
1 1195 2388001 2390000 0 0 0 0 0 0 0 0 0 6 1 0 0 2 0 1 4
1 1196 2390001 2392000 4 7 5 0 6 0 10 0 0 11 0 0 1 7 10 0 2
1 1197 2392001 2394000 0 2 4 1 1 0 11 0 0 11 0 0 0 6 6 6 2
1 1198 2394001 2396000 4 7 5 0 6 0 0 0 7 10 0 0 0 10 0 0 1
1 1199 2396001 2398000 10 6 4 0 12 0 0 8 9 15 7 0 1 8 5 17 1
1 1200 2398001 2400000 4 2 3 0 7 0 0 11 6 17 1 0 5 11 16 16 2
1 1201 2400001 2402000 7 6 3 0 4 0 0 0 8 15 1 0 3 10 5 16 1
1 1202 2402001 2404000 8 5 5 0 0 0 0 0 9 13 0 0 0 5 7 3 1
1 1203 2404001 2406000 12 6 0 0 0 0 0 6 3 16 0 0 4 13 11 11 2
1 1204 2406001 2408000 0 4 3 0 0 0 0 0 0 7 0 0 0 5 0 3 4
1 1205 2408001 2410000 0 7 8 0 0 0 0 1 10 7 11 0 0 4 0 4 1
1 1206 2410001 2412000 12 5 0 0 0 0 0 14 11 2 0 0 0 0 0 0 1
1 1207 2412001 2414000 8 16 1 0 3 0 0 0 8 6 0 0 0 3 0 5 1
1 1208 2414001 2416000 5 0 0 0 3 0 0 0 0 16 0 7 2 12 15 19 2
1 1209 2416001 2418000 16 7 0 0 3 0 0 5 18 6 10 0 3 6 8 8 1
1 1210 2418001 2420000 2 0 0 0 0 0 0 20 10 14 20 0 7 7 13 19 5
1 1211 2420001 2422000 5 9 6 0 8 0 0 7 7 10 7 0 0 7 0 7 1
1 1212 2422001 2424000 7 9 3 0 0 0 0 0 9 15 4 0 2 8 0 9 1
1 1213 2424001 2426000 0 6 3 0 0 0 0 6 14 12 16 0 3 10 2 9 5
1 1214 2426001 2428000 0 0 0 0 8 0 5 5 0 17 4 0 1 10 12 16 2
1 1215 2428001 2430000 8 0 0 0 2 0 14 0 0 15 1 0 3 4 14 14 2
1 1216 2430001 2432000 5 8 4 0 2 0 0 5 13 17 14 0 3 14 11 11 5
1 1217 2432001 2434000 1 2 1 0 0 0 0 0 1 6 0 0 0 3 0 2 4
1 1218 2434001 2436000 0 0 0 0 0 0 0 0 0 11 0 0 2 4 9 3 4
1 1219 2436001 2438000 8 6 5 0 3 0 0 2 6 10 4 0 0 8 0 1 1
1 1220 2438001 2440000 14 12 8 0 4 0 0 9 10 17 16 0 1 10 0 19 1
1 1221 2440001 2442000 0 0 0 0 0 0 0 0 0 8 0 0 0 6 0 5 4
1 1222 2442001 2444000 0 2 1 0 2 0 2 0 0 10 0 0 0 7 4 10 2
1 1223 2444001 2446000 6 7 8 0 7 0 0 0 7 12 4 0 0 11 0 6 1
1 1224 2446001 2448000 9 7 5 0 0 0 0 0 14 13 12 0 1 9 7 0 1
1 1225 2448001 2450000 0 0 0 0 0 0 0 0 16 12 20 0 3 5 15 5 5
1 1226 2450001 2452000 0 0 0 0 0 0 0 4 3 10 20 0 4 6 10 8 5
1 1227 2452001 2454000 0 0 0 0 0 0 0 17 0 11 18 0 3 6 0 5 5
1 1228 2454001 2456000 5 10 5 0 2 0 0 9 13 9 8 0 0 4 4 5 1
1 1229 2456001 2458000 9 0 0 0 7 0 0 10 6 5 3 0 0 3 0 3 4
1 1230 2458001 2460000 13 12 10 0 8 0 0 9 18 11 10 0 1 2 0 0 1
1 1231 2460001 2462000 0 0 0 0 3 0 0 6 2 6 8 0 1 5 0 5 4
1 1232 2462001 2464000 5 0 0 0 7 0 0 8 4 8 7 0 0 5 0 5 4
1 1233 2464001 2466000 12 12 4 0 4 0 0 9 16 10 11 0 0 5 0 1 1
1 1234 2466001 2468000 8 12 6 0 0 0 0 0 18 15 14 0 1 5 0 3 1
1 1235 2468001 2470000 0 0 0 0 0 0 0 12 4 15 20 0 1 3 5 15 5
1 1236 2470001 2472000 0 0 1 0 0 0 0 9 15 15 19 0 5 9 20 20 5
1 1237 2472001 2474000 7 7 7 0 0 0 0 0 11 9 6 5 0 7 0 6 1
1 1238 2474001 2476000 7 9 5 0 0 0 5 0 10 13 8 0 1 8 4 7 1
1 1239 2476001 2478000 7 9 7 0 4 0 0 0 9 9 3 0 1 6 0 0 1
1 1240 2478001 2480000 0 0 0 0 0 0 0 0 16 9 20 0 1 3 9 9 5
1 1241 2480001 2482000 0 0 0 0 0 0 0 8 10 7 20 0 4 7 0 16 5
1 1242 2482001 2484000 2 0 0 0 4 0 0 17 3 14 20 0 4 9 0 18 5
1 1243 2484001 2486000 8 6 9 0 4 0 0 2 8 13 20 0 3 12 0 12 1
1 1244 2486001 2488000 3 9 2 0 0 0 0 7 18 12 17 0 5 14 0 13 5
1 1245 2488001 2490000 0 2 0 0 0 0 0 0 1 7 1 0 0 5 0 0 4
1 1246 2490001 2492000 0 0 0 0 0 0 0 0 11 12 20 1 1 7 10 11 5
1 1247 2492001 2494000 3 10 4 0 0 0 0 0 13 13 12 0 2 7 0 0 1
1 1248 2494001 2496000 0 0 0 0 0 0 0 5 0 10 5 0 0 6 0 11 4
1 1249 2496001 2498000 0 2 0 0 0 0 0 10 5 15 13 0 1 5 3 7 5
1 1250 2498001 2500000 5 8 3 0 0 0 0 0 7 14 0 0 0 8 9 10 1
1 1251 2500001 2502000 13 0 0 0 0 0 0 6 0 15 1 0 5 9 11 11 2
1 1252 2502001 2504000 0 0 0 0 0 0 0 16 0 15 9 0 8 10 20 20 5
1 1253 2504001 2506000 0 0 0 0 0 0 0 19 3 16 20 0 2 9 19 16 5
1 1254 2506001 2508000 0 0 0 0 0 0 0 0 13 15 20 0 3 5 15 12 5
1 1255 2508001 2510000 0 0 0 0 0 0 0 0 18 12 20 0 4 6 17 4 5
1 1256 2510001 2512000 8 8 5 0 4 0 0 0 12 9 8 0 3 7 10 5 1
1 1257 2512001 2514000 0 0 0 0 0 0 2 0 0 8 0 0 0 3 2 2 4
1 1258 2514001 2516000 3 2 0 0 0 0 0 4 2 17 0 0 1 6 16 11 2
1 1259 2516001 2518000 7 6 0 0 0 0 0 0 6 13 0 0 1 5 6 0 4
1 1260 2518001 2520000 0 0 0 0 0 0 2 0 0 10 0 0 0 5 0 0 4
1 1261 2520001 2522000 0 0 0 0 0 0 0 0 0 5 0 0 0 2 0 0 4
1 1262 2522001 2524000 0 0 0 0 0 0 6 0 0 5 0 0 0 3 2 0 4
1 1263 2524001 2526000 0 0 0 0 10 0 20 0 0 9 0 0 0 5 19 11 2
1 1264 2526001 2528000 0 0 0 0 5 0 16 0 0 11 0 0 0 8 9 7 2
1 1265 2528001 2530000 1 0 0 0 11 0 17 0 0 10 0 0 0 2 9 0 2
1 1266 2530001 2532000 0 0 0 2 0 0 7 0 0 7 0 6 0 2 0 0 4
1 1267 2532001 2534000 0 0 0 6 0 0 0 0 0 1 0 19 0 0 0 0 6
1 1268 2534001 2536000 7 7 4 0 6 2 0 0 7 10 3 8 0 4 3 3 1
1 1269 2536001 2538000 0 0 0 0 0 0 0 6 7 7 11 1 2 4 0 8 5
1 1270 2538001 2540000 1 0 0 0 2 0 0 3 0 8 1 0 1 4 9 18 2
1 1271 2540001 2542000 3 2 0 0 0 0 0 9 13 16 16 1 2 4 15 14 5
1 1272 2542001 2544000 1 2 0 0 0 0 0 6 3 12 2 0 0 5 5 13 2
1 1273 2544001 2546000 0 0 0 0 0 0 0 0 5 11 17 0 2 7 0 1 5
1 1274 2546001 2548000 12 8 0 0 0 0 0 0 18 15 10 0 2 6 15 3 1
1 1275 2548001 2550000 0 0 0 0 5 0 13 0 0 13 0 0 0 3 12 11 2
1 1276 2550001 2552000 0 0 0 0 0 0 3 0 0 13 0 0 0 5 12 7 2
1 1277 2552001 2554000 0 0 0 0 7 0 2 0 0 9 0 0 0 8 15 6 2
1 1278 2554001 2556000 0 0 0 0 4 0 12 0 0 10 0 0 0 5 11 7 2
1 1279 2556001 2558000 0 0 0 0 5 0 19 0 0 13 0 0 2 8 17 12 2
1 1280 2558001 2560000 5 0 0 0 6 0 15 0 0 14 0 0 1 9 15 10 2
1 1281 2560001 2562000 0 0 0 0 5 0 5 0 0 13 0 0 0 7 5 5 2
1 1282 2562001 2564000 9 0 0 0 0 0 7 0 0 11 0 0 3 8 9 8 2
1 1283 2564001 2566000 4 6 5 0 0 0 0 0 5 8 0 0 0 5 0 0 4
1 1284 2566001 2568000 6 6 6 0 5 0 0 0 6 9 6 0 1 7 0 0 1
1 1285 2568001 2570000 5 4 0 0 0 0 0 0 18 15 20 0 6 8 15 15 5
1 1286 2570001 2572000 0 0 0 0 0 0 0 1 5 9 20 0 1 5 3 12 5
1 1287 2572001 2574000 0 0 0 0 3 0 0 11 0 17 8 0 2 9 0 13 5
1 1288 2574001 2576000 0 2 0 0 0 0 0 9 11 12 20 0 3 8 0 12 5
1 1289 2576001 2578000 6 8 7 0 0 0 0 0 8 13 20 0 1 9 0 9 1
1 1290 2578001 2580000 2 0 0 0 0 0 0 0 5 9 20 0 0 6 5 8 5
1 1291 2580001 2582000 6 8 5 0 3 0 0 0 8 13 14 0 0 10 0 14 1
1 1292 2582001 2584000 6 6 5 0 4 0 0 0 14 13 10 0 0 9 4 7 1
1 1293 2584001 2586000 0 0 0 0 0 0 0 0 0 8 0 0 1 10 4 6 4
1 1294 2586001 2588000 2 7 0 0 0 0 2 0 0 5 0 4 0 3 0 4 4
1 1295 2588001 2590000 10 11 10 0 6 0 0 0 10 9 0 5 0 7 0 8 1
1 1296 2590001 2592000 7 5 3 0 4 0 0 0 14 11 2 0 1 5 3 0 1
1 1297 2592001 2594000 0 0 0 0 0 0 0 0 5 12 7 1 1 3 8 0 4
1 1298 2594001 2596000 0 0 0 0 0 0 0 0 7 13 13 1 5 5 11 0 5
1 1299 2596001 2598000 0 0 0 0 0 0 0 0 2 12 10 0 7 4 7 0 4
1 1300 2598001 2600000 0 0 0 0 0 0 0 0 4 8 1 0 1 1 9 0 4
1 1301 2600001 2602000 0 0 0 0 0 0 0 0 8 12 13 0 6 4 13 0 5
1 1302 2602001 2604000 0 0 0 0 0 0 0 0 0 12 14 0 1 5 11 4 5
1 1303 2604001 2606000 0 0 0 0 0 0 0 8 0 10 8 0 1 3 5 5 4
1 1304 2606001 2608000 5 4 0 0 3 0 0 9 0 14 1 0 1 8 0 12 2
1 1305 2608001 2610000 8 10 7 0 0 0 0 5 11 14 0 1 0 10 0 13 1
1 1306 2610001 2612000 0 0 0 0 3 0 9 0 0 10 0 0 0 6 6 6 2
1 1307 2612001 2614000 6 0 0 0 0 0 11 0 0 13 0 0 0 5 5 0 2
1 1308 2614001 2616000 10 6 5 0 5 0 5 0 9 12 7 0 0 6 0 2 1
1 1309 2616001 2618000 0 0 0 0 0 0 0 4 3 12 13 0 5 7 10 10 5
1 1310 2618001 2620000 0 0 0 0 0 0 0 2 0 13 0 0 0 8 4 10 2
1 1311 2620001 2622000 9 13 13 0 12 0 0 0 10 13 0 0 0 7 0 4 1
1 1312 2622001 2624000 0 0 0 0 0 0 9 0 0 8 0 0 0 5 7 11 2
1 1313 2624001 2626000 0 0 0 0 0 0 11 0 0 8 1 0 0 5 3 3 4
1 1314 2626001 2628000 0 0 0 0 0 0 8 0 0 5 0 0 1 7 2 0 4
1 1315 2628001 2630000 0 0 0 0 0 0 0 0 0 5 0 0 0 2 0 0 4
1 1316 2630001 2632000 5 0 0 0 0 0 6 0 0 10 0 0 4 5 10 11 2
1 1317 2632001 2634000 0 0 0 0 0 0 0 7 0 14 10 0 9 11 12 14 5
1 1318 2634001 2636000 6 8 5 0 0 0 0 2 10 16 13 0 2 9 0 0 1
1 1319 2636001 2638000 0 7 0 0 0 0 0 2 12 10 11 0 1 4 0 11 1
1 1320 2638001 2640000 6 8 8 0 3 0 0 3 13 11 18 0 3 3 0 6 1
1 1321 2640001 2642000 5 14 8 0 0 0 0 3 11 12 16 0 0 8 0 9 1
1 1322 2642001 2644000 0 6 8 0 4 0 0 10 8 13 15 0 1 8 5 16 5
1 1323 2644001 2646000 8 7 5 0 0 0 0 3 16 14 16 0 0 5 1 9 1
1 1324 2646001 2648000 10 8 4 0 0 0 0 2 7 13 15 0 2 8 0 7 1
1 1325 2648001 2650000 2 3 1 0 0 0 0 11 4 12 8 0 3 7 9 12 5
1 1326 2650001 2652000 8 8 5 0 0 0 0 0 20 13 20 0 5 9 15 15 5
1 1327 2652001 2654000 0 0 0 0 0 0 0 0 16 13 20 0 3 6 15 16 5
1 1328 2654001 2656000 0 0 0 0 0 0 0 9 11 14 20 0 3 6 13 15 5
1 1329 2656001 2658000 0 0 0 0 0 0 0 8 0 10 8 6 3 7 0 16 5
1 1330 2658001 2660000 0 0 0 0 0 0 14 0 0 11 0 0 1 7 7 7 2
1 1331 2660001 2662000 0 0 0 0 3 0 12 0 0 7 0 0 0 5 5 9 2
1 1332 2662001 2664000 0 0 0 0 3 0 11 0 0 12 0 0 0 4 10 10 2
1 1333 2664001 2666000 0 0 0 0 0 0 6 0 0 7 0 0 0 5 7 0 4
1 1334 2666001 2668000 0 0 0 0 0 0 0 0 0 8 0 0 0 1 0 0 4
1 1335 2668001 2670000 0 0 0 0 0 0 0 16 1 8 17 1 2 7 0 6 5
1 1336 2670001 2672000 5 8 3 0 0 0 0 0 14 9 10 0 1 9 5 0 1
1 1337 2672001 2674000 9 15 15 0 9 0 0 3 14 15 8 0 1 4 0 7 1
1 1338 2674001 2676000 6 0 5 0 0 0 0 3 0 8 2 0 1 5 0 5 4
1 1339 2676001 2678000 1 0 0 0 0 0 6 0 0 7 0 0 0 3 0 0 4
1 1340 2678001 2680000 0 0 0 0 0 0 12 0 0 8 0 0 1 5 5 0 4
1 1341 2680001 2682000 0 0 0 0 0 0 5 0 0 6 0 0 0 3 0 3 4
1 1342 2682001 2684000 10 8 6 0 3 0 0 0 12 17 8 0 0 9 0 5 1
1 1343 2684001 2686000 3 11 6 0 2 0 0 1 14 13 16 0 1 8 0 13 1
1 1344 2686001 2688000 2 1 0 0 0 0 0 4 14 15 20 0 0 5 3 13 5
1 1345 2688001 2690000 3 8 6 0 4 0 0 0 7 12 1 0 1 3 0 8 1
1 1346 2690001 2692000 0 0 5 0 0 0 0 3 0 10 3 0 1 6 0 7 4
1 1347 2692001 2694000 8 12 11 0 0 0 0 4 14 14 20 0 0 10 0 12 1
1 1348 2694001 2696000 2 3 0 0 0 0 0 0 1 4 0 0 0 5 0 4 4
1 1349 2696001 2698000 10 10 7 0 3 0 0 0 16 12 14 0 1 6 0 8 1
1 1350 2698001 2700000 0 0 0 0 0 0 0 10 8 13 20 2 7 10 7 15 5
1 1351 2700001 2702000 6 6 6 0 0 0 0 8 8 14 11 0 1 5 0 7 1
1 1352 2702001 2704000 1 8 5 0 0 0 0 0 12 11 14 0 0 7 2 8 1
1 1353 2704001 2706000 6 0 0 0 0 0 0 8 13 16 20 0 4 9 11 18 5
1 1354 2706001 2708000 3 8 0 0 0 0 0 3 11 14 10 0 5 11 5 11 1
1 1355 2708001 2710000 3 0 0 0 0 0 0 12 4 15 9 0 8 12 9 16 5
1 1356 2710001 2712000 9 0 0 0 0 0 0 1 0 10 0 0 0 4 7 6 2
1 1357 2712001 2714000 6 12 10 0 3 0 0 1 12 11 8 0 2 8 0 4 1
1 1358 2714001 2716000 0 4 3 0 0 0 0 3 8 10 10 0 1 9 0 7 1
1 1359 2716001 2718000 0 5 6 0 0 0 0 0 4 7 5 0 0 6 0 0 4
1 1360 2718001 2720000 0 0 0 0 0 0 0 11 0 14 0 0 4 8 10 11 2
1 1361 2720001 2722000 11 8 10 0 5 0 0 9 15 18 7 0 2 9 12 11 1
1 1362 2722001 2724000 4 6 1 0 0 0 0 0 4 7 0 0 0 2 2 0 4
1 1363 2724001 2726000 2 4 1 0 0 0 0 0 16 15 16 0 6 9 16 6 5
1 1364 2726001 2728000 0 0 0 0 0 0 0 0 4 9 20 0 3 4 8 1 5
1 1365 2728001 2730000 0 0 0 0 0 0 0 0 8 12 20 2 7 5 14 3 5
1 1366 2730001 2732000 0 0 0 0 0 0 0 9 0 10 20 0 4 6 5 5 5
1 1367 2732001 2734000 0 0 0 0 0 0 0 17 0 20 14 0 5 9 7 19 5
1 1368 2734001 2736000 10 5 0 0 0 0 0 5 13 16 16 0 2 8 13 13 5
1 1369 2736001 2738000 2 5 3 0 0 0 0 0 9 12 9 0 1 5 4 4 1
1 1370 2738001 2740000 3 0 0 0 0 0 0 0 15 12 20 0 5 5 15 17 5
1 1371 2740001 2742000 0 0 0 0 0 0 0 12 10 11 20 0 6 7 16 17 5
1 1372 2742001 2744000 0 0 0 0 0 0 0 8 0 11 10 0 2 7 2 12 5
1 1373 2744001 2746000 0 0 0 0 0 0 1 0 0 12 0 0 0 6 15 13 2
1 1374 2746001 2748000 0 0 0 0 0 0 0 0 0 4 0 0 0 6 0 0 4
1 1375 2748001 2750000 0 0 0 0 0 0 0 5 4 15 12 0 1 3 3 6 5
1 1376 2750001 2752000 8 8 5 0 3 0 0 0 12 15 8 0 0 9 0 3 1
1 1377 2752001 2754000 14 15 10 0 3 0 0 4 9 10 0 0 0 6 0 0 1
1 1378 2754001 2756000 0 0 0 0 0 0 0 0 0 7 0 0 0 4 0 0 4
1 1379 2756001 2758000 0 0 0 0 0 0 0 4 0 9 4 0 0 6 0 9 4
1 1380 2758001 2760000 7 8 9 0 6 0 0 3 14 15 17 0 2 10 7 7 1
1 1381 2760001 2762000 0 0 0 0 0 0 9 0 0 11 0 0 0 5 5 5 2
1 1382 2762001 2764000 5 9 2 0 0 0 0 0 13 11 10 0 2 4 0 0 1
1 1383 2764001 2766000 0 0 0 0 0 0 0 0 17 15 20 0 4 4 10 10 5
1 1384 2766001 2768000 0 0 0 0 0 0 0 11 9 16 20 0 5 6 12 16 5
1 1385 2768001 2770000 0 0 0 0 0 0 0 6 0 9 6 0 0 6 0 4 4
1 1386 2770001 2772000 13 12 10 0 2 2 0 4 19 17 11 0 1 9 3 8 1
1 1387 2772001 2774000 5 6 4 0 2 0 0 0 8 12 18 0 2 10 7 9 5
1 1388 2774001 2776000 11 9 6 0 7 0 3 0 19 9 20 0 3 8 12 11 1
1 1389 2776001 2778000 0 0 0 0 0 0 0 10 12 15 20 0 3 6 7 13 5
1 1390 2778001 2780000 3 0 0 0 0 0 0 10 0 12 12 1 2 9 0 15 5
1 1391 2780001 2782000 0 0 0 0 0 0 0 0 0 15 1 0 3 5 12 0 2
1 1392 2782001 2784000 0 0 0 0 0 0 0 0 0 19 0 0 3 8 11 0 2
1 1393 2784001 2786000 0 0 0 0 0 0 0 0 0 7 0 0 4 7 9 0 4
1 1394 2786001 2788000 8 0 0 0 5 0 0 4 0 14 0 0 5 8 13 8 2
1 1395 2788001 2790000 0 0 0 11 0 5 0 0 0 3 1 4 0 2 0 0 4
1 1396 2790001 2792000 0 0 0 19 0 15 0 0 0 0 0 0 0 0 0 0 3
1 1397 2792001 2794000 0 0 0 19 0 19 0 0 0 0 0 0 0 0 0 0 3
1 1398 2794001 2796000 0 0 0 18 0 10 0 0 0 0 0 0 0 0 0 0 3
1 1399 2796001 2798000 0 0 0 18 0 12 0 0 0 0 0 0 0 0 0 0 3
1 1400 2798001 2800000 0 0 0 19 0 8 0 0 0 0 0 4 0 0 0 0 3
1 1401 2800001 2802000 8 6 5 6 2 4 0 0 8 8 5 6 0 1 0 0 1
1 1402 2802001 2804000 0 0 0 0 0 0 0 5 12 13 20 0 4 3 3 10 5
1 1403 2804001 2806000 7 8 4 0 0 0 0 3 8 11 10 0 0 6 0 12 1
1 1404 2806001 2808000 2 2 0 0 3 0 0 13 8 17 19 0 4 7 9 18 5
1 1405 2808001 2810000 4 9 6 0 7 0 0 1 8 11 5 0 0 8 0 13 1
1 1406 2810001 2812000 4 6 3 0 0 0 1 0 6 14 8 0 1 10 1 3 1
1 1407 2812001 2814000 0 0 0 0 0 0 6 0 0 13 6 0 0 8 10 10 2
1 1408 2814001 2816000 0 0 0 0 0 0 0 11 0 17 12 0 1 4 15 15 5
1 1409 2816001 2818000 2 5 0 0 0 0 0 8 0 14 7 0 3 6 11 11 5
1 1410 2818001 2820000 0 0 0 0 0 0 0 0 0 8 0 0 1 4 6 0 4
1 1411 2820001 2822000 0 0 0 0 0 0 0 1 0 9 0 0 0 5 0 4 4
1 1412 2822001 2824000 0 0 0 0 0 0 0 12 7 16 20 0 3 8 9 15 5
1 1413 2824001 2826000 7 11 8 0 5 0 0 0 13 13 10 0 1 6 0 8 1
1 1414 2826001 2828000 0 10 3 0 0 0 0 0 10 11 7 0 1 4 0 4 1
1 1415 2828001 2830000 0 1 0 0 0 0 0 5 4 15 10 0 0 3 3 18 5
1 1416 2830001 2832000 0 0 0 0 0 0 0 6 0 12 11 0 2 6 10 10 5
1 1417 2832001 2834000 0 0 0 0 0 0 0 3 0 17 10 0 1 6 11 0 2
1 1418 2834001 2836000 0 0 0 0 0 0 0 4 0 10 7 0 4 6 10 0 4
1 1419 2836001 2838000 0 0 0 0 0 0 0 1 12 12 5 0 5 8 16 0 2
1 1420 2838001 2840000 16 11 4 0 0 0 0 0 18 15 5 0 5 7 4 0 1
1 1421 2840001 2842000 0 0 0 0 0 0 0 2 0 10 6 0 0 5 5 6 4
1 1422 2842001 2844000 0 0 0 0 0 0 16 0 0 10 0 0 0 4 5 3 2
1 1423 2844001 2846000 0 0 0 0 0 0 10 0 0 14 1 0 2 6 17 9 2
1 1424 2846001 2848000 9 11 7 0 2 0 0 0 8 14 0 0 1 6 2 11 1
1 1425 2848001 2850000 4 3 3 0 0 0 0 0 0 8 0 0 0 4 0 0 4
1 1426 2850001 2852000 0 0 0 0 0 0 0 0 0 9 0 0 0 4 0 0 4
1 1427 2852001 2854000 4 8 3 0 0 0 0 0 6 9 0 0 0 2 0 3 4
1 1428 2854001 2856000 0 0 0 0 0 0 0 4 0 5 0 0 0 3 0 3 4
1 1429 2856001 2858000 10 6 2 0 3 0 0 0 12 11 13 0 3 4 0 0 1
1 1430 2858001 2860000 0 0 0 0 0 0 0 10 4 15 20 0 7 5 9 9 5
1 1431 2860001 2862000 0 0 0 0 0 0 0 8 0 13 2 0 1 8 9 11 2
1 1432 2862001 2864000 0 0 0 0 0 0 0 0 0 5 0 0 0 5 0 0 4
1 1433 2864001 2866000 0 0 0 0 0 0 3 0 0 11 1 0 0 7 0 5 4
1 1434 2866001 2868000 6 4 6 0 0 0 0 0 0 12 0 0 0 5 0 0 4
1 1435 2868001 2870000 3 4 6 0 0 0 0 3 0 9 1 0 1 4 0 0 4
1 1436 2870001 2872000 0 0 0 0 0 0 0 0 0 6 0 0 0 2 0 0 4
1 1437 2872001 2874000 4 6 5 0 0 0 0 0 3 10 0 0 0 5 0 0 4
1 1438 2874001 2876000 0 4 8 0 0 0 0 0 1 8 1 0 0 4 0 0 4
1 1439 2876001 2878000 4 2 4 0 3 0 0 0 0 8 1 0 2 11 0 7 4
1 1440 2878001 2880000 5 7 7 0 2 0 0 0 4 7 0 0 1 7 0 6 4
1 1441 2880001 2882000 7 6 5 0 4 0 0 4 15 15 19 0 4 9 8 16 5
1 1442 2882001 2884000 0 8 7 0 5 0 0 5 12 13 11 0 3 9 7 11 1
1 1443 2884001 2886000 10 5 11 0 0 0 0 8 11 11 10 0 0 7 10 13 1
1 1444 2886001 2888000 0 0 0 0 0 0 0 2 0 6 1 0 0 4 0 5 4
1 1445 2888001 2890000 6 0 0 0 3 0 16 0 0 11 0 0 1 7 12 12 2
1 1446 2890001 2892000 10 6 0 0 0 0 8 0 8 10 0 0 0 6 10 10 2
1 1447 2892001 2894000 0 0 0 0 0 0 0 6 0 11 14 0 2 6 10 0 5
1 1448 2894001 2896000 0 0 0 0 0 0 0 14 0 14 14 0 5 8 6 20 5
1 1449 2896001 2898000 0 0 0 0 0 0 0 16 13 15 20 0 3 8 18 20 5
1 1450 2898001 2900000 3 8 4 0 0 0 0 0 15 10 13 0 2 10 5 7 1
1 1451 2900001 2902000 0 0 0 0 0 0 0 14 0 13 18 0 1 7 0 17 5
1 1452 2902001 2904000 0 0 0 0 0 0 0 0 15 12 20 0 1 7 12 18 5
1 1453 2904001 2906000 6 9 7 0 6 0 1 0 9 10 9 0 1 5 7 3 1
1 1454 2906001 2908000 0 0 0 0 0 0 15 0 0 6 0 1 0 2 4 3 4
1 1455 2908001 2910000 0 0 0 0 0 0 19 0 0 10 1 0 0 2 4 4 2
1 1456 2910001 2912000 8 5 0 0 5 0 0 0 7 9 1 0 0 4 0 0 4
1 1457 2912001 2914000 2 0 0 0 3 0 0 18 6 8 2 0 6 3 10 8 2
1 1458 2914001 2916000 0 0 0 0 2 0 0 4 0 16 0 0 6 7 14 16 2
1 1459 2916001 2918000 10 8 0 0 6 0 0 1 10 11 9 0 1 1 0 0 1
1 1460 2918001 2920000 3 0 0 0 0 0 0 19 3 10 7 0 6 7 13 11 5
1 1461 2920001 2922000 0 0 0 0 2 0 0 14 0 16 11 0 4 11 9 19 5
1 1462 2922001 2924000 0 0 0 0 0 0 0 18 8 18 20 0 2 7 18 20 5
1 1463 2924001 2926000 6 6 6 0 0 0 0 0 17 16 14 1 1 9 13 13 5
1 1464 2926001 2928000 0 4 4 0 0 0 0 0 1 5 0 0 0 4 0 2 4
1 1465 2928001 2930000 6 9 9 0 0 0 0 0 6 16 1 0 1 7 4 16 1
1 1466 2930001 2932000 0 0 0 0 0 0 0 0 0 14 0 0 0 7 16 13 2
1 1467 2932001 2934000 0 0 0 0 0 0 13 0 0 10 0 0 1 6 6 5 2
1 1468 2934001 2936000 0 0 0 0 0 0 12 0 0 11 1 0 0 9 13 13 2
1 1469 2936001 2938000 0 0 0 0 0 0 3 12 0 12 15 0 3 7 17 18 5
1 1470 2938001 2940000 9 5 0 0 0 0 0 2 10 11 8 0 1 7 3 8 1
1 1471 2940001 2942000 6 6 3 0 0 0 0 3 14 16 20 0 1 7 12 17 5
1 1472 2942001 2944000 2 4 1 0 0 0 0 6 9 14 20 0 2 7 3 16 5
1 1473 2944001 2946000 5 7 0 0 0 0 0 0 19 11 18 0 2 10 7 13 5
1 1474 2946001 2948000 6 7 3 0 0 0 0 0 11 12 15 0 3 6 3 3 1
1 1475 2948001 2950000 0 0 0 0 0 0 0 4 0 10 8 0 1 7 0 10 4
1 1476 2950001 2952000 5 0 0 0 0 0 0 0 0 12 0 0 0 8 6 10 2
1 1477 2952001 2954000 1 0 1 0 0 0 0 10 0 17 13 0 3 7 8 14 5
1 1478 2954001 2956000 2 7 3 0 0 0 0 0 16 12 14 0 1 7 11 11 5
1 1479 2956001 2958000 0 0 0 0 0 0 0 0 0 13 1 0 5 5 11 14 2
1 1480 2958001 2960000 0 0 0 0 0 0 0 0 0 9 0 0 2 4 7 5 4
1 1481 2960001 2962000 0 0 0 0 0 0 0 0 0 11 0 0 1 6 9 4 2
1 1482 2962001 2964000 0 0 0 0 0 0 0 0 0 9 0 0 0 5 2 0 4
1 1483 2964001 2966000 13 0 0 0 0 0 0 0 0 11 1 0 4 9 11 12 2
1 1484 2966001 2968000 10 7 0 0 0 0 0 12 8 16 1 0 0 4 16 17 5
1 1485 2968001 2970000 0 0 0 0 0 0 0 6 0 11 20 0 2 6 0 4 5
1 1486 2970001 2972000 13 11 6 0 3 0 0 3 16 16 12 1 1 10 11 14 1
1 1487 2972001 2974000 3 3 0 0 0 0 0 6 2 11 5 0 0 7 0 11 4
1 1488 2974001 2976000 3 0 0 0 0 0 0 9 8 13 20 0 7 10 9 16 5
1 1489 2976001 2978000 5 8 0 0 0 0 0 0 9 9 5 0 0 10 3 4 1
1 1490 2978001 2980000 5 4 0 0 9 0 0 15 0 16 2 0 0 8 12 16 2
1 1491 2980001 2982000 0 0 0 0 0 0 0 4 9 15 14 0 3 5 12 4 5
1 1492 2982001 2984000 4 7 1 0 0 0 0 0 7 11 1 0 0 4 1 0 4
1 1493 2984001 2986000 3 0 0 0 0 0 11 0 0 11 0 0 1 8 11 10 2
1 1494 2986001 2988000 0 0 0 0 0 0 0 0 0 4 0 2 0 3 0 2 4
1 1495 2988001 2990000 7 8 6 0 5 0 0 4 6 10 0 0 0 7 0 1 1
1 1496 2990001 2992000 3 4 3 0 2 0 0 0 2 8 0 0 0 8 0 5 4
1 1497 2992001 2994000 0 0 0 0 0 0 0 0 0 7 0 0 0 4 4 6 4
1 1498 2994001 2996000 9 10 10 0 9 0 0 0 17 12 14 0 3 10 8 8 1
1 1499 2996001 2998000 0 0 0 0 2 0 0 5 3 11 20 0 2 6 4 16 5
1 1500 2998001 3e+06 0 0 0 0 0 0 0 14 4 19 20 0 2 7 17 18 5
1 1501 3000001 3002000 2 9 8 0 0 0 0 0 14 16 20 0 2 14 8 10 5
1 1502 3002001 3004000 8 9 5 0 0 0 0 0 12 15 14 0 0 7 4 4 1
1 1503 3004001 3006000 7 3 2 0 0 0 0 0 9 14 19 0 3 6 15 6 5
1 1504 3006001 3008000 0 0 0 0 0 0 0 6 0 14 4 0 11 9 12 10 2
1 1505 3008001 3010000 4 5 0 0 0 0 0 7 0 11 5 0 3 11 5 13 2
1 1506 3010001 3012000 9 6 3 0 0 0 0 0 15 19 18 0 1 8 12 11 5
1 1507 3012001 3014000 5 5 2 0 0 0 0 0 7 16 12 0 1 8 3 10 1
1 1508 3014001 3016000 10 14 10 0 2 0 0 0 18 11 14 0 1 7 4 4 1
1 1509 3016001 3018000 3 6 2 0 0 0 0 6 7 14 18 0 0 7 0 14 5
1 1510 3018001 3020000 3 0 0 0 0 0 3 0 0 8 0 0 0 6 2 8 4
1 1511 3020001 3022000 5 0 0 0 0 0 17 0 0 11 0 0 0 6 12 11 2
1 1512 3022001 3024000 0 0 0 0 0 0 5 0 0 5 0 5 0 2 3 0 4
1 1513 3024001 3026000 0 0 0 0 0 0 0 0 0 10 1 2 0 4 5 3 4
1 1514 3026001 3028000 0 0 0 0 0 0 0 0 0 13 0 0 0 9 12 11 2
1 1515 3028001 3030000 0 0 0 0 0 0 5 0 0 6 0 0 0 4 4 5 4
1 1516 3030001 3032000 3 0 5 0 0 0 0 0 0 9 0 0 0 4 0 4 4
1 1517 3032001 3034000 4 0 2 0 2 0 0 8 0 14 0 0 1 6 11 15 2
1 1518 3034001 3036000 3 0 0 0 2 0 0 7 0 12 0 0 0 7 15 14 2
1 1519 3036001 3038000 1 2 1 0 0 0 0 8 1 16 0 0 4 9 13 15 2
1 1520 3038001 3040000 9 4 4 0 2 0 0 4 3 14 7 0 1 6 0 11 1
1 1521 3040001 3042000 11 3 1 0 0 0 0 2 9 15 7 0 0 5 12 12 1
1 1522 3042001 3044000 9 8 10 0 3 0 0 6 16 11 18 0 1 5 8 12 1
1 1523 3044001 3046000 0 0 0 0 0 0 0 10 0 14 12 1 1 7 5 16 5
1 1524 3046001 3048000 5 0 5 0 0 0 0 0 0 16 0 0 0 10 5 5 2
1 1525 3048001 3050000 10 0 0 0 0 0 0 0 6 11 0 0 3 9 6 0 4
1 1526 3050001 3052000 0 0 0 0 0 0 0 4 0 16 0 0 4 6 10 3 2
1 1527 3052001 3054000 0 0 0 0 0 0 0 1 0 8 0 0 1 2 1 1 4
1 1528 3054001 3056000 2 0 0 0 0 0 0 3 0 15 0 0 2 5 16 15 2
1 1529 3056001 3058000 5 3 0 0 0 0 5 0 0 13 0 0 3 9 4 13 2
1 1530 3058001 3060000 2 0 0 0 0 0 3 0 0 8 0 0 0 4 2 4 4
1 1531 3060001 3062000 3 0 0 0 0 0 18 0 0 7 0 0 0 4 6 6 2
1 1532 3062001 3064000 7 7 5 0 5 0 15 0 6 4 0 3 0 1 4 6 2
1 1533 3064001 3066000 2 5 4 0 0 0 0 5 11 10 0 0 0 7 6 9 1
1 1534 3066001 3068000 0 0 0 0 0 0 9 0 0 9 0 0 0 8 10 10 2
1 1535 3068001 3070000 0 0 0 0 0 0 9 0 0 8 0 0 0 4 9 8 2
1 1536 3070001 3072000 8 9 9 0 8 0 0 0 10 14 8 0 1 8 6 12 1
1 1537 3072001 3074000 0 2 2 0 0 1 0 0 2 6 0 5 0 7 0 0 4
1 1538 3074001 3076000 0 0 0 0 0 0 0 0 0 4 0 0 0 2 0 0 4
1 1539 3076001 3078000 5 12 7 0 0 0 0 2 13 13 0 0 2 8 7 8 1
1 1540 3078001 3080000 4 0 0 0 0 0 2 7 1 14 6 0 2 8 11 15 2
1 1541 3080001 3082000 0 0 0 0 0 0 9 0 0 8 0 0 0 5 1 1 4
1 1542 3082001 3084000 0 0 0 0 0 0 8 0 0 4 0 0 0 4 0 1 4
1 1543 3084001 3086000 0 0 0 0 0 0 1 0 0 6 0 0 0 5 0 1 4
1 1544 3086001 3088000 13 0 0 0 0 0 0 0 0 14 0 0 2 6 9 9 2
1 1545 3088001 3090000 0 0 0 0 0 0 2 0 0 9 0 0 0 6 2 0 4
1 1546 3090001 3092000 0 0 0 0 0 0 17 0 0 8 0 0 4 6 12 0 2
1 1547 3092001 3094000 2 3 2 0 2 0 7 0 0 7 0 0 0 5 3 8 4
1 1548 3094001 3096000 8 7 5 0 5 0 0 1 6 10 2 0 0 4 0 12 1
1 1549 3096001 3098000 0 0 0 0 0 0 0 20 7 19 20 0 1 5 17 20 5
1 1550 3098001 3100000 4 4 0 0 0 0 0 5 19 17 20 0 2 7 13 13 5
1 1551 3100001 3102000 8 6 7 0 0 0 0 0 4 6 4 0 0 8 0 5 1
1 1552 3102001 3104000 11 10 10 0 8 0 0 3 5 13 0 0 0 7 0 1 1
1 1553 3104001 3106000 5 9 0 0 0 0 0 2 5 12 0 0 0 6 6 6 1
1 1554 3106001 3108000 6 8 6 0 6 0 0 1 12 12 8 0 1 6 0 6 1
1 1555 3108001 3110000 11 0 0 0 0 0 0 8 0 15 1 0 6 9 15 14 2
1 1556 3110001 3112000 0 0 0 0 0 0 0 2 0 14 2 0 6 12 12 13 2
1 1557 3112001 3114000 0 0 0 0 0 0 0 16 0 13 19 0 3 8 14 17 5
1 1558 3114001 3116000 7 0 0 0 0 0 0 14 14 15 20 0 6 6 20 20 5
1 1559 3116001 3118000 5 8 4 0 0 0 0 0 7 11 5 0 0 5 6 5 1
1 1560 3118001 3120000 5 10 0 0 0 0 0 0 10 10 7 0 0 7 0 6 1
1 1561 3120001 3122000 8 4 3 0 1 0 0 10 17 14 20 0 6 10 0 17 5
1 1562 3122001 3124000 4 8 5 0 2 0 0 3 8 13 8 0 0 4 0 4 1
1 1563 3124001 3126000 1 0 0 0 0 0 0 2 0 10 5 0 0 6 0 6 4
1 1564 3126001 3128000 6 0 0 0 2 0 0 3 0 15 0 0 1 5 10 14 2
1 1565 3128001 3130000 0 0 0 0 0 0 0 13 9 9 17 0 0 5 5 12 5
1 1566 3130001 3132000 4 7 2 0 0 0 2 0 10 12 10 0 2 8 0 2 1
1 1567 3132001 3134000 0 0 0 0 0 0 6 0 0 11 0 0 3 9 5 9 2
1 1568 3134001 3136000 12 6 3 0 0 0 0 9 10 18 1 0 0 7 14 5 1
1 1569 3136001 3138000 5 7 5 0 4 0 0 0 10 13 12 0 0 11 0 6 1
1 1570 3138001 3140000 5 3 0 0 0 0 0 12 11 14 19 0 3 9 9 10 5
1 1571 3140001 3142000 14 9 0 0 0 0 0 0 15 10 8 0 3 7 4 3 1
1 1572 3142001 3144000 0 0 0 0 0 0 0 11 5 15 15 0 9 7 18 15 5
1 1573 3144001 3146000 0 0 0 0 0 0 0 2 0 17 1 0 4 6 18 10 2
1 1574 3146001 3148000 3 0 0 0 0 0 0 0 0 16 1 0 1 5 12 11 2
1 1575 3148001 3150000 0 0 0 0 0 0 0 15 0 12 16 1 1 4 0 18 5
1 1576 3150001 3152000 0 0 0 0 0 0 0 4 10 9 20 0 0 5 0 3 5
1 1577 3152001 3154000 5 3 1 0 0 0 0 0 17 11 20 0 1 3 9 0 1
1 1578 3154001 3156000 15 10 7 0 0 0 0 0 12 12 11 0 1 6 0 3 1
1 1579 3156001 3158000 6 6 5 0 0 0 3 4 4 13 0 0 0 11 0 13 1
1 1580 3158001 3160000 10 11 9 0 0 0 1 14 6 14 12 0 0 5 0 20 5
1 1581 3160001 3162000 6 9 9 0 0 0 0 0 15 13 20 0 3 9 0 1 1
1 1582 3162001 3164000 9 6 1 0 0 0 0 7 20 17 20 0 6 11 15 15 5
1 1583 3164001 3166000 0 0 0 0 0 0 0 13 2 11 20 0 3 8 1 17 5
1 1584 3166001 3168000 9 16 7 0 0 0 0 5 18 17 20 0 0 7 6 15 1
1 1585 3168001 3170000 3 0 0 0 0 0 5 0 0 14 0 0 3 11 10 10 2
1 1586 3170001 3172000 0 0 0 0 0 0 7 0 0 7 0 0 0 4 1 1 4
1 1587 3172001 3174000 11 12 5 0 0 0 0 0 9 14 5 0 1 6 4 7 1
1 1588 3174001 3176000 5 3 1 0 0 0 0 5 12 11 17 0 1 5 4 5 5
1 1589 3176001 3178000 0 0 0 0 0 0 0 10 0 16 15 0 3 7 13 18 5
1 1590 3178001 3180000 3 1 0 0 0 0 0 0 7 10 20 0 4 7 1 0 5
1 1591 3180001 3182000 5 5 2 0 0 0 0 6 5 14 2 1 1 8 11 7 2
1 1592 3182001 3184000 1 3 2 0 0 0 0 3 7 13 14 0 7 8 6 6 5
1 1593 3184001 3186000 2 3 0 0 0 0 3 0 2 7 0 0 0 6 0 0 4
1 1594 3186001 3188000 4 0 0 0 0 0 0 0 0 9 1 0 0 3 0 3 4
1 1595 3188001 3190000 9 7 1 0 0 0 0 0 7 10 0 0 0 6 2 5 1
1 1596 3190001 3192000 4 3 1 0 0 0 0 7 7 17 20 0 0 9 0 16 5
1 1597 3192001 3194000 6 7 6 0 0 0 0 7 14 18 20 1 0 7 12 13 5
1 1598 3194001 3196000 7 9 0 0 0 0 0 0 10 10 10 0 2 9 9 10 1
1 1599 3196001 3198000 0 0 0 0 0 0 0 6 0 13 18 0 5 7 0 10 5
1 1600 3198001 3200000 0 4 3 0 0 0 0 0 11 11 19 0 5 10 9 11 5
1 1601 3200001 3202000 0 3 0 0 0 0 0 0 4 9 4 0 1 4 0 5 4
1 1602 3202001 3204000 8 6 0 0 0 0 0 5 11 10 17 0 3 8 9 13 5
1 1603 3204001 3206000 2 4 3 0 0 0 0 6 4 14 0 0 6 13 12 13 2
1 1604 3206001 3208000 5 4 3 0 0 0 0 8 11 13 19 0 3 9 10 11 5
1 1605 3208001 3210000 0 0 0 0 0 0 0 5 0 9 6 0 2 4 4 12 2
1 1606 3210001 3212000 0 0 0 0 0 0 0 0 0 10 0 0 0 6 12 5 2
1 1607 3212001 3214000 0 0 0 0 0 0 0 0 0 10 1 0 0 6 0 0 4
1 1608 3214001 3216000 0 0 0 0 0 0 4 0 0 8 0 0 0 6 7 3 4
1 1609 3216001 3218000 0 1 0 0 0 0 9 0 0 9 0 0 0 6 9 0 2
1 1610 3218001 3220000 8 7 3 0 3 0 0 10 12 17 20 1 3 6 16 16 5
1 1611 3220001 3222000 0 0 0 0 0 0 0 17 0 14 10 0 2 7 16 17 5
1 1612 3222001 3224000 5 0 0 0 0 0 0 1 0 9 20 0 1 4 8 6 5
1 1613 3224001 3226000 2 7 4 0 0 1 0 0 12 14 10 0 1 5 0 11 1
1 1614 3226001 3228000 3 8 5 0 0 0 1 0 11 12 10 0 1 9 4 5 1
1 1615 3228001 3230000 2 0 0 0 0 0 19 0 0 18 4 0 6 12 20 12 2
1 1616 3230001 3232000 0 0 0 0 0 0 10 0 0 9 0 0 0 6 2 1 4
1 1617 3232001 3234000 0 0 0 0 6 0 11 0 0 10 0 0 1 4 7 0 2
1 1618 3234001 3236000 0 0 0 0 0 0 20 0 0 9 0 0 0 5 10 0 2
1 1619 3236001 3238000 1 0 0 0 0 0 0 7 2 9 5 0 0 6 8 9 2
1 1620 3238001 3240000 14 12 8 0 7 0 0 3 11 13 12 0 0 7 7 6 1
1 1621 3240001 3242000 11 4 5 0 11 0 5 0 0 11 0 0 0 8 0 8 2
1 1622 3242001 3244000 0 0 0 0 0 0 0 0 0 7 0 0 0 7 0 0 4
1 1623 3244001 3246000 15 8 2 0 4 0 8 5 9 16 1 0 4 8 15 8 2
1 1624 3246001 3248000 0 0 0 0 0 0 0 1 0 8 1 0 2 8 7 5 4
1 1625 3248001 3250000 0 0 0 0 0 0 0 0 0 8 0 0 0 2 0 0 4
1 1626 3250001 3252000 0 0 0 0 0 0 0 0 0 3 0 6 0 4 0 0 4
1 1627 3252001 3254000 19 17 17 1 14 2 0 8 19 15 7 0 0 4 0 7 1
1 1628 3254001 3256000 9 0 0 0 3 0 0 8 2 17 7 0 0 7 0 15 5
1 1629 3256001 3258000 0 0 0 0 4 0 0 6 0 13 15 0 1 7 0 11 5
1 1630 3258001 3260000 0 0 0 0 0 0 0 5 11 9 20 2 2 2 9 17 5
1 1631 3260001 3262000 4 7 0 0 0 0 0 0 17 9 11 0 2 8 0 3 1
1 1632 3262001 3264000 8 8 4 0 2 0 0 2 4 7 7 0 0 3 0 0 1
1 1633 3264001 3266000 12 7 9 0 8 0 2 4 9 10 1 0 0 9 1 11 1
1 1634 3266001 3268000 5 0 0 0 0 0 4 0 0 11 0 0 0 5 12 10 2
1 1635 3268001 3270000 0 0 0 0 0 0 0 1 0 7 0 0 0 8 7 12 2
1 1636 3270001 3272000 12 12 16 0 13 0 0 6 12 13 0 0 0 8 0 8 1
1 1637 3272001 3274000 3 2 0 0 0 0 0 0 0 10 0 0 1 5 0 0 4
1 1638 3274001 3276000 6 2 0 0 0 0 0 3 4 11 14 0 0 6 3 5 5
1 1639 3276001 3278000 0 0 0 0 0 0 0 10 0 17 14 0 1 11 6 14 5
1 1640 3278001 3280000 15 5 0 0 0 0 0 3 9 12 6 0 0 8 6 3 1
1 1641 3280001 3282000 0 0 0 0 0 0 0 13 0 13 20 0 3 9 17 15 5
1 1642 3282001 3284000 0 0 0 0 0 0 0 11 0 14 8 0 5 8 14 14 5
1 1643 3284001 3286000 7 0 0 0 0 0 0 0 0 11 0 0 1 7 9 8 2
1 1644 3286001 3288000 0 0 0 0 0 0 0 0 0 10 1 0 2 5 1 4 4
1 1645 3288001 3290000 0 0 0 0 0 0 0 0 0 16 1 0 2 8 13 12 2
1 1646 3290001 3292000 0 0 0 0 0 0 0 6 0 13 8 0 2 6 1 15 5
1 1647 3292001 3294000 0 0 0 0 0 0 0 4 7 14 20 0 1 6 5 11 5
1 1648 3294001 3296000 5 6 4 0 6 0 0 0 19 12 20 0 5 13 13 13 5
1 1649 3296001 3298000 0 2 0 1 8 1 0 5 2 15 1 0 1 5 0 12 2
1 1650 3298001 3300000 4 2 3 0 0 0 0 3 5 8 14 0 1 7 5 5 5
1 1651 3300001 3302000 13 6 7 0 6 0 0 0 6 12 1 0 1 7 3 9 1
1 1652 3302001 3304000 7 0 2 0 5 0 0 5 0 14 0 0 2 10 0 14 2
1 1653 3304001 3306000 11 5 6 0 2 0 0 2 10 19 11 0 2 7 0 4 1
1 1654 3306001 3308000 3 3 1 0 0 0 0 0 3 9 0 0 0 5 0 0 4
1 1655 3308001 3310000 0 0 0 0 0 0 0 0 0 3 0 0 0 4 0 0 4
1 1656 3310001 3312000 5 7 4 0 0 0 0 0 12 8 9 0 0 4 0 0 1
1 1657 3312001 3314000 0 0 0 0 0 0 0 0 14 11 20 0 3 5 6 2 5
1 1658 3314001 3316000 0 0 0 0 0 0 0 0 15 12 20 1 0 3 9 4 5
1 1659 3316001 3318000 0 0 0 0 0 0 0 0 9 9 20 0 0 1 4 3 5
1 1660 3318001 3320000 0 0 0 0 0 0 0 0 13 11 20 1 3 5 10 11 5
1 1661 3320001 3322000 0 0 0 0 0 0 0 12 3 10 20 0 3 7 0 17 5
1 1662 3322001 3324000 6 8 4 0 5 0 0 4 3 6 1 0 1 8 0 5 4
1 1663 3324001 3326000 0 2 3 0 0 0 0 0 1 8 0 0 1 8 0 3 4
1 1664 3326001 3328000 10 9 11 0 0 0 0 3 14 13 15 0 0 6 0 12 1
1 1665 3328001 3330000 10 5 2 0 7 0 0 0 10 9 1 0 0 7 10 11 1
1 1666 3330001 3332000 12 0 0 0 5 0 0 16 7 19 11 0 2 7 19 18 5
1 1667 3332001 3334000 13 7 4 0 3 0 0 9 13 14 6 0 2 12 13 19 5
1 1668 3334001 3336000 0 0 0 0 0 0 0 16 3 17 20 0 1 10 20 20 5
1 1669 3336001 3338000 11 6 3 0 0 0 0 9 19 19 19 0 6 9 16 16 5
1 1670 3338001 3340000 0 3 1 0 0 0 0 12 5 14 12 0 2 9 15 17 5
1 1671 3340001 3342000 7 8 4 0 1 0 0 0 17 18 15 0 2 12 10 10 1
1 1672 3342001 3344000 0 0 0 0 0 0 0 0 0 3 0 5 0 2 3 0 4
1 1673 3344001 3346000 0 0 0 0 0 0 0 0 0 6 1 15 0 1 10 0 6
1 1674 3346001 3348000 6 10 8 0 0 0 0 0 11 7 6 0 0 6 0 7 1
1 1675 3348001 3350000 7 2 2 0 0 0 0 0 6 9 0 0 0 2 4 4 4
1 1676 3350001 3352000 4 0 0 0 0 0 0 6 7 10 4 0 2 4 8 8 2
1 1677 3352001 3354000 12 0 0 0 0 0 0 0 0 14 0 0 1 8 3 0 4
1 1678 3354001 3356000 9 5 5 0 0 0 7 0 5 10 0 0 1 4 5 4 2
1 1679 3356001 3358000 7 3 2 0 2 0 0 11 3 13 4 0 5 9 10 12 2
1 1680 3358001 3360000 6 5 2 0 2 0 2 2 10 15 10 0 1 7 13 13 5
1 1681 3360001 3362000 7 1 0 2 0 3 4 0 0 9 0 6 0 3 9 6 2
1 1682 3362001 3364000 7 6 3 0 2 0 11 0 6 11 1 2 0 7 5 8 2
1 1683 3364001 3366000 19 2 1 0 6 0 0 12 16 19 20 0 10 13 17 17 5
1 1684 3366001 3368000 3 0 0 0 3 0 0 9 3 14 14 0 5 12 8 11 5
1 1685 3368001 3370000 10 10 8 0 3 0 0 0 11 7 9 0 1 8 0 6 1
1 1686 3370001 3372000 7 9 7 0 3 0 0 0 16 14 18 0 3 8 1 1 1
1 1687 3372001 3374000 0 0 0 0 0 0 0 0 20 12 20 0 5 5 12 18 5
1 1688 3374001 3376000 0 0 0 0 0 0 0 9 2 8 20 0 1 4 10 14 5
1 1689 3376001 3378000 0 0 0 0 0 0 0 12 0 11 11 0 3 5 0 12 5
1 1690 3378001 3380000 0 0 0 0 0 0 0 0 0 16 1 0 6 10 13 13 2
1 1691 3380001 3382000 0 0 0 0 0 0 0 0 0 9 3 0 1 5 0 7 4
1 1692 3382001 3384000 4 7 3 0 0 0 0 2 13 13 18 0 1 6 4 15 5
1 1693 3384001 3386000 0 0 0 0 0 0 0 11 0 18 14 0 0 6 6 18 5
1 1694 3386001 3388000 10 4 2 0 2 0 0 1 15 16 20 0 2 6 9 7 5
1 1695 3388001 3390000 11 13 12 0 5 0 0 5 13 15 8 0 0 4 11 10 1
1 1696 3390001 3392000 3 0 0 0 8 0 0 1 0 15 0 0 1 8 15 15 2
1 1697 3392001 3394000 0 0 3 0 14 0 0 0 3 14 4 0 0 4 5 16 2
1 1698 3394001 3396000 9 11 8 0 10 0 0 0 11 10 6 0 1 9 0 3 1
1 1699 3396001 3398000 14 13 7 0 3 0 0 0 7 12 0 0 0 10 0 11 1
1 1700 3398001 3400000 3 0 2 0 0 0 0 0 0 6 0 0 1 8 0 5 4
1 1701 3400001 3402000 2 0 0 0 5 0 12 0 0 13 0 0 1 4 10 10 2
1 1702 3402001 3404000 8 0 0 0 0 0 8 0 0 11 0 0 2 4 10 7 2
1 1703 3404001 3406000 0 0 0 0 0 0 17 0 0 16 0 0 5 9 19 16 2
1 1704 3406001 3408000 0 0 0 0 0 0 0 3 0 12 5 0 1 7 0 9 4
1 1705 3408001 3410000 0 0 0 0 0 0 0 15 5 8 20 0 8 10 10 20 5
1 1706 3410001 3412000 0 0 0 0 0 0 0 0 20 17 20 0 18 14 19 19 5
1 1707 3412001 3414000 5 8 2 0 0 0 0 0 10 7 11 8 1 9 0 6 1
1 1708 3414001 3416000 0 0 0 0 3 0 11 0 0 7 1 1 0 4 10 10 2
1 1709 3416001 3418000 0 0 0 0 1 0 2 10 0 14 11 0 1 6 4 16 5
1 1710 3418001 3420000 6 11 1 0 0 0 0 1 11 12 9 0 0 8 0 7 1
1 1711 3420001 3422000 0 0 0 0 0 0 0 0 0 8 0 0 0 6 0 3 4
1 1712 3422001 3424000 0 0 0 0 0 0 0 0 0 6 0 0 0 5 0 0 4
1 1713 3424001 3426000 0 0 0 0 0 0 0 0 0 9 0 0 2 4 3 2 4
1 1714 3426001 3428000 7 0 0 0 0 0 0 0 4 12 1 2 0 2 5 1 4
1 1715 3428001 3430000 2 2 3 0 0 0 0 0 10 16 13 2 0 9 0 15 5
1 1716 3430001 3432000 8 9 6 0 6 0 0 0 10 10 5 0 0 7 0 2 1
1 1717 3432001 3434000 6 6 2 0 0 0 0 0 11 12 17 0 1 4 6 1 1
1 1718 3434001 3436000 0 0 0 0 0 0 0 8 5 12 20 0 8 6 12 7 5
1 1719 3436001 3438000 0 0 0 0 0 0 0 18 0 14 11 0 2 7 10 14 5
1 1720 3438001 3440000 4 2 3 0 0 0 0 2 0 11 0 0 0 10 0 8 4
1 1721 3440001 3442000 3 0 1 0 0 0 0 0 0 6 0 0 1 7 0 3 4
1 1722 3442001 3444000 11 12 14 0 0 0 0 0 11 9 0 0 0 5 0 4 1
1 1723 3444001 3446000 0 0 0 0 0 0 0 0 0 5 1 0 1 4 0 0 4
1 1724 3446001 3448000 0 0 0 0 0 0 1 0 0 7 1 0 0 4 0 0 4
1 1725 3448001 3450000 0 0 0 0 0 0 7 0 0 10 0 0 0 2 3 3 4
1 1726 3450001 3452000 0 0 0 0 4 0 12 0 0 13 0 0 0 5 4 4 2
1 1727 3452001 3454000 0 0 0 0 0 0 1 0 7 8 5 0 0 4 0 0 4
1 1728 3454001 3456000 0 0 0 0 0 0 0 0 16 11 20 0 5 4 15 3 5
1 1729 3456001 3458000 0 0 0 0 0 0 0 3 3 10 20 0 2 5 11 6 5
1 1730 3458001 3460000 0 0 0 0 0 0 0 10 0 14 15 0 2 7 4 14 5
1 1731 3460001 3462000 10 11 8 0 0 0 0 3 14 12 19 0 0 7 0 8 1
1 1732 3462001 3464000 7 5 3 0 0 0 0 0 14 12 20 0 3 5 4 3 1
1 1733 3464001 3466000 1 0 0 0 0 0 0 13 3 15 14 0 3 6 9 18 5
1 1734 3466001 3468000 6 0 0 0 0 0 0 0 0 13 1 0 3 6 14 8 2
1 1735 3468001 3470000 3 3 1 0 3 0 0 1 2 10 0 0 1 4 5 11 2
1 1736 3470001 3472000 10 6 1 0 1 0 0 0 7 13 10 0 2 10 4 4 1
1 1737 3472001 3474000 8 0 0 0 0 0 0 0 0 11 0 0 0 6 5 5 4
1 1738 3474001 3476000 8 0 0 0 0 0 0 0 0 13 0 0 1 7 11 0 2
1 1739 3476001 3478000 5 0 0 0 0 0 0 0 0 16 0 0 8 11 9 2 2
1 1740 3478001 3480000 0 0 0 0 0 0 0 0 0 7 0 0 0 3 0 5 4
1 1741 3480001 3482000 5 0 0 0 0 0 0 0 0 8 0 0 0 6 0 3 4
1 1742 3482001 3484000 0 0 0 0 0 0 6 0 0 6 1 0 0 8 4 8 4
1 1743 3484001 3486000 15 6 10 0 4 0 1 1 0 16 0 0 0 8 7 11 1
1 1744 3486001 3488000 12 9 11 0 5 0 0 3 4 13 0 0 0 8 3 7 1
1 1745 3488001 3490000 3 2 0 0 0 0 0 1 11 10 19 0 1 4 7 7 5
1 1746 3490001 3492000 0 0 0 0 0 0 0 6 1 12 7 0 0 4 1 11 4
1 1747 3492001 3494000 15 11 6 0 5 0 0 0 19 17 14 0 0 5 17 16 1
1 1748 3494001 3496000 0 0 0 0 0 0 11 0 0 8 0 0 0 4 0 1 4
1 1749 3496001 3498000 0 0 0 0 0 0 6 0 0 7 0 1 0 3 0 1 4
1 1750 3498001 3500000 0 0 0 0 0 0 6 0 0 6 0 8 0 2 2 0 4
1 1751 3500001 3502000 0 0 0 0 0 0 2 0 0 5 0 0 0 4 3 3 4
1 1752 3502001 3504000 4 13 11 0 0 0 0 0 13 12 10 0 0 9 3 7 1
1 1753 3504001 3506000 4 4 4 0 3 0 0 0 10 12 20 0 1 4 4 6 5
1 1754 3506001 3508000 4 0 0 1 0 0 0 12 0 13 7 0 5 4 6 8 5
1 1755 3508001 3510000 0 0 0 0 0 0 3 3 0 14 0 0 0 4 5 14 2
1 1756 3510001 3512000 0 0 0 0 10 0 19 0 0 16 0 0 4 10 15 12 2
1 1757 3512001 3514000 0 0 0 0 1 0 0 5 5 13 8 0 3 7 5 9 5
1 1758 3514001 3516000 0 8 2 0 0 0 0 2 8 16 6 0 2 7 6 7 1
1 1759 3516001 3518000 13 6 5 0 0 0 0 2 0 14 0 0 5 10 11 11 2
1 1760 3518001 3520000 0 0 0 0 0 0 0 0 0 8 0 0 0 6 0 0 4
1 1761 3520001 3522000 0 0 0 0 0 0 0 0 0 6 0 0 0 3 0 0 4
1 1762 3522001 3524000 0 0 0 0 0 0 0 0 0 9 1 0 0 6 0 3 4
1 1763 3524001 3526000 0 5 3 0 0 0 0 4 6 10 0 0 0 8 0 13 4
1 1764 3526001 3528000 0 5 0 0 0 0 0 0 0 10 0 0 2 8 0 4 4
1 1765 3528001 3530000 0 0 0 0 0 0 0 0 0 7 0 0 0 4 0 3 4
1 1766 3530001 3532000 0 4 0 0 0 0 3 1 0 9 0 0 0 3 0 2 4
1 1767 3532001 3534000 7 9 4 0 0 0 0 0 16 10 3 0 1 7 2 3 1
1 1768 3534001 3536000 2 5 5 0 4 0 0 0 7 10 5 0 3 5 0 8 1
1 1769 3536001 3538000 2 3 1 0 0 0 0 11 8 12 17 0 4 5 5 15 5
1 1770 3538001 3540000 0 0 0 0 3 0 0 1 0 13 0 0 0 7 15 14 2
1 1771 3540001 3542000 0 0 0 0 7 0 19 0 0 16 0 0 2 13 20 19 2
1 1772 3542001 3544000 0 0 0 0 10 0 7 0 0 12 0 0 0 7 13 13 2
1 1773 3544001 3546000 0 0 0 0 0 0 2 0 0 5 0 0 0 5 0 2 4
1 1774 3546001 3548000 0 0 0 0 0 0 0 0 0 6 1 7 0 3 3 7 4
1 1775 3548001 3550000 0 0 0 0 0 0 0 0 0 4 0 0 0 4 0 0 4
1 1776 3550001 3552000 6 7 7 0 0 0 0 1 0 10 0 0 1 6 0 4 4
1 1777 3552001 3554000 0 0 0 0 0 0 0 0 0 8 0 2 0 6 0 0 4
1 1778 3554001 3556000 9 9 7 0 7 0 0 6 14 11 14 0 1 4 11 10 1
1 1779 3556001 3558000 0 0 0 0 0 0 0 1 0 8 4 0 0 4 6 6 4
1 1780 3558001 3560000 10 0 0 0 0 0 0 0 0 9 0 0 1 4 9 3 2
1 1781 3560001 3562000 0 0 0 0 0 0 0 0 0 9 0 0 2 5 1 0 4
1 1782 3562001 3564000 9 12 10 0 8 0 0 0 11 11 6 0 2 8 0 3 1
1 1783 3564001 3566000 8 8 4 0 0 0 0 5 10 14 4 0 0 6 0 5 1
1 1784 3566001 3568000 3 0 0 0 0 0 0 5 2 8 17 0 1 7 3 10 5
1 1785 3568001 3570000 6 4 2 0 0 0 0 10 5 13 17 0 5 11 0 15 5
1 1786 3570001 3572000 6 8 5 0 3 0 0 0 6 8 5 0 1 7 0 0 1
1 1787 3572001 3574000 0 0 0 0 0 0 0 0 0 6 0 2 1 2 0 0 4
1 1788 3574001 3576000 0 0 0 0 0 0 0 0 0 7 0 0 0 6 0 6 4
1 1789 3576001 3578000 8 0 0 0 0 0 0 0 0 9 1 0 1 4 0 4 4
1 1790 3578001 3580000 6 0 0 0 0 0 0 0 0 7 0 0 1 3 2 2 4
1 1791 3580001 3582000 0 0 0 0 0 0 0 7 0 12 2 0 3 6 8 9 2
1 1792 3582001 3584000 0 0 0 0 0 0 0 10 5 15 20 0 7 10 10 12 5
1 1793 3584001 3586000 0 0 0 0 0 0 0 0 19 11 20 0 2 5 15 15 5
1 1794 3586001 3588000 2 0 0 0 0 0 0 0 18 13 20 0 2 6 18 15 5
1 1795 3588001 3590000 8 3 2 0 0 0 0 0 16 11 18 0 4 3 10 7 5
1 1796 3590001 3592000 4 5 0 0 0 0 0 0 2 10 0 0 0 7 1 2 4
1 1797 3592001 3594000 7 0 0 0 0 0 0 5 3 12 0 0 2 9 15 17 2
1 1798 3594001 3596000 8 0 0 0 0 0 0 0 7 12 0 0 0 7 3 3 4
1 1799 3596001 3598000 7 0 0 0 0 0 0 0 0 15 0 0 0 5 12 3 2
1 1800 3598001 3600000 0 0 0 0 3 0 0 0 0 12 0 0 2 9 14 12 2
1 1801 3600001 3602000 1 0 0 0 0 0 0 14 3 13 20 0 0 3 6 15 5
1 1802 3602001 3604000 3 0 0 0 0 0 0 0 15 14 20 0 2 6 6 8 5
1 1803 3604001 3606000 7 11 0 0 0 0 0 2 11 10 7 0 0 11 0 7 1
1 1804 3606001 3608000 8 8 7 0 0 0 0 3 13 13 11 0 2 10 0 7 1
1 1805 3608001 3610000 1 3 3 0 0 0 0 8 7 13 20 0 1 7 0 8 5
1 1806 3610001 3612000 4 9 3 0 1 0 0 0 9 10 6 0 0 8 0 0 1
1 1807 3612001 3614000 15 11 13 0 0 0 0 14 15 14 18 0 2 7 0 14 1
1 1808 3614001 3616000 0 1 2 0 3 0 0 9 4 15 19 0 1 6 0 15 5
1 1809 3616001 3618000 0 3 2 0 0 0 0 9 1 9 8 0 3 6 0 12 5
1 1810 3618001 3620000 0 0 0 0 0 0 0 7 12 13 20 0 3 5 7 14 5
1 1811 3620001 3622000 0 0 0 0 0 0 0 0 13 11 20 1 1 6 4 4 5
1 1812 3622001 3624000 4 7 2 0 0 0 0 0 16 13 18 0 3 6 0 0 1
1 1813 3624001 3626000 0 0 0 0 0 0 4 0 0 10 1 0 0 3 6 3 4
1 1814 3626001 3628000 2 4 2 0 6 0 13 0 5 15 3 0 1 10 10 11 2
1 1815 3628001 3630000 4 3 1 0 0 0 0 3 13 13 20 0 3 6 8 11 5
1 1816 3630001 3632000 0 0 0 0 0 0 0 6 0 17 5 0 2 11 10 16 2
1 1817 3632001 3634000 0 0 0 0 0 0 0 11 0 11 16 0 2 5 9 11 5
1 1818 3634001 3636000 1 0 0 0 0 0 0 4 9 14 17 0 5 5 12 8 5
1 1819 3636001 3638000 8 6 0 0 0 0 0 0 11 10 4 0 0 6 3 2 1
1 1820 3638001 3640000 0 2 1 0 0 0 0 0 2 9 0 0 0 6 0 4 4
1 1821 3640001 3642000 0 6 0 0 0 0 0 0 16 11 17 0 2 4 6 3 1
1 1822 3642001 3644000 0 0 0 0 0 0 0 7 0 11 20 0 2 3 5 13 5
1 1823 3644001 3646000 0 0 0 0 0 0 0 14 0 14 11 0 1 6 10 13 5
1 1824 3646001 3648000 7 7 6 0 4 0 0 9 11 13 10 0 1 9 0 12 1
1 1825 3648001 3650000 5 7 6 0 0 0 0 7 3 15 4 0 0 8 3 8 1
1 1826 3650001 3652000 0 0 0 0 0 0 0 8 5 13 15 0 3 6 13 9 5
1 1827 3652001 3654000 0 0 0 0 0 0 0 0 3 10 14 0 4 7 17 2 5
1 1828 3654001 3656000 11 0 0 0 0 0 0 0 5 13 15 0 5 11 3 6 1
1 1829 3656001 3658000 4 3 0 0 2 0 0 6 9 14 15 0 4 9 0 16 5
1 1830 3658001 3660000 8 13 3 0 4 0 0 0 15 12 12 0 1 8 0 0 1
1 1831 3660001 3662000 0 0 0 0 0 0 0 0 19 15 20 0 4 4 0 13 5
1 1832 3662001 3664000 0 0 0 0 0 0 0 12 9 14 20 0 5 6 0 16 5
1 1833 3664001 3666000 12 11 4 0 0 0 0 7 10 15 1 0 3 12 2 15 1
1 1834 3666001 3668000 3 6 5 0 0 0 0 4 10 12 0 0 0 10 6 9 1
1 1835 3668001 3670000 0 0 0 0 0 0 0 0 0 16 0 0 0 7 14 12 2
1 1836 3670001 3672000 4 0 0 0 0 0 0 0 0 9 0 0 1 7 1 7 4
1 1837 3672001 3674000 1 0 0 0 0 0 0 0 0 12 1 0 2 6 9 9 2
1 1838 3674001 3676000 6 0 0 0 0 0 0 0 0 10 10 0 1 6 3 2 4
1 1839 3676001 3678000 8 11 10 0 2 0 0 0 14 9 11 0 1 7 0 4 1
1 1840 3678001 3680000 0 0 0 0 1 0 1 0 2 11 0 0 0 8 7 14 2
1 1841 3680001 3682000 6 3 2 0 5 0 4 0 2 13 0 0 2 6 5 8 2
1 1842 3682001 3684000 13 9 6 0 6 0 0 3 10 16 15 0 3 7 0 18 1
1 1843 3684001 3686000 13 10 5 0 5 0 0 0 14 18 12 0 3 5 4 4 1
1 1844 3686001 3688000 0 0 0 0 0 0 0 6 9 13 20 0 4 7 10 13 5
1 1845 3688001 3690000 0 0 0 0 0 0 0 16 2 14 18 0 6 6 5 17 5
1 1846 3690001 3692000 0 0 0 0 0 0 0 1 0 16 0 0 3 6 16 13 2
1 1847 3692001 3694000 0 0 0 0 0 0 0 0 0 11 0 0 0 4 9 2 4
1 1848 3694001 3696000 0 0 0 0 2 0 12 0 0 9 0 0 0 3 9 6 2
1 1849 3696001 3698000 0 0 0 0 0 0 14 0 0 5 0 0 0 4 7 5 2
1 1850 3698001 3700000 0 0 0 0 0 0 8 0 0 7 0 0 0 5 0 0 4
1 1851 3700001 3702000 0 0 0 0 0 0 8 0 0 7 0 0 0 4 2 2 4
1 1852 3702001 3704000 12 9 8 0 4 0 0 0 13 12 11 0 0 4 1 12 1
1 1853 3704001 3706000 0 0 0 0 2 0 0 8 0 15 5 0 0 9 19 17 2
1 1854 3706001 3708000 4 0 0 0 0 0 0 5 0 17 1 0 4 9 11 7 2
1 1855 3708001 3710000 14 3 0 0 0 0 0 6 5 14 1 0 1 6 15 7 2
1 1856 3710001 3712000 9 0 0 0 0 0 0 0 0 14 0 0 4 8 10 1 2
1 1857 3712001 3714000 8 0 0 0 0 0 0 3 0 11 0 0 0 4 2 2 4
1 1858 3714001 3716000 7 5 3 0 0 0 0 0 0 12 0 0 0 7 0 4 4
1 1859 3716001 3718000 0 0 0 0 0 0 0 0 0 11 0 0 2 10 3 3 4
1 1860 3718001 3720000 9 0 5 0 3 0 8 0 0 14 1 0 1 9 0 9 2
1 1861 3720001 3722000 0 0 0 0 0 0 0 0 0 8 0 0 0 3 0 0 4
1 1862 3722001 3724000 11 6 0 0 0 0 0 0 11 5 0 0 1 3 4 3 1
1 1863 3724001 3726000 0 0 0 0 0 0 0 9 13 13 0 0 5 8 13 11 2
1 1864 3726001 3728000 0 0 0 0 0 0 0 9 0 15 0 0 5 6 12 16 2
1 1865 3728001 3730000 9 7 4 0 6 0 0 5 9 14 0 0 3 10 9 9 1
1 1866 3730001 3732000 0 0 0 0 2 0 7 3 0 12 0 1 0 7 14 12 2
1 1867 3732001 3734000 8 0 0 0 0 0 0 0 0 7 2 0 0 5 0 0 4
1 1868 3734001 3736000 7 0 0 0 0 0 0 4 0 16 8 0 7 8 14 8 2
1 1869 3736001 3738000 5 0 0 0 0 0 0 12 0 14 1 0 7 9 14 11 2
1 1870 3738001 3740000 0 0 0 0 0 0 0 9 0 10 1 0 5 8 11 8 2
1 1871 3740001 3742000 7 3 0 0 0 0 0 0 0 10 0 0 0 3 0 0 4
1 1872 3742001 3744000 0 0 0 0 0 0 0 0 0 12 0 0 2 6 0 0 4
1 1873 3744001 3746000 9 12 10 0 4 0 0 0 9 10 0 0 1 7 0 0 1
1 1874 3746001 3748000 9 3 0 0 0 0 0 3 9 9 14 0 1 6 5 7 1
1 1875 3748001 3750000 0 0 0 0 0 0 0 0 0 8 0 0 0 5 0 8 4
1 1876 3750001 3752000 0 0 0 0 0 0 0 0 0 6 0 0 0 6 3 3 4
1 1877 3752001 3754000 0 7 3 0 0 0 0 0 5 10 2 0 0 7 6 5 4
1 1878 3754001 3756000 1 0 0 0 0 0 0 5 6 14 11 0 1 9 7 16 5
1 1879 3756001 3758000 9 5 5 0 0 0 5 7 0 14 0 0 0 5 0 8 2
1 1880 3758001 3760000 0 0 0 0 0 0 7 0 0 9 1 0 0 7 4 5 4
1 1881 3760001 3762000 10 0 0 0 0 0 9 0 0 13 0 0 0 4 6 12 2
1 1882 3762001 3764000 0 0 0 0 4 0 10 0 0 6 0 0 0 1 6 5 2
1 1883 3764001 3766000 0 0 0 0 2 0 6 0 0 8 0 0 0 5 6 7 2
1 1884 3766001 3768000 5 3 2 0 5 0 0 3 5 13 7 0 2 6 0 9 1
1 1885 3768001 3770000 3 5 4 0 1 0 12 0 4 11 0 0 0 5 10 9 2
1 1886 3770001 3772000 0 0 0 0 0 0 0 0 0 6 0 0 1 5 0 0 4
1 1887 3772001 3774000 0 0 0 0 0 0 0 0 0 12 0 0 0 8 2 3 4
1 1888 3774001 3776000 0 0 3 0 0 0 0 0 0 7 0 0 0 4 0 0 4
1 1889 3776001 3778000 6 4 6 0 3 0 0 2 0 8 0 0 0 6 0 5 4
1 1890 3778001 3780000 10 1 11 0 5 0 0 6 0 12 0 0 1 8 0 14 1
1 1891 3780001 3782000 0 0 0 10 0 8 0 0 0 4 0 9 0 2 0 2 3
1 1892 3782001 3784000 0 0 0 17 0 20 0 0 0 0 0 5 0 0 0 0 3
1 1893 3784001 3786000 0 0 0 13 2 12 0 2 0 3 0 3 0 2 2 2 3
1 1894 3786001 3788000 8 4 3 0 9 0 0 7 2 12 0 0 3 10 6 12 2
1 1895 3788001 3790000 0 0 0 0 0 0 0 9 7 18 14 0 3 10 7 15 5
1 1896 3790001 3792000 0 6 7 0 0 0 0 4 7 13 1 0 0 7 8 11 2
1 1897 3792001 3794000 11 8 10 0 3 0 0 10 13 17 4 0 0 11 18 18 1
1 1898 3794001 3796000 8 1 0 0 5 0 0 7 0 17 0 1 6 8 14 14 2
1 1899 3796001 3798000 0 0 2 0 0 0 0 0 0 14 0 0 3 8 9 6 2
1 1900 3798001 3800000 7 0 4 0 0 0 0 0 0 17 1 0 7 9 17 12 2
1 1901 3800001 3802000 0 0 0 0 0 0 0 8 0 15 9 0 5 9 0 16 5
1 1902 3802001 3804000 9 16 6 0 3 0 0 6 16 11 13 0 0 9 0 4 1
1 1903 3804001 3806000 0 2 0 0 0 0 0 0 0 8 0 0 0 3 0 0 4
1 1904 3806001 3808000 9 8 9 0 8 0 0 0 9 11 0 0 0 8 0 0 1
1 1905 3808001 3810000 5 0 7 0 0 0 0 4 1 11 0 0 0 4 0 8 4
1 1906 3810001 3812000 8 6 10 0 5 0 0 0 11 15 6 0 1 6 10 12 1
1 1907 3812001 3814000 1 0 7 0 0 0 0 6 0 16 7 0 1 7 0 5 4
1 1908 3814001 3816000 9 0 0 0 0 0 0 0 0 17 0 0 0 1 13 6 2
1 1909 3816001 3818000 0 0 0 0 4 0 0 0 0 15 7 0 1 6 15 16 2
1 1910 3818001 3820000 6 1 0 0 0 0 0 17 4 17 14 0 2 9 17 18 5
1 1911 3820001 3822000 6 8 6 0 6 0 0 6 11 17 20 0 2 10 11 12 5
1 1912 3822001 3824000 7 10 11 0 5 0 0 0 10 12 7 0 0 6 0 4 1
1 1913 3824001 3826000 0 0 0 0 0 0 0 0 0 5 0 2 0 3 0 4 4
1 1914 3826001 3828000 0 0 0 0 0 0 2 0 0 2 0 15 0 1 0 0 4
1 1915 3828001 3830000 10 0 0 0 3 0 19 0 0 17 0 0 4 6 15 7 2
1 1916 3830001 3832000 0 0 0 0 0 0 11 0 0 9 0 0 0 5 3 7 2
1 1917 3832001 3834000 4 9 8 0 5 0 0 0 11 12 8 0 1 5 0 3 1
1 1918 3834001 3836000 0 0 0 0 0 0 0 8 4 12 20 0 1 4 6 14 5
1 1919 3836001 3838000 10 10 8 0 6 0 0 0 19 18 20 0 1 10 9 9 1
1 1920 3838001 3840000 2 4 2 0 3 0 0 8 10 16 20 0 3 6 11 12 5
1 1921 3840001 3842000 0 4 3 0 0 0 0 1 5 15 5 0 2 4 6 7 2
1 1922 3842001 3844000 0 0 1 0 0 0 0 3 0 17 1 2 6 13 17 17 2
1 1923 3844001 3846000 1 0 0 0 0 0 0 0 0 15 5 0 4 9 9 8 2
1 1924 3846001 3848000 17 9 8 0 0 0 0 3 9 18 7 0 0 9 6 2 1
1 1925 3848001 3850000 7 7 8 0 5 0 0 3 6 16 11 0 1 7 0 10 1
1 1926 3850001 3852000 0 1 1 0 4 0 0 5 0 9 0 0 1 3 0 6 4
1 1927 3852001 3854000 0 0 0 0 0 0 5 0 0 8 0 0 0 4 2 0 4
1 1928 3854001 3856000 0 0 0 0 0 0 7 0 0 5 0 0 0 2 0 0 4
1 1929 3856001 3858000 0 0 0 0 0 0 5 0 0 7 1 0 0 5 0 0 4
1 1930 3858001 3860000 0 0 0 0 0 0 4 0 0 10 1 0 3 5 3 2 4
1 1931 3860001 3862000 8 0 0 0 0 0 20 0 0 13 0 0 1 9 12 1 2
1 1932 3862001 3864000 3 5 0 0 0 0 0 0 5 11 15 0 2 3 0 3 1
1 1933 3864001 3866000 4 0 0 0 6 0 0 14 6 13 20 0 4 9 10 20 5
1 1934 3866001 3868000 9 10 6 2 6 2 5 1 11 14 9 0 0 6 10 10 1
1 1935 3868001 3870000 7 0 0 0 0 0 6 0 0 13 1 0 4 10 17 6 2
1 1936 3870001 3872000 0 0 0 0 0 0 2 0 0 9 0 0 2 5 10 3 2
1 1937 3872001 3874000 0 0 0 0 0 0 15 0 0 16 0 0 0 9 14 6 2
1 1938 3874001 3876000 2 5 4 0 4 0 0 1 4 10 0 0 4 6 5 8 2
1 1939 3876001 3878000 9 0 0 0 4 0 0 3 0 10 0 0 2 7 10 11 2
1 1940 3878001 3880000 5 3 2 0 0 0 0 0 0 11 0 0 0 5 0 13 4
1 1941 3880001 3882000 7 3 0 0 0 0 0 0 0 9 0 0 0 3 2 5 4
1 1942 3882001 3884000 4 0 0 0 0 0 10 0 0 13 0 0 1 4 12 8 2
1 1943 3884001 3886000 3 0 0 0 0 0 6 0 0 6 0 0 0 3 3 4 4
1 1944 3886001 3888000 0 0 0 0 0 0 0 0 0 3 0 0 0 4 0 0 4
1 1945 3888001 3890000 0 0 0 0 0 0 14 0 0 13 0 0 1 6 13 12 2
1 1946 3890001 3892000 0 0 0 0 0 0 5 0 0 9 0 0 0 6 6 6 2
1 1947 3892001 3894000 0 0 0 0 0 0 0 2 0 3 0 19 0 1 7 6 6
1 1948 3894001 3896000 5 1 2 0 5 0 0 14 4 11 7 5 0 7 6 9 5
1 1949 3896001 3898000 10 11 9 0 7 0 0 0 11 9 1 3 0 6 0 0 1
1 1950 3898001 3900000 0 0 0 0 0 0 0 0 0 5 0 20 0 2 7 0 6
1 1951 3900001 3902000 0 0 0 0 0 0 0 0 0 8 1 1 0 2 0 0 4
1 1952 3902001 3904000 5 0 0 0 10 0 17 0 0 13 0 0 1 9 16 17 2
1 1953 3904001 3906000 0 0 0 0 0 0 0 0 0 9 0 0 0 5 3 0 4
1 1954 3906001 3908000 2 0 0 0 0 0 13 0 0 12 0 0 1 5 11 0 2
1 1955 3908001 3910000 0 0 0 0 4 0 13 0 0 13 0 0 0 4 9 4 2
1 1956 3910001 3912000 0 0 0 0 0 0 0 0 0 12 0 0 0 4 10 4 2
1 1957 3912001 3914000 7 2 2 0 0 0 0 0 7 15 10 0 1 5 0 12 1
1 1958 3914001 3916000 9 17 10 0 6 0 0 0 20 11 13 0 1 5 0 8 1
1 1959 3916001 3918000 0 0 0 0 0 0 0 11 11 12 20 0 4 7 0 17 5
1 1960 3918001 3920000 0 0 0 0 0 0 2 0 0 12 3 2 0 4 5 6 4
1 1961 3920001 3922000 6 3 1 0 0 0 0 0 13 12 14 2 3 6 10 10 5
1 1962 3922001 3924000 0 0 0 0 0 0 0 15 3 11 19 0 4 6 6 19 5
1 1963 3924001 3926000 0 0 0 0 0 0 0 0 0 6 0 0 0 4 0 6 4
1 1964 3926001 3928000 0 0 0 0 0 0 0 0 0 6 0 5 0 3 0 0 4
1 1965 3928001 3930000 0 0 0 0 0 0 3 0 0 5 0 0 0 6 2 4 4
1 1966 3930001 3932000 10 2 0 0 5 0 13 0 0 9 0 0 1 10 11 10 2
1 1967 3932001 3934000 0 0 0 0 0 0 0 0 0 5 0 4 0 3 2 0 4
1 1968 3934001 3936000 0 0 0 0 0 0 2 0 0 6 0 0 0 4 0 0 4
1 1969 3936001 3938000 0 0 0 0 0 0 1 0 0 10 0 0 0 5 0 0 4
1 1970 3938001 3940000 8 9 5 0 4 0 0 2 13 15 11 0 2 9 4 5 1
1 1971 3940001 3942000 0 0 0 0 11 0 0 5 0 12 3 0 0 8 14 14 2
1 1972 3942001 3944000 0 0 0 0 2 0 0 0 0 6 0 0 0 3 1 1 4
1 1973 3944001 3946000 2 3 3 0 1 0 0 1 0 4 0 0 0 3 0 5 4
1 1974 3946001 3948000 6 6 6 0 4 0 0 2 4 7 0 0 2 8 0 5 4
1 1975 3948001 3950000 11 6 2 0 0 0 0 0 10 12 9 0 2 9 4 4 1
1 1976 3950001 3952000 6 5 0 0 0 0 0 3 4 15 5 0 1 12 6 11 2
1 1977 3952001 3954000 0 0 0 0 0 0 0 0 15 17 3 0 6 9 16 12 2
1 1978 3954001 3956000 0 0 0 0 0 0 0 14 0 11 3 0 3 7 15 14 2
1 1979 3956001 3958000 0 0 0 0 0 0 0 7 0 14 0 0 1 6 9 9 2
1 1980 3958001 3960000 0 0 0 0 0 0 0 0 0 7 0 0 4 6 3 4 4
1 1981 3960001 3962000 0 0 0 0 0 0 0 0 0 6 0 0 0 5 0 2 4
1 1982 3962001 3964000 0 0 0 0 0 0 0 0 0 6 1 0 0 4 3 3 4
1 1983 3964001 3966000 2 0 0 0 0 0 10 0 0 10 0 0 0 5 10 10 2
1 1984 3966001 3968000 12 6 5 0 0 0 10 0 7 12 2 0 2 7 9 9 2
1 1985 3968001 3970000 3 2 0 0 0 0 0 5 7 13 20 0 2 4 6 15 5
1 1986 3970001 3972000 10 6 3 0 0 0 0 2 10 17 11 0 2 9 2 10 1
1 1987 3972001 3974000 5 4 7 0 0 0 0 2 9 14 2 0 0 8 6 6 1
1 1988 3974001 3976000 0 0 0 0 0 0 10 0 0 6 0 0 0 4 3 3 4
1 1989 3976001 3978000 0 0 0 0 5 0 9 8 2 14 4 0 2 9 16 19 2
1 1990 3978001 3980000 7 7 3 0 7 0 0 0 13 8 7 0 0 6 5 5 1
1 1991 3980001 3982000 6 8 5 0 3 0 0 0 7 6 0 4 0 7 0 4 1
1 1992 3982001 3984000 0 1 0 0 0 0 0 8 10 10 20 0 0 2 10 9 5
1 1993 3984001 3986000 0 0 0 0 0 0 0 9 0 11 11 0 2 7 5 14 5
1 1994 3986001 3988000 10 7 6 0 0 0 0 1 12 14 10 0 0 7 9 4 1
1 1995 3988001 3990000 0 0 0 0 1 0 9 0 0 6 0 0 0 4 5 3 4
1 1996 3990001 3992000 0 0 0 0 0 0 3 5 1 12 8 0 1 7 9 11 2
1 1997 3992001 3994000 8 10 8 0 0 0 0 0 15 13 10 0 1 7 9 9 1
1 1998 3994001 3996000 0 6 0 0 0 0 0 0 4 13 1 0 1 5 0 0 4
1 1999 3996001 3998000 0 1 0 0 0 0 0 8 6 11 12 0 0 5 0 12 5
1 2000 3998001 4e+06 0 0 3 0 0 0 7 0 0 11 1 0 2 7 5 5 2
1 2001 4000001 4002000 2 7 4 0 0 0 0 0 7 10 2 0 0 10 0 5 1
1 2002 4002001 4004000 7 10 7 0 2 0 0 8 10 19 12 0 1 14 0 17 1
1 2003 4004001 4006000 8 5 4 0 4 0 0 4 10 14 16 0 3 8 12 12 5
1 2004 4006001 4008000 0 0 0 0 0 0 0 7 0 9 4 0 0 5 6 15 2
1 2005 4008001 4010000 4 3 3 0 0 0 0 0 11 12 16 0 0 7 9 9 5
1 2006 4010001 4012000 2 13 9 0 0 0 0 0 18 6 14 0 0 9 0 3 1
1 2007 4012001 4014000 2 0 0 0 0 0 0 6 8 13 20 0 0 5 0 19 5
1 2008 4014001 4016000 13 14 8 1 7 1 0 1 20 14 10 0 0 4 0 1 1
1 2009 4016001 4018000 0 0 0 0 0 0 0 5 1 16 10 0 0 10 0 15 5
1 2010 4018001 4020000 0 1 0 0 0 0 0 15 9 15 20 0 2 5 0 19 5
1 2011 4020001 4022000 0 10 4 0 0 0 1 0 9 14 7 0 0 10 2 2 1
1 2012 4022001 4024000 0 0 0 0 0 0 16 0 0 11 1 0 0 7 14 12 2
1 2013 4024001 4026000 0 0 0 0 6 0 18 0 0 8 0 0 0 8 11 9 2
1 2014 4026001 4028000 0 0 0 0 0 0 5 0 0 6 0 0 0 3 5 4 4
1 2015 4028001 4030000 8 7 8 0 7 0 0 0 12 9 5 0 0 6 3 3 1
1 2016 4030001 4032000 0 0 0 0 0 0 0 3 0 11 2 0 0 7 0 7 4
1 2017 4032001 4034000 7 5 3 0 0 0 0 3 7 14 10 0 0 8 4 3 1
1 2018 4034001 4036000 2 2 1 0 0 0 0 5 2 12 8 0 0 4 2 1 4
1 2019 4036001 4038000 1 0 0 0 0 0 0 7 1 13 2 0 0 7 16 8 2
1 2020 4038001 4040000 6 6 0 0 0 0 0 0 2 9 0 0 0 6 3 3 4
1 2021 4040001 4042000 0 0 0 0 0 0 0 14 0 13 16 1 3 9 12 20 5
1 2022 4042001 4044000 0 7 0 0 0 0 0 3 7 13 14 0 2 7 10 10 5
1 2023 4044001 4046000 0 0 0 0 0 0 2 0 0 11 0 0 1 8 2 6 4
1 2024 4046001 4048000 0 0 0 0 0 0 0 0 0 12 1 0 0 6 14 5 2
1 2025 4048001 4050000 5 0 0 0 0 0 2 0 0 7 0 0 1 3 9 6 2
1 2026 4050001 4052000 0 0 0 0 0 0 0 17 0 9 10 0 4 6 15 17 5
1 2027 4052001 4054000 10 7 0 0 0 0 0 0 16 14 17 0 3 7 5 5 1
1 2028 4054001 4056000 0 0 0 0 0 0 0 0 0 8 0 0 0 4 0 0 4
1 2029 4056001 4058000 4 0 0 0 0 0 10 0 0 12 0 0 0 8 11 10 2
1 2030 4058001 4060000 0 5 0 0 0 0 0 0 0 7 0 0 0 3 0 0 4
1 2031 4060001 4062000 4 0 2 0 0 0 0 0 0 7 0 6 0 7 0 6 4
1 2032 4062001 4064000 10 9 9 0 0 0 0 3 4 11 0 0 0 7 0 8 1
1 2033 4064001 4066000 1 1 0 0 0 0 11 0 0 12 0 0 0 5 7 7 2
1 2034 4066001 4068000 3 2 4 0 0 0 5 0 0 8 0 0 0 3 4 7 4
1 2035 4068001 4070000 0 0 0 0 0 0 7 0 0 10 0 0 0 5 4 4 4
1 2036 4070001 4072000 6 0 0 0 7 0 5 0 0 18 0 0 0 8 19 19 2
1 2037 4072001 4074000 11 9 8 0 2 0 4 0 13 13 9 0 0 6 10 10 1
1 2038 4074001 4076000 0 0 0 0 0 0 0 7 5 16 14 0 2 7 1 16 5
1 2039 4076001 4078000 9 10 8 0 4 0 4 4 5 11 0 0 1 8 4 11 1
1 2040 4078001 4080000 5 0 0 0 0 0 13 0 0 5 0 0 0 0 1 1 4
1 2041 4080001 4082000 3 0 0 0 0 0 3 0 0 7 0 0 0 5 0 2 4
1 2042 4082001 4084000 0 0 0 0 0 0 0 0 0 7 0 0 0 2 0 0 4
1 2043 4084001 4086000 5 0 0 0 0 0 7 0 0 10 0 0 1 6 6 5 2
1 2044 4086001 4088000 0 0 0 0 0 0 0 0 0 9 0 0 0 5 0 0 4
1 2045 4088001 4090000 0 0 0 0 0 0 0 0 0 8 0 0 0 3 0 0 4
1 2046 4090001 4092000 3 6 6 0 0 0 4 0 0 7 0 0 1 4 4 4 4
1 2047 4092001 4094000 0 0 0 0 0 5 0 0 0 6 0 6 0 3 0 0 4
1 2048 4094001 4096000 0 0 6 0 6 0 9 0 0 10 0 5 0 4 6 5 2
1 2049 4096001 4098000 0 0 3 0 0 0 1 0 0 7 0 0 0 7 0 0 4
1 2050 4098001 4100000 0 0 0 0 0 0 1 0 0 4 0 0 1 4 0 0 4
1 2051 4100001 4102000 0 0 0 0 0 0 0 0 0 5 0 0 1 3 0 0 4
1 2052 4102001 4104000 0 0 0 0 0 0 0 0 0 6 0 0 0 3 0 0 4
1 2053 4104001 4106000 4 7 0 0 0 0 0 0 2 7 0 1 0 5 0 0 4
1 2054 4106001 4108000 7 7 8 0 4 0 5 2 3 10 0 0 0 7 0 7 1
1 2055 4108001 4110000 0 0 0 0 3 0 10 0 0 10 0 0 0 5 7 11 2
1 2056 4110001 4112000 0 0 0 6 0 0 0 0 0 0 0 20 0 0 0 0 6
1 2057 4112001 4114000 0 0 0 0 0 0 0 0 0 2 0 11 0 2 0 0 4
1 2058 4114001 4116000 0 0 0 0 0 0 0 4 0 14 6 1 1 5 7 12 2
1 2059 4116001 4118000 0 7 1 0 0 0 0 2 5 9 12 0 2 6 2 5 1
1 2060 4118001 4120000 5 0 0 0 0 0 8 0 0 8 0 0 0 5 7 7 2
1 2061 4120001 4122000 7 7 6 0 3 0 0 0 7 9 0 0 1 6 2 7 1
1 2062 4122001 4124000 0 0 0 0 0 0 0 12 0 10 0 0 3 6 14 15 2
1 2063 4124001 4126000 1 0 0 0 0 0 0 0 0 9 1 0 1 6 14 14 2
1 2064 4126001 4128000 7 0 0 0 0 0 19 0 0 12 0 0 1 10 15 15 2
1 2065 4128001 4130000 0 0 0 0 2 0 11 0 0 9 0 0 0 1 7 2 2
1 2066 4130001 4132000 0 0 0 0 0 0 12 0 0 10 0 0 0 4 8 7 2
1 2067 4132001 4134000 0 0 0 0 0 0 9 0 0 9 0 0 0 7 4 0 4
1 2068 4134001 4136000 0 0 0 0 0 0 2 0 0 5 0 0 0 5 1 0 4
1 2069 4136001 4138000 6 0 0 0 5 0 5 0 0 7 0 0 0 2 5 5 4
1 2070 4138001 4140000 3 0 0 0 0 0 18 0 0 14 1 0 0 5 14 11 2
1 2071 4140001 4142000 4 0 0 0 0 0 0 4 9 14 2 0 5 9 11 7 2
1 2072 4142001 4144000 0 0 0 0 4 0 0 12 0 16 6 0 2 10 8 16 5
1 2073 4144001 4146000 11 9 8 0 0 0 0 3 9 13 9 0 2 10 10 6 1
1 2074 4146001 4148000 0 0 0 0 0 0 0 12 1 16 5 0 3 7 7 12 5
1 2075 4148001 4150000 4 5 2 0 0 0 0 5 5 12 10 0 1 2 6 10 5
1 2076 4150001 4152000 0 0 0 0 0 0 0 6 0 10 5 0 0 6 0 8 4
1 2077 4152001 4154000 4 5 2 0 4 0 0 0 4 8 0 0 0 5 0 0 4
1 2078 4154001 4156000 0 8 8 0 0 0 0 2 2 7 0 1 0 4 0 6 4
1 2079 4156001 4158000 1 4 2 0 2 0 0 2 3 13 0 0 1 6 0 17 2
1 2080 4158001 4160000 9 12 11 0 2 0 0 0 13 8 6 0 0 7 0 7 1
1 2081 4160001 4162000 0 0 0 0 0 0 0 3 3 9 10 0 2 4 0 10 4
1 2082 4162001 4164000 0 0 0 0 3 0 11 0 0 9 1 0 1 3 10 0 2
1 2083 4164001 4166000 0 0 0 0 0 0 14 0 0 10 0 0 0 7 5 0 2
1 2084 4166001 4168000 0 0 0 0 0 0 2 0 0 7 0 0 0 3 3 3 4
1 2085 4168001 4170000 0 0 0 0 0 0 11 0 0 10 0 0 0 3 0 0 4
1 2086 4170001 4172000 0 1 0 0 0 0 1 0 0 8 0 0 0 7 0 0 4
1 2087 4172001 4174000 9 9 8 0 6 0 0 6 17 17 17 0 3 7 3 10 1
1 2088 4174001 4176000 0 0 0 0 0 0 0 6 0 17 20 0 1 3 0 18 5
1 2089 4176001 4178000 8 11 0 0 0 0 0 12 13 15 20 0 0 10 12 15 5
1 2090 4178001 4180000 0 0 0 0 0 0 0 12 1 19 20 0 1 9 12 15 5
1 2091 4180001 4182000 0 0 0 0 0 0 0 7 12 12 20 0 1 8 12 14 5
1 2092 4182001 4184000 2 6 6 0 4 0 0 6 7 10 5 0 2 8 7 10 1
1 2093 4184001 4186000 7 5 4 0 8 0 0 10 9 12 16 0 1 4 10 6 5
1 2094 4186001 4188000 6 12 9 0 1 0 0 0 13 11 14 0 1 8 0 0 1
1 2095 4188001 4190000 5 2 1 0 0 0 0 0 1 11 0 0 1 7 5 4 4
1 2096 4190001 4192000 4 0 0 0 0 0 0 0 0 15 0 0 0 8 2 7 4
1 2097 4192001 4194000 0 0 0 0 0 0 0 0 0 7 1 0 0 4 0 0 4
1 2098 4194001 4196000 12 12 11 0 2 0 0 0 12 10 2 0 1 7 0 1 1
1 2099 4196001 4198000 12 1 3 0 0 0 0 0 3 10 1 0 0 5 0 6 4
1 2100 4198001 4200000 8 9 3 0 8 0 0 1 9 12 6 0 1 5 0 1 1
1 2101 4200001 4202000 0 9 4 0 3 0 0 2 11 11 13 0 0 4 0 6 1
1 2102 4202001 4204000 0 0 0 0 0 0 0 0 16 12 20 0 1 5 6 11 5
1 2103 4204001 4206000 0 0 0 0 0 0 0 16 0 13 20 0 3 7 9 19 5
1 2104 4206001 4208000 0 0 0 0 0 0 0 6 3 16 18 0 1 9 7 11 5
1 2105 4208001 4210000 8 4 1 0 0 0 2 0 10 9 0 4 0 3 3 0 4
1 2106 4210001 4212000 0 0 0 0 0 0 0 0 0 6 0 0 0 3 0 4 4
1 2107 4212001 4214000 0 0 0 0 0 0 0 0 0 6 1 0 0 5 0 1 4
1 2108 4214001 4216000 6 3 4 0 3 0 0 5 4 17 0 0 0 4 0 16 1
1 2109 4216001 4218000 12 12 12 0 9 0 0 1 11 14 1 0 1 10 0 6 1
1 2110 4218001 4220000 0 0 0 0 0 0 0 0 0 9 0 0 0 5 0 0 4
1 2111 4220001 4222000 9 8 4 0 5 0 0 0 9 11 2 0 0 6 0 0 1
1 2112 4222001 4224000 4 13 8 0 14 0 0 0 9 10 11 0 1 9 0 3 1
1 2113 4224001 4226000 0 0 0 0 0 0 0 4 0 11 6 0 0 7 0 9 4
1 2114 4226001 4228000 9 0 2 0 0 0 0 5 0 15 0 0 0 6 0 14 2
1 2115 4228001 4230000 5 0 0 0 0 0 0 0 0 7 2 0 0 3 0 0 4
1 2116 4230001 4232000 0 0 0 0 0 0 0 0 0 6 0 0 0 2 0 6 4
1 2117 4232001 4234000 0 0 0 0 0 0 0 0 0 5 0 0 0 2 0 0 4
1 2118 4234001 4236000 0 0 0 0 0 0 0 15 2 12 9 0 0 7 0 16 5
1 2119 4236001 4238000 0 1 3 0 0 0 0 3 11 13 20 0 1 6 6 7 5
1 2120 4238001 4240000 5 6 6 0 0 0 0 0 7 5 1 1 0 6 0 0 4
1 2121 4240001 4242000 3 3 4 0 3 0 0 0 5 13 16 0 0 8 0 6 1
1 2122 4242001 4244000 5 10 13 0 3 0 0 0 6 16 4 0 1 10 0 3 1
1 2123 4244001 4246000 8 7 11 0 5 0 0 0 11 16 8 0 0 7 0 6 1
1 2124 4246001 4248000 5 4 3 0 0 0 0 0 6 11 1 0 0 6 0 3 4
1 2125 4248001 4250000 7 4 4 0 0 0 0 12 5 17 11 0 3 6 10 13 5
1 2126 4250001 4252000 5 8 6 0 0 0 0 3 11 15 8 0 3 8 8 9 1
1 2127 4252001 4254000 0 0 0 0 0 0 0 0 16 11 20 0 1 3 15 5 5
1 2128 4254001 4256000 0 0 0 0 0 0 0 11 2 13 20 1 4 6 8 12 5
1 2129 4256001 4258000 0 0 0 0 0 0 0 17 0 12 12 0 4 7 18 18 5
1 2130 4258001 4260000 3 0 0 0 3 0 0 3 0 16 0 0 1 6 12 11 2
1 2131 4260001 4262000 10 0 0 0 4 0 14 0 0 10 0 0 1 8 14 12 2
1 2132 4262001 4264000 0 3 6 0 0 0 2 0 5 7 0 0 0 6 3 7 4
1 2133 4264001 4266000 6 12 11 0 8 0 0 0 12 10 1 0 1 7 0 0 1
1 2134 4266001 4268000 0 0 7 0 4 0 0 3 4 10 6 0 0 6 0 9 4
1 2135 4268001 4270000 0 10 10 0 3 0 0 0 11 15 14 0 0 8 0 6 1
1 2136 4270001 4272000 5 6 1 0 0 0 0 0 8 11 8 0 1 8 0 0 1
1 2137 4272001 4274000 0 0 0 0 3 0 11 0 0 8 0 0 0 5 0 0 4
1 2138 4274001 4276000 7 7 5 0 4 0 0 4 7 9 0 0 1 6 5 11 1
1 2139 4276001 4278000 0 0 0 0 2 0 16 0 0 6 1 0 0 7 12 12 2
1 2140 4278001 4280000 0 0 0 0 0 0 19 0 0 9 0 0 0 11 16 17 2
1 2141 4280001 4282000 0 0 0 0 0 0 8 0 0 8 0 0 0 4 5 5 4
1 2142 4282001 4284000 4 8 7 0 6 0 0 0 9 14 11 0 0 5 2 3 1
1 2143 4284001 4286000 0 0 0 0 0 0 0 6 8 16 16 0 4 8 7 20 5
1 2144 4286001 4288000 0 0 0 0 0 0 2 0 0 10 0 0 0 4 11 7 2
1 2145 4288001 4290000 0 0 0 0 0 0 3 0 0 6 1 0 0 4 2 5 4
1 2146 4290001 4292000 8 0 0 0 0 0 0 0 0 7 0 0 0 7 7 6 4
1 2147 4292001 4294000 0 0 0 0 0 0 0 0 0 4 0 0 0 2 0 0 4
1 2148 4294001 4296000 0 0 0 0 0 0 0 10 2 11 2 0 0 7 6 13 2
1 2149 4296001 4298000 7 9 7 0 5 0 3 2 10 10 9 0 1 7 4 1 1
1 2150 4298001 4300000 7 0 0 0 0 0 11 0 0 9 0 0 0 5 9 8 2
1 2151 4300001 4302000 0 0 0 0 0 0 11 0 0 6 0 0 1 3 2 3 4
1 2152 4302001 4304000 0 0 0 0 0 0 0 5 0 8 0 0 1 4 1 5 4
1 2153 4304001 4306000 8 11 9 0 3 0 0 6 15 15 15 0 0 11 8 8 1
1 2154 4306001 4308000 0 5 4 0 0 0 0 7 8 15 13 0 2 6 0 6 5
1 2155 4308001 4310000 0 0 0 0 0 0 6 0 0 7 0 0 0 4 3 0 4
1 2156 4310001 4312000 0 0 0 0 0 0 4 0 0 9 0 0 0 5 2 0 4
1 2157 4312001 4314000 0 0 0 0 0 0 2 0 0 8 0 0 1 6 0 2 4
1 2158 4314001 4316000 0 0 0 0 0 0 0 0 0 7 0 0 0 2 0 0 4
1 2159 4316001 4318000 0 0 0 0 0 0 7 0 0 8 0 0 0 5 4 4 4
1 2160 4318001 4320000 0 0 0 0 0 0 0 0 0 6 0 0 0 2 0 4 4
1 2161 4320001 4322000 0 0 0 0 0 0 0 7 6 18 14 0 6 8 5 16 5
1 2162 4322001 4324000 6 11 3 0 0 0 0 1 10 16 7 0 0 6 6 7 1
1 2163 4324001 4326000 3 2 1 0 0 0 0 9 6 19 7 0 1 8 7 9 5
1 2164 4326001 4328000 4 8 1 0 0 0 0 0 9 10 0 1 0 6 0 6 1
1 2165 4328001 4330000 2 5 5 0 0 0 0 0 5 6 0 3 0 5 0 0 4
1 2166 4330001 4332000 0 0 0 5 0 0 0 0 0 19 0 20 1 8 20 10 6
1 2167 4332001 4334000 0 0 0 6 0 0 0 0 0 19 0 20 1 12 18 18 6
1 2168 4334001 4336000 8 8 8 1 3 0 0 0 9 10 6 5 1 5 5 4 1
1 2169 4336001 4338000 0 0 0 0 0 0 0 7 3 7 6 0 1 5 4 9 4
1 2170 4338001 4340000 0 0 0 0 0 0 0 0 0 4 0 0 0 4 0 4 4
1 2171 4340001 4342000 0 0 0 0 0 0 2 0 0 4 1 0 0 6 0 0 4
1 2172 4342001 4344000 0 0 0 0 0 0 10 0 0 10 0 0 1 6 9 0 2
1 2173 4344001 4346000 0 0 0 0 4 0 0 3 0 14 3 0 3 10 13 12 2
1 2174 4346001 4348000 2 0 3 0 0 0 0 4 0 11 20 0 3 11 4 9 5
1 2175 4348001 4350000 13 16 9 0 4 0 0 0 19 16 14 0 2 9 0 3 1
1 2176 4350001 4352000 0 6 3 0 0 0 0 0 11 10 20 0 3 6 3 9 5
1 2177 4352001 4354000 6 3 2 0 5 0 0 9 10 14 11 0 2 7 15 18 5
1 2178 4354001 4356000 5 6 3 0 6 0 0 11 11 13 14 0 2 7 7 10 5
1 2179 4356001 4358000 4 5 5 0 0 0 0 10 10 11 20 0 0 6 0 8 5
1 2180 4358001 4360000 3 3 2 0 0 0 0 0 2 13 3 0 1 7 0 0 4
1 2181 4360001 4362000 4 4 4 0 0 0 0 0 10 12 14 0 1 6 0 1 1
1 2182 4362001 4364000 0 0 0 0 0 0 0 12 3 15 20 0 0 5 3 15 5
1 2183 4364001 4366000 12 10 6 0 0 0 2 0 15 15 11 0 0 6 6 6 1
1 2184 4366001 4368000 8 7 2 0 0 0 10 0 8 11 2 0 1 6 3 3 1
1 2185 4368001 4370000 2 2 3 0 0 0 0 8 5 16 20 1 1 6 0 16 5
1 2186 4370001 4372000 10 14 13 0 0 0 0 1 14 14 11 0 1 9 0 7 1
1 2187 4372001 4374000 0 0 0 0 0 0 0 0 0 11 7 0 0 5 0 0 4
1 2188 4374001 4376000 12 17 15 0 7 0 0 0 18 15 7 0 0 5 0 0 1
1 2189 4376001 4378000 5 4 2 0 0 0 0 1 19 18 20 0 2 6 0 12 5
1 2190 4378001 4380000 3 3 2 0 3 0 0 3 0 11 14 0 0 7 0 11 5
1 2191 4380001 4382000 11 9 11 0 8 0 0 3 16 14 14 0 1 8 0 7 1
1 2192 4382001 4384000 5 0 3 0 0 0 6 0 0 13 0 0 1 5 11 13 2
1 2193 4384001 4386000 15 15 9 0 0 0 0 0 14 13 8 0 0 8 0 3 1
1 2194 4386001 4388000 2 1 0 0 0 0 0 0 1 10 0 0 1 6 0 7 4
1 2195 4388001 4390000 0 0 0 0 0 0 0 0 0 13 0 0 0 5 10 0 4
1 2196 4390001 4392000 0 0 0 0 0 0 0 0 0 10 0 0 3 8 2 2 4
1 2197 4392001 4394000 6 12 8 0 0 0 0 6 12 12 15 0 0 11 1 17 1
1 2198 4394001 4396000 8 9 11 0 3 0 0 0 14 16 20 0 0 11 0 10 1
1 2199 4396001 4398000 13 10 13 0 8 0 0 0 16 16 20 0 0 8 0 12 1
1 2200 4398001 4400000 0 3 0 0 1 0 0 7 2 16 14 0 1 4 1 14 5
1 2201 4400001 4402000 0 0 0 0 0 0 0 4 12 11 20 0 5 6 14 12 5
1 2202 4402001 4404000 0 0 0 0 0 0 0 0 12 11 20 0 3 6 9 5 5
1 2203 4404001 4406000 13 11 2 0 0 0 0 0 14 14 11 0 5 9 8 0 1
1 2204 4406001 4408000 0 0 0 11 0 0 0 0 0 2 0 19 0 1 0 0 6
1 2205 4408001 4410000 0 0 0 1 0 3 0 0 0 1 0 19 0 0 0 0 6
1 2206 4410001 4412000 0 0 0 0 0 0 0 0 0 5 0 7 0 3 0 0 4
1 2207 4412001 4414000 0 0 0 0 0 0 0 0 0 7 0 0 0 2 0 0 4
1 2208 4414001 4416000 0 0 0 0 0 0 0 0 0 8 1 6 0 3 0 0 4
1 2209 4416001 4418000 11 0 0 0 4 0 4 0 0 16 0 1 0 5 13 13 2
1 2210 4418001 4420000 1 0 0 0 0 0 3 0 0 13 0 0 1 6 5 5 2
1 2211 4420001 4422000 2 0 0 0 4 0 20 0 0 15 0 0 2 5 15 13 2
1 2212 4422001 4424000 4 5 3 0 0 0 13 0 4 10 1 0 1 5 9 1 2
1 2213 4424001 4426000 4 7 3 0 0 0 0 3 6 17 12 0 4 6 7 9 5
1 2214 4426001 4428000 0 0 0 0 0 0 0 0 0 7 0 0 0 5 0 0 4
1 2215 4428001 4430000 1 0 0 0 1 0 9 0 0 7 0 0 0 5 2 2 4
1 2216 4430001 4432000 5 0 0 0 6 0 10 0 0 10 0 0 0 3 9 8 2
1 2217 4432001 4434000 4 5 3 0 0 0 0 0 3 9 1 0 0 8 0 0 4
1 2218 4434001 4436000 6 8 7 0 0 0 0 8 11 17 17 0 0 5 8 14 5
1 2219 4436001 4438000 4 0 0 0 0 0 0 8 1 11 16 0 2 5 12 16 5
1 2220 4438001 4440000 7 9 0 0 0 0 0 0 15 15 11 1 2 10 4 8 1
1 2221 4440001 4442000 0 0 0 0 0 0 0 10 3 11 7 0 0 7 0 15 5
1 2222 4442001 4444000 15 14 12 0 7 0 0 0 20 14 11 0 0 4 9 11 1
1 2223 4444001 4446000 0 0 0 0 0 0 0 6 4 14 1 0 3 4 13 14 2
1 2224 4446001 4448000 15 11 0 0 0 0 0 0 19 13 20 0 1 5 6 0 1
1 2225 4448001 4450000 4 2 0 0 0 0 0 11 12 14 20 0 6 7 13 8 5
1 2226 4450001 4452000 4 0 0 0 0 0 0 7 5 16 8 0 2 8 11 11 5
1 2227 4452001 4454000 7 7 4 0 0 0 0 0 14 14 15 0 3 4 0 2 1
1 2228 4454001 4456000 6 0 0 0 3 0 0 7 0 13 9 0 1 6 4 17 5
1 2229 4456001 4458000 0 0 0 0 0 0 6 0 0 10 1 0 0 3 9 8 2
1 2230 4458001 4460000 9 8 6 0 0 0 0 0 8 11 0 0 0 3 0 0 1
1 2231 4460001 4462000 6 5 3 0 0 0 0 3 6 11 0 0 0 6 0 4 4
1 2232 4462001 4464000 10 9 8 0 2 0 0 4 11 13 0 0 0 12 0 7 1
1 2233 4464001 4466000 10 0 8 0 1 0 0 0 1 13 0 0 1 10 14 11 2
1 2234 4466001 4468000 7 7 7 0 0 0 0 0 3 11 0 0 0 6 7 0 4
1 2235 4468001 4470000 9 6 5 0 5 0 0 9 1 14 0 0 1 8 8 13 2
1 2236 4470001 4472000 0 0 0 0 0 0 0 8 8 12 19 0 2 5 5 5 5
1 2237 4472001 4474000 8 9 0 0 0 0 0 0 11 10 8 0 0 8 0 0 1
1 2238 4474001 4476000 0 0 0 0 0 0 7 0 0 10 0 0 0 5 4 4 4
1 2239 4476001 4478000 0 0 0 0 6 0 13 0 0 12 0 0 1 8 14 14 2
1 2240 4478001 4480000 6 3 6 0 2 0 0 7 0 14 0 0 1 6 13 13 2
1 2241 4480001 4482000 4 7 4 0 0 0 0 2 11 9 0 0 1 5 3 3 1
1 2242 4482001 4484000 0 0 0 0 0 0 0 13 3 16 1 0 0 8 14 15 2
1 2243 4484001 4486000 8 9 5 0 0 0 0 0 15 13 7 0 0 9 0 0 1
1 2244 4486001 4488000 0 0 0 0 0 0 0 15 3 16 19 0 6 7 9 17 5
1 2245 4488001 4490000 0 0 0 0 0 0 0 11 0 16 15 0 5 8 0 17 5
1 2246 4490001 4492000 5 3 2 0 0 0 0 9 8 14 19 0 3 8 14 19 5
1 2247 4492001 4494000 5 6 5 0 0 0 0 0 6 9 1 3 0 6 3 4 4
1 2248 4494001 4496000 9 6 2 0 0 0 0 0 10 9 8 1 0 5 0 1 1
1 2249 4496001 4498000 0 0 0 0 0 0 0 2 6 15 19 0 2 9 3 9 5
1 2250 4498001 4500000 0 9 4 0 2 0 0 2 12 11 9 0 1 4 0 7 1
1 2251 4500001 4502000 0 0 0 0 0 0 0 15 1 15 20 0 7 13 0 17 5
1 2252 4502001 4504000 0 10 2 0 0 0 0 2 10 11 11 0 0 8 0 5 1
1 2253 4504001 4506000 0 0 0 0 0 0 12 0 0 9 0 0 1 7 10 10 2
1 2254 4506001 4508000 0 0 0 0 1 0 11 0 0 8 0 0 1 6 7 7 2
1 2255 4508001 4510000 0 0 0 0 5 0 5 3 0 14 0 0 1 7 13 13 2
1 2256 4510001 4512000 0 0 0 0 0 0 0 16 0 16 20 1 5 9 17 18 5
1 2257 4512001 4514000 12 11 8 0 7 0 0 4 14 14 10 0 0 4 5 5 1
1 2258 4514001 4516000 4 5 3 0 1 0 0 0 5 10 2 0 0 5 0 0 4
1 2259 4516001 4518000 6 2 0 0 2 0 0 6 8 13 20 0 3 7 3 3 5
1 2260 4518001 4520000 4 0 0 0 0 0 0 17 0 16 16 0 10 13 13 16 5
1 2261 4520001 4522000 0 0 0 0 0 0 0 0 0 13 1 0 1 3 5 7 4
1 2262 4522001 4524000 0 0 0 0 0 0 0 0 0 9 0 0 2 6 0 0 4
1 2263 4524001 4526000 2 6 5 0 0 0 0 0 0 11 0 4 0 4 0 3 4
1 2264 4526001 4528000 0 2 2 0 0 0 0 0 0 10 0 0 0 5 0 0 4
1 2265 4528001 4530000 11 10 11 0 9 0 0 2 10 15 0 0 0 9 0 13 1
1 2266 4530001 4532000 0 2 2 0 0 0 0 0 1 7 0 0 0 3 0 1 4
1 2267 4532001 4534000 0 0 0 0 0 0 0 0 0 3 0 0 0 2 0 0 4
1 2268 4534001 4536000 0 0 0 0 0 0 0 0 0 5 0 0 0 5 0 0 4
1 2269 4536001 4538000 0 0 0 0 0 0 0 0 0 9 0 0 0 2 0 2 4
1 2270 4538001 4540000 0 0 0 0 0 0 0 0 0 5 0 0 0 2 0 0 4
1 2271 4540001 4542000 0 0 0 0 0 0 0 0 0 8 0 0 0 5 0 0 4
1 2272 4542001 4544000 11 12 12 0 0 0 0 5 7 13 0 0 0 12 0 0 1
1 2273 4544001 4546000 7 8 3 0 0 0 0 0 10 9 6 0 0 1 5 2 1
1 2274 4546001 4548000 2 4 1 0 0 3 0 3 5 15 3 0 1 8 2 10 2
1 2275 4548001 4550000 5 7 7 0 2 0 4 0 4 10 0 0 1 5 0 0 4
1 2276 4550001 4552000 0 0 0 0 7 0 18 0 0 15 0 0 0 6 13 10 2
1 2277 4552001 4554000 0 0 0 0 0 0 14 0 0 9 1 0 2 4 0 0 4
1 2278 4554001 4556000 0 0 0 0 0 0 4 0 0 4 0 0 0 2 0 0 4
1 2279 4556001 4558000 0 0 0 0 2 0 17 0 0 5 1 0 0 6 7 5 2
1 2280 4558001 4560000 0 0 0 0 5 0 8 0 0 7 0 0 1 4 4 4 4
1 2281 4560001 4562000 0 0 0 0 0 0 3 0 0 6 0 0 0 3 6 3 4
1 2282 4562001 4564000 0 0 0 0 0 0 0 0 0 11 1 0 1 10 4 5 4
1 2283 4564001 4566000 0 0 0 0 0 0 0 13 1 8 20 0 4 6 6 16 5
1 2284 4566001 4568000 0 7 1 0 0 0 0 0 17 12 16 0 0 6 12 12 5
1 2285 4568001 4570000 6 0 0 0 0 0 0 8 0 13 0 0 4 5 4 1 4
1 2286 4570001 4572000 0 0 0 0 2 0 0 6 0 10 1 0 0 6 9 9 2
1 2287 4572001 4574000 0 0 0 0 0 0 0 9 0 14 15 0 0 4 0 11 5
1 2288 4574001 4576000 1 1 1 0 0 0 0 5 14 14 20 0 2 8 9 10 5
1 2289 4576001 4578000 4 15 14 0 10 0 0 0 11 17 6 0 0 7 0 3 1
1 2290 4578001 4580000 0 0 0 0 0 0 0 0 0 6 1 0 0 2 0 0 4
1 2291 4580001 4582000 0 0 0 0 0 0 0 0 0 8 0 0 0 8 0 0 4
1 2292 4582001 4584000 0 0 0 0 0 0 0 0 0 7 1 3 0 1 0 0 4
1 2293 4584001 4586000 0 0 0 0 0 0 0 0 0 4 0 0 0 5 0 2 4
1 2294 4586001 4588000 0 0 0 0 0 0 0 0 0 8 0 0 0 4 1 1 4
1 2295 4588001 4590000 9 0 2 0 0 0 5 0 4 10 6 0 0 8 6 9 2
1 2296 4590001 4592000 2 6 4 0 0 0 0 0 5 6 2 0 0 6 0 0 4
1 2297 4592001 4594000 4 11 9 0 7 0 0 0 9 7 4 0 1 9 0 4 1
1 2298 4594001 4596000 0 2 4 0 0 0 0 0 0 9 0 0 0 5 0 0 4
1 2299 4596001 4598000 0 0 0 0 0 0 4 0 0 6 0 4 0 2 0 0 4
1 2300 4598001 4600000 0 0 0 0 0 0 18 0 0 8 0 0 1 8 5 3 2
1 2301 4600001 4602000 8 0 0 0 0 0 2 0 4 12 0 0 0 1 5 0 4
1 2302 4602001 4604000 1 0 0 0 0 0 0 2 3 13 4 0 7 11 11 0 2
1 2303 4604001 4606000 0 0 0 0 0 0 10 0 0 13 0 0 0 4 8 7 2
1 2304 4606001 4608000 0 0 0 0 0 0 9 0 0 11 0 0 0 5 7 7 2
1 2305 4608001 4610000 9 15 7 0 0 0 0 10 8 10 12 0 0 9 0 15 1
1 2306 4610001 4612000 3 7 5 0 0 0 0 0 5 10 2 0 0 7 0 0 4
1 2307 4612001 4614000 0 0 5 0 0 0 0 7 4 10 5 0 1 9 0 16 5
1 2308 4614001 4616000 11 9 5 0 4 0 0 0 11 12 9 0 0 7 0 1 1
1 2309 4616001 4618000 0 4 3 0 0 0 0 4 12 14 14 1 1 4 0 12 5
1 2310 4618001 4620000 0 0 0 0 0 0 0 0 0 4 0 0 0 6 0 2 4
1 2311 4620001 4622000 0 0 0 0 0 0 0 0 0 16 0 12 0 6 12 12 6
1 2312 4622001 4624000 0 0 0 0 0 0 0 0 0 10 0 0 0 6 9 4 2
1 2313 4624001 4626000 0 0 0 0 3 0 0 0 0 12 0 0 3 6 11 1 2
1 2314 4626001 4628000 0 0 0 0 0 0 0 0 0 11 0 0 0 3 3 0 4
1 2315 4628001 4630000 0 0 0 0 4 0 0 0 0 13 1 0 1 5 17 0 2
1 2316 4630001 4632000 0 0 0 0 0 0 0 0 0 10 1 0 5 7 8 0 4
1 2317 4632001 4634000 0 0 0 0 4 0 0 0 0 15 0 0 3 5 10 9 2
1 2318 4634001 4636000 1 0 0 0 4 0 0 0 0 15 0 0 1 9 14 0 2
1 2319 4636001 4638000 6 0 0 0 0 0 0 0 0 14 1 0 4 7 14 3 2
1 2320 4638001 4640000 0 0 0 0 0 0 0 4 0 15 15 0 0 8 3 13 5
1 2321 4640001 4642000 6 6 4 0 4 0 0 0 15 11 20 0 6 14 0 10 1
1 2322 4642001 4644000 0 3 2 0 2 0 0 0 9 16 13 0 1 12 0 10 5
1 2323 4644001 4646000 0 3 0 0 0 0 0 5 2 16 3 0 1 8 0 5 4
1 2324 4646001 4648000 5 6 4 0 0 0 4 0 5 6 5 0 0 7 0 0 4
1 2325 4648001 4650000 0 0 0 0 0 0 4 0 0 8 1 0 0 4 0 0 4
1 2326 4650001 4652000 0 0 0 0 0 0 8 0 0 10 0 0 1 3 7 0 4
1 2327 4652001 4654000 0 0 0 0 0 0 0 0 0 9 0 0 0 4 0 2 4
1 2328 4654001 4656000 0 0 0 0 0 0 0 0 0 8 0 0 0 2 0 0 4
1 2329 4656001 4658000 0 0 0 0 0 0 0 0 0 5 0 0 0 3 0 0 4
1 2330 4658001 4660000 0 0 0 0 0 0 8 0 0 10 0 3 0 6 3 3 4
1 2331 4660001 4662000 0 0 0 0 0 0 0 0 0 5 0 0 0 2 2 2 4
1 2332 4662001 4664000 0 0 0 0 0 0 1 0 0 6 0 0 1 6 4 4 4
1 2333 4664001 4666000 0 0 0 0 0 0 16 0 0 7 0 0 1 7 12 8 2
1 2334 4666001 4668000 0 0 0 0 0 0 0 0 0 7 0 0 0 3 1 1 4
1 2335 4668001 4670000 0 0 0 0 0 0 5 2 0 11 0 0 3 5 6 4 2
1 2336 4670001 4672000 0 0 0 0 0 0 0 16 1 15 7 0 2 5 18 7 5
1 2337 4672001 4674000 11 9 3 0 7 0 0 0 11 12 0 0 0 8 2 0 1
1 2338 4674001 4676000 0 0 0 0 0 0 0 0 0 9 0 0 0 4 2 2 4
1 2339 4676001 4678000 0 0 0 0 0 0 0 4 0 10 0 0 1 5 3 8 4
1 2340 4678001 4680000 10 10 7 0 0 0 0 9 13 16 12 0 1 5 12 12 1
1 2341 4680001 4682000 0 0 0 0 0 0 0 0 0 12 0 0 1 4 6 8 2
1 2342 4682001 4684000 0 0 0 2 0 0 0 0 0 2 0 16 0 1 0 0 6
1 2343 4684001 4686000 0 0 0 3 0 0 0 0 0 0 0 20 0 0 0 0 6
1 2344 4686001 4688000 0 0 0 0 0 0 3 0 0 9 0 1 0 6 5 6 4
1 2345 4688001 4690000 0 0 0 0 8 0 14 0 0 11 0 0 0 6 7 6 2
1 2346 4690001 4692000 0 0 0 0 0 0 13 0 0 8 0 0 0 3 4 1 4
1 2347 4692001 4694000 5 9 5 0 8 0 6 0 8 12 0 0 1 5 2 7 1
1 2348 4694001 4696000 3 1 15 0 5 0 0 8 7 15 6 0 0 10 0 10 1
1 2349 4696001 4698000 0 0 0 0 0 0 4 0 0 9 0 0 0 7 0 0 4
1 2350 4698001 4700000 0 0 0 0 0 0 0 0 0 4 2 0 0 3 0 0 4
1 2351 4700001 4702000 0 0 0 0 0 0 0 0 0 5 0 0 0 3 0 0 4
1 2352 4702001 4704000 0 0 0 0 2 0 18 0 0 15 0 0 1 7 11 6 2
1 2353 4704001 4706000 7 0 0 0 5 0 8 0 0 8 0 0 0 5 7 0 2
1 2354 4706001 4708000 0 0 0 0 0 0 0 0 0 5 0 0 0 1 0 0 4
1 2355 4708001 4710000 1 2 1 0 0 0 0 0 0 6 0 0 0 3 0 0 4
1 2356 4710001 4712000 8 5 5 0 0 0 0 9 13 10 8 0 5 5 8 12 1
1 2357 4712001 4714000 5 4 4 0 0 0 0 1 2 10 0 1 0 7 0 4 4
1 2358 4714001 4716000 10 5 7 0 3 0 0 7 7 16 1 0 0 12 5 18 1
1 2359 4716001 4718000 8 3 0 0 0 0 0 9 7 16 1 0 2 9 14 13 2
1 2360 4718001 4720000 0 2 0 0 0 0 0 0 0 6 0 0 0 2 0 3 4
1 2361 4720001 4722000 3 4 2 0 0 0 2 0 4 12 2 0 0 4 4 4 4
1 2362 4722001 4724000 5 4 1 0 0 0 0 5 12 16 6 0 0 7 6 11 1
1 2363 4724001 4726000 3 5 2 0 4 0 0 1 10 15 10 0 0 4 0 12 1
1 2364 4726001 4728000 11 3 0 0 0 0 0 0 2 10 5 0 1 5 5 5 4
1 2365 4728001 4730000 0 0 0 0 0 0 0 13 0 16 1 0 13 15 18 14 2
1 2366 4730001 4732000 0 0 0 0 0 0 0 2 0 16 0 0 4 6 15 13 2
1 2367 4732001 4734000 7 5 0 0 0 0 0 5 4 17 8 0 1 6 8 4 1
1 2368 4734001 4736000 6 10 7 0 4 0 0 1 15 12 0 0 0 6 7 9 1
1 2369 4736001 4738000 3 2 1 0 1 0 0 2 4 11 3 0 0 5 4 8 4
1 2370 4738001 4740000 0 0 0 0 0 0 0 0 0 8 0 10 0 7 7 6 6
1 2371 4740001 4742000 7 0 0 0 0 0 0 0 0 10 0 0 1 9 8 8 2
1 2372 4742001 4744000 0 0 0 0 0 0 4 2 0 9 0 0 1 9 11 15 2
1 2373 4744001 4746000 0 0 0 0 0 0 0 12 8 17 17 0 5 7 7 15 5
1 2374 4746001 4748000 5 7 6 0 4 0 0 0 10 12 7 0 0 9 0 6 1
1 2375 4748001 4750000 6 16 12 0 7 0 0 0 16 11 7 0 0 6 0 6 1
1 2376 4750001 4752000 5 0 0 0 0 0 0 8 4 12 10 0 4 8 0 11 5
1 2377 4752001 4754000 0 0 0 0 0 0 0 5 0 10 6 0 2 5 11 12 2
1 2378 4754001 4756000 12 15 10 0 2 0 0 1 19 12 12 0 0 6 8 8 1
1 2379 4756001 4758000 8 5 2 0 0 0 0 0 8 15 1 0 0 7 0 0 1
1 2380 4758001 4760000 12 0 0 0 0 0 0 0 0 13 0 0 3 8 6 8 2
1 2381 4760001 4762000 6 11 6 0 0 0 0 3 6 9 0 0 0 6 0 5 1
1 2382 4762001 4764000 0 2 0 0 0 0 0 7 0 15 2 0 0 6 0 17 2
1 2383 4764001 4766000 6 2 2 0 0 0 0 16 11 18 18 0 3 5 13 18 5
1 2384 4766001 4768000 1 9 4 0 0 0 0 0 7 6 0 0 0 5 0 0 4
1 2385 4768001 4770000 0 0 0 0 0 0 0 0 0 6 0 0 0 2 0 0 4
1 2386 4770001 4772000 0 0 0 0 0 0 0 0 0 9 0 5 0 2 0 0 4
1 2387 4772001 4774000 5 4 0 0 0 0 0 0 0 11 0 0 0 4 3 0 4
1 2388 4774001 4776000 0 1 0 0 0 0 0 0 0 8 0 0 0 6 0 4 4
1 2389 4776001 4778000 10 9 6 0 3 0 0 4 7 12 10 0 4 5 4 4 1
1 2390 4778001 4780000 0 0 0 0 0 0 0 10 0 14 7 1 5 7 6 12 5
1 2391 4780001 4782000 0 0 0 0 0 0 0 0 0 10 1 0 1 3 7 0 4
1 2392 4782001 4784000 3 0 0 0 0 0 0 0 0 7 0 0 0 3 0 0 4
1 2393 4784001 4786000 0 0 0 0 0 0 0 0 0 3 0 0 1 3 0 0 4
1 2394 4786001 4788000 0 0 0 0 0 0 0 0 0 2 0 2 0 1 0 0 4
1 2395 4788001 4790000 4 6 2 0 0 0 0 0 15 10 11 0 2 4 6 5 1
1 2396 4790001 4792000 0 0 0 0 0 0 0 9 16 18 20 0 2 11 17 17 5
1 2397 4792001 4794000 0 0 0 0 0 0 0 20 0 15 20 0 1 8 20 20 5
1 2398 4794001 4796000 7 6 5 0 6 0 0 5 8 11 8 0 0 8 9 10 1
1 2399 4796001 4798000 4 7 6 0 4 0 0 0 7 7 2 0 0 8 0 6 1
1 2400 4798001 4800000 6 3 3 0 2 0 0 9 8 12 20 0 2 6 0 11 5
1 2401 4800001 4802000 6 8 7 0 0 0 0 3 12 15 17 0 0 6 0 14 1
1 2402 4802001 4804000 10 11 6 0 2 0 0 0 13 10 10 0 1 9 2 2 1
1 2403 4804001 4806000 2 0 0 0 0 0 0 11 3 14 20 0 1 6 11 18 5
1 2404 4806001 4808000 8 11 7 0 0 0 0 1 14 15 10 0 4 5 1 9 1
1 2405 4808001 4810000 0 0 0 0 0 0 6 0 0 7 1 0 0 4 0 3 4
1 2406 4810001 4812000 11 0 0 0 0 0 8 0 0 10 0 0 1 8 9 7 2
1 2407 4812001 4814000 7 0 0 0 0 0 0 11 2 17 1 0 4 9 15 10 2
1 2408 4814001 4816000 0 0 0 0 2 0 0 1 0 11 0 0 1 5 8 7 2
1 2409 4816001 4818000 9 7 1 0 1 0 0 0 10 14 14 0 0 6 1 1 1
1 2410 4818001 4820000 5 3 1 0 0 0 0 4 8 14 2 0 1 7 12 13 2
1 2411 4820001 4822000 6 6 2 0 0 0 0 0 3 8 2 0 0 5 1 1 4
1 2412 4822001 4824000 0 0 0 0 3 0 0 0 0 14 0 0 0 5 13 11 2
1 2413 4824001 4826000 0 0 0 0 0 0 0 9 0 14 5 0 1 6 12 13 2
1 2414 4826001 4828000 9 6 3 0 0 0 0 2 10 16 8 0 1 6 9 1 1
1 2415 4828001 4830000 8 0 0 0 0 0 11 0 0 16 0 0 0 6 14 9 2
1 2416 4830001 4832000 0 0 0 0 0 0 18 0 0 13 1 12 0 6 17 4 2
1 2417 4832001 4834000 0 0 0 0 0 0 15 0 0 10 0 0 0 2 8 5 2
1 2418 4834001 4836000 0 0 0 0 0 0 16 0 0 7 1 0 0 3 11 8 2
1 2419 4836001 4838000 7 4 3 0 0 0 0 7 0 13 0 0 0 4 9 10 2
1 2420 4838001 4840000 12 11 10 0 0 0 0 0 17 15 11 0 0 7 0 8 1
1 2421 4840001 4842000 3 4 5 0 0 0 0 0 3 9 0 0 0 5 3 9 4
1 2422 4842001 4844000 1 0 0 0 0 0 0 0 0 6 0 0 1 5 4 9 4
1 2423 4844001 4846000 4 4 0 0 0 0 0 6 0 17 0 0 1 9 12 11 2
1 2424 4846001 4848000 6 5 2 0 3 0 0 0 7 10 3 0 2 4 0 2 1
1 2425 4848001 4850000 0 0 0 0 0 0 0 10 1 10 0 0 1 5 8 12 2
1 2426 4850001 4852000 3 0 0 0 3 0 0 0 0 15 0 0 0 7 14 13 2
1 2427 4852001 4854000 0 0 0 0 4 0 0 0 0 13 0 0 5 8 12 12 2
1 2428 4854001 4856000 16 15 13 0 7 0 0 8 12 15 0 0 2 7 1 3 1
1 2429 4856001 4858000 1 0 2 0 0 0 0 5 2 12 4 0 2 8 0 8 4
1 2430 4858001 4860000 0 0 0 0 0 0 7 0 0 6 0 0 0 4 5 5 4
1 2431 4860001 4862000 9 7 6 0 3 0 0 0 8 8 6 3 0 8 3 3 1
1 2432 4862001 4864000 4 0 0 0 0 0 0 5 3 15 11 0 2 5 0 8 5
1 2433 4864001 4866000 0 0 0 0 9 0 10 0 0 12 0 0 1 7 9 9 2
1 2434 4866001 4868000 0 0 0 0 0 0 7 0 0 6 0 0 0 5 3 0 4
1 2435 4868001 4870000 0 0 0 0 8 0 7 0 0 10 0 0 0 5 10 9 2
1 2436 4870001 4872000 0 0 0 0 0 0 0 0 0 10 0 0 0 4 0 0 4
1 2437 4872001 4874000 7 0 0 0 0 0 0 0 0 5 0 0 1 4 3 0 4
1 2438 4874001 4876000 0 0 0 0 0 0 0 6 2 15 10 0 3 6 6 12 5
1 2439 4876001 4878000 10 13 11 0 0 0 0 1 15 14 10 0 0 6 0 2 1
1 2440 4878001 4880000 8 10 10 0 0 0 0 6 7 16 4 0 1 12 0 5 1
1 2441 4880001 4882000 2 7 15 0 0 0 0 2 9 20 14 0 5 14 0 6 1
1 2442 4882001 4884000 0 0 0 0 0 0 0 4 0 11 12 0 1 7 0 11 5
1 2443 4884001 4886000 11 13 8 0 0 0 0 0 17 13 7 0 0 7 0 0 1
1 2444 4886001 4888000 4 0 0 0 0 0 0 2 0 13 0 1 2 8 10 10 2
1 2445 4888001 4890000 6 8 10 0 5 0 0 0 12 10 12 0 0 7 0 10 1
1 2446 4890001 4892000 10 9 7 0 4 0 0 6 14 13 11 0 0 9 0 11 1
1 2447 4892001 4894000 0 3 0 0 0 0 0 0 1 3 0 0 0 1 0 0 4
1 2448 4894001 4896000 0 0 0 0 0 0 0 0 0 6 0 0 0 6 0 0 4
1 2449 4896001 4898000 0 6 1 0 0 0 0 0 5 8 7 0 0 2 0 0 4
1 2450 4898001 4900000 7 10 18 0 10 0 4 0 14 15 5 0 0 6 0 9 1
1 2451 4900001 4902000 0 0 0 0 0 0 4 0 1 4 0 0 0 4 0 3 4
1 2452 4902001 4904000 0 0 0 0 0 0 5 0 0 8 0 0 0 5 0 3 4
1 2453 4904001 4906000 0 0 0 0 0 0 0 0 0 10 1 0 0 5 0 0 4
1 2454 4906001 4908000 0 0 0 0 0 0 0 0 0 5 0 0 0 5 0 0 4
1 2455 4908001 4910000 11 1 0 0 0 0 0 0 0 17 0 0 4 9 0 3 4
1 2456 4910001 4912000 0 0 0 0 0 0 0 7 0 14 1 0 3 7 6 15 2
1 2457 4912001 4914000 0 7 7 0 0 0 0 2 11 11 7 0 1 5 0 6 1
1 2458 4914001 4916000 4 4 1 0 0 0 0 0 0 8 1 0 0 3 0 0 4
1 2459 4916001 4918000 6 3 1 0 0 0 0 4 4 17 16 0 1 6 0 15 5
1 2460 4918001 4920000 0 0 0 0 0 0 0 18 6 16 12 0 1 3 11 18 5
1 2461 4920001 4922000 3 8 4 0 0 0 0 4 14 14 12 0 3 8 8 8 1
1 2462 4922001 4924000 0 0 0 0 0 0 0 0 0 10 0 0 1 5 0 0 4
1 2463 4924001 4926000 7 0 0 0 0 0 0 0 0 17 1 0 3 4 9 0 2
1 2464 4926001 4928000 0 0 1 0 0 0 0 10 3 15 15 1 6 9 4 14 5
1 2465 4928001 4930000 5 7 7 0 0 0 0 4 9 16 14 0 0 7 0 2 1
1 2466 4930001 4932000 6 6 5 0 0 0 0 0 10 9 4 0 0 7 3 3 1
1 2467 4932001 4934000 0 0 0 0 0 0 0 0 0 16 0 0 3 8 14 15 2
1 2468 4934001 4936000 17 10 15 0 7 0 0 8 7 11 0 0 0 9 0 16 1
1 2469 4936001 4938000 1 0 0 0 0 0 0 0 0 8 0 0 0 3 0 8 4
1 2470 4938001 4940000 6 3 3 0 0 0 4 3 4 11 0 0 3 10 8 8 2
1 2471 4940001 4942000 0 0 0 0 0 0 0 0 0 7 0 0 0 5 0 0 4
1 2472 4942001 4944000 0 0 0 0 0 0 0 0 0 6 1 0 0 4 0 0 4
1 2473 4944001 4946000 0 0 0 0 0 0 0 0 0 3 1 0 0 3 0 0 4
1 2474 4946001 4948000 4 7 5 0 0 0 0 0 9 11 8 0 0 7 0 1 1
1 2475 4948001 4950000 0 0 0 0 0 0 0 7 0 10 0 0 1 6 1 8 4
1 2476 4950001 4952000 2 1 0 0 0 0 0 11 11 19 12 0 4 6 16 15 5
1 2477 4952001 4954000 8 11 6 0 0 0 0 0 8 14 2 0 0 4 0 0 1
1 2478 4954001 4956000 11 7 0 0 0 0 0 8 12 18 6 0 4 7 17 10 5
1 2479 4956001 4958000 0 0 0 0 0 0 0 15 0 10 0 0 1 7 13 12 2
1 2480 4958001 4960000 9 8 8 0 3 0 0 2 8 15 0 0 2 11 0 14 1
1 2481 4960001 4962000 0 0 0 0 0 0 0 0 0 13 0 0 1 6 14 12 2
1 2482 4962001 4964000 0 4 1 0 0 0 0 7 11 14 19 0 5 12 3 11 5
1 2483 4964001 4966000 0 5 3 0 0 0 0 0 5 10 5 0 0 8 0 2 4
1 2484 4966001 4968000 0 0 0 0 0 0 0 0 0 8 0 8 0 7 4 9 4
1 2485 4968001 4970000 7 4 8 0 0 0 0 0 0 13 0 0 0 6 5 4 4
1 2486 4970001 4972000 0 0 1 0 0 0 0 5 0 8 0 0 2 6 1 4 4
1 2487 4972001 4974000 5 5 0 0 4 0 0 2 11 15 11 0 0 8 4 4 1
1 2488 4974001 4976000 0 0 0 0 2 0 13 0 0 9 0 0 1 5 12 12 2
1 2489 4976001 4978000 0 0 0 0 0 0 2 0 0 8 0 0 0 6 0 0 4
1 2490 4978001 4980000 0 0 0 0 3 0 16 0 0 7 1 0 0 7 10 9 2
1 2491 4980001 4982000 7 8 6 0 4 0 4 0 14 12 11 0 0 6 7 11 1
1 2492 4982001 4984000 0 5 0 0 0 0 0 7 7 10 14 0 2 6 0 12 5
1 2493 4984001 4986000 3 5 0 0 0 0 0 2 17 12 20 0 3 6 14 15 5
1 2494 4986001 4988000 0 0 0 0 0 0 0 10 0 12 12 0 4 4 0 15 5
1 2495 4988001 4990000 0 0 0 0 0 0 1 0 0 7 0 0 0 2 0 0 4
1 2496 4990001 4992000 10 1 8 0 0 0 18 3 0 12 0 0 3 10 13 11 2
1 2497 4992001 4994000 0 0 4 0 0 0 8 0 0 11 0 5 0 4 8 5 2
1 2498 4994001 4996000 0 0 0 0 0 0 0 0 0 10 0 0 0 3 0 0 4
1 2499 4996001 4998000 0 0 0 0 0 0 6 0 0 10 0 0 0 8 5 6 2
1 2500 4998001 5e+06 0 0 0 0 0 0 0 0 5 11 5 1 0 7 8 11 2
1 2501 5000001 5002000 1 8 6 0 6 0 0 0 7 7 2 0 0 5 0 0 4
1 2502 5002001 5004000 5 6 0 0 0 0 0 0 0 9 0 0 0 6 0 2 4
1 2503 5004001 5006000 0 0 0 0 0 0 0 0 0 7 0 0 0 2 0 0 4
1 2504 5006001 5008000 0 0 0 0 0 0 0 0 0 11 0 0 0 6 0 0 4
1 2505 5008001 5010000 0 0 0 0 0 0 0 8 0 14 19 0 3 4 8 14 5
1 2506 5010001 5012000 0 0 0 0 0 0 0 13 4 16 20 0 4 6 18 18 5
1 2507 5012001 5014000 0 2 0 0 0 0 0 0 17 12 20 2 2 6 13 11 5
1 2508 5014001 5016000 5 7 3 0 0 0 0 0 10 13 7 0 2 9 7 8 1
1 2509 5016001 5018000 5 7 6 0 0 0 0 0 7 7 1 0 1 4 0 3 1
1 2510 5018001 5020000 0 0 0 0 0 0 0 0 0 5 0 0 0 2 0 0 4
1 2511 5020001 5022000 0 0 0 0 0 0 3 0 0 8 0 0 0 3 6 4 4
1 2512 5022001 5024000 5 3 0 0 0 0 0 0 3 8 0 0 0 4 6 0 4
1 2513 5024001 5026000 16 0 0 0 0 0 0 14 8 15 11 0 6 9 20 9 5
1 2514 5026001 5028000 2 5 4 0 0 0 0 7 4 11 4 0 5 3 1 0 4
1 2515 5028001 5030000 14 4 1 0 0 0 0 12 20 15 20 0 7 8 20 20 5
1 2516 5030001 5032000 0 0 0 0 1 0 0 8 2 11 16 0 2 5 5 13 5
1 2517 5032001 5034000 0 0 0 0 1 0 0 11 0 14 9 1 2 6 11 11 5
1 2518 5034001 5036000 3 2 0 0 1 0 0 3 12 12 14 3 4 6 11 3 5
1 2519 5036001 5038000 4 11 7 0 3 0 0 0 10 12 5 0 0 6 0 0 1
1 2520 5038001 5040000 0 4 2 0 0 0 0 16 12 16 20 0 2 8 0 18 5
1 2521 5040001 5042000 7 5 1 0 0 0 0 2 6 12 2 0 0 5 0 6 1
1 2522 5042001 5044000 9 11 12 0 0 0 0 4 13 9 9 0 0 5 0 9 1
1 2523 5044001 5046000 0 0 0 0 0 0 0 0 0 8 1 2 0 4 0 3 4
1 2524 5046001 5048000 5 2 1 0 3 0 0 0 0 10 0 0 1 5 7 7 2
1 2525 5048001 5050000 6 6 6 0 5 0 0 0 4 13 0 0 0 6 0 9 1
1 2526 5050001 5052000 4 0 0 0 0 0 0 0 0 13 0 0 1 13 0 1 4
1 2527 5052001 5054000 0 0 0 0 0 0 0 10 1 14 10 0 2 8 6 18 5
1 2528 5054001 5056000 6 11 7 0 0 0 0 0 13 13 11 2 0 7 2 2 1
1 2529 5056001 5058000 0 0 0 0 0 0 0 0 0 6 0 4 0 9 0 4 4
1 2530 5058001 5060000 0 2 2 0 0 0 0 0 0 4 0 0 0 3 2 0 4
1 2531 5060001 5062000 0 0 0 0 0 0 0 0 0 8 0 0 0 5 0 5 4
1 2532 5062001 5064000 2 0 8 0 6 0 0 6 9 14 11 0 6 6 0 18 5
1 2533 5064001 5066000 9 12 11 0 0 0 0 0 12 14 9 0 1 8 0 5 1
1 2534 5066001 5068000 4 5 11 0 0 0 0 0 5 12 8 0 0 6 0 9 1
1 2535 5068001 5070000 3 6 3 0 0 0 0 0 6 7 2 0 0 3 0 3 4
1 2536 5070001 5072000 0 0 0 0 0 0 0 0 0 8 0 0 0 3 0 6 4
1 2537 5072001 5074000 0 0 0 0 0 0 3 0 0 9 0 0 0 3 3 4 4
1 2538 5074001 5076000 1 0 0 0 5 0 6 5 0 11 3 0 0 2 6 12 2
1 2539 5076001 5078000 13 16 13 0 12 0 0 2 17 13 18 0 0 6 0 5 1
1 2540 5078001 5080000 0 0 0 0 0 0 0 0 0 8 0 0 0 3 2 1 4
1 2541 5080001 5082000 9 0 0 0 1 0 0 5 0 17 0 0 2 5 13 16 2
1 2542 5082001 5084000 8 0 0 0 2 0 2 2 0 8 0 0 0 5 7 8 2
1 2543 5084001 5086000 0 0 0 0 0 0 7 0 0 4 0 0 1 6 8 7 2
1 2544 5086001 5088000 0 0 0 0 0 0 0 7 0 11 0 0 2 4 10 9 2
1 2545 5088001 5090000 5 5 2 0 0 0 0 0 5 12 1 0 0 8 0 0 4
1 2546 5090001 5092000 6 0 5 0 0 0 0 0 0 9 0 0 0 2 0 7 4
1 2547 5092001 5094000 0 0 0 0 4 0 10 0 0 13 1 0 0 7 17 17 2
1 2548 5094001 5096000 0 0 0 0 0 0 0 10 0 14 1 0 3 9 17 17 2
1 2549 5096001 5098000 10 4 0 0 0 0 0 4 8 14 0 0 0 6 12 5 2
1 2550 5098001 5100000 0 1 0 9 0 0 0 0 0 5 0 16 2 3 7 5 6
1 2551 5100001 5102000 0 0 0 12 0 2 0 0 0 1 0 20 0 2 0 0 3
1 2552 5102001 5104000 5 1 1 0 0 0 0 0 4 12 12 0 0 4 0 16 5
1 2553 5104001 5106000 8 8 7 0 3 0 0 0 8 15 10 0 1 8 0 13 1
1 2554 5106001 5108000 5 7 7 0 0 0 0 0 8 13 20 0 0 9 0 8 1
1 2555 5108001 5110000 0 0 0 0 0 0 0 13 6 15 20 0 2 4 0 19 5
1 2556 5110001 5112000 9 9 8 0 7 0 0 0 18 13 18 0 1 7 0 4 1
1 2557 5112001 5114000 0 0 0 0 0 0 0 14 4 9 16 0 2 6 12 18 5
1 2558 5114001 5116000 6 10 7 0 0 0 0 0 16 14 11 0 0 7 0 6 1
1 2559 5116001 5118000 0 0 0 0 0 0 0 10 0 10 6 0 0 10 7 10 2
1 2560 5118001 5120000 0 0 0 0 0 0 0 8 13 12 20 0 2 8 18 18 5
1 2561 5120001 5122000 0 0 0 0 0 0 0 0 19 15 20 0 3 11 20 20 5
1 2562 5122001 5124000 12 8 2 0 3 0 0 0 16 12 14 0 2 10 13 0 1
1 2563 5124001 5126000 6 0 0 0 0 0 5 0 0 10 0 0 1 6 0 2 4
1 2564 5126001 5128000 0 0 0 0 0 0 1 0 0 7 0 0 0 6 0 3 4
1 2565 5128001 5130000 0 0 0 0 0 0 7 0 0 8 0 0 0 2 3 3 4
1 2566 5130001 5132000 0 0 0 0 0 0 0 0 0 6 0 0 0 4 0 0 4
1 2567 5132001 5134000 0 0 0 0 0 0 9 0 0 10 0 0 0 5 6 6 2
1 2568 5134001 5136000 0 0 0 0 0 0 4 0 0 2 0 0 0 3 6 6 4
1 2569 5136001 5138000 7 0 0 0 0 0 6 0 0 10 0 0 0 6 6 10 2
1 2570 5138001 5140000 10 7 8 0 0 0 0 2 10 12 0 0 0 8 0 7 1
1 2571 5140001 5142000 0 0 0 0 2 0 0 9 0 15 19 0 10 12 12 14 5
1 2572 5142001 5144000 8 7 4 0 0 0 0 0 17 14 12 0 1 5 8 8 1
1 2573 5144001 5146000 0 0 0 0 0 0 0 0 0 8 0 0 1 5 0 9 4
1 2574 5146001 5148000 0 0 0 0 0 0 0 0 0 8 0 0 0 7 0 4 4
1 2575 5148001 5150000 4 8 7 0 4 0 0 0 8 13 0 0 0 4 0 0 1
1 2576 5150001 5152000 11 11 12 0 10 0 0 0 10 15 0 0 0 10 0 7 1
1 2577 5152001 5154000 2 0 0 0 4 0 10 0 0 7 0 0 0 7 8 7 2
1 2578 5154001 5156000 0 0 0 0 11 0 19 0 0 12 0 0 0 7 11 8 2
1 2579 5156001 5158000 0 0 0 0 4 0 15 0 0 11 0 0 1 4 6 5 2
1 2580 5158001 5160000 0 0 0 0 0 0 19 0 0 8 0 0 0 5 11 9 2
1 2581 5160001 5162000 0 0 0 0 0 0 3 1 0 10 1 0 0 4 3 7 4
1 2582 5162001 5164000 0 0 0 0 0 0 0 16 0 14 8 0 8 10 19 18 5
1 2583 5164001 5166000 8 9 5 0 4 0 0 0 11 17 0 0 1 11 8 11 1
1 2584 5166001 5168000 12 12 7 0 3 0 0 0 14 16 2 0 0 8 0 9 1
1 2585 5168001 5170000 16 13 16 0 14 0 0 4 14 13 0 0 1 12 0 14 1
1 2586 5170001 5172000 3 2 6 0 4 0 1 0 0 9 0 2 0 5 0 6 4
1 2587 5172001 5174000 0 0 0 0 0 0 0 7 0 14 2 1 0 4 6 10 2
1 2588 5174001 5176000 4 4 4 0 1 0 0 7 8 10 18 0 3 8 11 10 5
1 2589 5176001 5178000 3 9 5 0 2 0 0 0 8 12 1 0 0 5 0 0 1
1 2590 5178001 5180000 3 4 3 0 0 0 0 6 9 17 20 0 0 8 7 13 5
1 2591 5180001 5182000 0 0 0 0 0 0 0 6 0 12 4 0 2 8 13 15 2
1 2592 5182001 5184000 0 0 0 0 0 0 0 3 0 16 1 0 3 10 12 13 2
1 2593 5184001 5186000 1 0 1 0 0 0 0 12 9 17 17 0 2 9 16 18 5
1 2594 5186001 5188000 12 12 8 0 3 0 0 0 11 14 4 0 0 8 4 3 1
1 2595 5188001 5190000 7 3 0 0 0 0 0 0 6 16 0 0 2 7 11 13 2
1 2596 5190001 5192000 0 0 0 0 0 0 0 0 0 4 0 0 1 6 0 3 4
1 2597 5192001 5194000 5 6 6 0 5 0 0 4 5 11 0 0 0 9 0 0 1
1 2598 5194001 5196000 4 4 3 0 4 1 0 2 4 8 0 0 0 8 0 0 4
1 2599 5196001 5198000 0 0 0 0 0 0 0 0 0 10 0 0 0 3 0 0 4
1 2600 5198001 5200000 9 8 5 0 0 0 0 0 9 10 5 3 1 4 0 0 1
1 2601 5200001 5202000 5 2 0 0 0 0 0 9 13 12 19 0 7 10 5 16 5
1 2602 5202001 5204000 0 8 3 0 0 0 0 1 10 13 9 0 0 7 0 6 1
1 2603 5204001 5206000 12 7 0 0 0 0 0 10 0 9 7 0 1 9 13 19 5
1 2604 5206001 5208000 2 0 0 0 0 0 0 19 0 16 19 0 3 8 9 15 5
1 2605 5208001 5210000 11 11 7 0 4 0 0 1 20 18 20 0 0 8 18 16 5
1 2606 5210001 5212000 5 9 5 0 6 0 0 2 11 18 18 0 0 12 0 8 1
1 2607 5212001 5214000 14 3 3 0 3 0 0 2 3 13 7 0 0 6 13 12 2
1 2608 5214001 5216000 0 0 0 0 6 0 0 11 0 14 4 0 2 8 14 17 2
1 2609 5216001 5218000 0 0 0 0 7 0 0 18 0 15 14 0 6 6 18 19 5
1 2610 5218001 5220000 4 5 6 0 0 0 0 7 14 16 17 0 0 10 3 6 1
1 2611 5220001 5222000 14 9 6 0 0 0 0 4 12 13 10 0 1 8 10 13 1
1 2612 5222001 5224000 4 4 4 0 0 0 0 9 4 11 16 0 0 3 0 12 5
1 2613 5224001 5226000 14 12 11 0 3 0 0 6 15 12 11 0 2 7 11 11 1
1 2614 5226001 5228000 9 4 7 0 5 0 0 13 0 12 1 0 2 7 0 15 1
1 2615 5228001 5230000 1 0 0 0 1 0 0 7 5 15 18 0 1 7 0 16 5
1 2616 5230001 5232000 5 8 6 0 4 0 0 0 12 12 9 0 3 10 4 11 1
1 2617 5232001 5234000 0 0 0 0 0 0 0 0 0 16 0 0 5 6 15 15 2
1 2618 5234001 5236000 1 0 0 0 3 0 0 0 0 17 5 0 3 7 14 12 2
1 2619 5236001 5238000 4 1 0 0 0 0 4 0 1 10 0 0 2 6 6 8 2
1 2620 5238001 5240000 4 5 0 0 0 0 0 5 13 12 15 0 1 9 5 10 5
1 2621 5240001 5242000 9 10 7 0 9 0 0 4 11 12 2 0 0 11 0 12 1
1 2622 5242001 5244000 15 15 14 0 5 0 0 0 17 16 13 0 0 8 0 1 1
1 2623 5244001 5246000 5 4 0 0 1 0 0 0 20 13 20 0 9 6 19 15 5
1 2624 5246001 5248000 0 0 0 0 0 0 0 7 9 13 20 0 7 8 3 18 5
1 2625 5248001 5250000 7 10 9 0 0 0 0 5 7 13 11 0 2 11 0 16 1
1 2626 5250001 5252000 3 11 4 0 0 0 0 6 9 12 16 0 0 8 0 5 1
1 2627 5252001 5254000 16 10 4 0 0 0 0 0 19 11 20 0 4 11 7 8 1
1 2628 5254001 5256000 4 0 0 0 0 0 0 2 15 11 20 0 8 8 6 18 5
1 2629 5256001 5258000 0 0 0 0 3 0 0 11 0 14 20 0 0 10 0 17 5
1 2630 5258001 5260000 0 0 0 0 0 0 0 18 0 9 20 0 1 5 0 18 5
1 2631 5260001 5262000 0 0 0 0 0 0 0 10 12 10 20 0 2 7 2 9 5
1 2632 5262001 5264000 10 3 0 0 0 0 0 0 18 13 20 0 1 6 5 13 5
1 2633 5264001 5266000 4 10 3 0 0 0 0 0 11 14 6 0 1 5 2 5 1
1 2634 5266001 5268000 10 0 0 0 0 0 0 10 3 19 3 0 6 7 20 20 5
1 2635 5268001 5270000 13 4 0 0 0 0 0 0 3 14 4 0 2 5 3 9 1
1 2636 5270001 5272000 10 0 0 0 0 0 0 4 0 15 7 0 2 5 12 0 2
1 2637 5272001 5274000 11 0 0 0 0 0 18 0 0 13 0 0 4 8 14 11 2
1 2638 5274001 5276000 10 0 0 0 0 0 12 3 0 15 3 0 2 8 15 18 2
1 2639 5276001 5278000 4 9 12 0 5 0 0 11 11 15 11 0 0 8 0 11 1
1 2640 5278001 5280000 9 7 2 0 4 0 0 0 12 12 13 0 4 14 0 9 1
1 2641 5280001 5282000 7 0 0 0 0 0 13 0 0 16 1 0 1 4 6 7 2
1 2642 5282001 5284000 0 0 0 0 0 0 5 0 0 8 0 0 0 5 1 1 4
1 2643 5284001 5286000 4 0 0 0 0 0 11 0 0 9 0 1 0 2 5 5 2
1 2644 5286001 5288000 0 8 9 0 7 0 0 0 11 12 7 0 1 8 0 4 1
1 2645 5288001 5290000 0 0 0 0 0 0 0 4 0 8 3 0 1 5 0 5 4
1 2646 5290001 5292000 0 0 0 0 0 0 0 0 0 10 0 0 0 6 0 3 4
1 2647 5292001 5294000 0 0 0 0 0 0 5 0 0 8 0 0 1 5 10 10 2
1 2648 5294001 5296000 6 7 8 0 7 0 0 0 6 11 0 0 0 8 0 6 1
1 2649 5296001 5298000 8 12 11 0 2 0 0 0 10 6 0 0 0 5 0 4 1
1 2650 5298001 5300000 10 7 12 0 2 0 0 0 9 16 3 0 2 10 5 8 1
1 2651 5300001 5302000 0 0 0 0 0 0 0 9 0 12 3 0 3 8 7 17 2
1 2652 5302001 5304000 7 8 9 0 0 0 0 0 15 11 12 0 0 7 0 7 1
1 2653 5304001 5306000 3 7 0 0 0 0 0 7 9 12 12 0 1 6 8 11 5
1 2654 5306001 5308000 0 0 0 0 0 0 0 17 6 16 20 0 2 8 17 19 5
1 2655 5308001 5310000 8 9 0 0 0 0 0 0 17 14 14 0 7 10 15 15 5
1 2656 5310001 5312000 0 0 0 0 0 0 7 0 0 15 0 0 1 8 16 13 2
1 2657 5312001 5314000 0 0 0 0 0 0 0 0 0 13 0 0 3 7 12 8 2
1 2658 5314001 5316000 3 6 3 0 2 0 0 0 6 12 0 0 0 5 0 8 4
1 2659 5316001 5318000 3 2 2 0 0 0 0 6 5 15 11 0 3 4 0 15 5
1 2660 5318001 5320000 11 0 0 0 0 0 0 13 7 15 15 0 5 9 15 13 5
1 2661 5320001 5322000 0 0 0 0 4 0 0 16 0 18 8 0 5 10 16 19 5
1 2662 5322001 5324000 17 10 5 0 0 0 0 7 18 15 10 0 5 11 10 10 1
1 2663 5324001 5326000 0 0 0 0 0 0 0 0 0 7 0 0 0 2 0 2 4
1 2664 5326001 5328000 13 12 5 0 0 0 0 4 14 15 11 0 2 8 0 11 1
1 2665 5328001 5330000 8 7 4 0 0 0 0 8 12 15 11 0 3 9 8 16 5
1 2666 5330001 5332000 0 0 0 0 0 0 0 14 7 18 10 0 11 10 16 16 5
1 2667 5332001 5334000 12 8 4 0 3 0 0 7 8 16 0 0 6 8 17 13 2
1 2668 5334001 5336000 0 0 0 0 0 0 0 14 0 18 1 0 3 11 20 18 2
1 2669 5336001 5338000 3 0 0 0 0 0 0 2 0 14 0 0 0 6 16 10 2
1 2670 5338001 5340000 0 0 0 0 0 0 0 0 0 10 1 0 1 5 1 3 4
1 2671 5340001 5342000 19 13 13 0 9 0 0 4 20 18 3 0 0 9 0 12 1
1 2672 5342001 5344000 1 1 1 0 1 0 11 0 1 12 0 0 1 8 12 10 2
1 2673 5344001 5346000 0 0 3 0 0 0 4 0 0 11 0 0 1 9 5 11 2
1 2674 5346001 5348000 0 0 0 0 0 0 2 0 0 10 0 0 1 5 1 1 4
1 2675 5348001 5350000 0 0 0 0 0 0 0 0 0 11 1 0 0 5 0 0 4
1 2676 5350001 5352000 0 0 0 0 0 0 0 0 0 9 0 0 0 4 0 0 4
1 2677 5352001 5354000 0 0 0 0 0 0 11 0 0 10 0 4 1 4 9 6 2
1 2678 5354001 5356000 0 0 0 0 0 0 0 0 0 10 0 7 0 5 5 0 4
1 2679 5356001 5358000 0 0 0 0 0 0 0 0 0 4 1 3 0 2 0 0 4
1 2680 5358001 5360000 0 0 0 0 0 0 0 0 0 7 0 0 0 2 0 3 4
1 2681 5360001 5362000 0 0 0 0 0 0 0 0 0 9 0 0 1 6 0 3 4
1 2682 5362001 5364000 6 6 2 0 0 0 0 3 10 10 0 0 3 4 10 9 1
1 2683 5364001 5366000 0 0 0 0 0 0 0 11 2 14 0 0 5 5 11 13 2
1 2684 5366001 5368000 0 0 0 0 0 0 9 0 0 10 0 0 0 5 9 7 2
1 2685 5368001 5370000 0 0 0 0 0 0 13 0 0 8 0 0 1 6 4 0 4
1 2686 5370001 5372000 0 0 0 0 0 0 12 0 0 11 0 0 1 7 13 6 2
1 2687 5372001 5374000 0 0 0 0 0 0 5 0 0 8 0 0 2 5 9 8 2
1 2688 5374001 5376000 0 0 0 0 0 0 13 0 0 15 1 0 1 4 9 9 2
1 2689 5376001 5378000 0 0 0 0 0 0 11 0 0 8 0 0 1 2 8 8 2
1 2690 5378001 5380000 5 0 0 0 0 0 6 0 0 10 0 0 2 4 7 0 4
1 2691 5380001 5382000 8 6 0 0 0 0 4 0 8 12 0 0 1 5 4 3 1
1 2692 5382001 5384000 0 0 0 0 0 0 0 7 9 16 1 0 3 8 15 15 2
1 2693 5384001 5386000 0 0 0 0 0 0 0 5 0 8 0 0 2 3 2 9 4
1 2694 5386001 5388000 0 0 0 0 0 0 0 0 0 8 0 0 0 3 0 0 4
1 2695 5388001 5390000 0 0 0 0 0 0 0 0 0 6 0 4 0 2 0 0 4
1 2696 5390001 5392000 11 10 9 0 3 0 0 6 6 10 0 3 1 5 0 10 1
1 2697 5392001 5394000 0 0 0 0 5 0 8 0 0 7 0 3 1 4 6 5 2
1 2698 5394001 5396000 0 0 0 0 2 0 12 0 0 10 0 3 1 6 12 8 2
1 2699 5396001 5398000 0 0 0 0 0 0 0 0 0 5 0 0 0 6 0 3 4
1 2700 5398001 5400000 7 11 9 0 0 0 0 2 11 13 8 0 2 8 0 4 1
1 2701 5400001 5402000 16 18 2 0 0 0 0 18 13 14 19 0 1 6 0 20 5
1 2702 5402001 5404000 9 8 11 0 0 0 0 0 5 14 3 0 0 8 0 15 1
1 2703 5404001 5406000 12 12 8 0 6 0 0 0 13 15 4 0 1 9 0 0 1
1 2704 5406001 5408000 9 7 4 0 2 0 0 3 9 16 9 0 1 11 11 18 5
1 2705 5408001 5410000 9 7 8 0 4 0 0 6 16 15 20 0 0 6 0 12 1
1 2706 5410001 5412000 9 10 8 0 0 0 0 0 11 12 7 0 0 2 0 5 1
1 2707 5412001 5414000 0 0 0 0 0 0 0 5 6 16 20 0 1 3 0 16 5
1 2708 5414001 5416000 0 0 0 0 0 0 0 3 0 11 20 0 3 6 0 18 5
1 2709 5416001 5418000 0 0 0 0 0 0 0 19 0 11 20 0 4 4 11 20 5
1 2710 5418001 5420000 0 0 0 0 0 0 0 4 19 13 20 0 10 8 16 17 5
1 2711 5420001 5422000 0 10 6 0 0 0 0 0 8 12 7 0 0 6 0 0 1
1 2712 5422001 5424000 0 0 0 0 0 0 0 0 0 8 0 0 0 5 0 0 4
1 2713 5424001 5426000 4 0 2 0 0 0 0 0 0 12 1 0 1 5 0 0 4
1 2714 5426001 5428000 17 3 2 0 0 0 0 0 0 16 0 0 4 5 11 11 2
1 2715 5428001 5430000 5 0 0 0 0 0 0 0 0 10 0 0 2 6 0 0 4
1 2716 5430001 5432000 0 0 4 0 0 0 0 12 0 13 11 0 2 6 7 17 5
1 2717 5432001 5434000 0 0 0 0 0 0 0 16 9 12 20 0 6 9 15 14 5
1 2718 5434001 5436000 5 1 0 0 0 0 0 6 20 18 20 1 12 12 20 20 5
1 2719 5436001 5438000 3 7 3 0 0 0 0 0 7 5 2 1 0 3 0 0 4
1 2720 5438001 5440000 5 4 0 0 0 0 0 0 0 7 1 0 0 9 0 3 4
1 2721 5440001 5442000 0 0 0 0 0 0 0 2 0 8 1 0 0 7 0 5 4
1 2722 5442001 5444000 12 10 9 0 4 0 0 6 7 16 0 0 0 12 0 10 1
1 2723 5444001 5446000 12 11 9 0 5 0 0 0 14 16 10 0 0 8 0 7 1
1 2724 5446001 5448000 12 18 11 0 0 0 0 13 12 11 8 0 0 10 0 13 1
1 2725 5448001 5450000 20 14 20 0 11 0 0 13 15 16 0 0 4 14 0 8 1
1 2726 5450001 5452000 8 0 3 0 0 0 6 0 0 15 1 0 3 11 5 12 2
1 2727 5452001 5454000 5 0 0 0 0 0 3 0 0 12 0 0 2 8 9 9 2
1 2728 5454001 5456000 5 8 4 0 0 0 4 0 7 8 7 0 2 6 3 0 1
1 2729 5456001 5458000 0 0 0 0 0 0 0 3 0 11 20 0 0 6 3 14 5
1 2730 5458001 5460000 5 4 5 0 0 0 0 8 12 16 20 0 0 9 0 12 5
1 2731 5460001 5462000 10 16 16 0 7 0 0 3 12 15 5 0 1 7 3 6 1
1 2732 5462001 5464000 2 0 0 0 1 0 0 10 0 18 13 0 1 8 8 15 5
1 2733 5464001 5466000 14 7 3 0 7 0 0 0 7 10 2 0 0 2 1 7 1
1 2734 5466001 5468000 4 0 0 0 0 0 0 3 10 12 14 0 5 6 9 8 5
1 2735 5468001 5470000 6 6 2 0 0 0 0 9 6 10 5 0 1 6 1 8 1
1 2736 5470001 5472000 6 11 11 0 7 0 0 3 11 12 6 0 0 4 0 7 1
1 2737 5472001 5474000 5 6 1 0 1 0 0 0 12 11 15 0 1 7 0 8 1
1 2738 5474001 5476000 8 0 0 0 1 0 0 8 17 16 19 0 3 6 18 17 5
1 2739 5476001 5478000 0 0 0 0 0 0 0 19 0 15 1 0 11 11 10 12 5
1 2740 5478001 5480000 5 8 4 0 0 0 0 2 0 10 0 0 0 7 0 6 4
1 2741 5480001 5482000 0 0 0 0 0 0 0 1 0 9 0 0 1 6 0 9 4
1 2742 5482001 5484000 0 0 0 0 0 0 0 0 0 14 0 0 5 9 9 8 2
1 2743 5484001 5486000 0 0 0 0 0 0 0 0 0 6 0 0 1 4 0 0 4
1 2744 5486001 5488000 3 0 0 0 0 0 0 9 2 10 10 0 1 7 0 11 5
1 2745 5488001 5490000 13 14 9 0 0 0 0 0 15 14 3 0 0 8 0 6 1
1 2746 5490001 5492000 4 3 0 0 0 0 0 6 4 10 1 0 0 5 12 17 2
1 2747 5492001 5494000 0 0 0 0 0 0 0 0 0 17 0 0 2 9 13 13 2
1 2748 5494001 5496000 0 4 4 0 0 0 0 6 5 14 11 0 1 6 0 12 5
1 2749 5496001 5498000 12 9 3 0 0 0 0 3 16 14 14 0 0 8 6 11 1
1 2750 5498001 5500000 3 7 6 0 3 0 0 2 15 15 15 0 4 6 10 12 5
1 2751 5500001 5502000 0 0 0 0 0 0 0 14 0 14 12 0 2 6 9 18 5
1 2752 5502001 5504000 12 4 2 0 0 0 0 14 6 18 6 0 1 7 17 18 5
1 2753 5504001 5506000 12 13 3 0 0 0 0 0 17 11 9 0 0 9 3 2 1
1 2754 5506001 5508000 0 0 0 0 0 0 0 3 0 10 2 0 0 3 0 7 4
1 2755 5508001 5510000 6 0 0 0 0 0 0 0 0 8 0 0 0 5 0 6 4
1 2756 5510001 5512000 6 8 6 0 0 0 0 0 6 10 0 0 0 4 0 0 1
1 2757 5512001 5514000 6 0 0 0 0 0 0 2 0 19 1 0 4 6 12 9 2
1 2758 5514001 5516000 10 10 7 0 3 0 0 2 14 11 13 0 2 8 9 10 1
1 2759 5516001 5518000 0 0 0 0 0 0 0 11 0 14 10 0 3 11 0 18 5
1 2760 5518001 5520000 9 8 8 0 8 0 0 11 11 18 8 0 2 10 16 18 5
1 2761 5520001 5522000 0 0 0 0 0 0 0 2 0 12 0 0 1 7 6 5 4
1 2762 5522001 5524000 11 0 0 0 6 0 0 0 0 15 0 0 4 9 13 9 2
1 2763 5524001 5526000 13 4 5 0 7 0 0 0 0 12 0 0 3 5 10 5 2
1 2764 5526001 5528000 8 0 0 0 5 0 0 0 0 17 4 0 9 11 19 5 2
1 2765 5528001 5530000 3 0 0 0 0 0 0 0 0 14 0 0 6 10 16 5 2
1 2766 5530001 5532000 0 0 0 0 0 0 0 0 0 8 0 6 5 7 7 3 4
1 2767 5532001 5534000 4 0 0 0 0 0 0 0 0 18 0 0 4 11 15 0 2
1 2768 5534001 5536000 0 0 0 0 0 0 0 0 0 13 0 1 5 7 10 0 2
1 2769 5536001 5538000 6 0 0 0 4 0 0 4 0 14 0 0 6 8 20 10 2
1 2770 5538001 5540000 5 6 9 0 0 0 0 7 10 17 9 0 1 8 3 11 1
1 2771 5540001 5542000 4 8 2 0 4 0 0 0 15 12 16 0 2 6 0 2 1
1 2772 5542001 5544000 4 5 4 0 0 0 0 6 9 10 15 0 2 6 0 11 5
1 2773 5544001 5546000 0 0 0 0 0 0 0 4 12 16 20 0 5 10 9 18 5
1 2774 5546001 5548000 9 12 9 0 5 0 0 0 13 16 14 0 0 7 0 4 1
1 2775 5548001 5550000 8 3 0 0 0 0 0 3 0 11 0 0 4 9 8 12 2
1 2776 5550001 5552000 0 0 0 0 0 0 0 0 0 16 1 0 3 6 14 8 2
1 2777 5552001 5554000 0 0 0 0 0 0 0 0 0 15 0 0 0 6 2 0 4
1 2778 5554001 5556000 0 1 0 0 0 0 0 4 3 15 7 0 0 4 1 9 4
1 2779 5556001 5558000 8 16 16 0 10 0 0 0 20 10 20 0 2 7 7 9 1
1 2780 5558001 5560000 0 0 0 0 0 0 0 6 9 14 20 0 3 8 9 15 5
1 2781 5560001 5562000 11 10 5 0 2 0 0 6 8 19 16 0 0 8 9 18 5
1 2782 5562001 5564000 3 7 0 0 1 0 0 0 6 8 5 0 1 8 2 3 4
1 2783 5564001 5566000 3 0 0 0 0 0 0 2 19 20 20 0 9 9 20 20 5
1 2784 5566001 5568000 0 0 0 0 0 0 0 13 2 12 15 0 3 6 6 20 5
1 2785 5568001 5570000 6 3 1 0 2 0 0 10 7 16 19 0 0 8 0 15 5
1 2786 5570001 5572000 5 7 6 0 5 0 0 0 7 18 8 0 1 9 0 5 1
1 2787 5572001 5574000 7 0 0 0 0 0 5 0 0 12 0 0 3 9 14 8 2
1 2788 5574001 5576000 9 4 0 0 0 0 0 0 8 9 13 0 1 5 14 2 1
1 2789 5576001 5578000 0 0 0 0 0 0 0 9 0 16 4 0 1 7 11 14 2
1 2790 5578001 5580000 0 0 0 0 0 0 2 0 0 9 0 0 1 2 11 7 2
1 2791 5580001 5582000 4 10 4 0 0 0 0 0 12 12 7 0 0 5 6 11 1
1 2792 5582001 5584000 0 0 0 0 0 0 0 0 0 9 1 0 2 6 0 6 4
1 2793 5584001 5586000 0 0 0 0 0 0 0 0 0 8 0 0 6 8 3 0 4
1 2794 5586001 5588000 5 0 0 0 0 0 0 0 0 15 0 0 0 5 0 0 4
1 2795 5588001 5590000 0 0 0 0 0 0 0 7 6 14 13 1 4 6 6 7 5
1 2796 5590001 5592000 19 13 6 0 5 0 0 0 20 16 4 0 3 10 1 4 1
1 2797 5592001 5594000 4 0 0 0 0 0 0 3 3 12 6 0 1 4 0 10 4
1 2798 5594001 5596000 0 0 0 0 0 0 0 0 0 10 0 0 0 8 0 3 4
1 2799 5596001 5598000 7 0 0 0 5 0 0 0 0 9 0 0 0 4 12 11 2
1 2800 5598001 5600000 9 0 0 0 4 0 0 0 0 17 0 0 4 7 18 11 2
1 2801 5600001 5602000 0 0 0 0 7 0 8 0 0 12 0 0 0 5 9 4 2
1 2802 5602001 5604000 5 0 0 0 8 0 17 0 0 14 0 0 0 8 12 10 2
1 2803 5604001 5606000 0 0 0 0 8 0 15 0 0 14 0 0 2 7 13 12 2
1 2804 5606001 5608000 0 0 0 0 4 0 19 0 0 4 0 0 1 5 11 5 2
1 2805 5608001 5610000 0 0 0 0 6 0 16 0 0 11 0 0 1 6 10 9 2
1 2806 5610001 5612000 0 0 0 0 5 0 15 0 0 9 0 0 1 4 8 7 2
1 2807 5612001 5614000 7 0 0 0 4 0 0 0 0 10 0 0 0 4 12 11 2
1 2808 5614001 5616000 0 5 8 0 2 0 0 0 6 12 1 0 0 5 0 3 4
1 2809 5616001 5618000 10 0 0 0 0 0 0 0 3 17 0 0 2 7 14 13 2
1 2810 5618001 5620000 7 3 0 0 0 0 0 1 2 12 1 0 2 7 6 14 2
1 2811 5620001 5622000 1 1 0 0 0 0 0 9 11 13 20 0 0 6 13 14 5
1 2812 5622001 5624000 7 14 12 0 0 0 0 0 20 9 14 0 0 2 1 0 1
1 2813 5624001 5626000 0 0 0 0 0 0 0 8 2 10 20 0 2 4 0 1 5
1 2814 5626001 5628000 0 0 0 0 0 0 0 15 0 19 20 1 0 5 20 17 5
1 2815 5628001 5630000 11 9 5 0 3 0 0 0 7 16 6 0 0 9 10 1 1
1 2816 5630001 5632000 0 0 0 0 0 0 0 5 0 11 0 0 0 5 0 9 4
1 2817 5632001 5634000 0 0 0 0 0 0 5 0 0 8 0 0 0 4 0 0 4
1 2818 5634001 5636000 0 0 0 0 0 0 0 0 0 5 0 0 0 2 0 0 4
1 2819 5636001 5638000 0 0 0 0 0 0 0 0 0 6 1 0 1 3 0 0 4
1 2820 5638001 5640000 11 11 9 0 3 0 0 0 9 12 0 0 1 4 5 4 1
1 2821 5640001 5642000 1 0 0 0 0 0 0 0 0 7 0 0 0 6 0 0 4
1 2822 5642001 5644000 0 0 0 0 0 0 0 0 0 8 0 0 0 3 0 0 4
1 2823 5644001 5646000 7 0 5 0 0 0 0 0 0 5 0 0 0 9 0 5 4
1 2824 5646001 5648000 0 0 0 0 0 0 0 0 0 9 0 0 0 7 0 1 4
1 2825 5648001 5650000 9 9 5 0 0 0 0 0 8 11 0 0 1 6 2 4 1
1 2826 5650001 5652000 0 0 0 0 0 0 6 5 0 10 0 0 2 5 12 11 2
1 2827 5652001 5654000 0 0 0 0 0 0 9 0 0 7 0 0 0 5 2 3 4
1 2828 5654001 5656000 0 0 0 0 0 0 1 0 0 10 0 0 4 9 0 0 4
1 2829 5656001 5658000 0 0 0 0 0 0 0 0 0 2 0 1 0 2 0 0 4
1 2830 5658001 5660000 2 4 0 0 0 0 0 0 5 3 0 1 0 2 0 0 4
1 2831 5660001 5662000 0 0 0 0 0 0 0 0 11 13 18 0 1 3 13 5 5
1 2832 5662001 5664000 0 0 0 0 0 0 0 11 0 13 20 0 1 7 5 5 5
1 2833 5664001 5666000 5 6 6 0 3 0 0 9 5 16 12 0 3 10 10 13 5
1 2834 5666001 5668000 7 1 0 0 2 0 0 18 5 15 10 0 4 9 18 20 5
1 2835 5668001 5670000 0 6 2 0 0 0 0 5 13 14 16 0 4 9 11 12 5
1 2836 5670001 5672000 0 0 0 0 0 0 0 14 0 12 20 0 3 6 11 16 5
1 2837 5672001 5674000 4 9 10 0 5 0 0 2 18 14 15 0 0 8 0 0 1
1 2838 5674001 5676000 6 3 1 0 0 0 0 4 2 12 6 0 4 9 9 12 2
1 2839 5676001 5678000 0 0 0 0 0 0 0 9 13 11 20 1 6 9 10 18 5
1 2840 5678001 5680000 5 7 7 0 4 0 0 0 9 10 4 6 0 5 0 1 1
1 2841 5680001 5682000 0 0 0 7 0 0 0 0 0 0 0 17 0 0 0 0 6
1 2842 5682001 5684000 9 0 0 0 0 0 0 4 2 18 0 0 2 6 16 6 2
1 2843 5684001 5686000 8 2 2 0 0 0 0 0 5 8 0 0 1 7 7 3 4
1 2844 5686001 5688000 7 4 0 0 0 0 0 0 0 15 0 0 0 7 0 0 4
1 2845 5688001 5690000 5 5 4 0 3 0 0 0 16 13 14 0 0 6 8 7 1
1 2846 5690001 5692000 0 0 0 1 0 0 0 7 2 14 6 3 1 5 11 13 2
1 2847 5692001 5694000 0 0 0 18 0 0 0 0 0 16 0 20 0 3 20 14 6
1 2848 5694001 5696000 0 0 0 14 0 0 0 0 0 19 0 20 0 8 20 15 6
1 2849 5696001 5698000 1 8 2 0 0 0 0 0 7 12 2 7 0 7 5 5 1
1 2850 5698001 5700000 4 0 0 0 0 0 0 9 3 15 12 0 4 5 5 15 5
1 2851 5700001 5702000 0 0 0 0 2 2 0 0 0 1 0 14 0 1 0 1 4
1 2852 5702001 5704000 11 7 4 0 0 0 0 2 17 11 13 1 2 5 11 12 1
1 2853 5704001 5706000 1 1 0 0 0 0 0 10 2 15 12 0 4 9 1 12 5
1 2854 5706001 5708000 7 5 3 0 3 0 0 0 8 13 16 0 3 7 3 3 1
1 2855 5708001 5710000 1 4 3 0 6 0 0 5 3 14 15 1 3 8 7 14 5
1 2856 5710001 5712000 4 5 2 0 0 0 0 9 12 11 20 0 1 6 8 14 5
1 2857 5712001 5714000 0 1 0 0 0 0 0 0 0 13 5 0 2 7 5 11 2
1 2858 5714001 5716000 7 8 5 0 0 0 0 0 16 13 20 0 4 9 15 12 5
1 2859 5716001 5718000 0 0 0 0 0 0 0 0 20 17 20 0 3 7 20 20 5
1 2860 5718001 5720000 2 0 0 0 0 0 0 1 12 15 20 0 4 7 16 18 5
1 2861 5720001 5722000 0 0 0 0 0 0 0 19 0 12 20 0 2 7 0 19 5
1 2862 5722001 5724000 10 12 7 0 3 0 0 0 10 11 7 0 1 9 0 12 1
1 2863 5724001 5726000 3 0 0 0 0 0 0 11 7 14 20 0 3 7 0 20 5
1 2864 5726001 5728000 14 10 3 0 3 0 0 6 4 15 8 0 0 9 0 8 1
1 2865 5728001 5730000 3 2 2 0 0 0 0 7 4 13 20 0 1 5 6 12 5
1 2866 5730001 5732000 14 9 2 0 0 0 0 11 14 16 12 0 2 7 11 13 5
1 2867 5732001 5734000 0 0 0 0 0 0 0 0 0 5 0 0 0 5 0 2 4
1 2868 5734001 5736000 0 0 0 0 0 0 4 0 0 13 0 0 1 4 9 3 2
1 2869 5736001 5738000 0 0 0 0 0 0 0 0 0 16 0 0 1 6 13 6 2
1 2870 5738001 5740000 9 6 2 0 0 0 0 4 0 12 6 0 1 10 3 17 1
1 2871 5740001 5742000 0 0 0 0 0 0 0 14 6 14 20 0 6 9 17 17 5
1 2872 5742001 5744000 3 3 0 0 0 0 0 0 18 13 17 0 3 9 13 7 5
1 2873 5744001 5746000 0 13 7 0 0 0 0 0 11 10 1 0 1 7 0 11 1
1 2874 5746001 5748000 0 0 0 0 0 0 0 15 0 13 7 0 7 9 18 18 5
1 2875 5748001 5750000 0 0 0 0 0 0 0 15 4 15 14 0 4 7 16 12 5
1 2876 5750001 5752000 0 0 0 0 0 0 0 9 5 15 20 0 2 7 17 4 5
1 2877 5752001 5754000 0 0 0 0 0 0 0 2 10 14 20 0 5 9 17 0 5
1 2878 5754001 5756000 12 7 0 0 0 0 0 0 15 12 11 0 1 7 6 0 1
1 2879 5756001 5758000 3 1 0 0 0 0 0 4 3 10 6 0 3 6 0 10 4
1 2880 5758001 5760000 6 5 1 0 0 0 0 0 12 12 4 0 2 6 4 4 1
1 2881 5760001 5762000 11 7 4 0 4 0 0 0 13 17 6 0 1 9 1 9 1
1 2882 5762001 5764000 4 9 9 0 5 0 0 2 8 13 13 1 0 11 0 11 1
1 2883 5764001 5766000 2 2 1 0 1 0 0 0 2 9 0 0 0 6 0 11 4
1 2884 5766001 5768000 7 8 6 0 2 0 0 0 7 8 6 0 0 4 0 0 1
1 2885 5768001 5770000 2 1 2 0 2 0 0 8 13 16 20 1 1 8 11 20 5
1 2886 5770001 5772000 0 0 0 0 0 0 0 8 2 15 14 0 5 9 3 14 5
1 2887 5772001 5774000 10 9 7 0 0 0 0 0 17 13 11 0 1 9 3 3 1
1 2888 5774001 5776000 5 11 12 0 0 0 0 0 14 10 20 0 0 4 0 0 1
1 2889 5776001 5778000 0 2 3 0 0 0 0 4 7 13 20 0 1 7 0 3 5
1 2890 5778001 5780000 1 5 2 0 0 0 0 8 5 12 4 1 1 4 0 8 4
1 2891 5780001 5782000 3 2 0 0 0 0 0 4 14 16 20 0 5 9 7 8 5
1 2892 5782001 5784000 5 5 4 0 4 0 10 0 4 17 4 0 0 8 12 12 2
1 2893 5784001 5786000 7 0 0 0 0 0 11 0 0 12 1 0 0 6 9 10 2
1 2894 5786001 5788000 0 10 12 0 3 0 0 0 0 13 1 0 1 11 0 15 1
1 2895 5788001 5790000 8 10 8 0 5 0 0 0 12 13 10 0 1 10 0 5 1
1 2896 5790001 5792000 7 2 0 0 6 0 20 0 0 14 8 0 0 3 13 2 2
1 2897 5792001 5794000 0 0 0 0 0 0 20 0 0 9 1 0 1 7 12 0 2
1 2898 5794001 5796000 0 0 0 0 3 0 7 0 0 5 0 0 0 3 4 0 4
1 2899 5796001 5798000 0 0 0 0 3 0 7 0 0 11 1 0 0 3 4 3 4
1 2900 5798001 5800000 0 0 0 0 0 0 0 0 0 4 0 8 0 4 0 0 4
1 2901 5800001 5802000 0 0 0 0 0 0 0 6 0 11 1 0 1 7 10 14 2
1 2902 5802001 5804000 0 0 0 0 0 0 0 11 0 8 15 0 2 6 4 1 5
1 2903 5804001 5806000 5 4 0 0 0 0 0 0 11 5 11 0 0 5 2 0 1
1 2904 5806001 5808000 0 0 0 0 0 0 0 0 0 6 0 0 0 3 4 2 4
1 2905 5808001 5810000 0 0 0 0 0 0 2 0 0 6 0 0 1 3 2 0 4
1 2906 5810001 5812000 0 0 0 0 0 0 10 0 0 11 0 0 0 3 4 3 4
1 2907 5812001 5814000 0 0 0 0 0 0 9 0 0 8 0 0 0 5 3 0 4
1 2908 5814001 5816000 0 0 0 0 0 0 7 0 0 9 1 0 0 4 0 0 4
1 2909 5816001 5818000 0 0 0 0 3 0 12 0 0 8 0 0 0 4 12 4 2
1 2910 5818001 5820000 0 0 0 0 0 0 11 0 0 10 1 0 1 8 10 7 2
1 2911 5820001 5822000 0 0 0 0 8 0 0 0 0 14 0 0 0 6 12 3 2
1 2912 5822001 5824000 7 0 0 0 0 0 0 0 0 13 0 0 3 9 14 13 2
1 2913 5824001 5826000 9 8 3 0 0 0 0 0 10 10 7 0 0 6 2 2 1
1 2914 5826001 5828000 0 0 0 0 0 0 0 11 3 16 4 0 5 7 9 16 5
1 2915 5828001 5830000 8 8 3 0 0 0 0 0 10 9 2 0 0 4 0 1 1
1 2916 5830001 5832000 0 0 0 0 0 0 0 8 3 12 3 0 0 6 4 12 2
1 2917 5832001 5834000 0 0 0 0 0 0 0 0 0 10 0 0 0 4 7 12 2
1 2918 5834001 5836000 0 0 0 0 0 0 3 0 0 10 0 0 0 4 0 0 4
1 2919 5836001 5838000 3 6 6 0 1 0 0 0 5 8 2 0 0 4 0 0 4
1 2920 5838001 5840000 4 3 2 0 4 0 0 15 9 17 20 0 7 11 20 20 5
1 2921 5840001 5842000 0 7 4 0 3 0 0 1 9 10 17 0 1 6 1 8 1
1 2922 5842001 5844000 3 3 1 0 0 0 0 0 0 9 0 0 1 7 0 0 4
1 2923 5844001 5846000 10 11 10 0 7 0 0 5 10 11 0 0 0 7 0 11 1
1 2924 5846001 5848000 0 0 0 0 0 0 0 14 0 13 20 0 5 6 0 18 5
1 2925 5848001 5850000 0 0 0 0 0 0 0 1 17 10 20 0 5 5 17 18 5
1 2926 5850001 5852000 5 12 6 0 2 0 0 0 10 12 7 0 0 6 0 1 1
1 2927 5852001 5854000 11 8 9 0 4 0 0 7 13 16 17 0 2 10 0 12 1
1 2928 5854001 5856000 7 8 2 0 0 0 0 2 15 16 10 0 1 4 0 2 1
1 2929 5856001 5858000 8 0 12 0 5 0 0 13 6 15 2 0 0 6 0 16 1
1 2930 5858001 5860000 4 3 1 0 0 0 0 0 0 7 0 0 1 7 0 0 4
1 2931 5860001 5862000 0 0 0 0 0 0 0 5 6 14 18 0 1 5 0 6 5
1 2932 5862001 5864000 7 7 0 0 0 0 0 0 7 6 2 2 0 4 0 4 4
1 2933 5864001 5866000 0 0 0 0 0 0 0 0 0 6 0 0 1 4 3 3 4
1 2934 5866001 5868000 4 5 5 0 4 0 3 0 5 13 0 5 0 7 3 17 2
1 2935 5868001 5870000 10 5 7 0 5 0 0 1 7 14 7 0 0 10 0 15 1
1 2936 5870001 5872000 6 0 1 0 3 0 0 1 0 10 0 0 1 6 0 8 4
1 2937 5872001 5874000 0 0 0 0 0 0 0 0 0 12 0 0 0 7 10 11 2
1 2938 5874001 5876000 0 0 0 0 0 0 9 0 0 6 0 0 0 4 4 0 4
1 2939 5876001 5878000 0 0 0 0 0 0 4 0 0 8 0 0 0 3 3 4 4
1 2940 5878001 5880000 0 0 0 0 0 0 7 0 0 8 7 0 0 4 9 10 2
1 2941 5880001 5882000 0 0 0 0 0 0 0 15 0 13 20 0 3 11 10 15 5
1 2942 5882001 5884000 0 0 0 0 0 0 0 9 19 13 20 0 1 8 12 16 5
1 2943 5884001 5886000 14 20 1 0 0 0 0 0 19 12 13 0 3 11 4 7 1
1 2944 5886001 5888000 11 2 0 0 0 0 0 0 20 11 20 0 3 9 15 20 5
1 2945 5888001 5890000 0 0 0 0 0 0 0 15 10 14 20 0 5 6 0 20 5
1 2946 5890001 5892000 3 0 0 0 0 0 0 6 0 14 1 0 0 9 5 8 2
1 2947 5892001 5894000 0 0 0 0 0 0 0 16 6 17 7 0 2 6 20 18 5
1 2948 5894001 5896000 6 3 3 0 0 0 0 9 3 12 2 0 4 6 8 9 2
1 2949 5896001 5898000 17 0 0 0 0 0 0 11 0 17 2 0 4 6 9 14 2
1 2950 5898001 5900000 9 3 0 0 0 0 0 3 0 9 0 7 0 5 6 6 4
1 2951 5900001 5902000 5 4 0 0 2 0 0 11 5 13 9 0 3 6 15 15 5
1 2952 5902001 5904000 6 0 0 0 3 0 0 10 0 15 4 0 1 5 14 14 2
1 2953 5904001 5906000 0 0 0 0 0 0 0 6 0 17 4 0 1 10 17 3 2
1 2954 5906001 5908000 0 0 0 0 0 0 0 1 0 13 7 0 2 6 13 8 2
1 2955 5908001 5910000 0 0 0 0 0 0 0 7 0 15 4 0 0 6 11 14 2
1 2956 5910001 5912000 8 8 2 1 5 0 1 3 17 17 17 3 2 7 18 12 5
1 2957 5912001 5914000 0 0 0 14 0 0 1 0 0 3 0 20 0 2 2 0 3
1 2958 5914001 5916000 0 0 0 7 0 3 0 0 0 7 0 20 1 4 7 0 6
1 2959 5916001 5918000 0 0 0 0 0 0 0 6 0 10 10 6 0 4 5 13 5
1 2960 5918001 5920000 0 6 4 0 4 0 0 3 12 9 20 0 2 8 0 2 1
1 2961 5920001 5922000 0 1 0 0 1 0 0 0 2 6 3 0 0 4 0 0 4
1 2962 5922001 5924000 7 12 8 0 0 0 0 0 12 11 11 0 0 5 0 0 1
1 2963 5924001 5926000 0 0 0 0 0 0 0 14 7 11 19 0 1 8 4 20 5
1 2964 5926001 5928000 0 0 0 0 0 0 10 0 0 8 0 0 1 4 7 8 2
1 2965 5928001 5930000 1 3 3 0 6 0 9 0 3 8 0 0 0 5 7 6 2
1 2966 5930001 5932000 6 5 2 0 3 0 0 4 5 11 7 0 1 6 0 5 1
1 2967 5932001 5934000 0 3 1 0 0 0 2 0 2 6 0 0 0 5 2 3 4
1 2968 5934001 5936000 3 6 6 0 3 0 0 0 19 14 16 0 7 8 10 10 1
1 2969 5936001 5938000 0 0 0 0 0 0 0 17 3 11 18 0 2 6 10 19 5
1 2970 5938001 5940000 0 0 0 0 0 0 0 1 0 10 1 0 1 5 0 8 4
1 2971 5940001 5942000 0 2 1 0 0 0 9 0 1 5 0 0 0 4 5 8 2
1 2972 5942001 5944000 6 4 4 0 0 0 0 5 9 12 17 0 2 5 0 3 1
1 2973 5944001 5946000 0 0 0 0 0 0 0 0 0 8 0 0 0 4 0 8 4
1 2974 5946001 5948000 10 10 6 0 3 0 0 0 10 16 4 0 1 7 0 0 1
1 2975 5948001 5950000 0 0 0 0 0 0 0 17 0 14 14 0 5 9 10 19 5
1 2976 5950001 5952000 0 0 0 0 0 0 0 12 0 16 14 0 1 5 0 17 5
1 2977 5952001 5954000 1 1 0 0 0 0 0 10 9 13 20 0 2 8 3 16 5
1 2978 5954001 5956000 6 11 11 0 6 0 0 0 9 11 9 0 0 10 3 4 1
1 2979 5956001 5958000 9 0 6 0 3 0 0 0 0 6 0 0 1 3 0 0 4
1 2980 5958001 5960000 0 0 0 4 0 1 0 0 0 10 0 10 0 3 3 7 4
1 2981 5960001 5962000 0 0 0 0 0 0 0 0 0 8 0 0 0 1 7 0 4
1 2982 5962001 5964000 0 0 0 0 0 0 0 0 0 5 0 0 0 4 0 0 4
1 2983 5964001 5966000 0 0 0 0 0 0 0 0 0 3 0 5 0 1 0 0 4
1 2984 5966001 5968000 0 0 0 0 0 5 0 0 0 4 0 10 0 2 0 0 4
1 2985 5968001 5970000 7 7 7 0 2 0 0 0 11 16 8 0 2 8 5 8 1
1 2986 5970001 5972000 0 0 0 0 0 0 0 0 0 7 0 12 0 4 5 5 6
1 2987 5972001 5974000 0 0 0 0 0 0 0 0 0 7 0 3 0 3 3 3 4
1 2988 5974001 5976000 0 0 0 0 0 0 0 0 0 8 0 9 0 3 8 8 4
1 2989 5976001 5978000 6 5 5 0 5 0 0 0 0 8 0 0 1 6 0 0 4
1 2990 5978001 5980000 4 2 0 0 0 0 0 4 0 15 0 0 0 13 2 14 2
1 2991 5980001 5982000 4 0 1 0 4 0 5 3 0 9 0 0 0 8 13 16 2
1 2992 5982001 5984000 11 9 8 0 4 0 0 5 5 8 0 0 0 5 0 1 1
1 2993 5984001 5986000 0 0 0 0 0 0 0 17 5 13 16 0 5 8 7 12 5
1 2994 5986001 5988000 12 12 8 0 8 0 0 1 18 13 15 0 1 12 9 11 1
1 2995 5988001 5990000 0 0 0 0 0 0 0 10 0 13 1 0 2 7 7 11 2
1 2996 5990001 5992000 0 0 0 0 0 0 0 15 9 12 9 0 2 8 16 14 5
1 2997 5992001 5994000 0 0 0 0 0 0 0 0 2 13 14 1 2 6 9 4 5
1 2998 5994001 5996000 3 0 0 0 0 0 0 3 11 14 20 0 3 6 11 7 5
1 2999 5996001 5998000 8 16 8 0 0 0 0 0 9 9 4 0 1 6 0 1 1
1 3000 5998001 6e+06 6 0 0 0 0 0 0 0 4 11 0 0 0 6 0 6 4
1 3001 6000001 6002000 0 0 0 0 0 0 0 12 4 14 0 0 2 3 11 3 2
1 3002 6002001 6004000 0 4 0 0 0 0 0 0 7 9 5 0 2 6 2 6 4
1 3003 6004001 6006000 0 0 0 0 0 0 0 10 6 13 19 0 6 7 11 17 5
1 3004 6006001 6008000 7 2 0 0 0 0 0 0 2 13 1 0 1 9 14 17 2
1 3005 6008001 6010000 4 10 5 0 0 0 0 0 3 12 0 7 0 5 3 4 4
1 3006 6010001 6012000 0 0 0 3 0 0 0 0 0 20 0 20 0 2 20 5 6
1 3007 6012001 6014000 0 0 0 0 0 0 0 0 0 16 0 20 0 2 18 0 6
1 3008 6014001 6016000 0 0 0 0 0 0 0 0 0 10 0 3 0 5 0 0 4
1 3009 6016001 6018000 0 0 0 0 0 0 0 0 0 9 0 0 0 3 0 0 4
1 3010 6018001 6020000 9 5 5 0 0 0 0 0 18 16 16 0 2 8 13 13 5
1 3011 6020001 6022000 0 0 0 0 0 0 0 8 7 16 20 0 8 10 19 10 5
1 3012 6022001 6024000 4 2 2 0 0 0 0 11 1 14 17 0 1 8 6 13 5
1 3013 6024001 6026000 4 4 1 0 0 0 0 0 1 10 8 0 1 4 0 10 4
1 3014 6026001 6028000 12 13 6 0 4 0 0 0 18 11 14 0 4 10 3 3 1
1 3015 6028001 6030000 5 5 4 0 4 0 0 9 4 12 17 0 2 5 7 13 5
1 3016 6030001 6032000 0 0 0 0 0 0 0 0 0 19 0 0 1 10 20 14 2
1 3017 6032001 6034000 5 0 0 0 0 0 0 0 0 11 0 0 3 7 6 10 2
1 3018 6034001 6036000 13 10 3 0 0 0 0 0 16 11 18 0 2 8 2 12 1
1 3019 6036001 6038000 0 0 0 0 0 0 0 10 5 12 10 0 4 8 5 15 5
1 3020 6038001 6040000 12 7 0 0 0 0 0 0 11 9 5 0 0 7 2 7 1
1 3021 6040001 6042000 0 0 0 0 0 0 0 0 13 7 20 0 5 4 8 0 5
1 3022 6042001 6044000 0 0 0 0 0 0 0 0 13 14 20 0 3 6 9 2 5
1 3023 6044001 6046000 0 0 0 0 0 0 0 3 17 15 20 1 1 4 17 16 5
1 3024 6046001 6048000 0 0 0 0 0 0 0 8 3 10 20 0 1 6 7 8 5
1 3025 6048001 6050000 0 0 0 0 0 0 0 6 0 11 11 0 2 5 0 14 5
1 3026 6050001 6052000 0 0 0 0 0 0 0 15 0 16 4 0 2 11 8 16 5
1 3027 6052001 6054000 0 5 0 0 0 0 0 11 0 18 2 0 1 10 11 11 2
1 3028 6054001 6056000 2 0 0 0 0 0 0 9 0 12 4 0 3 7 18 16 2
1 3029 6056001 6058000 12 7 4 0 2 0 0 7 3 14 1 0 2 8 17 8 2
1 3030 6058001 6060000 0 0 0 0 1 0 0 0 0 11 0 0 2 6 7 7 2
1 3031 6060001 6062000 0 0 0 0 0 0 0 0 0 14 0 0 1 5 7 0 4
1 3032 6062001 6064000 10 10 10 0 9 0 0 9 8 10 0 0 0 10 0 8 1
1 3033 6064001 6066000 10 3 0 0 0 0 0 5 8 17 1 0 1 7 10 6 2
1 3034 6066001 6068000 0 0 0 0 0 0 0 12 0 16 0 0 5 6 10 16 2
1 3035 6068001 6070000 7 3 3 0 0 0 0 4 9 12 2 0 0 9 0 9 1
1 3036 6070001 6072000 6 6 6 0 3 0 0 3 10 11 17 0 0 7 0 10 1
1 3037 6072001 6074000 2 3 1 0 0 0 0 0 4 15 11 0 0 11 0 7 1
1 3038 6074001 6076000 6 6 1 0 0 0 0 0 6 6 0 2 0 5 0 4 4
1 3039 6076001 6078000 7 6 4 0 0 0 0 0 16 14 15 0 3 5 7 0 1
1 3040 6078001 6080000 0 0 0 0 0 0 0 0 4 8 20 0 2 5 10 8 5
1 3041 6080001 6082000 0 0 0 0 0 0 0 14 0 13 18 0 6 5 2 19 5
1 3042 6082001 6084000 0 0 0 0 0 0 0 8 0 10 12 1 1 5 0 11 5
1 3043 6084001 6086000 0 0 0 0 0 0 0 3 9 10 20 0 8 10 0 0 5
1 3044 6086001 6088000 4 4 1 0 0 0 0 0 19 13 20 0 0 5 11 3 5
1 3045 6088001 6090000 1 5 4 0 4 0 5 0 4 12 4 0 0 8 5 8 2
1 3046 6090001 6092000 0 0 0 0 0 0 17 0 0 11 0 0 0 6 12 2 2
1 3047 6092001 6094000 0 0 0 0 0 0 0 2 0 12 3 0 2 9 0 4 4
1 3048 6094001 6096000 0 0 0 0 0 0 0 11 8 15 20 0 2 9 0 18 5
1 3049 6096001 6098000 5 5 4 0 0 0 0 0 19 18 20 0 1 6 5 14 5
1 3050 6098001 6100000 14 14 11 0 4 0 0 0 14 10 10 0 0 9 0 2 1
1 3051 6100001 6102000 7 4 7 0 4 0 0 4 3 7 3 0 0 9 0 11 1
1 3052 6102001 6104000 7 0 0 0 3 0 0 1 0 12 0 2 0 5 4 4 4
1 3053 6104001 6106000 1 0 0 0 2 0 0 5 0 16 0 0 2 10 9 13 2
1 3054 6106001 6108000 14 3 0 0 5 0 0 8 4 15 0 0 2 6 8 8 2
1 3055 6108001 6110000 0 0 0 0 2 0 0 13 0 18 3 1 1 9 20 20 2
1 3056 6110001 6112000 0 0 0 0 0 0 0 12 0 13 18 0 4 7 12 12 5
1 3057 6112001 6114000 0 0 0 0 0 0 0 1 0 10 20 0 3 6 2 1 5
1 3058 6114001 6116000 4 0 0 0 0 0 0 0 10 12 20 1 4 7 10 1 5
1 3059 6116001 6118000 5 7 4 0 0 0 7 0 5 10 1 1 0 5 9 4 2
1 3060 6118001 6120000 0 0 0 0 0 0 0 0 0 7 0 0 0 1 0 0 4
1 3061 6120001 6122000 0 0 0 0 0 0 14 0 0 14 0 0 3 11 13 13 2
1 3062 6122001 6124000 0 5 2 0 0 0 6 0 2 10 0 0 2 3 7 4 2
1 3063 6124001 6126000 5 5 4 0 0 0 0 3 5 14 7 0 1 6 0 6 1
1 3064 6126001 6128000 10 10 7 0 2 0 0 3 15 16 10 0 2 4 4 9 1
1 3065 6128001 6130000 0 0 0 0 0 0 8 0 0 10 1 0 0 4 6 7 2
1 3066 6130001 6132000 0 0 0 0 1 0 6 2 0 11 0 0 3 9 15 14 2
1 3067 6132001 6134000 0 0 0 0 2 0 0 15 0 18 18 0 3 9 17 17 5
1 3068 6134001 6136000 9 10 7 0 0 0 0 0 11 13 7 0 0 7 0 0 1
1 3069 6136001 6138000 2 0 0 0 0 0 0 0 0 14 7 0 0 7 0 9 4
1 3070 6138001 6140000 0 1 0 0 0 0 0 0 0 7 0 0 0 6 0 3 4
1 3071 6140001 6142000 0 0 0 0 0 0 0 0 0 8 0 10 0 4 5 6 4
1 3072 6142001 6144000 8 12 8 0 2 0 0 0 10 10 0 0 1 5 7 8 1
1 3073 6144001 6146000 0 0 0 0 0 0 0 7 0 16 9 0 5 8 16 17 5
1 3074 6146001 6148000 0 0 0 0 0 0 0 8 4 13 19 1 1 9 9 12 5
1 3075 6148001 6150000 15 8 8 0 2 0 0 3 9 10 5 0 1 9 2 8 1
1 3076 6150001 6152000 4 0 0 0 3 0 0 11 0 16 4 0 3 9 9 20 5
1 3077 6152001 6154000 0 8 4 0 1 0 0 6 8 14 13 0 1 12 2 7 1
1 3078 6154001 6156000 5 8 6 0 6 0 0 5 11 15 8 0 0 8 0 10 1
1 3079 6156001 6158000 0 0 0 6 0 5 0 0 0 6 0 16 0 4 5 0 6
1 3080 6158001 6160000 0 0 0 0 6 0 4 0 0 12 0 9 0 9 14 7 2
1 3081 6160001 6162000 0 0 0 0 0 0 8 0 0 14 0 0 3 12 12 3 2
1 3082 6162001 6164000 0 0 0 0 0 0 0 1 0 18 0 0 3 7 12 7 2
1 3083 6164001 6166000 15 6 5 0 3 0 0 5 0 13 1 0 3 8 0 0 1
1 3084 6166001 6168000 0 0 0 0 0 0 0 11 2 13 1 0 2 6 9 15 2
1 3085 6168001 6170000 3 9 8 0 8 0 0 3 9 13 0 0 0 8 4 8 1
1 3086 6170001 6172000 0 0 0 0 0 0 0 10 0 12 18 0 1 7 6 11 5
1 3087 6172001 6174000 7 3 0 0 0 0 0 0 6 10 6 1 0 9 1 1 4
1 3088 6174001 6176000 0 0 0 0 0 0 3 0 0 5 0 0 0 5 0 5 4
1 3089 6176001 6178000 0 0 0 0 0 0 17 0 0 5 0 0 1 3 3 0 4
1 3090 6178001 6180000 0 0 0 0 0 0 14 0 0 10 0 0 1 5 4 2 2
1 3091 6180001 6182000 0 0 0 0 0 0 4 0 0 12 0 0 1 6 8 5 2
1 3092 6182001 6184000 7 0 0 0 0 0 3 0 0 16 0 0 0 12 14 7 2
1 3093 6184001 6186000 10 10 8 0 0 0 0 0 9 10 6 0 2 8 0 10 1
1 3094 6186001 6188000 0 0 0 0 0 0 0 3 0 11 14 0 2 5 0 14 5
1 3095 6188001 6190000 0 0 0 0 0 0 0 15 0 17 20 0 4 7 15 19 5
1 3096 6190001 6192000 6 8 5 0 4 0 0 0 12 11 14 0 0 5 0 0 1
1 3097 6192001 6194000 12 8 15 0 18 0 0 9 4 0 0 0 0 0 0 0 1
1 3098 6194001 6196000 12 13 17 0 12 0 0 9 11 0 0 0 0 0 0 0 1
1 3099 6196001 6198000 2 3 2 0 2 0 0 0 3 2 0 6 0 3 4 4 4
1 3100 6198001 6200000 3 3 2 0 2 0 0 0 2 3 0 2 0 0 1 1 4
1 3101 6200001 6202000 13 11 16 0 14 0 0 8 12 0 0 0 0 0 0 0 1
1 3102 6202001 6204000 13 9 16 0 20 0 0 10 5 0 0 0 0 0 0 0 1
1 3103 6204001 6206000 11 9 7 0 8 0 0 3 17 10 15 0 4 6 0 7 1
1 3104 6206001 6208000 0 0 0 0 0 0 0 11 1 15 14 0 4 10 8 17 5
1 3105 6208001 6210000 9 7 0 0 0 0 3 0 8 12 9 0 2 5 5 5 1
1 3106 6210001 6212000 1 0 0 0 0 0 4 0 0 7 0 11 0 3 6 8 6
1 3107 6212001 6214000 4 7 6 0 2 0 0 0 11 12 11 0 0 8 0 5 1
1 3108 6214001 6216000 0 0 0 0 0 0 0 15 4 10 13 0 2 5 0 17 5
1 3109 6216001 6218000 4 3 4 0 2 0 0 1 17 9 20 0 1 8 0 8 1
1 3110 6218001 6220000 2 3 3 0 1 0 0 0 4 8 2 5 0 4 0 0 4
1 3111 6220001 6222000 4 9 3 0 0 0 0 0 3 7 0 0 0 3 0 0 4
1 3112 6222001 6224000 11 14 11 0 6 0 3 0 14 14 11 0 0 6 0 10 1
1 3113 6224001 6226000 6 5 0 0 0 0 0 0 9 8 12 0 1 3 6 4 1
1 3114 6226001 6228000 0 0 0 0 0 0 0 10 0 11 5 0 2 8 11 14 2
1 3115 6228001 6230000 0 0 0 0 0 0 5 0 0 5 1 0 0 5 8 9 2
1 3116 6230001 6232000 0 0 0 0 0 0 3 0 0 5 1 0 0 5 2 5 4
1 3117 6232001 6234000 0 0 0 0 3 0 5 0 0 9 0 1 0 3 11 12 2
1 3118 6234001 6236000 0 0 0 0 0 0 0 0 0 4 0 6 0 1 3 3 4
1 3119 6236001 6238000 0 0 0 0 0 0 0 0 0 4 0 13 0 1 3 3 4
1 3120 6238001 6240000 14 7 5 0 5 0 0 0 3 16 0 0 2 9 7 10 1
1 3121 6240001 6242000 1 1 0 0 0 0 12 0 0 8 0 0 0 5 6 6 2
1 3122 6242001 6244000 0 0 0 0 0 0 3 0 0 6 0 0 0 2 0 0 4
1 3123 6244001 6246000 0 0 0 0 0 0 0 13 1 7 5 0 2 5 0 10 4
1 3124 6246001 6248000 13 10 3 0 4 0 0 0 18 16 12 0 5 12 0 9 1
1 3125 6248001 6250000 9 9 5 0 0 0 0 0 11 12 9 0 1 7 7 10 1
1 3126 6250001 6252000 3 0 0 0 0 0 0 8 16 15 20 0 1 4 18 18 5
1 3127 6252001 6254000 0 0 0 0 0 0 0 12 0 8 17 0 2 10 1 18 5
1 3128 6254001 6256000 9 10 7 0 6 0 0 3 6 14 1 0 0 5 0 12 1
1 3129 6256001 6258000 0 0 0 0 0 0 0 3 3 14 8 0 2 6 12 17 5
1 3130 6258001 6260000 0 0 0 0 0 0 0 15 2 13 20 0 4 4 10 12 5
1 3131 6260001 6262000 11 6 5 0 4 0 0 2 14 16 10 0 0 7 10 10 1
1 3132 6262001 6264000 7 0 0 0 7 0 15 0 0 4 0 7 0 4 0 3 4
1 3133 6264001 6266000 5 0 0 0 7 0 12 0 0 11 1 0 0 4 12 11 2
1 3134 6266001 6268000 3 2 1 0 0 0 0 0 0 9 1 0 0 5 3 4 4
1 3135 6268001 6270000 7 8 9 0 7 0 2 0 8 8 0 0 1 6 0 2 1
1 3136 6270001 6272000 4 0 0 0 2 0 19 0 0 10 0 0 0 5 3 0 2
1 3137 6272001 6274000 2 0 0 0 1 0 11 0 0 7 0 5 0 3 6 0 4
1 3138 6274001 6276000 0 0 0 2 0 3 0 0 0 1 0 16 0 0 0 0 6
1 3139 6276001 6278000 10 0 3 0 2 0 0 0 5 11 0 5 1 10 12 10 2
1 3140 6278001 6280000 0 0 0 0 0 0 0 8 0 8 5 0 1 8 0 13 4
1 3141 6280001 6282000 11 7 6 0 6 0 0 3 15 17 14 0 0 8 3 15 1
1 3142 6282001 6284000 10 2 2 0 2 0 0 4 2 11 1 0 1 7 4 4 4
1 3143 6284001 6286000 0 0 0 0 0 0 0 16 0 10 13 0 2 10 12 20 5
1 3144 6286001 6288000 0 0 0 0 0 0 0 15 0 10 20 0 9 8 16 14 5
1 3145 6288001 6290000 0 0 0 0 0 0 0 3 0 9 20 0 5 8 14 5 5
1 3146 6290001 6292000 0 0 0 0 0 0 0 0 7 11 20 0 6 6 12 6 5
1 3147 6292001 6294000 5 3 0 0 0 0 0 0 4 16 17 0 5 10 4 0 1
1 3148 6294001 6296000 4 0 0 0 0 0 3 0 0 6 0 0 0 4 7 10 2
1 3149 6296001 6298000 6 0 0 0 0 0 7 0 0 10 0 0 0 5 7 7 2
1 3150 6298001 6300000 0 3 2 0 0 0 1 0 0 6 0 0 0 5 0 2 4
1 3151 6300001 6302000 8 4 2 0 0 0 0 0 0 6 1 0 1 7 0 8 4
1 3152 6302001 6304000 13 0 0 0 0 0 8 0 0 11 0 5 1 6 14 10 2
1 3153 6304001 6306000 13 6 0 0 0 0 0 10 13 5 1 0 1 3 0 0 1
1 3154 6306001 6308000 7 7 0 0 0 0 0 5 2 1 0 0 0 2 0 0 4
1 3155 6308001 6310000 0 0 0 0 0 0 0 0 0 10 5 0 1 6 0 4 4
1 3156 6310001 6312000 0 6 3 0 0 0 0 4 12 13 20 0 0 7 3 7 5
1 3157 6312001 6314000 7 7 4 0 0 0 0 0 11 14 15 0 4 11 0 4 1
1 3158 6314001 6316000 5 1 0 0 0 0 3 0 0 6 0 0 0 5 4 5 4
1 3159 6316001 6318000 8 0 0 0 0 0 6 6 0 12 0 0 1 6 14 16 2
1 3160 6318001 6320000 8 8 4 0 0 0 0 3 6 15 0 0 2 8 2 7 1
1 3161 6320001 6322000 10 0 0 0 0 0 0 18 0 17 0 0 1 6 18 18 2
1 3162 6322001 6324000 9 0 0 0 0 0 0 0 0 14 0 0 3 6 4 0 4
1 3163 6324001 6326000 5 0 2 0 1 0 0 0 0 6 0 0 0 4 1 2 4
1 3164 6326001 6328000 15 10 9 0 12 0 0 0 3 15 0 0 0 4 7 11 1
1 3165 6328001 6330000 9 0 0 0 2 0 0 5 0 18 4 0 1 12 10 14 2
1 3166 6330001 6332000 5 2 0 0 0 0 0 0 0 8 0 0 0 6 0 1 4
1 3167 6332001 6334000 0 1 0 0 0 0 0 0 0 8 0 0 0 4 0 0 4
1 3168 6334001 6336000 0 0 0 0 0 0 0 0 0 6 0 0 0 5 0 0 4
1 3169 6336001 6338000 4 0 0 0 0 0 0 0 0 8 0 0 1 6 13 5 2
1 3170 6338001 6340000 0 0 0 0 0 0 0 0 0 14 0 0 3 7 13 0 2
1 3171 6340001 6342000 7 0 0 0 0 0 0 0 0 12 1 0 2 6 8 4 2
1 3172 6342001 6344000 5 0 0 0 2 0 0 6 0 11 1 0 1 5 8 11 2
1 3173 6344001 6346000 11 11 5 0 3 0 0 4 16 12 4 0 2 7 10 10 1
1 3174 6346001 6348000 8 8 6 0 0 0 0 0 8 11 14 0 0 5 0 0 1
1 3175 6348001 6350000 8 7 6 0 4 0 0 0 19 14 16 0 2 6 0 0 1
1 3176 6350001 6352000 0 0 0 0 0 0 0 9 2 11 14 0 1 5 0 15 5
1 3177 6352001 6354000 0 7 5 0 0 0 0 0 16 15 9 0 2 5 7 7 1
1 3178 6354001 6356000 0 0 0 0 0 0 0 15 4 17 20 0 3 7 1 19 5
1 3179 6356001 6358000 0 0 0 0 0 0 0 11 6 9 20 0 3 9 0 18 5
1 3180 6358001 6360000 4 6 4 0 3 0 0 0 19 14 20 0 5 11 0 10 1
1 3181 6360001 6362000 4 8 6 0 1 0 0 0 7 11 4 0 0 7 0 0 1
1 3182 6362001 6364000 14 13 10 0 10 0 0 0 16 17 20 0 1 7 7 16 1
1 3183 6364001 6366000 3 0 0 0 0 0 0 16 9 18 16 0 1 7 14 20 5
1 3184 6366001 6368000 6 8 7 0 0 0 0 0 9 12 1 0 2 7 0 6 1
1 3185 6368001 6370000 8 9 8 0 3 0 0 0 9 14 1 0 1 5 0 8 1
1 3186 6370001 6372000 6 1 0 0 0 0 0 9 8 14 20 0 3 8 0 14 5
1 3187 6372001 6374000 0 0 0 0 0 0 0 7 0 12 10 0 4 6 7 16 5
1 3188 6374001 6376000 0 0 0 0 6 0 3 0 0 13 0 0 0 5 8 8 2
1 3189 6376001 6378000 0 1 3 0 0 0 0 0 4 13 5 0 0 5 2 10 4
1 3190 6378001 6380000 4 7 6 0 0 0 0 0 7 9 5 5 0 4 2 2 1
1 3191 6380001 6382000 2 0 0 0 0 0 0 1 0 10 0 4 0 3 2 6 4
1 3192 6382001 6384000 9 3 0 0 0 0 0 5 3 15 4 0 4 6 11 10 2
1 3193 6384001 6386000 10 14 6 0 4 0 0 0 9 13 0 0 1 5 0 0 1
1 3194 6386001 6388000 2 1 0 0 0 0 0 8 6 17 7 0 1 8 19 18 5
1 3195 6388001 6390000 2 0 1 0 2 0 2 0 0 10 0 0 0 6 0 3 4
1 3196 6390001 6392000 8 0 2 0 2 0 11 0 0 13 0 0 2 7 4 2 2
1 3197 6392001 6394000 0 0 0 0 0 0 7 0 0 10 0 0 0 2 0 3 4
1 3198 6394001 6396000 0 2 1 0 0 0 0 0 2 6 1 0 0 2 0 0 4
1 3199 6396001 6398000 12 6 5 0 2 0 0 11 13 16 13 0 1 7 13 14 5
1 3200 6398001 6400000 8 3 0 0 0 0 0 0 0 14 0 0 0 8 0 10 4
1 3201 6400001 6402000 7 10 9 0 6 0 0 0 11 14 10 0 1 8 0 4 1
1 3202 6402001 6404000 0 0 0 0 0 0 0 2 0 6 2 6 1 1 0 7 4
1 3203 6404001 6406000 4 5 2 0 0 0 0 0 5 5 0 4 0 3 0 0 4
1 3204 6406001 6408000 5 5 5 0 0 0 0 0 12 11 20 0 2 8 11 14 5
1 3205 6408001 6410000 0 2 4 0 0 0 0 6 0 10 10 0 4 6 0 10 5
1 3206 6410001 6412000 8 6 9 0 0 0 0 8 8 10 14 0 1 8 7 10 1
1 3207 6412001 6414000 0 0 0 0 0 0 0 18 0 14 5 0 0 4 8 20 5
1 3208 6414001 6416000 7 5 3 0 0 0 0 2 6 9 10 0 1 6 0 5 1
1 3209 6416001 6418000 4 0 1 0 0 0 0 5 10 11 14 0 1 9 4 13 5
1 3210 6418001 6420000 9 9 15 0 0 0 0 0 12 16 6 0 1 11 2 9 1
1 3211 6420001 6422000 11 15 11 0 0 0 0 0 12 14 5 0 0 7 0 1 1
1 3212 6422001 6424000 0 0 0 0 0 0 0 0 15 9 20 0 2 4 3 11 5
1 3213 6424001 6426000 0 0 0 0 0 0 0 1 0 11 19 1 2 3 0 14 5
1 3214 6426001 6428000 0 0 0 0 0 0 0 2 0 8 2 6 0 2 0 5 4
1 3215 6428001 6430000 3 0 1 0 0 0 0 6 6 13 20 0 4 4 13 14 5
1 3216 6430001 6432000 8 8 8 0 6 0 0 0 10 8 2 0 0 8 0 6 1
1 3217 6432001 6434000 12 12 13 0 8 0 0 0 13 13 5 0 1 10 0 4 1
1 3218 6434001 6436000 0 0 0 0 0 0 0 9 15 12 14 0 3 5 11 10 5
1 3219 6436001 6438000 5 7 4 0 4 0 0 6 5 17 10 0 1 8 6 8 1
1 3220 6438001 6440000 1 2 1 0 0 0 0 0 15 9 20 0 2 3 4 2 5
1 3221 6440001 6442000 0 0 0 0 0 0 0 9 2 12 20 0 3 4 0 10 5
1 3222 6442001 6444000 0 0 0 0 0 0 0 1 0 9 7 0 1 7 0 8 4
1 3223 6444001 6446000 0 0 0 0 0 0 0 0 0 5 0 1 0 4 0 0 4
1 3224 6446001 6448000 0 0 0 0 0 0 0 0 0 9 0 0 0 6 0 0 4
1 3225 6448001 6450000 0 0 0 0 0 0 0 0 0 6 0 0 0 5 0 3 4
1 3226 6450001 6452000 0 0 3 0 0 0 4 0 0 10 0 0 0 4 3 3 4
1 3227 6452001 6454000 9 0 6 0 0 0 8 0 0 10 0 0 0 7 3 5 2
1 3228 6454001 6456000 0 0 0 0 0 0 0 0 0 3 0 11 0 1 0 0 4
1 3229 6456001 6458000 0 0 0 0 0 0 0 0 0 10 0 0 0 4 0 0 4
1 3230 6458001 6460000 4 11 17 0 11 0 0 0 9 13 10 0 0 12 0 5 1
1 3231 6460001 6462000 0 5 10 0 1 0 0 0 0 12 0 0 1 7 0 6 4
1 3232 6462001 6464000 0 1 0 0 0 0 0 0 0 13 0 0 0 8 0 1 4
1 3233 6464001 6466000 11 15 12 0 0 0 0 0 10 14 3 0 1 9 0 0 1
1 3234 6466001 6468000 14 14 4 0 2 0 0 0 12 10 0 0 1 6 0 0 1
1 3235 6468001 6470000 0 0 0 0 0 0 0 4 0 12 0 0 2 7 10 10 2
1 3236 6470001 6472000 0 0 0 0 4 0 15 0 0 12 0 6 0 5 11 2 2
1 3237 6472001 6474000 0 0 0 0 0 0 14 0 0 8 0 2 0 7 14 13 2
1 3238 6474001 6476000 9 8 5 0 0 0 0 3 6 7 1 0 0 7 0 5 1
1 3239 6476001 6478000 0 0 0 0 4 0 11 0 0 12 1 0 0 4 9 5 2
1 3240 6478001 6480000 0 0 0 0 2 0 6 0 0 10 0 0 1 4 8 0 4
1 3241 6480001 6482000 0 0 0 0 0 0 0 2 0 9 2 0 0 6 0 0 4
1 3242 6482001 6484000 9 4 0 0 0 0 0 2 5 10 11 0 3 7 0 0 1
1 3243 6484001 6486000 0 0 0 0 0 0 4 0 0 9 0 0 0 5 3 2 4
1 3244 6486001 6488000 7 0 0 0 4 0 9 0 0 13 0 0 0 5 8 7 2
1 3245 6488001 6490000 6 0 0 0 0 0 0 0 0 9 0 0 0 5 5 4 4
1 3246 6490001 6492000 0 0 0 0 0 0 0 0 0 12 0 0 2 6 10 0 4
1 3247 6492001 6494000 0 0 0 0 0 0 0 0 0 7 1 0 6 8 11 6 2
1 3248 6494001 6496000 0 0 0 0 0 0 0 0 0 4 0 0 0 6 0 3 4
1 3249 6496001 6498000 0 0 0 0 0 0 7 0 0 8 0 0 0 2 4 3 4
1 3250 6498001 6500000 0 0 0 0 0 0 5 0 0 6 0 0 0 5 2 2 4
1 3251 6500001 6502000 0 0 0 0 0 0 0 7 0 11 0 0 2 3 9 10 2
1 3252 6502001 6504000 1 0 0 0 0 0 0 11 0 12 4 0 5 6 9 9 2
1 3253 6504001 6506000 8 0 2 0 0 0 0 4 7 15 11 0 0 8 5 11 5
1 3254 6506001 6508000 6 5 2 0 0 0 0 0 4 8 2 0 0 4 0 0 4
1 3255 6508001 6510000 0 0 0 0 0 0 5 0 0 10 0 0 0 6 3 0 4
1 3256 6510001 6512000 0 0 0 0 3 0 12 0 0 11 0 0 0 5 11 8 2
1 3257 6512001 6514000 0 0 0 0 0 0 0 0 0 9 0 0 1 4 0 0 4
1 3258 6514001 6516000 5 0 0 0 0 0 0 0 0 3 0 1 0 4 0 4 4
1 3259 6516001 6518000 0 0 0 0 0 0 0 0 0 15 0 0 3 5 14 6 2
1 3260 6518001 6520000 0 0 0 0 0 0 0 0 0 10 0 0 1 3 3 3 4
1 3261 6520001 6522000 5 0 0 0 2 0 0 0 0 11 0 0 0 8 6 6 2
1 3262 6522001 6524000 0 0 0 0 6 0 0 6 0 16 2 0 1 10 12 19 2
1 3263 6524001 6526000 7 11 11 0 13 0 0 5 13 16 12 0 2 9 3 8 1
1 3264 6526001 6528000 0 0 1 0 0 0 0 0 0 8 0 0 0 8 0 0 4
1 3265 6528001 6530000 10 6 0 0 0 0 0 0 9 12 9 0 2 7 2 5 1
1 3266 6530001 6532000 1 0 0 0 0 0 0 17 6 16 20 0 9 10 20 20 5
1 3267 6532001 6534000 0 0 0 0 0 0 0 2 0 15 2 0 1 3 10 12 2
1 3268 6534001 6536000 0 0 0 0 0 0 0 11 0 18 11 0 2 5 18 6 5
1 3269 6536001 6538000 7 3 1 0 0 0 0 3 4 16 8 0 2 6 5 3 1
1 3270 6538001 6540000 3 2 1 0 0 0 0 0 2 1 0 11 1 2 1 1 4
1 3271 6540001 6542000 0 0 0 2 0 2 0 0 0 1 0 19 0 0 0 0 6
1 3272 6542001 6544000 3 3 0 8 0 8 0 0 0 3 0 16 0 2 3 0 3
1 3273 6544001 6546000 10 3 0 0 0 0 0 1 3 15 1 0 1 4 12 11 2
1 3274 6546001 6548000 11 12 5 0 0 0 0 0 17 15 16 0 2 5 9 8 1
1 3275 6548001 6550000 0 0 0 0 0 0 0 4 12 8 20 0 1 1 4 4 5
1 3276 6550001 6552000 0 0 0 0 0 0 0 17 0 16 18 0 4 10 11 16 5
1 3277 6552001 6554000 0 0 0 0 0 0 8 0 0 11 0 0 1 7 9 5 2
1 3278 6554001 6556000 2 0 0 0 0 0 8 0 0 11 1 0 0 6 6 7 2
1 3279 6556001 6558000 5 0 0 0 0 0 0 0 0 11 0 0 0 8 6 9 2
1 3280 6558001 6560000 1 0 3 0 5 0 0 4 0 13 0 0 0 3 7 7 2
1 3281 6560001 6562000 1 4 10 0 0 0 0 3 7 8 7 0 3 12 1 10 1
1 3282 6562001 6564000 7 9 8 0 0 0 0 0 9 12 6 0 0 5 0 0 1
1 3283 6564001 6566000 3 5 4 0 3 0 0 0 4 8 1 0 0 4 0 0 4
1 3284 6566001 6568000 7 4 5 0 0 0 0 4 8 14 9 0 1 9 0 9 1
1 3285 6568001 6570000 7 6 7 0 8 0 0 1 12 15 1 0 0 8 3 6 1
1 3286 6570001 6572000 4 0 0 0 0 0 0 3 0 13 1 0 2 6 17 16 2
1 3287 6572001 6574000 0 0 0 0 0 0 17 0 0 15 0 1 5 8 17 15 2
1 3288 6574001 6576000 0 0 0 0 0 0 0 0 0 5 0 13 0 2 4 1 6
1 3289 6576001 6578000 0 0 0 0 0 0 0 0 0 15 0 0 1 5 9 10 2
1 3290 6578001 6580000 5 6 2 0 0 0 0 0 0 10 0 0 1 5 0 0 4
1 3291 6580001 6582000 0 0 0 0 0 0 1 0 0 8 0 0 0 6 3 0 4
1 3292 6582001 6584000 0 0 0 0 0 0 15 0 0 12 0 0 2 9 14 10 2
1 3293 6584001 6586000 10 13 3 0 0 0 0 6 16 9 1 0 0 2 1 2 1
1 3294 6586001 6588000 0 0 0 0 0 0 0 3 1 5 0 2 0 2 0 0 4
1 3295 6588001 6590000 0 0 0 0 0 0 0 0 0 9 0 19 0 5 14 6 6
1 3296 6590001 6592000 0 0 0 15 0 0 0 0 0 19 1 20 1 5 20 0 6
1 3297 6592001 6594000 0 0 0 5 0 0 0 0 0 10 0 15 0 6 10 2 6
1 3298 6594001 6596000 9 11 2 0 0 0 0 0 12 12 7 1 0 3 4 4 1
1 3299 6596001 6598000 0 0 0 0 0 0 0 0 14 8 20 0 1 6 6 3 5
1 3300 6598001 6600000 0 0 0 0 0 0 0 4 7 13 20 0 5 5 3 7 5
1 3301 6600001 6602000 0 1 0 0 0 0 0 5 0 9 6 0 1 4 0 8 4
1 3302 6602001 6604000 8 9 8 0 5 0 0 2 16 13 13 0 1 7 0 5 1
1 3303 6604001 6606000 0 0 0 0 0 0 0 13 0 13 19 1 2 5 0 17 5
1 3304 6606001 6608000 0 1 0 0 0 0 0 0 0 9 1 0 0 3 0 0 4
1 3305 6608001 6610000 6 7 4 0 0 0 0 0 13 16 10 0 0 8 0 11 1
1 3306 6610001 6612000 8 9 4 0 3 0 0 0 13 16 1 0 0 9 6 9 1
1 3307 6612001 6614000 10 15 14 0 8 0 0 0 15 14 0 0 0 12 0 11 1
1 3308 6614001 6616000 0 0 0 0 0 0 0 0 0 12 0 0 0 6 12 14 2
1 3309 6616001 6618000 7 11 7 0 11 0 0 2 14 12 9 0 4 6 6 6 1
1 3310 6618001 6620000 0 0 0 0 3 0 6 5 0 13 1 0 2 8 12 12 2
1 3311 6620001 6622000 0 0 0 0 0 0 2 0 0 9 0 0 0 4 0 0 4
1 3312 6622001 6624000 14 5 11 0 0 0 0 0 0 8 0 0 1 6 1 8 1
1 3313 6624001 6626000 15 5 10 0 4 0 5 0 0 11 0 0 1 7 7 12 2
1 3314 6626001 6628000 11 0 0 0 7 0 0 0 0 12 0 0 1 7 0 6 4
1 3315 6628001 6630000 4 0 0 0 0 0 0 11 0 15 11 0 5 10 16 17 5
1 3316 6630001 6632000 5 0 0 0 0 0 0 15 5 18 20 0 9 9 18 18 5
1 3317 6632001 6634000 6 5 0 0 0 0 0 0 7 9 2 0 0 5 0 0 4
1 3318 6634001 6636000 0 0 0 0 0 0 0 0 0 9 0 0 0 5 0 3 4
1 3319 6636001 6638000 0 0 0 0 0 0 3 0 0 5 1 0 0 3 0 0 4
1 3320 6638001 6640000 0 0 0 0 3 0 2 0 0 8 0 0 0 7 0 0 4
1 3321 6640001 6642000 0 0 0 0 0 0 0 0 0 5 0 7 0 3 0 0 4
1 3322 6642001 6644000 0 0 0 0 0 0 0 0 0 6 0 0 1 5 0 0 4
1 3323 6644001 6646000 9 0 0 0 0 0 13 0 0 10 0 0 0 5 8 10 2
1 3324 6646001 6648000 0 0 0 0 0 0 0 8 0 14 6 0 0 9 16 17 5
1 3325 6648001 6650000 2 2 0 0 0 0 0 7 10 15 20 0 4 9 14 13 5
1 3326 6650001 6652000 6 6 6 0 4 0 15 0 5 7 1 0 0 6 11 4 2
1 3327 6652001 6654000 0 0 0 0 0 0 12 0 0 12 0 0 0 5 10 9 2
1 3328 6654001 6656000 0 0 0 0 0 0 0 0 0 9 1 0 0 5 0 0 4
1 3329 6656001 6658000 0 0 0 0 0 0 0 0 0 3 0 9 0 2 0 0 4
1 3330 6658001 6660000 0 0 0 0 0 0 0 0 0 1 0 18 0 0 0 0 6
1 3331 6660001 6662000 0 0 0 0 0 0 0 0 0 5 0 3 0 5 0 0 4
1 3332 6662001 6664000 5 6 6 0 2 0 0 0 9 14 7 0 4 6 0 3 1
1 3333 6664001 6666000 0 0 0 0 0 0 0 5 5 9 19 0 4 8 7 18 5
1 3334 6666001 6668000 8 7 7 0 0 0 0 8 17 17 14 0 5 10 11 10 5
1 3335 6668001 6670000 0 0 0 0 0 0 0 8 0 14 13 0 3 8 7 17 5
1 3336 6670001 6672000 6 7 7 0 5 0 0 4 2 11 0 0 0 7 0 6 1
1 3337 6672001 6674000 6 6 5 0 5 0 0 1 5 10 0 0 1 9 0 4 1
1 3338 6674001 6676000 0 0 0 0 0 0 0 0 0 5 0 0 0 6 0 0 4
1 3339 6676001 6678000 4 8 10 0 8 0 0 4 11 10 4 0 0 11 6 6 1
1 3340 6678001 6680000 5 0 0 0 0 0 6 0 0 11 2 0 0 6 6 9 2
1 3341 6680001 6682000 1 0 0 0 0 0 2 5 0 13 10 0 1 8 1 5 4
1 3342 6682001 6684000 8 11 6 0 2 0 0 0 9 11 1 0 0 6 0 0 1
1 3343 6684001 6686000 5 8 10 0 8 0 0 0 6 12 0 0 0 10 0 0 1
1 3344 6686001 6688000 0 0 8 0 3 0 0 0 0 9 0 0 0 5 0 10 4
1 3345 6688001 6690000 11 14 13 0 7 0 0 3 13 15 10 0 1 8 0 6 1
1 3346 6690001 6692000 5 2 4 0 0 0 0 7 10 17 14 0 0 8 0 15 5
1 3347 6692001 6694000 7 6 7 0 10 0 0 4 9 15 10 1 0 7 0 11 1
1 3348 6694001 6696000 9 10 7 0 1 0 0 0 9 12 6 0 0 9 0 10 1
1 3349 6696001 6698000 6 4 4 0 0 0 0 0 0 9 0 0 0 9 0 0 4
1 3350 6698001 6700000 2 2 4 0 0 0 0 0 0 9 0 0 0 6 0 6 4
1 3351 6700001 6702000 0 0 0 0 0 0 8 0 0 17 0 0 2 8 14 3 2
1 3352 6702001 6704000 0 0 0 0 2 0 9 0 0 19 0 0 0 2 12 7 2
1 3353 6704001 6706000 0 0 0 0 0 0 0 0 0 2 0 11 0 1 0 0 4
1 3354 6706001 6708000 0 0 0 6 0 3 0 0 0 1 0 20 0 1 0 0 6
1 3355 6708001 6710000 1 2 0 8 0 3 0 0 0 6 0 16 0 3 6 4 6
1 3356 6710001 6712000 2 4 2 0 0 0 0 9 9 14 12 3 2 6 0 10 5
1 3357 6712001 6714000 8 10 12 0 5 0 0 0 11 13 20 0 2 11 0 11 1
1 3358 6714001 6716000 0 4 3 0 2 0 0 0 0 7 1 2 0 3 1 4 4
1 3359 6716001 6718000 0 0 0 0 0 0 0 0 0 9 1 1 1 6 4 4 4
1 3360 6718001 6720000 4 0 0 0 0 0 6 0 0 7 0 3 1 4 7 7 2
1 3361 6720001 6722000 4 0 0 0 0 0 5 0 0 8 0 3 0 3 10 6 2
1 3362 6722001 6724000 0 0 0 0 0 0 0 0 0 12 0 5 0 6 11 3 2
1 3363 6724001 6726000 0 0 0 0 0 0 0 6 0 11 7 0 0 4 0 12 4
1 3364 6726001 6728000 11 10 7 0 6 0 0 0 12 14 13 1 0 5 4 4 1
1 3365 6728001 6730000 6 10 8 0 0 0 0 3 12 11 7 0 0 5 0 7 1
1 3366 6730001 6732000 0 0 0 0 0 0 0 8 2 11 6 2 0 7 0 10 4
1 3367 6732001 6734000 5 0 0 0 0 0 0 7 1 10 8 0 1 8 0 8 4
1 3368 6734001 6736000 4 7 2 0 0 0 0 0 9 10 6 0 0 4 0 0 1
1 3369 6736001 6738000 0 0 0 0 0 0 0 0 0 5 0 6 0 4 0 0 4
1 3370 6738001 6740000 10 0 0 0 0 0 11 0 0 12 0 0 1 4 12 2 2
1 3371 6740001 6742000 8 0 0 0 6 0 5 0 0 14 0 0 2 8 11 11 2
1 3372 6742001 6744000 3 0 0 0 1 0 5 0 0 10 0 11 2 4 5 5 6
1 3373 6744001 6746000 9 11 9 0 4 0 0 0 15 15 11 2 0 8 0 10 1
1 3374 6746001 6748000 3 5 5 0 0 0 0 0 8 11 11 0 0 7 2 7 1
1 3375 6748001 6750000 0 0 0 0 0 0 0 8 10 13 19 0 3 6 14 16 5
1 3376 6750001 6752000 0 0 0 0 3 0 0 12 0 13 1 0 4 6 9 15 2
1 3377 6752001 6754000 7 6 3 0 0 0 0 8 6 15 1 0 4 5 10 10 2
1 3378 6754001 6756000 1 1 0 0 0 0 7 0 1 10 0 0 1 6 4 3 4
1 3379 6756001 6758000 0 0 0 0 0 0 0 0 0 6 0 0 0 5 3 3 4
1 3380 6758001 6760000 0 2 1 0 0 0 0 0 2 5 0 0 0 3 0 0 4
1 3381 6760001 6762000 12 9 8 0 7 0 0 7 14 19 14 0 4 12 10 9 1
1 3382 6762001 6764000 0 0 0 0 4 0 0 7 0 11 3 0 0 10 4 7 2
1 3383 6764001 6766000 3 0 0 0 2 0 6 0 0 10 0 0 0 5 3 8 2
1 3384 6766001 6768000 0 0 0 0 0 0 0 0 0 10 8 0 1 4 11 10 2
1 3385 6768001 6770000 0 0 0 0 0 0 2 0 0 11 1 0 0 4 3 0 4
1 3386 6770001 6772000 0 0 0 0 0 0 8 0 0 12 0 0 0 4 12 3 2
1 3387 6772001 6774000 10 3 5 0 5 0 11 2 5 16 11 0 3 10 12 16 5
1 3388 6774001 6776000 10 15 10 0 10 0 0 0 18 16 12 0 3 9 1 5 1
1 3389 6776001 6778000 0 0 0 0 0 0 0 6 5 12 12 0 2 5 5 12 5
1 3390 6778001 6780000 10 9 6 0 0 0 0 0 11 12 6 0 2 8 3 3 1
1 3391 6780001 6782000 0 0 0 0 0 0 5 11 0 12 11 0 0 6 12 15 5
1 3392 6782001 6784000 0 0 0 0 0 0 3 0 0 5 0 0 0 4 0 0 4
1 3393 6784001 6786000 9 0 0 0 0 0 18 0 0 10 0 0 0 7 12 12 2
1 3394 6786001 6788000 6 0 0 0 0 0 2 0 0 8 0 0 0 3 7 7 2
1 3395 6788001 6790000 1 0 0 0 4 0 7 0 0 11 0 0 0 2 5 8 2
1 3396 6790001 6792000 2 0 2 0 0 0 14 0 0 12 1 0 0 4 11 8 2
1 3397 6792001 6794000 0 0 0 0 0 0 1 0 0 7 0 0 0 1 0 0 4
1 3398 6794001 6796000 0 0 0 0 0 0 0 0 0 8 1 0 0 1 0 2 4
1 3399 6796001 6798000 0 0 0 0 0 0 0 6 0 12 1 0 0 7 12 13 2
1 3400 6798001 6800000 10 4 0 0 0 0 0 0 14 10 0 0 0 3 7 3 1
1 3401 6800001 6802000 1 0 2 0 0 0 0 6 6 13 11 0 4 10 0 16 5
1 3402 6802001 6804000 5 8 7 0 0 0 0 0 5 12 2 0 0 10 2 6 1
1 3403 6804001 6806000 14 17 10 0 5 0 0 4 7 12 2 0 0 11 6 10 1
1 3404 6806001 6808000 3 2 2 0 7 0 0 11 7 13 14 0 0 7 8 16 5
1 3405 6808001 6810000 6 5 3 0 0 0 0 6 12 16 6 0 0 11 0 12 1
1 3406 6810001 6812000 10 3 7 0 0 0 0 7 13 16 8 0 3 9 0 17 1
1 3407 6812001 6814000 0 7 1 0 0 0 0 0 4 9 0 0 1 7 0 0 4
1 3408 6814001 6816000 6 8 6 0 0 0 0 1 12 13 6 0 1 9 0 4 1
1 3409 6816001 6818000 0 0 0 0 0 0 0 15 0 16 7 1 4 8 0 19 5
1 3410 6818001 6820000 0 0 0 0 0 0 0 13 3 15 20 1 6 5 1 15 5
1 3411 6820001 6822000 10 2 1 0 0 0 0 0 19 19 20 1 2 4 11 20 5
1 3412 6822001 6824000 12 12 17 0 0 0 4 0 11 15 17 0 1 11 0 9 1
1 3413 6824001 6826000 14 13 11 0 3 0 6 0 16 11 14 0 0 4 0 2 1
1 3414 6826001 6828000 9 3 0 0 0 0 0 0 1 8 4 0 0 3 5 4 4
1 3415 6828001 6830000 0 0 0 0 0 0 0 3 0 10 7 0 4 4 11 2 2
1 3416 6830001 6832000 0 0 0 0 0 0 0 0 0 13 0 0 0 7 2 0 4
1 3417 6832001 6834000 14 14 13 0 4 0 0 0 12 16 11 0 0 11 0 10 1
1 3418 6834001 6836000 0 0 0 0 0 0 4 0 0 14 2 0 1 8 13 12 2
1 3419 6836001 6838000 0 0 0 0 0 0 11 0 0 9 0 0 0 6 3 1 4
1 3420 6838001 6840000 1 0 0 0 4 0 20 0 0 11 0 0 3 7 12 9 2
1 3421 6840001 6842000 2 0 0 0 0 0 12 0 0 6 0 0 0 7 5 2 4
1 3422 6842001 6844000 0 0 0 0 0 0 12 0 0 8 0 0 0 3 0 0 4
1 3423 6844001 6846000 0 0 0 0 0 0 19 0 0 8 1 0 0 6 4 4 2
1 3424 6846001 6848000 3 6 2 0 0 0 0 6 12 10 7 0 1 9 9 10 1
1 3425 6848001 6850000 0 0 0 0 3 0 13 1 0 15 0 0 0 6 18 8 2
1 3426 6850001 6852000 0 0 0 0 0 0 4 0 0 6 1 0 0 4 5 6 4
1 3427 6852001 6854000 0 0 0 0 0 0 10 0 0 8 0 0 1 7 4 4 2
1 3428 6854001 6856000 0 0 0 0 0 0 2 0 0 11 0 0 0 4 0 0 4
1 3429 6856001 6858000 0 0 0 0 0 0 0 6 0 13 0 0 0 5 4 18 2
1 3430 6858001 6860000 12 10 10 0 4 0 0 10 7 15 10 0 1 6 11 11 1
1 3431 6860001 6862000 3 4 3 0 4 0 0 0 3 6 0 0 1 7 0 0 4
1 3432 6862001 6864000 0 0 1 0 0 0 0 0 0 11 0 0 0 8 0 3 4
1 3433 6864001 6866000 0 0 0 0 0 0 0 0 0 4 0 0 0 2 0 0 4
1 3434 6866001 6868000 0 0 0 0 0 0 0 0 0 10 0 0 1 5 0 0 4
1 3435 6868001 6870000 0 0 0 0 0 0 3 0 0 9 0 0 0 4 0 0 4
1 3436 6870001 6872000 0 0 0 0 0 0 0 0 0 9 0 0 0 8 0 2 4
1 3437 6872001 6874000 10 6 7 0 5 0 0 0 0 6 0 0 0 5 0 9 4
1 3438 6874001 6876000 0 0 0 0 0 0 0 0 0 7 1 0 0 5 0 6 4
1 3439 6876001 6878000 0 0 0 0 0 0 0 0 0 10 1 0 0 4 0 2 4
1 3440 6878001 6880000 0 0 0 0 0 0 0 0 0 4 0 0 0 4 0 0 4
1 3441 6880001 6882000 0 0 0 0 0 0 0 0 0 10 0 0 1 4 0 0 4
1 3442 6882001 6884000 0 0 0 0 0 0 0 0 0 7 0 0 0 5 0 5 4
1 3443 6884001 6886000 0 0 0 0 0 0 0 0 0 4 0 0 0 4 0 3 4
1 3444 6886001 6888000 0 0 0 0 0 0 0 0 0 11 0 0 1 4 3 0 4
1 3445 6888001 6890000 0 0 0 0 0 0 0 6 0 18 0 0 8 8 20 17 2
1 3446 6890001 6892000 3 0 0 0 0 0 0 7 0 14 1 0 2 8 16 17 2
1 3447 6892001 6894000 1 0 0 0 0 0 0 11 9 13 17 1 8 11 13 17 5
1 3448 6894001 6896000 2 7 5 0 0 0 0 6 6 12 20 0 0 5 0 7 5
1 3449 6896001 6898000 3 1 4 0 0 0 0 12 9 16 20 0 1 4 4 19 5
1 3450 6898001 6900000 3 9 3 0 0 0 0 0 8 9 6 0 0 6 0 0 1
1 3451 6900001 6902000 0 0 0 0 0 0 0 9 4 11 8 0 1 7 2 13 5
1 3452 6902001 6904000 7 8 3 0 0 0 0 0 19 17 18 0 2 8 9 11 1
1 3453 6904001 6906000 0 2 1 0 0 0 10 0 2 8 0 0 0 4 9 9 2
1 3454 6906001 6908000 0 0 0 0 4 0 11 0 0 11 0 5 0 2 10 10 2
1 3455 6908001 6910000 0 0 0 0 7 0 8 0 0 11 0 0 1 5 7 7 2
1 3456 6910001 6912000 0 0 0 0 0 0 4 0 0 6 0 0 0 4 3 2 4
1 3457 6912001 6914000 4 8 5 0 5 0 2 0 9 9 6 0 1 3 1 0 1
1 3458 6914001 6916000 5 1 1 0 0 0 0 6 13 15 20 0 0 7 0 15 5
1 3459 6916001 6918000 4 9 5 0 0 0 10 0 9 19 4 0 0 10 10 8 1
1 3460 6918001 6920000 3 0 0 0 0 0 3 0 0 13 0 0 6 6 17 0 2
1 3461 6920001 6922000 3 0 0 0 0 0 0 0 0 9 0 0 0 6 0 0 4
1 3462 6922001 6924000 0 0 0 0 0 0 0 0 0 9 0 0 0 4 2 2 4
1 3463 6924001 6926000 8 6 3 0 0 0 0 2 10 13 1 0 3 5 4 4 1
1 3464 6926001 6928000 4 1 0 0 4 0 0 4 0 6 0 2 2 6 6 9 2
1 3465 6928001 6930000 4 4 0 0 0 0 0 0 0 7 0 0 1 7 3 3 4
1 3466 6930001 6932000 1 0 0 0 0 0 0 5 0 13 2 0 0 8 10 10 2
1 3467 6932001 6934000 13 15 5 0 2 0 0 0 15 13 1 0 0 9 0 0 1
1 3468 6934001 6936000 6 6 3 0 0 0 0 4 10 13 5 0 3 10 0 2 1
1 3469 6936001 6938000 0 0 0 0 0 0 0 3 1 15 2 0 2 7 6 8 2
1 3470 6938001 6940000 1 2 5 0 0 0 0 9 0 13 0 0 2 8 10 12 2
1 3471 6940001 6942000 4 11 11 0 0 0 0 0 4 13 1 0 0 4 0 3 1
1 3472 6942001 6944000 5 14 6 0 0 0 0 1 14 14 4 0 3 6 0 3 1
1 3473 6944001 6946000 3 4 4 0 0 0 0 3 2 11 0 0 0 5 0 9 4
1 3474 6946001 6948000 7 3 6 0 0 0 0 2 4 5 0 0 0 7 0 10 4
1 3475 6948001 6950000 7 8 9 0 2 0 0 0 10 10 5 0 0 6 0 4 1
1 3476 6950001 6952000 7 0 0 3 0 2 0 14 3 12 7 0 3 6 6 8 5
1 3477 6952001 6954000 0 0 0 0 0 0 0 1 0 10 2 0 1 8 13 0 2
1 3478 6954001 6956000 6 0 0 0 0 0 0 0 3 10 0 0 6 8 14 0 2
1 3479 6956001 6958000 13 4 0 0 0 0 0 0 5 14 0 0 2 7 3 4 1
1 3480 6958001 6960000 7 0 0 0 0 0 8 0 0 12 0 0 0 4 6 11 2
1 3481 6960001 6962000 0 0 0 0 0 0 1 0 0 5 0 0 0 3 0 0 4
1 3482 6962001 6964000 0 0 0 0 0 0 5 0 0 7 0 0 2 4 7 0 4
1 3483 6964001 6966000 0 0 0 0 0 0 11 0 0 12 0 0 0 9 6 2 2
1 3484 6966001 6968000 6 11 10 0 0 0 0 0 12 8 10 0 1 5 0 3 1
1 3485 6968001 6970000 0 2 0 0 0 0 0 7 7 10 20 0 0 10 0 13 5
1 3486 6970001 6972000 5 16 11 0 4 0 0 0 17 13 20 0 0 6 0 0 1
1 3487 6972001 6974000 7 8 6 0 2 0 0 0 16 16 20 0 3 8 5 11 1
1 3488 6974001 6976000 0 0 0 0 0 0 4 0 0 9 19 0 3 5 4 15 5
1 3489 6976001 6978000 0 0 0 0 1 0 7 0 0 11 1 0 1 8 7 3 2
1 3490 6978001 6980000 8 0 0 0 2 0 18 0 0 8 0 0 2 10 11 6 2
1 3491 6980001 6982000 0 0 0 0 0 0 2 0 0 9 2 0 0 5 6 3 4
1 3492 6982001 6984000 0 0 0 0 0 0 5 0 0 7 0 0 0 4 4 2 4
1 3493 6984001 6986000 0 0 0 0 0 0 5 0 0 6 0 0 0 6 5 3 4
1 3494 6986001 6988000 10 7 1 0 0 0 3 0 8 15 0 0 2 7 14 9 2
1 3495 6988001 6990000 4 0 0 0 0 0 0 0 0 17 0 0 8 7 17 10 2
1 3496 6990001 6992000 0 0 0 0 0 0 0 0 0 10 0 0 2 7 14 0 2
1 3497 6992001 6994000 0 0 0 0 0 0 0 0 0 15 0 0 2 8 18 4 2
1 3498 6994001 6996000 0 0 0 0 0 0 0 0 0 8 1 0 0 7 0 3 4
1 3499 6996001 6998000 0 0 0 0 0 0 9 0 0 14 0 0 0 9 10 11 2
1 3500 6998001 7e+06 12 2 6 0 0 0 0 3 0 9 0 0 0 7 4 4 4
1 3501 7000001 7002000 0 0 0 0 0 0 0 3 0 8 7 1 1 7 0 11 4
1 3502 7002001 7004000 4 5 4 0 2 0 0 5 15 17 20 0 3 10 0 19 5
1 3503 7004001 7006000 7 5 4 0 2 0 0 9 9 14 11 0 1 9 0 12 1
1 3504 7006001 7008000 6 7 6 0 0 0 0 0 13 10 17 0 0 7 0 5 1
1 3505 7008001 7010000 3 12 5 0 0 0 0 0 15 13 11 0 1 4 1 9 1
1 3506 7010001 7012000 7 2 0 0 0 0 0 9 9 16 9 0 6 10 18 12 5
1 3507 7012001 7014000 0 0 0 0 1 0 0 3 0 13 0 0 1 5 10 10 2
1 3508 7014001 7016000 4 0 0 0 0 0 10 0 0 13 0 0 2 6 10 8 2
1 3509 7016001 7018000 5 7 5 0 0 0 0 0 11 10 8 0 1 3 0 1 1
1 3510 7018001 7020000 0 0 0 0 0 0 0 12 6 13 20 0 4 5 5 15 5
1 3511 7020001 7022000 0 0 0 0 0 0 0 4 0 14 14 0 1 7 3 12 5
1 3512 7022001 7024000 4 10 2 0 0 0 0 0 8 5 2 6 0 4 0 0 4
1 3513 7024001 7026000 0 0 0 0 0 7 0 0 0 6 0 4 0 3 4 4 4
1 3514 7026001 7028000 0 0 0 0 0 0 0 0 0 5 1 0 0 2 4 1 4
1 3515 7028001 7030000 5 5 4 0 5 0 0 0 4 10 0 0 0 6 3 5 4
1 3516 7030001 7032000 6 5 3 0 1 0 0 1 8 12 7 0 1 9 0 10 1
1 3517 7032001 7034000 11 0 2 0 5 0 3 0 0 10 0 0 0 11 7 7 2
1 3518 7034001 7036000 0 0 0 0 0 0 5 0 0 10 0 1 1 1 9 9 2
1 3519 7036001 7038000 0 0 0 0 0 0 0 0 0 2 0 5 0 2 0 4 4
1 3520 7038001 7040000 13 12 14 0 8 0 0 2 11 12 0 0 0 11 0 0 1
1 3521 7040001 7042000 0 3 2 0 1 0 0 0 2 10 0 0 0 6 0 2 4
1 3522 7042001 7044000 10 12 11 0 6 0 3 0 8 11 1 0 0 9 3 0 1
1 3523 7044001 7046000 2 0 0 0 0 0 2 0 0 15 0 0 0 9 11 0 2
1 3524 7046001 7048000 5 0 0 0 8 0 9 0 0 11 0 0 1 8 11 8 2
1 3525 7048001 7050000 0 0 0 0 0 0 0 0 0 9 0 0 0 6 5 3 4
1 3526 7050001 7052000 0 0 0 0 0 0 0 3 0 10 0 0 1 3 3 4 4
1 3527 7052001 7054000 8 7 7 0 7 0 0 2 12 17 10 0 0 6 13 13 1
1 3528 7054001 7056000 0 0 0 0 0 0 3 1 0 5 0 0 0 6 0 0 4
1 3529 7056001 7058000 0 0 0 1 1 1 11 2 0 9 0 0 0 3 0 0 4
1 3530 7058001 7060000 0 0 0 0 0 0 15 0 0 8 0 0 0 1 0 0 4
1 3531 7060001 7062000 3 0 0 0 0 0 3 0 0 6 0 0 0 4 0 6 4
1 3532 7062001 7064000 4 6 1 0 0 0 0 0 5 14 4 0 2 9 7 7 1
1 3533 7064001 7066000 6 5 2 0 5 0 1 10 5 10 0 0 3 5 10 13 2
1 3534 7066001 7068000 4 0 0 6 0 0 0 0 0 19 0 20 0 12 20 20 6
1 3535 7068001 7070000 0 0 0 8 0 0 0 0 0 20 0 20 0 10 20 20 6
1 3536 7070001 7072000 0 0 0 7 0 4 0 0 0 19 0 20 0 10 20 14 6
1 3537 7072001 7074000 0 0 0 6 0 2 0 0 0 15 0 20 0 11 20 20 6
1 3538 7074001 7076000 2 0 0 0 6 5 5 0 0 15 0 19 0 5 18 11 6
1 3539 7076001 7078000 0 0 0 0 5 0 0 0 0 11 0 2 0 4 3 8 4
1 3540 7078001 7080000 0 0 0 0 0 0 0 6 0 9 3 0 0 4 2 4 4
1 3541 7080001 7082000 3 1 0 0 0 0 0 4 7 14 11 0 1 5 10 2 5
1 3542 7082001 7084000 10 15 11 0 3 0 0 0 16 14 0 0 0 10 5 0 1
1 3543 7084001 7086000 11 8 9 0 0 0 0 2 0 10 0 0 0 6 0 4 1
1 3544 7086001 7088000 0 0 0 0 0 0 0 0 0 6 1 0 0 4 0 0 4
1 3545 7088001 7090000 11 11 11 0 0 0 0 0 0 11 0 0 0 8 0 4 1
1 3546 7090001 7092000 5 9 4 0 4 0 0 0 8 8 7 0 1 6 0 0 1
1 3547 7092001 7094000 1 0 0 0 0 0 0 7 3 17 9 0 3 6 0 6 5
1 3548 7094001 7096000 12 7 0 0 1 0 0 1 0 12 1 0 1 8 4 11 2
1 3549 7096001 7098000 10 10 4 0 2 0 0 5 11 12 0 0 0 10 0 8 1
1 3550 7098001 7100000 13 10 10 0 10 0 0 6 9 12 0 0 1 7 0 15 1
1 3551 7100001 7102000 4 0 0 0 0 0 4 0 0 8 0 0 0 5 4 6 4
1 3552 7102001 7104000 10 0 0 0 0 0 8 0 0 12 0 0 1 5 9 12 2
1 3553 7104001 7106000 17 13 13 0 5 0 0 0 14 17 10 0 1 9 0 11 1
1 3554 7106001 7108000 4 0 0 0 1 0 0 4 0 11 0 0 4 6 10 10 2
1 3555 7108001 7110000 3 0 0 0 0 0 0 0 0 12 0 0 1 4 7 1 4
1 3556 7110001 7112000 3 0 0 0 0 0 0 0 0 5 0 0 0 2 5 5 4
1 3557 7112001 7114000 8 6 1 0 2 0 0 0 12 14 10 0 3 5 4 4 1
1 3558 7114001 7116000 0 0 0 0 0 0 0 12 3 14 7 0 2 4 4 16 5
1 3559 7116001 7118000 7 5 3 0 4 0 0 17 6 11 1 0 0 10 0 3 1
1 3560 7118001 7120000 2 0 1 0 0 0 0 1 0 8 0 0 0 1 0 1 4
1 3561 7120001 7122000 10 9 6 0 0 0 0 10 11 18 11 0 0 10 13 18 5
1 3562 7122001 7124000 7 0 0 0 0 0 0 0 0 15 0 0 1 5 6 13 2
1 3563 7124001 7126000 0 0 0 0 0 0 0 5 0 17 1 0 9 11 15 1 2
1 3564 7126001 7128000 4 0 0 0 0 0 0 5 3 13 11 0 2 7 5 13 5
1 3565 7128001 7130000 4 14 3 0 0 0 0 0 19 13 20 0 1 9 0 2 1
1 3566 7130001 7132000 0 0 0 0 0 0 0 3 4 10 2 0 0 4 0 7 4
1 3567 7132001 7134000 2 0 0 0 3 0 0 0 0 8 0 3 0 2 5 2 4
1 3568 7134001 7136000 0 0 0 0 0 0 0 5 0 8 1 0 0 0 0 0 4
1 3569 7136001 7138000 11 0 0 0 0 0 0 0 5 11 0 0 0 3 0 0 4
1 3570 7138001 7140000 0 0 0 0 0 0 0 0 0 5 0 3 0 1 0 0 4
1 3571 7140001 7142000 0 0 0 0 0 0 0 0 0 7 1 0 0 6 0 0 4
1 3572 7142001 7144000 0 8 1 0 0 0 0 0 0 7 0 0 0 5 0 0 4
1 3573 7144001 7146000 18 19 20 0 8 0 0 14 9 15 10 0 0 8 0 15 1
1 3574 7146001 7148000 0 5 3 0 0 0 0 4 0 7 7 0 1 5 3 9 4
1 3575 7148001 7150000 0 0 0 0 0 0 0 10 0 13 10 0 4 5 11 17 5
1 3576 7150001 7152000 0 0 0 0 0 0 0 0 0 8 0 0 0 4 0 0 4
1 3577 7152001 7154000 0 0 0 0 0 0 0 0 0 10 1 0 0 3 0 0 4
1 3578 7154001 7156000 11 10 9 0 3 0 0 2 12 13 7 0 2 4 7 7 1
1 3579 7156001 7158000 0 0 0 0 0 0 0 17 1 16 4 0 4 11 7 20 5
1 3580 7158001 7160000 6 9 11 0 0 0 0 3 10 18 1 0 0 8 0 9 1
1 3581 7160001 7162000 0 4 2 0 0 0 2 0 2 7 0 0 0 4 0 1 4
1 3582 7162001 7164000 6 3 0 0 1 0 13 0 0 14 0 0 0 5 8 9 2
1 3583 7164001 7166000 0 0 0 0 0 0 0 14 0 12 11 1 5 10 0 16 5
1 3584 7166001 7168000 5 9 5 0 0 0 0 3 8 17 12 0 1 12 0 0 1
1 3585 7168001 7170000 3 1 0 0 0 0 0 0 1 7 0 0 5 8 12 8 2
1 3586 7170001 7172000 0 0 0 0 0 0 0 0 0 7 0 0 2 3 6 3 4
1 3587 7172001 7174000 0 0 0 0 0 0 10 0 0 10 0 0 3 9 11 10 2
1 3588 7174001 7176000 0 1 1 0 3 0 0 7 0 14 1 0 0 6 8 11 2
1 3589 7176001 7178000 8 16 15 0 0 0 0 0 14 14 13 0 0 6 0 3 1
1 3590 7178001 7180000 4 6 3 0 0 0 0 0 5 10 7 0 1 4 0 0 4
1 3591 7180001 7182000 3 5 1 0 0 0 0 0 9 9 14 0 1 6 0 3 1
1 3592 7182001 7184000 0 0 0 0 3 0 0 0 0 10 0 0 0 5 7 9 2
1 3593 7184001 7186000 0 0 0 0 0 0 0 0 0 11 1 0 1 5 12 12 2
1 3594 7186001 7188000 0 0 0 0 0 0 0 15 0 17 0 0 3 6 14 9 2
1 3595 7188001 7190000 0 0 0 0 0 0 0 2 0 10 0 0 3 6 11 0 4
1 3596 7190001 7192000 0 0 0 0 0 0 0 0 0 15 0 0 4 5 5 0 4
1 3597 7192001 7194000 9 0 0 0 0 0 0 0 8 10 0 0 0 4 5 0 4
1 3598 7194001 7196000 8 0 0 0 0 0 0 0 0 11 0 0 5 7 12 9 2
1 3599 7196001 7198000 0 0 0 0 5 0 5 0 0 9 1 0 0 5 5 3 4
1 3600 7198001 7200000 0 0 0 0 2 0 6 0 0 11 0 0 1 6 7 7 2
1 3601 7200001 7202000 5 0 0 0 0 0 0 0 0 11 0 2 2 5 7 5 4
1 3602 7202001 7204000 0 0 0 0 0 0 0 0 0 8 1 0 0 4 4 0 4
1 3603 7204001 7206000 0 0 0 0 0 0 0 0 0 12 0 0 2 4 15 0 2
1 3604 7206001 7208000 0 0 0 0 0 0 0 0 0 10 0 0 1 6 5 0 4
1 3605 7208001 7210000 5 8 6 0 0 0 0 0 7 16 6 0 1 9 6 4 1
1 3606 7210001 7212000 5 1 0 0 0 0 0 0 20 14 20 0 4 8 17 18 5
1 3607 7212001 7214000 0 0 0 0 0 0 0 10 11 14 20 0 3 8 8 16 5
1 3608 7214001 7216000 0 0 0 0 0 0 0 9 1 14 20 0 1 5 0 18 5
1 3609 7216001 7218000 7 15 10 0 0 0 0 0 19 18 11 0 0 8 3 6 1
1 3610 7218001 7220000 1 0 0 0 0 0 0 13 8 17 20 0 6 7 17 19 5
1 3611 7220001 7222000 0 0 0 0 12 0 7 4 0 16 6 0 5 11 17 18 2
1 3612 7222001 7224000 0 0 0 0 2 0 2 0 0 14 0 0 1 8 9 5 2
1 3613 7224001 7226000 0 0 0 0 2 0 17 0 0 10 1 0 0 4 11 3 2
1 3614 7226001 7228000 0 0 0 0 14 0 16 0 0 16 0 1 0 8 16 0 2
1 3615 7228001 7230000 0 0 0 0 6 0 19 0 0 13 0 2 0 7 16 3 2
1 3616 7230001 7232000 0 2 1 0 0 0 16 0 1 7 2 0 1 5 7 3 2
1 3617 7232001 7234000 5 11 6 0 8 0 0 0 15 13 3 0 1 3 0 7 1
1 3618 7234001 7236000 2 0 3 0 7 0 0 0 2 10 1 0 1 8 0 4 4
1 3619 7236001 7238000 0 0 0 0 0 0 0 0 0 5 0 0 0 2 0 0 4
1 3620 7238001 7240000 7 8 8 0 0 0 0 0 0 10 0 0 0 8 0 7 4
1 3621 7240001 7242000 0 0 0 0 0 0 0 0 0 7 1 4 0 5 0 0 4
1 3622 7242001 7244000 6 9 2 0 0 0 0 0 10 10 8 0 2 6 3 3 1
1 3623 7244001 7246000 0 0 0 0 0 0 0 9 4 15 15 0 2 9 13 18 5
1 3624 7246001 7248000 9 4 9 0 0 0 0 13 10 18 14 1 4 12 17 17 5
1 3625 7248001 7250000 1 1 1 0 0 0 0 0 1 5 1 0 0 5 0 0 4
1 3626 7250001 7252000 0 0 0 0 0 0 0 0 0 8 1 2 0 5 0 2 4
1 3627 7252001 7254000 3 0 0 0 0 0 0 0 0 11 0 0 5 7 15 13 2
1 3628 7254001 7256000 0 0 0 0 4 0 2 0 0 8 0 8 2 6 10 9 2
1 3629 7256001 7258000 1 0 0 0 0 0 0 0 0 3 0 10 0 2 3 3 4
1 3630 7258001 7260000 7 0 0 0 5 0 6 5 0 16 0 0 3 8 15 15 2
1 3631 7260001 7262000 9 5 0 0 0 0 0 2 3 14 0 0 1 6 7 7 2
1 3632 7262001 7264000 0 0 0 0 0 0 0 9 5 14 15 0 4 9 10 13 5
1 3633 7264001 7266000 8 10 6 0 0 0 0 0 13 14 9 0 2 9 4 3 1
1 3634 7266001 7268000 0 7 6 0 0 0 0 0 0 10 0 0 0 9 0 3 4
1 3635 7268001 7270000 0 0 0 0 0 0 6 0 0 5 0 0 0 3 0 0 4
1 3636 7270001 7272000 0 0 0 0 0 0 5 0 0 8 0 0 0 3 0 6 4
1 3637 7272001 7274000 8 0 0 0 9 0 13 0 0 10 1 0 2 7 11 11 2
1 3638 7274001 7276000 0 0 0 0 1 0 7 0 0 3 0 0 0 4 0 0 4
1 3639 7276001 7278000 0 0 0 0 0 0 0 7 0 10 9 0 0 7 8 10 5
1 3640 7278001 7280000 0 0 0 0 0 0 0 7 0 8 14 0 4 4 4 8 5
1 3641 7280001 7282000 9 6 5 0 0 0 0 0 13 10 7 0 2 6 7 7 1
1 3642 7282001 7284000 0 0 0 0 0 0 0 0 0 0 0 11 0 0 0 0 4
1 3643 7284001 7286000 8 8 5 0 0 0 0 0 9 9 10 0 2 7 7 7 1
1 3644 7286001 7288000 14 0 0 0 0 0 0 13 19 17 20 1 7 8 17 19 5
1 3645 7288001 7290000 0 0 0 0 0 0 0 17 3 15 16 0 3 9 9 16 5
1 3646 7290001 7292000 0 0 0 0 0 0 0 0 0 12 2 0 3 4 6 0 4
1 3647 7292001 7294000 1 0 0 0 0 0 0 2 0 13 0 0 8 6 11 11 2
1 3648 7294001 7296000 9 6 0 0 2 0 7 0 5 17 1 0 0 5 11 8 2
1 3649 7296001 7298000 0 0 0 0 1 0 5 3 0 13 0 0 1 4 4 10 2
1 3650 7298001 7300000 0 0 0 0 0 0 0 11 4 9 18 0 1 4 3 16 5
1 3651 7300001 7302000 10 10 0 0 0 0 0 0 15 10 20 0 1 9 5 7 1
1 3652 7302001 7304000 0 0 0 0 0 0 0 15 13 15 20 0 4 6 14 16 5
1 3653 7304001 7306000 0 0 0 0 0 0 0 14 20 17 20 1 6 8 20 20 5
1 3654 7306001 7308000 7 0 0 0 0 0 0 0 16 17 20 0 3 9 14 14 5
1 3655 7308001 7310000 19 5 6 0 0 0 0 0 20 18 20 0 1 7 20 20 5
1 3656 7310001 7312000 2 3 0 0 0 0 0 0 3 7 1 0 0 5 0 0 4
1 3657 7312001 7314000 0 1 1 0 0 0 0 0 1 7 0 2 0 3 0 3 4
1 3658 7314001 7316000 10 9 12 0 5 0 0 2 19 16 20 0 2 10 18 17 5
1 3659 7316001 7318000 4 0 0 0 0 0 0 13 7 16 20 0 5 6 17 20 5
1 3660 7318001 7320000 0 0 0 0 0 0 0 12 0 12 13 0 5 12 4 18 5
1 3661 7320001 7322000 0 0 0 0 0 0 0 0 0 7 1 0 0 3 0 0 4
1 3662 7322001 7324000 0 0 0 0 0 0 0 0 0 4 0 0 0 0 0 0 4
1 3663 7324001 7326000 6 11 12 0 7 0 0 0 15 13 11 0 0 7 4 9 1
1 3664 7326001 7328000 0 0 0 0 0 0 0 18 9 11 20 0 2 8 8 20 5
1 3665 7328001 7330000 0 0 0 0 0 0 0 6 0 9 6 0 1 8 0 10 4
1 3666 7330001 7332000 5 0 0 0 0 0 16 0 0 15 0 0 1 11 12 12 2
1 3667 7332001 7334000 0 0 0 0 0 0 19 0 0 11 0 0 0 4 0 0 4
1 3668 7334001 7336000 0 0 0 0 0 0 3 0 0 11 0 0 0 8 0 0 4
1 3669 7336001 7338000 2 4 3 0 1 0 0 0 1 6 0 0 0 3 0 3 4
1 3670 7338001 7340000 5 10 11 0 3 0 0 0 4 9 0 0 0 8 0 3 1
1 3671 7340001 7342000 0 0 0 0 0 0 0 0 0 5 1 0 0 3 0 4 4
1 3672 7342001 7344000 0 0 0 0 0 0 0 0 0 11 1 0 0 7 0 1 4
1 3673 7344001 7346000 0 0 0 0 0 0 0 0 0 8 0 2 0 4 0 10 4
1 3674 7346001 7348000 6 7 4 0 2 0 0 0 0 11 0 0 0 4 0 5 4
1 3675 7348001 7350000 0 0 0 0 0 0 0 0 0 10 0 0 0 5 0 0 4
1 3676 7350001 7352000 0 0 0 0 0 0 0 0 0 6 0 0 0 2 0 0 4
1 3677 7352001 7354000 0 0 0 8 0 6 0 0 0 4 0 7 0 2 0 0 4
1 3678 7354001 7356000 0 0 0 16 0 11 0 0 0 0 0 10 0 0 0 0 3
1 3679 7356001 7358000 0 0 0 19 0 16 0 0 0 0 0 10 0 0 0 0 3
1 3680 7358001 7360000 0 0 0 19 0 10 0 0 0 0 0 4 0 0 0 0 3
1 3681 7360001 7362000 0 0 0 19 0 17 0 0 0 0 0 8 0 0 0 0 3
1 3682 7362001 7364000 0 0 0 20 0 16 0 0 0 0 0 2 0 0 0 0 3
1 3683 7364001 7366000 0 0 0 8 0 5 0 0 0 2 0 7 0 1 0 0 4
1 3684 7366001 7368000 7 9 10 0 5 0 2 5 0 11 0 0 0 9 0 7 1
1 3685 7368001 7370000 0 0 0 0 0 0 0 0 0 10 0 0 0 6 0 3 4
1 3686 7370001 7372000 4 4 3 0 0 0 0 0 0 8 0 0 0 5 0 0 4
1 3687 7372001 7374000 10 2 12 0 0 0 0 0 5 13 1 0 0 4 0 5 1
1 3688 7374001 7376000 0 7 10 0 0 0 0 0 7 13 13 0 2 8 0 4 1
1 3689 7376001 7378000 8 8 6 0 3 0 0 6 10 16 20 0 3 11 0 6 1
1 3690 7378001 7380000 1 1 0 0 0 0 0 4 2 10 14 0 1 3 0 13 5
1 3691 7380001 7382000 0 5 3 0 3 0 0 0 19 9 20 0 0 7 5 10 5
1 3692 7382001 7384000 3 5 5 0 4 0 0 0 4 7 3 0 0 6 0 3 4
1 3693 7384001 7386000 13 0 5 0 0 0 0 0 3 8 1 0 0 5 0 4 4
1 3694 7386001 7388000 2 0 0 0 7 0 6 0 0 12 0 0 0 4 6 9 2
1 3695 7388001 7390000 0 0 0 0 1 0 2 0 0 8 0 0 1 8 3 6 4
1 3696 7390001 7392000 0 0 0 0 9 0 16 0 0 4 0 0 1 4 1 2 4
1 3697 7392001 7394000 0 0 0 0 0 0 0 0 0 3 0 10 0 2 0 1 4
1 3698 7394001 7396000 0 0 0 0 4 0 10 0 0 6 0 3 0 3 7 2 4
1 3699 7396001 7398000 4 0 0 0 7 0 8 0 0 7 0 0 0 3 0 0 4
1 3700 7398001 7400000 1 4 0 0 2 0 6 2 0 9 0 0 0 1 4 2 4
1 3701 7400001 7402000 4 5 5 0 4 0 0 0 0 7 0 0 0 6 5 6 4
1 3702 7402001 7404000 0 0 0 0 0 0 5 0 0 7 0 0 0 5 0 0 4
1 3703 7404001 7406000 0 0 0 0 0 0 11 0 0 10 0 0 1 8 7 7 2
1 3704 7406001 7408000 4 0 2 0 0 0 0 4 5 17 0 0 0 6 10 11 2
1 3705 7408001 7410000 0 0 0 0 0 0 0 13 0 12 16 0 1 6 0 12 5
1 3706 7410001 7412000 5 0 0 0 0 0 0 13 14 14 20 0 2 3 15 18 5
1 3707 7412001 7414000 17 16 14 0 12 0 0 4 16 13 13 0 1 10 8 13 1
1 3708 7414001 7416000 0 0 0 0 0 0 0 0 0 12 20 0 2 4 13 13 5
1 3709 7416001 7418000 0 0 0 0 0 0 0 9 0 9 20 0 3 7 3 3 5
1 3710 7418001 7420000 0 0 0 0 0 0 0 12 2 15 20 0 3 7 12 15 5
1 3711 7420001 7422000 9 16 8 0 0 0 0 0 16 14 10 0 1 7 0 2 1
1 3712 7422001 7424000 4 0 0 0 0 0 0 13 3 14 13 0 3 10 8 11 5
1 3713 7424001 7426000 0 0 0 0 0 0 0 0 0 16 1 0 4 7 15 13 2
1 3714 7426001 7428000 0 0 0 0 0 0 0 2 0 14 0 0 6 8 12 5 2
1 3715 7428001 7430000 8 0 0 0 0 0 0 0 0 13 0 0 1 5 9 5 2
1 3716 7430001 7432000 0 0 0 0 0 0 0 0 0 17 0 17 0 7 20 0 6
1 3717 7432001 7434000 0 0 0 0 0 0 0 0 0 9 0 2 2 5 4 3 4
1 3718 7434001 7436000 0 0 0 0 4 0 0 0 0 15 0 0 1 5 16 0 2
1 3719 7436001 7438000 0 0 0 0 7 0 0 2 0 9 0 0 2 6 8 0 4
1 3720 7438001 7440000 9 5 4 0 0 0 0 2 2 11 0 0 1 7 5 0 4
1 3721 7440001 7442000 8 13 5 0 0 0 0 17 8 13 0 0 1 7 17 9 1
1 3722 7442001 7444000 6 10 9 0 0 0 0 0 8 10 0 0 0 7 6 8 1
1 3723 7444001 7446000 8 12 12 0 0 0 0 0 11 11 0 0 1 8 8 0 1
1 3724 7446001 7448000 7 6 5 0 0 0 0 11 8 11 0 0 2 8 7 16 1
1 3725 7448001 7450000 5 5 4 0 0 0 12 0 6 15 0 0 1 9 12 3 2
1 3726 7450001 7452000 6 0 0 0 0 0 14 0 0 13 0 0 0 6 14 14 2
1 3727 7452001 7454000 1 0 0 0 4 0 9 0 0 8 0 0 1 6 3 2 4
1 3728 7454001 7456000 4 7 0 0 10 0 12 0 0 5 0 0 2 6 10 10 2
1 3729 7456001 7458000 0 0 0 0 0 0 0 0 0 5 0 0 0 2 0 2 4
1 3730 7458001 7460000 0 0 0 0 0 0 0 0 0 5 0 0 0 3 0 0 4
1 3731 7460001 7462000 0 0 0 0 0 0 0 0 0 6 0 0 0 1 0 4 4
1 3732 7462001 7464000 6 0 0 0 0 0 14 0 0 14 0 0 4 7 11 7 2
1 3733 7464001 7466000 10 0 0 0 6 0 12 0 0 11 0 0 5 7 4 2 2
1 3734 7466001 7468000 4 0 0 0 3 0 0 0 0 9 0 0 0 6 7 3 4
1 3735 7468001 7470000 7 0 3 0 8 0 8 0 0 12 0 0 2 7 3 3 2
1 3736 7470001 7472000 0 0 0 0 3 0 2 0 0 7 0 0 0 5 0 4 4
1 3737 7472001 7474000 0 0 0 0 3 0 11 0 0 9 0 0 0 5 9 8 2
1 3738 7474001 7476000 0 0 0 0 4 0 11 0 0 12 0 1 0 6 10 9 2
1 3739 7476001 7478000 0 0 0 0 3 0 0 6 0 12 6 0 0 6 13 14 2
1 3740 7478001 7480000 5 7 8 0 0 0 0 0 9 11 4 0 0 6 0 0 1
1 3741 7480001 7482000 0 0 0 0 0 0 4 0 0 8 0 0 0 4 0 0 4
1 3742 7482001 7484000 0 2 0 0 0 0 4 0 2 8 0 0 0 5 5 0 4
1 3743 7484001 7486000 3 6 2 0 6 0 0 5 11 11 4 0 2 5 9 14 1
1 3744 7486001 7488000 3 0 0 0 1 0 0 9 8 18 20 0 5 9 5 17 5
1 3745 7488001 7490000 12 8 7 0 10 0 0 0 10 14 12 0 0 8 1 1 1
1 3746 7490001 7492000 6 7 6 0 7 0 0 0 6 12 2 0 0 3 0 0 1
1 3747 7492001 7494000 3 6 6 0 0 0 0 0 0 9 0 0 0 7 3 6 4
1 3748 7494001 7496000 7 1 8 0 11 0 0 2 5 13 0 0 0 7 0 8 1
1 3749 7496001 7498000 6 9 6 0 4 0 0 0 9 14 2 0 1 7 0 3 1
1 3750 7498001 7500000 0 0 0 0 0 0 0 7 5 14 12 1 2 5 11 13 5
1 3751 7500001 7502000 0 0 0 0 3 0 4 0 0 14 0 0 1 6 12 12 2
1 3752 7502001 7504000 6 5 5 0 0 0 0 2 5 12 0 0 2 8 12 14 2
1 3753 7504001 7506000 4 3 1 0 0 0 0 0 2 9 0 0 1 3 1 2 4
1 3754 7506001 7508000 0 0 3 0 0 0 0 0 0 4 1 0 0 3 0 0 4
1 3755 7508001 7510000 0 6 7 0 5 0 0 1 9 9 6 0 1 5 3 3 1
1 3756 7510001 7512000 0 0 0 0 0 0 0 13 4 16 14 0 3 9 13 15 5
1 3757 7512001 7514000 7 6 0 0 0 0 0 0 0 13 1 0 0 5 0 2 4
1 3758 7514001 7516000 0 0 0 0 0 0 1 0 0 8 0 0 0 5 0 4 4
1 3759 7516001 7518000 0 0 0 0 3 0 18 0 0 15 0 0 0 4 15 9 2
1 3760 7518001 7520000 0 0 0 0 0 0 0 6 0 13 8 0 1 5 8 10 2
1 3761 7520001 7522000 0 7 2 0 0 0 0 0 14 15 10 0 0 10 4 3 1
1 3762 7522001 7524000 0 0 0 0 0 0 6 0 0 7 0 2 0 2 2 0 4
1 3763 7524001 7526000 0 0 0 0 3 0 12 0 0 11 0 0 0 4 11 7 2
1 3764 7526001 7528000 0 0 0 0 5 0 17 0 0 12 0 0 0 7 15 7 2
1 3765 7528001 7530000 0 0 0 0 1 0 1 0 0 7 0 0 0 2 0 2 4
1 3766 7530001 7532000 10 12 7 0 0 0 0 0 10 7 1 0 1 8 7 7 1
1 3767 7532001 7534000 0 0 0 0 0 0 0 0 0 11 0 0 2 9 5 6 4
1 3768 7534001 7536000 8 0 1 0 0 0 0 0 0 9 0 0 0 6 3 4 4
1 3769 7536001 7538000 0 0 0 0 0 0 6 0 0 10 0 0 0 7 3 5 4
1 3770 7538001 7540000 0 0 0 0 0 0 0 0 0 7 1 0 0 2 0 0 4
1 3771 7540001 7542000 0 0 0 0 0 0 0 0 0 11 0 0 0 2 0 0 4
1 3772 7542001 7544000 0 0 0 0 0 0 0 0 0 7 0 0 0 2 3 4 4
1 3773 7544001 7546000 0 0 0 0 11 0 6 0 0 11 0 0 0 4 12 6 2
1 3774 7546001 7548000 9 0 0 0 3 0 11 0 0 8 0 0 1 6 10 10 2
1 3775 7548001 7550000 9 0 0 0 0 0 6 0 0 14 0 0 0 5 12 11 2
1 3776 7550001 7552000 0 0 0 0 1 0 7 0 0 10 0 0 1 7 6 6 2
1 3777 7552001 7554000 0 0 0 0 4 0 10 0 0 11 0 0 0 6 5 5 2
1 3778 7554001 7556000 2 6 0 0 0 0 0 0 10 13 6 0 2 9 3 0 1
1 3779 7556001 7558000 0 0 0 0 0 0 0 7 0 13 20 1 3 8 7 15 5
1 3780 7558001 7560000 0 0 0 0 0 0 0 18 0 13 20 0 6 5 9 20 5
1 3781 7560001 7562000 0 0 0 0 0 0 0 2 12 17 20 0 2 8 18 19 5
1 3782 7562001 7564000 4 0 0 0 0 0 0 0 19 20 20 0 2 7 19 19 5
1 3783 7564001 7566000 10 9 9 0 3 0 0 0 19 15 18 0 1 9 17 15 1
1 3784 7566001 7568000 0 0 0 0 0 0 0 10 0 11 16 0 0 4 0 17 5
1 3785 7568001 7570000 13 11 10 0 3 0 0 2 19 17 18 0 0 9 7 9 1
1 3786 7570001 7572000 0 0 0 0 0 0 0 4 0 12 6 0 0 7 0 5 4
1 3787 7572001 7574000 10 12 8 0 2 0 0 0 15 16 20 0 3 13 0 0 1
1 3788 7574001 7576000 8 6 4 0 0 0 0 0 15 11 20 1 4 6 3 3 1
1 3789 7576001 7578000 0 0 0 0 0 0 0 10 2 15 20 0 3 4 5 8 5
1 3790 7578001 7580000 4 0 0 0 0 0 0 9 0 14 4 0 3 9 9 19 5
1 3791 7580001 7582000 8 10 7 0 4 0 0 0 10 11 8 0 0 3 2 2 1
1 3792 7582001 7584000 6 0 0 0 0 0 0 0 20 15 20 0 10 9 16 19 5
1 3793 7584001 7586000 0 0 0 0 0 0 0 6 16 13 20 0 5 7 3 15 5
1 3794 7586001 7588000 0 0 0 0 0 0 0 15 0 13 17 0 7 8 0 19 5
1 3795 7588001 7590000 9 9 7 0 0 0 0 0 15 13 11 0 2 6 9 9 1
1 3796 7590001 7592000 0 0 0 0 0 0 0 15 10 15 20 1 8 6 18 20 5
1 3797 7592001 7594000 0 0 0 0 0 0 0 13 0 15 13 0 2 6 4 14 5
1 3798 7594001 7596000 0 0 0 0 0 0 0 8 0 12 10 0 2 7 4 3 4
1 3799 7596001 7598000 0 0 0 0 0 0 0 10 0 9 14 0 4 3 4 0 5
1 3800 7598001 7600000 4 0 1 2 0 1 0 0 8 12 20 0 7 8 12 0 5
1 3801 7600001 7602000 0 0 0 0 0 0 0 6 5 14 13 0 1 6 6 7 5
1 3802 7602001 7604000 9 6 4 0 5 0 0 11 7 17 14 0 0 6 9 14 5
1 3803 7604001 7606000 3 9 6 0 2 0 0 0 8 9 4 1 0 5 0 5 1
1 3804 7606001 7608000 13 8 6 0 0 0 0 0 17 12 20 0 4 8 0 10 1
1 3805 7608001 7610000 0 0 0 0 0 0 0 6 0 11 7 0 1 6 0 8 4
1 3806 7610001 7612000 18 16 16 0 6 0 0 11 15 15 0 0 0 9 0 15 1
1 3807 7612001 7614000 13 13 12 0 3 0 0 9 11 15 0 0 0 9 0 10 1
1 3808 7614001 7616000 8 5 5 0 2 0 0 8 6 13 4 0 0 6 0 12 1
1 3809 7616001 7618000 1 3 0 0 0 0 0 3 0 13 16 0 3 3 0 4 5
1 3810 7618001 7620000 5 5 5 0 0 0 0 5 5 10 1 0 0 5 0 12 1
1 3811 7620001 7622000 0 0 0 0 0 0 0 12 2 15 14 0 3 5 0 20 5
1 3812 7622001 7624000 10 7 6 0 0 0 0 1 19 17 19 0 6 12 13 13 5
1 3813 7624001 7626000 6 11 8 0 6 0 0 4 15 16 14 0 1 8 0 8 1
1 3814 7626001 7628000 8 10 5 0 0 0 0 3 15 15 15 0 1 7 0 6 1
1 3815 7628001 7630000 0 0 0 0 0 0 4 1 0 10 6 0 0 5 4 4 4
1 3816 7630001 7632000 8 9 5 0 0 0 0 0 10 11 12 0 2 3 0 0 1
1 3817 7632001 7634000 0 0 0 0 0 0 0 2 1 13 20 0 5 6 13 6 5
1 3818 7634001 7636000 0 0 0 0 0 0 0 16 0 13 14 0 5 10 10 14 5
1 3819 7636001 7638000 0 0 0 0 0 0 0 3 0 6 0 0 0 4 0 4 4
1 3820 7638001 7640000 0 0 0 0 0 0 0 0 0 6 0 0 0 3 0 1 4
1 3821 7640001 7642000 9 6 4 0 0 0 0 4 5 14 0 0 0 5 0 3 1
1 3822 7642001 7644000 15 9 8 0 5 0 0 2 9 15 7 0 1 12 0 15 1
1 3823 7644001 7646000 1 5 1 0 0 0 0 4 4 14 0 1 4 11 8 13 2
1 3824 7646001 7648000 7 7 1 0 0 0 0 4 9 10 20 0 5 5 3 12 5
1 3825 7648001 7650000 0 7 4 0 0 0 0 3 9 7 5 0 0 7 2 9 1
1 3826 7650001 7652000 1 1 0 0 0 0 0 2 10 13 16 0 3 6 4 13 5
1 3827 7652001 7654000 7 12 8 0 0 0 0 6 14 13 4 0 3 11 6 10 1
1 3828 7654001 7656000 13 3 0 0 0 0 0 5 8 14 6 0 1 6 12 13 5
1 3829 7656001 7658000 15 0 2 0 0 0 0 5 0 14 0 0 1 5 5 7 2
1 3830 7658001 7660000 9 0 0 0 0 0 0 4 0 8 1 0 0 5 5 5 4
1 3831 7660001 7662000 0 4 2 0 0 0 0 0 0 6 0 0 0 4 0 4 4
1 3832 7662001 7664000 6 7 5 0 0 0 0 0 0 10 0 0 0 2 0 0 4
1 3833 7664001 7666000 0 0 0 0 0 0 0 0 0 7 0 5 0 6 0 3 4
1 3834 7666001 7668000 9 9 7 0 0 0 0 3 8 10 0 0 0 4 7 7 1
1 3835 7668001 7670000 0 0 0 0 0 0 11 0 0 12 0 0 1 6 20 19 2
1 3836 7670001 7672000 0 0 0 0 0 0 18 0 0 13 0 0 2 9 13 5 2
1 3837 7672001 7674000 0 0 0 0 0 0 20 0 0 14 0 0 0 9 12 4 2
1 3838 7674001 7676000 0 0 0 0 0 0 10 0 0 8 0 0 0 4 3 2 4
1 3839 7676001 7678000 0 0 0 0 0 0 0 0 0 5 0 0 0 3 2 0 4
1 3840 7678001 7680000 7 0 0 0 0 0 0 0 0 11 1 0 5 5 7 3 4
1 3841 7680001 7682000 13 11 7 0 6 0 0 5 13 15 4 0 1 9 4 11 1
1 3842 7682001 7684000 0 0 0 0 0 0 1 4 0 10 0 0 1 3 9 16 2
1 3843 7684001 7686000 0 0 0 0 0 0 15 0 0 6 0 0 0 4 10 8 2
1 3844 7686001 7688000 0 0 0 0 0 0 5 0 0 7 0 0 0 6 0 0 4
1 3845 7688001 7690000 0 0 0 0 0 0 3 0 0 10 0 0 0 3 1 1 4
1 3846 7690001 7692000 3 2 5 0 0 0 0 0 7 15 8 0 1 9 2 9 1
1 3847 7692001 7694000 1 5 6 0 2 0 0 0 3 8 3 0 1 8 0 0 4
1 3848 7694001 7696000 0 0 0 0 0 0 0 0 0 9 0 0 0 3 0 3 4
1 3849 7696001 7698000 5 0 0 0 0 0 5 0 0 13 0 0 0 5 6 0 4
1 3850 7698001 7700000 0 0 0 0 0 0 0 0 0 5 0 0 0 5 0 0 4
1 3851 7700001 7702000 0 0 0 0 0 0 0 0 0 5 0 0 0 4 0 0 4
1 3852 7702001 7704000 0 0 0 0 0 0 0 0 0 6 0 0 0 4 0 0 4
1 3853 7704001 7706000 9 11 13 0 0 0 0 0 14 16 5 0 0 7 0 6 1
1 3854 7706001 7708000 2 2 2 0 0 0 0 0 2 7 1 0 0 3 0 0 4
1 3855 7708001 7710000 0 0 0 0 0 0 0 0 0 6 0 0 0 1 0 0 4
1 3856 7710001 7712000 0 0 0 0 0 0 0 0 0 4 0 7 0 4 2 0 4
1 3857 7712001 7714000 0 4 6 0 4 0 0 0 3 11 11 3 1 7 1 1 1
1 3858 7714001 7716000 8 0 0 0 0 0 7 0 0 9 0 5 2 7 8 7 2
1 3859 7716001 7718000 6 0 0 5 3 1 9 0 0 11 0 7 0 3 6 6 2
1 3860 7718001 7720000 0 0 0 15 0 15 0 0 0 4 0 20 1 2 0 0 3
1 3861 7720001 7722000 0 0 0 20 0 19 0 0 0 2 0 20 0 1 0 0 3
1 3862 7722001 7724000 7 0 0 2 0 0 5 0 0 8 0 6 0 4 6 6 2
1 3863 7724001 7726000 0 0 0 0 0 0 2 0 0 4 0 6 2 3 3 0 4
1 3864 7726001 7728000 1 0 0 0 5 0 9 0 0 11 0 0 0 6 10 9 2
1 3865 7728001 7730000 4 0 0 0 0 0 10 0 0 9 0 0 0 5 5 5 2
1 3866 7730001 7732000 0 0 0 0 0 0 8 0 0 7 0 0 0 5 0 0 4
1 3867 7732001 7734000 0 0 0 0 0 0 6 0 0 6 1 0 0 2 0 0 4
1 3868 7734001 7736000 12 11 10 0 0 0 0 0 13 11 7 0 1 8 0 7 1
1 3869 7736001 7738000 5 0 0 0 0 0 0 17 3 12 20 0 4 6 0 15 5
1 3870 7738001 7740000 0 0 0 0 0 0 0 0 0 9 1 0 0 8 0 4 4
1 3871 7740001 7742000 3 0 0 0 4 0 18 0 0 16 0 0 0 5 15 12 2
1 3872 7742001 7744000 0 0 0 0 0 0 12 0 0 8 0 0 0 5 8 1 2
1 3873 7744001 7746000 3 0 0 0 7 0 9 0 0 11 0 6 0 3 15 5 2
1 3874 7746001 7748000 0 0 0 0 0 0 5 2 0 10 0 17 0 4 18 0 6
1 3875 7748001 7750000 0 0 0 0 4 0 12 0 0 10 0 1 0 7 7 0 2
1 3876 7750001 7752000 0 0 0 0 2 0 20 0 0 9 0 0 1 6 9 2 2
1 3877 7752001 7754000 0 0 0 0 0 0 10 0 0 11 0 0 0 4 7 0 2
1 3878 7754001 7756000 12 12 4 0 0 0 0 0 18 16 13 0 5 4 15 14 1
1 3879 7756001 7758000 0 0 0 0 0 0 0 11 3 15 11 0 1 6 4 13 5
1 3880 7758001 7760000 7 7 6 0 0 0 0 4 0 13 0 0 1 9 0 6 4
1 3881 7760001 7762000 7 5 4 4 0 0 0 0 0 7 0 10 1 7 0 3 4
1 3882 7762001 7764000 0 0 0 0 0 0 3 0 0 5 0 2 0 4 0 0 4
1 3883 7764001 7766000 0 0 0 0 0 0 0 0 0 7 0 0 0 3 0 0 4
1 3884 7766001 7768000 0 1 0 0 0 0 0 0 0 8 0 4 0 3 4 7 4
1 3885 7768001 7770000 8 5 3 0 0 0 0 12 12 19 10 0 3 11 11 16 5
1 3886 7770001 7772000 3 5 1 0 0 0 0 0 4 6 0 0 0 2 0 0 4
1 3887 7772001 7774000 5 4 1 0 0 0 0 5 3 11 0 0 1 4 0 10 4
1 3888 7774001 7776000 0 0 0 0 0 0 3 12 6 10 15 0 1 2 12 17 5
1 3889 7776001 7778000 0 0 0 0 0 0 0 0 16 15 20 0 0 3 18 16 5
1 3890 7778001 7780000 0 0 0 0 0 0 0 0 17 14 20 0 2 6 19 15 5
1 3891 7780001 7782000 7 7 7 0 4 0 0 0 13 12 10 0 3 9 7 0 1
1 3892 7782001 7784000 0 0 0 0 0 0 0 0 0 8 0 0 0 1 0 4 4
1 3893 7784001 7786000 0 0 0 0 0 0 0 0 0 6 0 0 0 6 1 2 4
1 3894 7786001 7788000 0 0 0 0 0 0 0 0 0 9 0 4 0 3 3 4 4
1 3895 7788001 7790000 0 6 4 0 0 0 0 0 4 5 0 0 0 3 0 0 4
1 3896 7790001 7792000 0 3 0 0 0 0 0 8 8 11 17 0 2 7 14 16 5
1 3897 7792001 7794000 0 0 0 0 0 0 7 0 0 13 0 0 2 7 13 11 2
1 3898 7794001 7796000 0 0 0 0 2 0 16 0 0 15 0 0 0 7 13 5 2
1 3899 7796001 7798000 0 0 0 0 3 0 12 0 0 13 0 0 2 6 10 3 2
1 3900 7798001 7800000 0 0 0 0 0 0 0 0 0 16 0 0 0 8 8 0 2
1 3901 7800001 7802000 2 0 0 0 0 0 5 0 0 8 0 0 0 6 4 4 4
1 3902 7802001 7804000 4 0 0 0 0 0 6 0 0 9 0 0 0 8 5 4 2
1 3903 7804001 7806000 0 0 0 0 0 0 0 0 0 6 0 0 0 3 0 0 4
1 3904 7806001 7808000 0 0 0 0 0 0 9 0 0 7 0 0 0 3 4 0 4
1 3905 7808001 7810000 0 0 0 0 0 0 0 0 0 7 0 0 0 6 3 0 4
1 3906 7810001 7812000 0 0 0 0 0 0 0 0 0 4 0 0 0 1 0 0 4
1 3907 7812001 7814000 0 0 0 0 0 0 0 0 0 7 1 0 0 7 2 8 4
1 3908 7814001 7816000 3 7 4 0 0 0 0 0 6 9 0 0 0 7 0 0 4
1 3909 7816001 7818000 0 0 0 0 0 0 2 0 0 7 0 0 0 4 0 0 4
1 3910 7818001 7820000 0 0 0 0 5 0 8 0 0 13 0 0 1 3 17 8 2
1 3911 7820001 7822000 0 0 0 0 10 0 3 0 0 11 0 0 0 5 8 12 2
1 3912 7822001 7824000 8 7 3 0 0 0 0 0 6 8 0 0 2 5 2 3 4
1 3913 7824001 7826000 0 0 0 0 0 0 0 0 0 7 0 0 2 3 0 0 4
1 3914 7826001 7828000 4 0 0 0 0 0 0 4 0 9 0 0 3 7 8 7 2
1 3915 7828001 7830000 3 0 2 0 0 0 0 3 0 12 1 0 2 6 5 8 2
1 3916 7830001 7832000 0 0 1 0 0 0 0 0 0 7 0 0 0 3 0 0 4
1 3917 7832001 7834000 0 0 0 0 0 0 0 0 0 6 0 2 0 5 0 0 4
1 3918 7834001 7836000 0 0 1 0 0 0 0 0 0 6 0 0 0 5 0 0 4
1 3919 7836001 7838000 5 9 10 0 3 0 0 1 5 11 1 0 0 4 0 8 1
1 3920 7838001 7840000 0 1 0 0 0 0 0 5 11 13 20 0 2 9 3 6 5
1 3921 7840001 7842000 6 8 8 0 4 0 0 0 8 10 6 0 0 4 3 0 1
1 3922 7842001 7844000 0 0 0 0 0 0 7 0 0 6 0 0 0 5 2 0 4
1 3923 7844001 7846000 0 0 0 0 0 0 0 0 0 4 0 0 0 1 0 0 4
1 3924 7846001 7848000 9 6 7 0 4 0 5 5 0 15 0 0 0 8 0 10 1
1 3925 7848001 7850000 1 0 0 0 0 0 0 0 0 4 0 0 0 1 0 0 4
1 3926 7850001 7852000 11 0 0 0 0 0 0 0 0 12 0 0 3 10 8 8 2
1 3927 7852001 7854000 7 0 0 0 0 0 0 0 0 10 0 0 0 4 7 0 4
1 3928 7854001 7856000 0 0 0 0 0 0 4 0 0 9 0 0 1 4 5 0 4
1 3929 7856001 7858000 0 0 0 0 0 0 3 0 0 7 0 0 0 3 0 0 4
1 3930 7858001 7860000 0 0 0 0 0 0 0 0 0 13 0 0 0 5 7 0 4
1 3931 7860001 7862000 0 0 0 0 0 0 0 0 0 11 0 0 2 4 3 0 4
1 3932 7862001 7864000 3 0 0 0 0 0 0 0 0 8 0 0 1 3 12 0 4
1 3933 7864001 7866000 15 8 6 0 4 0 0 7 7 14 0 0 0 6 5 0 1
1 3934 7866001 7868000 9 0 0 0 0 0 0 7 1 13 0 0 1 5 7 13 2
1 3935 7868001 7870000 0 0 0 0 0 0 0 7 0 9 0 0 2 7 7 0 4
1 3936 7870001 7872000 0 0 0 0 0 0 0 3 0 11 0 0 5 6 7 0 4
1 3937 7872001 7874000 0 0 0 0 0 0 0 0 0 7 0 0 0 2 1 0 4
1 3938 7874001 7876000 5 6 8 0 15 0 0 5 9 9 10 0 0 7 0 10 1
1 3939 7876001 7878000 0 0 0 0 0 0 0 0 0 13 0 0 1 4 10 0 4
1 3940 7878001 7880000 0 0 0 0 0 0 0 4 4 12 15 0 1 8 0 11 5
1 3941 7880001 7882000 7 9 4 0 0 0 0 0 13 10 20 0 0 7 0 6 1
1 3942 7882001 7884000 9 10 11 0 8 0 0 0 14 15 14 0 0 8 0 3 1
1 3943 7884001 7886000 0 0 0 0 0 0 0 0 0 6 0 0 0 6 0 6 4
1 3944 7886001 7888000 5 4 7 0 0 0 0 0 0 8 0 0 0 4 0 7 4
1 3945 7888001 7890000 0 0 8 0 0 0 0 0 0 6 1 0 0 2 0 6 4
1 3946 7890001 7892000 0 0 0 0 5 0 13 0 0 10 0 0 0 6 12 15 2
1 3947 7892001 7894000 8 1 7 0 3 0 13 4 0 12 0 0 0 5 8 12 2
1 3948 7894001 7896000 12 3 6 0 5 0 15 2 3 14 0 0 0 9 9 16 2
1 3949 7896001 7898000 3 8 7 0 4 0 4 0 0 9 0 0 0 6 0 6 4
1 3950 7898001 7900000 16 6 14 0 6 0 10 2 4 12 0 0 0 4 6 16 1
1 3951 7900001 7902000 11 0 10 0 0 0 13 6 0 10 0 0 0 4 11 12 2
1 3952 7902001 7904000 5 0 5 0 0 0 3 0 0 7 0 0 0 8 4 5 4
1 3953 7904001 7906000 7 1 9 0 6 0 0 4 0 10 0 0 0 8 0 8 4
1 3954 7906001 7908000 5 2 5 0 0 0 4 3 0 7 1 0 0 7 5 5 4
1 3955 7908001 7910000 7 11 9 0 9 0 0 0 7 10 0 0 0 11 0 0 1
1 3956 7910001 7912000 0 2 0 0 0 0 0 0 0 8 0 0 0 9 0 0 4
1 3957 7912001 7914000 10 12 13 0 9 0 0 5 12 15 18 0 2 9 0 6 1
1 3958 7914001 7916000 0 0 0 0 0 0 2 1 0 11 0 0 2 8 3 9 2
1 3959 7916001 7918000 11 0 0 0 0 0 14 0 0 15 0 0 4 9 15 14 2
1 3960 7918001 7920000 4 7 3 0 0 0 0 0 7 7 0 0 1 6 0 2 4
1 3961 7920001 7922000 2 3 2 0 0 0 0 3 2 10 0 0 2 5 0 3 4
1 3962 7922001 7924000 0 0 0 0 0 0 2 0 0 5 0 0 0 5 0 2 4
1 3963 7924001 7926000 0 8 6 0 4 0 2 0 8 12 0 0 0 5 0 1 1
1 3964 7926001 7928000 0 1 0 0 1 0 0 0 6 15 10 0 0 3 1 14 5
1 3965 7928001 7930000 4 0 0 0 0 0 0 0 0 14 0 0 0 6 14 9 2
1 3966 7930001 7932000 3 0 0 0 0 0 0 0 0 7 0 0 2 6 0 5 4
1 3967 7932001 7934000 4 0 0 0 0 0 0 0 0 9 0 0 0 5 0 1 4
1 3968 7934001 7936000 0 0 0 0 0 0 5 0 0 11 0 0 0 8 8 10 2
1 3969 7936001 7938000 0 0 0 0 0 0 0 0 0 5 0 2 0 2 0 0 4
1 3970 7938001 7940000 1 0 0 0 0 0 3 0 0 11 0 0 0 5 4 5 4
1 3971 7940001 7942000 7 0 3 0 0 0 5 0 0 9 1 0 0 6 4 4 4
1 3972 7942001 7944000 0 0 0 0 0 0 0 0 0 5 0 0 0 2 0 0 4
1 3973 7944001 7946000 0 0 0 0 0 0 0 0 0 6 1 0 0 5 0 0 4
1 3974 7946001 7948000 0 0 0 0 0 0 0 0 0 8 0 0 0 3 0 0 4
1 3975 7948001 7950000 4 0 3 0 0 0 4 0 0 5 0 0 0 4 5 5 4
1 3976 7950001 7952000 3 0 3 0 0 0 5 9 1 14 9 0 2 8 11 14 5
1 3977 7952001 7954000 6 8 13 0 6 0 0 0 12 16 11 0 0 9 0 2 1
1 3978 7954001 7956000 3 5 4 0 5 0 0 0 5 10 4 0 1 9 0 5 1
1 3979 7956001 7958000 12 9 6 0 0 0 0 7 10 15 4 0 0 6 0 17 1
1 3980 7958001 7960000 6 6 5 0 3 0 0 0 5 6 0 0 0 2 0 0 4
1 3981 7960001 7962000 0 0 0 0 0 0 0 0 0 0 0 14 0 2 0 0 4
1 3982 7962001 7964000 0 0 0 0 0 0 0 0 0 7 0 0 0 2 0 0 4
1 3983 7964001 7966000 11 9 6 1 8 1 0 10 13 12 11 0 6 9 6 18 1
1 3984 7966001 7968000 4 0 0 0 10 0 4 4 0 16 0 0 0 10 16 18 2
1 3985 7968001 7970000 1 0 0 0 1 0 4 0 0 12 0 5 0 5 9 12 2
1 3986 7970001 7972000 0 0 0 4 0 0 0 0 0 20 0 20 0 9 20 15 6
1 3987 7972001 7974000 1 0 0 13 0 0 0 0 0 16 0 20 0 9 20 18 6
1 3988 7974001 7976000 5 0 0 0 4 0 0 0 0 3 0 2 0 2 1 1 4
1 3989 7976001 7978000 3 0 3 0 0 0 13 0 0 15 5 0 0 5 12 12 2
1 3990 7978001 7980000 6 0 2 0 2 0 0 0 0 11 2 0 0 4 4 5 4
1 3991 7980001 7982000 0 0 0 0 0 0 0 0 0 9 1 1 0 6 4 6 4
1 3992 7982001 7984000 5 0 0 0 0 0 0 0 0 6 0 0 0 6 4 5 4
1 3993 7984001 7986000 0 0 0 0 0 8 0 0 0 4 0 9 0 0 0 1 4
1 3994 7986001 7988000 0 0 0 0 0 0 0 0 0 5 0 3 0 2 0 7 4
1 3995 7988001 7990000 8 0 0 0 0 0 10 0 0 12 0 0 1 10 10 13 2
1 3996 7990001 7992000 0 0 2 0 0 0 0 0 0 7 0 0 0 5 0 0 4
1 3997 7992001 7994000 0 0 0 0 0 0 0 0 0 9 1 0 0 5 0 0 4
1 3998 7994001 7996000 15 18 16 0 8 0 0 1 17 13 4 0 0 8 0 4 1
1 3999 7996001 7998000 5 2 3 0 3 0 0 14 4 16 13 0 0 12 0 20 5
1 4000 7998001 8e+06 0 0 0 0 0 0 0 10 1 13 18 1 1 5 9 19 5
1 4001 8000001 8002000 0 0 0 0 0 0 0 2 10 11 20 0 3 4 13 11 5
1 4002 8002001 8004000 7 11 9 0 8 0 0 0 12 10 6 0 0 7 0 0 1
1 4003 8004001 8006000 0 0 0 0 0 0 0 0 0 8 0 0 0 7 0 4 4
1 4004 8006001 8008000 9 9 11 0 4 0 0 0 4 8 0 0 0 5 0 5 1
1 4005 8008001 8010000 0 0 0 0 0 0 0 0 0 8 0 0 0 2 0 0 4
1 4006 8010001 8012000 0 0 0 0 0 0 0 0 0 7 0 0 0 4 0 0 4
1 4007 8012001 8014000 0 0 0 0 0 0 0 1 0 8 0 0 0 2 0 4 4
1 4008 8014001 8016000 13 7 9 0 4 0 3 8 8 15 0 0 0 7 14 14 1
1 4009 8016001 8018000 5 8 4 0 0 0 0 0 6 8 0 2 0 6 0 6 4
1 4010 8018001 8020000 2 0 0 0 0 0 0 0 17 15 19 0 5 4 9 7 5
1 4011 8020001 8022000 0 0 0 0 3 0 0 9 0 15 14 0 1 8 12 16 5
1 4012 8022001 8024000 0 0 0 0 7 0 0 0 0 15 0 0 5 8 15 12 2
1 4013 8024001 8026000 4 0 0 0 0 0 7 0 0 7 0 0 0 4 5 5 4
1 4014 8026001 8028000 0 0 0 0 0 0 1 0 0 10 0 0 0 5 4 4 4
1 4015 8028001 8030000 5 8 7 0 0 0 0 0 14 15 8 0 0 10 0 12 1
1 4016 8030001 8032000 3 1 1 0 0 0 0 0 0 8 0 0 0 5 4 7 4
1 4017 8032001 8034000 11 0 4 0 0 0 10 5 0 12 0 0 1 6 10 10 2
1 4018 8034001 8036000 0 0 0 0 0 0 0 0 0 8 0 2 0 3 0 3 4
1 4019 8036001 8038000 0 0 0 0 0 0 0 0 0 6 0 2 1 5 0 0 4
1 4020 8038001 8040000 0 0 0 0 0 0 0 0 0 9 0 0 0 3 0 4 4
1 4021 8040001 8042000 0 0 0 0 0 0 0 0 0 8 0 0 0 4 0 2 4
1 4022 8042001 8044000 0 0 0 0 0 0 0 0 0 7 1 1 0 4 0 0 4
1 4023 8044001 8046000 0 0 0 0 0 0 4 0 0 9 0 2 0 5 5 8 2
1 4024 8046001 8048000 7 9 3 0 3 0 0 8 11 14 12 0 2 6 10 11 5
1 4025 8048001 8050000 5 3 7 0 0 0 0 4 0 13 1 0 0 6 5 8 2
1 4026 8050001 8052000 0 8 0 0 0 0 0 0 12 11 14 0 2 2 0 2 1
1 4027 8052001 8054000 0 0 0 0 0 0 0 2 1 6 7 8 2 5 8 11 2
1 4028 8054001 8056000 4 0 0 0 0 0 6 0 0 7 0 0 0 4 4 4 4
1 4029 8056001 8058000 0 0 0 0 5 0 17 0 0 14 0 0 2 6 14 12 2
1 4030 8058001 8060000 0 0 0 0 0 0 2 0 0 9 0 0 0 8 5 7 4
1 4031 8060001 8062000 1 2 0 0 0 0 0 0 0 7 1 0 0 5 0 0 4
1 4032 8062001 8064000 9 5 0 0 0 0 0 0 19 13 20 0 3 6 17 13 5
1 4033 8064001 8066000 6 0 0 0 0 0 0 13 14 17 20 0 6 8 20 20 5
1 4034 8066001 8068000 0 2 0 0 1 0 0 11 2 10 20 0 3 9 11 16 5
1 4035 8068001 8070000 0 9 3 0 2 0 0 0 15 12 14 0 1 6 0 6 1
1 4036 8070001 8072000 0 4 1 0 0 0 0 8 11 14 13 0 2 6 6 13 5
1 4037 8072001 8074000 8 5 6 0 3 0 0 6 9 11 11 0 2 5 8 8 1
1 4038 8074001 8076000 4 0 0 0 0 0 0 0 0 11 0 0 0 5 6 8 2
1 4039 8076001 8078000 10 6 2 0 0 0 0 0 12 13 9 0 1 5 11 2 1
1 4040 8078001 8080000 0 7 6 0 0 0 0 10 13 17 14 0 3 7 10 11 5
1 4041 8080001 8082000 2 0 0 0 0 0 0 3 10 16 20 0 2 10 0 17 5
1 4042 8082001 8084000 14 18 15 0 5 0 0 0 20 15 14 0 3 12 0 2 1
1 4043 8084001 8086000 5 2 2 0 1 0 0 0 19 9 20 0 3 3 12 12 5
1 4044 8086001 8088000 0 0 0 0 0 0 0 4 7 17 20 0 6 6 8 13 5
1 4045 8088001 8090000 8 9 7 0 7 0 0 5 7 14 10 0 2 5 0 16 1
1 4046 8090001 8092000 3 2 1 0 1 0 0 0 13 15 20 0 0 3 0 3 1
1 4047 8092001 8094000 0 0 0 0 0 0 0 16 0 16 20 0 4 7 13 14 5
1 4048 8094001 8096000 0 0 0 0 0 0 0 6 1 7 4 0 0 4 4 6 4
1 4049 8096001 8098000 9 8 8 0 2 0 0 7 17 14 13 0 0 9 13 16 5
1 4050 8098001 8100000 8 9 7 0 2 0 0 4 10 14 7 0 2 8 0 7 1
1 4051 8100001 8102000 3 0 0 0 0 0 0 10 0 17 13 0 3 5 0 13 5
1 4052 8102001 8104000 0 0 0 0 0 0 2 0 0 8 1 0 0 6 1 6 4
1 4053 8104001 8106000 3 0 0 0 0 0 9 0 0 9 0 0 2 11 6 7 2
1 4054 8106001 8108000 0 0 0 0 0 0 15 0 0 13 4 0 1 8 11 13 2
1 4055 8108001 8110000 0 0 0 0 0 0 4 0 0 16 2 0 0 8 0 7 4
1 4056 8110001 8112000 8 8 7 0 7 0 1 0 16 14 19 1 0 9 3 11 1
1 4057 8112001 8114000 0 2 1 0 0 0 0 0 1 6 0 0 0 4 0 0 4
1 4058 8114001 8116000 0 0 0 0 0 0 0 0 0 3 0 4 0 1 0 0 4
1 4059 8116001 8118000 2 8 6 0 1 0 0 0 6 3 6 0 0 2 0 0 4
1 4060 8118001 8120000 9 5 3 0 3 0 0 8 17 17 20 2 4 9 13 19 5
1 4061 8120001 8122000 0 0 0 0 0 0 0 10 0 15 17 0 5 9 0 20 5
1 4062 8122001 8124000 2 6 2 0 0 0 0 1 12 14 10 0 1 6 2 4 1
1 4063 8124001 8126000 0 0 0 0 0 0 0 9 1 12 5 0 1 8 0 17 5
1 4064 8126001 8128000 9 9 4 0 8 0 0 2 11 13 8 0 0 9 0 2 1
1 4065 8128001 8130000 6 4 5 0 0 0 0 6 12 16 20 0 2 4 10 14 5
1 4066 8130001 8132000 5 8 8 0 4 0 0 2 15 17 20 0 0 9 6 8 1
1 4067 8132001 8134000 12 4 2 0 0 0 0 0 2 13 3 0 0 7 12 9 2
1 4068 8134001 8136000 9 9 7 0 4 0 0 0 6 9 0 0 0 9 0 10 1
1 4069 8136001 8138000 0 1 0 0 0 0 2 0 0 3 0 0 0 5 0 0 4
1 4070 8138001 8140000 3 0 0 0 0 0 9 0 0 11 0 0 0 6 7 5 2
1 4071 8140001 8142000 0 0 0 0 2 0 2 0 0 4 0 0 0 5 1 3 4
1 4072 8142001 8144000 3 0 0 0 0 0 0 0 0 7 0 0 0 8 2 6 4
1 4073 8144001 8146000 7 0 0 0 0 0 0 0 0 12 0 0 3 10 7 10 2
1 4074 8146001 8148000 0 0 0 0 0 0 2 0 0 11 0 0 0 7 5 5 4
1 4075 8148001 8150000 0 0 0 0 3 0 0 0 0 14 0 0 0 10 14 15 2
1 4076 8150001 8152000 0 0 0 0 6 0 0 8 0 17 1 0 1 8 15 17 2
1 4077 8152001 8154000 7 5 7 0 2 0 0 1 0 9 0 0 0 7 3 7 4
1 4078 8154001 8156000 0 0 2 0 0 0 0 0 0 9 1 0 0 5 0 11 4
1 4079 8156001 8158000 13 10 7 0 3 0 0 3 12 11 10 0 0 8 0 4 1
1 4080 8158001 8160000 0 0 2 0 2 0 0 7 0 11 5 2 1 9 3 9 2
1 4081 8160001 8162000 0 0 0 0 0 0 0 0 0 7 0 9 1 3 8 4 4
1 4082 8162001 8164000 5 0 0 0 4 0 14 0 0 12 0 0 1 7 13 12 2
1 4083 8164001 8166000 5 6 5 0 0 0 5 0 0 9 0 0 0 5 6 6 2
1 4084 8166001 8168000 0 0 0 0 0 0 0 0 0 5 0 0 0 0 0 0 4
1 4085 8168001 8170000 5 5 7 0 0 0 0 0 0 7 0 3 0 7 0 6 4
1 4086 8170001 8172000 0 0 0 0 0 0 0 0 0 9 0 1 0 4 5 5 4
1 4087 8172001 8174000 0 0 0 0 0 0 0 0 0 8 1 0 0 3 0 0 4
1 4088 8174001 8176000 0 0 0 0 0 0 16 0 0 15 0 0 1 8 10 11 2
1 4089 8176001 8178000 0 0 0 0 0 0 0 0 0 9 0 0 0 6 0 5 4
1 4090 8178001 8180000 0 0 0 0 0 0 0 0 0 10 0 0 0 4 0 1 4
1 4091 8180001 8182000 2 2 3 0 0 0 0 0 1 8 0 0 0 6 0 9 4
1 4092 8182001 8184000 16 17 16 0 0 0 0 5 15 13 0 0 0 9 0 5 1
1 4093 8184001 8186000 0 0 0 0 0 0 0 0 0 9 1 0 0 3 2 3 4
1 4094 8186001 8188000 0 0 0 0 2 0 0 0 0 12 0 0 1 7 11 11 2
1 4095 8188001 8190000 0 0 0 0 3 0 0 0 0 8 0 0 0 4 0 6 4
1 4096 8190001 8192000 0 0 0 0 0 0 0 0 0 4 0 3 0 1 0 0 4
1 4097 8192001 8194000 0 0 0 0 0 0 0 0 0 9 0 0 0 6 0 0 4
1 4098 8194001 8196000 1 0 0 0 0 0 0 0 1 11 0 0 0 4 0 2 4
1 4099 8196001 8198000 4 6 0 0 0 0 0 3 3 13 0 0 1 5 13 12 2
1 4100 8198001 8200000 0 2 0 0 0 0 9 0 0 8 0 0 0 3 2 0 4
1 4101 8200001 8202000 0 0 0 0 5 0 17 0 0 9 0 3 1 8 17 9 2
1 4102 8202001 8204000 5 6 0 0 4 0 0 0 0 12 0 0 0 3 4 3 4
1 4103 8204001 8206000 0 0 0 0 0 0 0 0 0 5 0 8 0 4 3 3 4
1 4104 8206001 8208000 7 0 0 0 4 0 0 0 0 8 0 0 1 5 6 0 4
1 4105 8208001 8210000 0 0 0 0 0 0 8 0 0 7 0 0 0 4 5 1 4
1 4106 8210001 8212000 0 0 0 0 0 0 14 0 0 16 0 0 0 9 14 10 2
1 4107 8212001 8214000 9 8 3 0 0 0 0 4 8 15 0 0 1 6 8 10 1
1 4108 8214001 8216000 0 1 0 0 0 0 0 9 0 12 2 0 5 11 16 17 2
1 4109 8216001 8218000 10 7 5 0 0 0 0 3 13 14 7 0 5 9 17 16 1
1 4110 8218001 8220000 2 3 2 0 0 0 0 5 3 12 1 1 2 6 1 15 2
1 4111 8220001 8222000 5 5 1 0 0 0 0 1 12 11 14 0 2 4 4 5 1
1 4112 8222001 8224000 0 0 0 0 0 0 0 19 0 12 7 0 3 6 9 19 5
1 4113 8224001 8226000 0 0 0 0 0 0 0 2 0 8 0 0 0 6 0 3 4
1 4114 8226001 8228000 0 0 0 0 7 0 15 0 0 11 0 0 0 5 7 7 2
1 4115 8228001 8230000 6 0 0 0 5 0 14 0 0 13 0 0 1 6 11 10 2
1 4116 8230001 8232000 0 0 0 0 0 0 8 0 0 10 0 0 1 8 7 6 2
1 4117 8232001 8234000 0 0 0 0 0 0 0 0 0 6 0 0 0 6 0 0 4
1 4118 8234001 8236000 6 5 1 0 0 0 5 0 0 12 0 0 1 7 6 7 2
1 4119 8236001 8238000 0 0 0 0 0 0 0 0 0 4 0 7 0 1 2 0 4
1 4120 8238001 8240000 1 0 0 0 0 0 0 0 0 4 0 15 0 1 1 0 6
1 4121 8240001 8242000 7 0 0 0 0 0 0 0 0 14 0 0 1 5 16 17 2
1 4122 8242001 8244000 7 7 6 0 5 0 0 0 11 16 13 0 0 9 1 4 1
1 4123 8244001 8246000 7 9 6 0 0 0 0 0 18 15 11 0 3 5 10 15 1
1 4124 8246001 8248000 4 0 0 0 0 0 0 3 8 13 20 0 6 6 17 14 5
1 4125 8248001 8250000 0 0 0 0 0 0 0 18 0 13 20 0 5 3 19 16 5
1 4126 8250001 8252000 0 0 0 0 0 0 0 15 0 15 13 0 4 7 17 18 5
1 4127 8252001 8254000 0 0 0 0 0 0 6 0 0 8 0 0 1 6 0 0 4
1 4128 8254001 8256000 0 0 0 0 0 0 4 0 0 8 0 0 0 2 1 0 4
1 4129 8256001 8258000 0 0 0 0 0 0 0 0 5 13 8 0 0 9 2 7 4
1 4130 8258001 8260000 0 8 5 0 3 0 0 0 7 13 5 0 0 6 4 5 1
1 4131 8260001 8262000 0 0 0 0 0 0 0 2 2 11 9 0 0 6 1 2 4
1 4132 8262001 8264000 14 17 10 0 7 0 0 0 19 14 18 0 0 6 0 0 1
1 4133 8264001 8266000 0 0 0 0 0 0 11 5 0 17 0 0 0 9 13 19 2
1 4134 8266001 8268000 0 0 0 0 0 5 3 0 0 4 0 10 1 4 1 2 4
1 4135 8268001 8270000 0 1 0 0 0 0 0 10 0 17 8 0 0 8 0 15 5
1 4136 8270001 8272000 9 19 11 0 0 0 0 4 17 16 11 0 2 10 0 10 1
1 4137 8272001 8274000 0 0 0 0 0 0 7 0 0 7 0 7 1 6 10 13 2
1 4138 8274001 8276000 0 0 0 0 0 0 13 0 0 10 0 1 0 4 12 9 2
1 4139 8276001 8278000 0 0 0 0 0 0 0 0 0 7 0 15 1 4 0 0 6
1 4140 8278001 8280000 0 0 0 0 0 2 0 0 0 10 0 10 1 5 2 6 4
1 4141 8280001 8282000 9 6 8 0 4 0 0 9 8 18 0 1 4 11 12 13 1
1 4142 8282001 8284000 2 3 0 0 0 0 0 0 2 13 0 2 0 7 4 5 4
1 4143 8284001 8286000 0 0 0 0 0 0 5 0 0 10 0 0 0 5 10 11 2
1 4144 8286001 8288000 0 0 0 0 0 0 5 0 0 12 0 0 0 6 3 1 4
1 4145 8288001 8290000 0 0 0 0 0 0 0 0 0 4 0 3 0 1 0 0 4
1 4146 8290001 8292000 0 0 0 0 0 2 0 0 0 0 0 6 0 0 0 0 4
1 4147 8292001 8294000 0 0 0 0 0 0 8 0 0 7 0 0 0 2 3 3 4
1 4148 8294001 8296000 0 0 0 0 1 0 3 3 1 10 6 0 2 8 3 10 2
1 4149 8296001 8298000 3 6 5 0 3 0 0 0 8 12 5 0 0 6 0 2 1
1 4150 8298001 8300000 0 0 0 0 0 0 4 0 0 11 0 0 0 8 0 6 4
1 4151 8300001 8302000 0 0 0 0 0 0 19 0 0 5 0 0 1 6 2 0 4
1 4152 8302001 8304000 4 0 0 0 0 0 10 0 0 9 0 0 0 6 4 0 4
1 4153 8304001 8306000 0 0 0 0 0 0 1 0 0 7 0 0 0 5 0 0 4
1 4154 8306001 8308000 0 0 0 0 0 0 0 0 0 9 0 0 0 4 0 0 4
1 4155 8308001 8310000 4 5 5 0 0 0 0 3 4 9 0 0 0 6 0 6 4
1 4156 8310001 8312000 9 8 8 0 0 0 0 6 6 12 0 0 0 8 0 8 1
1 4157 8312001 8314000 2 3 9 0 0 0 0 3 8 12 11 0 2 10 0 16 5
1 4158 8314001 8316000 13 12 8 0 0 0 7 0 13 14 3 0 1 9 5 5 1
1 4159 8316001 8318000 0 0 0 0 0 0 13 0 0 9 0 0 2 9 7 4 2
1 4160 8318001 8320000 0 0 0 0 0 0 20 0 0 7 0 5 0 5 10 3 2
1 4161 8320001 8322000 0 3 0 0 0 0 7 0 1 7 0 5 0 6 5 5 4
1 4162 8322001 8324000 5 4 2 0 0 0 0 6 14 13 15 0 5 8 9 13 5
1 4163 8324001 8326000 0 0 0 0 6 0 0 6 0 16 19 0 2 6 9 16 5
1 4164 8326001 8328000 0 0 0 0 0 0 0 4 0 17 0 0 5 9 14 13 2
1 4165 8328001 8330000 5 0 0 0 0 0 0 7 0 10 0 0 3 7 10 10 2
1 4166 8330001 8332000 5 8 3 0 0 0 0 2 11 8 0 0 1 6 5 7 1
1 4167 8332001 8334000 0 0 0 0 0 0 0 0 0 5 1 0 1 5 2 3 4
1 4168 8334001 8336000 0 0 0 0 0 0 0 0 0 9 1 0 1 10 3 6 4
1 4169 8336001 8338000 7 9 7 0 0 0 0 1 12 14 10 0 3 7 0 8 1
1 4170 8338001 8340000 0 0 0 0 0 0 0 2 0 8 4 0 1 6 0 8 4
1 4171 8340001 8342000 0 0 0 0 1 0 4 0 0 11 0 0 0 6 11 6 2
1 4172 8342001 8344000 0 0 0 0 0 0 6 0 0 9 0 0 0 7 6 0 4
1 4173 8344001 8346000 0 0 0 0 2 0 8 0 0 6 0 0 0 9 5 1 4
1 4174 8346001 8348000 0 0 0 0 10 0 5 0 0 13 0 0 1 6 15 9 2
1 4175 8348001 8350000 10 0 0 0 0 0 8 0 0 19 0 0 7 12 18 14 2
1 4176 8350001 8352000 14 9 0 0 4 0 0 0 6 11 0 0 1 6 4 0 1
1 4177 8352001 8354000 0 0 0 0 0 0 2 0 0 10 0 0 0 3 7 6 4
1 4178 8354001 8356000 0 0 0 0 0 0 10 0 0 13 0 0 0 7 8 4 2
1 4179 8356001 8358000 0 0 0 0 6 0 16 0 0 10 0 0 0 1 7 2 2
1 4180 8358001 8360000 0 0 0 0 6 0 17 0 0 6 0 0 0 2 10 2 2
1 4181 8360001 8362000 0 0 0 0 7 0 16 0 0 8 0 0 0 6 5 0 2
1 4182 8362001 8364000 0 0 0 0 2 0 18 0 0 7 0 0 0 3 6 0 2
1 4183 8364001 8366000 0 0 0 0 6 0 14 0 0 6 0 0 0 6 5 0 2
1 4184 8366001 8368000 0 0 0 0 11 0 19 0 0 9 0 0 0 6 6 0 2
1 4185 8368001 8370000 0 0 0 0 6 0 16 0 0 9 0 0 0 5 10 0 2
1 4186 8370001 8372000 0 0 0 3 8 3 19 0 0 7 0 0 0 6 8 2 2
1 4187 8372001 8374000 0 0 0 0 4 0 18 0 0 9 0 0 0 4 10 2 2
1 4188 8374001 8376000 0 0 0 0 0 0 7 0 0 2 1 1 0 4 0 0 4
1 4189 8376001 8378000 0 0 0 0 0 0 6 0 0 5 0 0 0 1 6 2 4
1 4190 8378001 8380000 0 0 0 0 0 0 0 0 0 10 0 0 0 4 12 2 2
1 4191 8380001 8382000 5 0 0 0 4 0 2 0 0 14 0 0 5 7 13 0 2
1 4192 8382001 8384000 5 0 0 0 0 0 2 0 0 6 0 0 0 5 4 8 4
1 4193 8384001 8386000 7 9 8 0 4 0 0 3 4 7 1 0 0 6 0 4 1
1 4194 8386001 8388000 4 2 1 0 1 0 0 1 2 7 0 0 0 6 0 2 4
1 4195 8388001 8390000 0 0 0 0 0 0 9 0 0 15 0 6 1 5 16 9 2
1 4196 8390001 8392000 0 0 0 0 0 0 8 0 0 12 0 12 0 3 14 0 6
1 4197 8392001 8394000 0 0 0 0 0 0 5 0 0 9 0 3 0 6 2 6 4
1 4198 8394001 8396000 0 0 0 0 0 0 3 0 0 5 0 0 0 3 1 0 4
1 4199 8396001 8398000 0 0 0 0 0 0 10 0 0 8 1 0 0 3 2 5 4
1 4200 8398001 8400000 11 13 13 0 6 0 0 0 11 16 0 0 0 9 0 10 1
1 4201 8400001 8402000 3 4 0 0 0 0 0 0 0 11 0 0 1 8 7 8 2
1 4202 8402001 8404000 14 0 0 0 7 0 17 0 0 17 0 0 1 8 17 17 2
1 4203 8404001 8406000 0 0 0 0 0 0 14 0 0 13 0 0 1 9 10 10 2
1 4204 8406001 8408000 4 4 3 0 4 0 4 5 6 13 9 0 1 9 13 14 5
1 4205 8408001 8410000 7 7 6 0 4 0 0 0 7 11 1 0 0 7 5 5 1
1 4206 8410001 8412000 12 0 0 0 0 0 0 0 3 17 0 0 6 9 14 12 2
1 4207 8412001 8414000 0 0 0 0 0 0 0 0 0 16 0 0 2 6 18 14 2
1 4208 8414001 8416000 0 0 0 0 0 0 0 0 0 11 0 0 1 6 9 2 4
1 4209 8416001 8418000 4 0 0 0 0 0 8 0 0 8 0 0 1 2 6 5 2
1 4210 8418001 8420000 0 0 0 0 0 0 1 0 0 10 0 0 1 3 0 5 4
1 4211 8420001 8422000 6 9 8 0 0 0 0 4 16 12 13 0 0 6 0 5 1
1 4212 8422001 8424000 6 5 0 0 0 0 0 6 0 13 10 0 1 6 9 17 5
1 4213 8424001 8426000 5 3 0 0 0 0 0 0 0 12 0 0 1 9 9 10 2
1 4214 8426001 8428000 0 0 0 0 4 0 0 11 0 17 2 0 6 13 8 17 2
1 4215 8428001 8430000 8 8 8 0 9 0 0 0 13 11 10 0 0 9 10 10 1
1 4216 8430001 8432000 0 0 0 0 0 0 0 0 0 5 0 0 0 4 0 0 4
1 4217 8432001 8434000 7 6 10 0 0 0 0 3 17 16 15 0 2 7 0 9 1
1 4218 8434001 8436000 0 0 0 0 0 0 0 14 3 14 19 1 6 11 0 17 5
1 4219 8436001 8438000 6 7 5 0 0 0 0 4 5 12 9 0 1 5 6 9 1
1 4220 8438001 8440000 1 0 0 0 0 0 0 11 0 15 7 0 6 12 8 16 5
1 4221 8440001 8442000 15 12 0 0 0 0 0 0 9 10 8 0 1 8 5 6 1
1 4222 8442001 8444000 0 0 0 0 0 0 0 0 19 10 20 0 3 3 12 11 5
1 4223 8444001 8446000 0 0 0 0 0 0 0 9 3 14 20 0 2 2 9 12 5
1 4224 8446001 8448000 0 0 0 0 0 0 0 9 0 8 11 0 1 7 5 14 5
1 4225 8448001 8450000 0 0 0 0 0 0 0 0 0 3 0 0 0 3 0 0 4
1 4226 8450001 8452000 0 0 0 0 0 0 5 0 0 7 0 0 0 5 3 2 4
1 4227 8452001 8454000 0 0 0 2 0 5 0 0 0 1 0 6 0 1 0 0 4
1 4228 8454001 8456000 0 0 0 17 0 19 0 0 0 1 0 18 0 0 0 0 3
1 4229 8456001 8458000 0 0 0 18 0 15 0 0 0 0 0 19 0 0 0 0 3
1 4230 8458001 8460000 0 0 0 19 4 17 0 3 0 4 0 20 2 3 0 0 3
1 4231 8460001 8462000 4 0 0 17 0 8 0 0 0 2 0 18 0 2 0 0 3
1 4232 8462001 8464000 0 0 0 0 0 0 0 0 0 7 0 0 0 3 6 0 4
1 4233 8464001 8466000 0 0 0 0 0 0 0 0 0 12 0 0 5 8 11 0 2
1 4234 8466001 8468000 0 0 0 0 0 0 0 1 0 7 2 0 4 7 13 3 2
1 4235 8468001 8470000 2 0 0 0 4 0 0 5 0 12 2 0 5 6 5 10 2
1 4236 8470001 8472000 3 6 0 0 0 0 0 4 10 10 0 0 0 6 6 7 1
1 4237 8472001 8474000 0 0 0 0 0 0 0 0 0 3 0 2 0 0 0 0 4
1 4238 8474001 8476000 0 0 0 0 0 0 0 0 0 4 0 12 0 2 0 0 4
1 4239 8476001 8478000 0 0 0 0 0 0 0 0 0 4 0 4 0 4 0 0 4
1 4240 8478001 8480000 4 0 3 0 0 0 0 0 7 8 8 0 1 10 0 10 1
1 4241 8480001 8482000 4 5 5 0 0 0 6 0 1 11 0 0 1 7 6 6 2
1 4242 8482001 8484000 7 6 0 0 2 0 0 7 10 13 3 0 1 5 9 9 1
1 4243 8484001 8486000 9 9 10 0 7 0 0 0 8 13 1 0 2 8 0 0 1
1 4244 8486001 8488000 0 1 1 0 0 0 0 0 0 9 0 0 0 5 1 4 4
1 4245 8488001 8490000 0 0 0 0 0 0 0 0 0 2 0 8 0 0 2 2 4
1 4246 8490001 8492000 0 0 0 0 0 0 0 0 0 15 0 19 0 3 15 9 6
1 4247 8492001 8494000 0 0 0 0 0 0 5 0 0 11 0 9 0 7 7 7 2
1 4248 8494001 8496000 0 0 0 0 0 0 0 0 0 8 1 0 0 4 0 0 4
1 4249 8496001 8498000 0 0 0 0 3 0 7 0 0 9 0 0 0 3 3 3 4
1 4250 8498001 8500000 0 0 0 0 2 0 7 0 0 5 0 0 0 2 4 3 4
1 4251 8500001 8502000 0 0 0 0 0 0 9 0 0 9 0 0 0 4 7 6 2
1 4252 8502001 8504000 0 0 0 0 0 0 0 5 0 12 4 0 1 5 0 7 4
1 4253 8504001 8506000 4 1 0 0 0 0 0 7 12 13 20 0 4 7 5 15 5
1 4254 8506001 8508000 13 18 12 0 0 0 0 0 19 14 14 0 0 9 2 5 1
1 4255 8508001 8510000 0 0 0 0 0 0 6 0 0 12 7 0 2 6 12 8 2
1 4256 8510001 8512000 0 0 0 0 0 0 2 0 0 8 0 0 0 5 2 1 4
1 4257 8512001 8514000 0 0 0 0 0 0 0 0 0 5 0 0 0 4 6 0 4
1 4258 8514001 8516000 0 0 0 0 0 0 8 0 0 8 0 3 0 4 3 2 4
1 4259 8516001 8518000 0 0 0 0 0 0 10 0 0 7 0 0 0 9 0 0 4
1 4260 8518001 8520000 0 0 0 0 0 0 9 0 0 7 0 0 0 8 15 11 2
1 4261 8520001 8522000 8 0 0 0 0 0 0 0 0 10 0 0 2 4 2 2 4
1 4262 8522001 8524000 7 0 0 0 0 0 0 4 0 15 0 0 3 7 11 5 2
1 4263 8524001 8526000 1 1 0 0 0 0 0 7 2 13 0 0 0 6 3 12 2
1 4264 8526001 8528000 10 10 7 0 3 0 2 1 10 12 1 0 1 6 2 11 1
1 4265 8528001 8530000 0 0 0 0 3 0 9 5 0 12 3 0 0 6 8 16 2
1 4266 8530001 8532000 5 6 3 0 0 0 0 4 13 16 17 0 3 9 11 16 5
1 4267 8532001 8534000 1 3 2 0 0 0 0 0 4 6 0 0 0 3 0 0 4
1 4268 8534001 8536000 13 0 0 0 3 0 11 0 0 13 0 0 0 6 12 12 2
1 4269 8536001 8538000 11 12 13 0 10 0 13 0 0 11 1 0 1 6 11 15 2
1 4270 8538001 8540000 0 0 0 0 0 0 0 0 0 6 1 1 1 2 0 0 4
1 4271 8540001 8542000 0 0 8 0 9 0 6 0 0 7 0 0 0 8 4 6 2
1 4272 8542001 8544000 0 0 4 0 0 0 5 0 0 8 0 2 0 6 4 4 4
1 4273 8544001 8546000 0 0 0 0 0 0 0 0 0 8 0 0 0 5 4 4 4
1 4274 8546001 8548000 0 0 0 0 0 0 0 0 0 4 1 0 0 5 0 0 4
1 4275 8548001 8550000 7 6 5 0 6 0 0 3 6 8 0 0 1 7 0 0 1
1 4276 8550001 8552000 15 9 10 0 12 0 0 5 7 19 9 0 1 11 0 14 1
1 4277 8552001 8554000 0 0 0 0 0 0 0 2 0 11 7 0 0 4 0 13 4
1 4278 8554001 8556000 9 5 7 0 0 0 0 11 8 18 20 0 1 6 0 17 5
1 4279 8556001 8558000 11 11 11 0 1 0 0 0 8 9 7 0 0 7 0 6 1
1 4280 8558001 8560000 5 7 9 0 7 0 0 0 8 14 3 0 0 6 0 1 1
1 4281 8560001 8562000 0 0 0 0 0 0 0 6 0 10 11 0 2 10 0 10 5
1 4282 8562001 8564000 10 10 9 0 10 0 0 0 14 14 14 0 0 13 0 15 1
1 4283 8564001 8566000 0 0 0 0 0 0 0 15 0 15 20 0 3 4 4 17 5
1 4284 8566001 8568000 0 0 0 0 0 0 0 7 16 13 20 0 0 6 16 19 5
1 4285 8568001 8570000 2 3 0 0 0 0 0 0 19 15 19 0 2 7 7 4 5
1 4286 8570001 8572000 4 7 0 0 0 0 0 0 4 9 0 0 0 7 2 0 4
1 4287 8572001 8574000 0 0 0 0 0 0 0 0 0 9 1 0 0 5 0 0 4
1 4288 8574001 8576000 4 5 1 0 0 0 0 0 0 8 0 0 1 7 0 0 4
1 4289 8576001 8578000 0 0 0 0 0 0 0 0 0 4 0 2 0 4 0 0 4
1 4290 8578001 8580000 0 0 0 0 0 0 0 0 0 12 0 2 4 6 8 3 4
1 4291 8580001 8582000 0 0 0 0 8 0 0 0 0 11 0 0 3 7 11 0 2
1 4292 8582001 8584000 0 0 0 0 0 0 0 0 0 6 0 0 1 4 3 2 4
1 4293 8584001 8586000 0 0 0 0 0 0 0 0 0 16 0 0 3 5 11 0 2
1 4294 8586001 8588000 7 5 0 0 0 0 0 3 12 11 4 0 0 5 8 6 1
1 4295 8588001 8590000 4 0 0 0 0 0 0 1 0 12 0 0 1 6 7 5 2
1 4296 8590001 8592000 0 0 0 0 0 0 0 0 0 7 1 6 0 5 2 0 4
1 4297 8592001 8594000 0 0 0 0 0 0 18 0 0 14 0 0 0 6 11 7 2
1 4298 8594001 8596000 0 0 0 0 0 0 16 0 0 12 0 0 1 6 5 1 2
1 4299 8596001 8598000 0 0 0 0 0 0 4 0 0 4 0 0 0 3 0 0 4
1 4300 8598001 8600000 0 0 0 0 0 0 5 0 0 15 0 0 0 6 2 3 4
1 4301 8600001 8602000 10 5 0 0 0 0 0 0 11 12 11 0 2 4 8 6 1
1 4302 8602001 8604000 0 0 0 0 0 0 0 6 0 11 5 0 3 6 3 9 4
1 4303 8604001 8606000 0 0 0 0 0 0 0 9 2 12 17 0 4 11 0 16 5
1 4304 8606001 8608000 11 10 4 0 0 0 0 0 14 13 17 0 2 8 0 1 1
1 4305 8608001 8610000 12 6 4 0 3 0 0 0 5 14 2 0 0 7 6 11 1
1 4306 8610001 8612000 4 2 0 0 0 0 0 15 6 10 8 0 5 6 9 14 5
1 4307 8612001 8614000 3 5 5 0 6 0 0 16 4 19 7 0 1 13 12 20 5
1 4308 8614001 8616000 4 3 4 0 5 0 0 11 3 15 15 0 1 8 7 19 5
1 4309 8616001 8618000 0 0 0 0 0 0 0 18 17 17 20 0 8 7 18 20 5
1 4310 8618001 8620000 3 2 0 0 0 0 0 4 19 15 20 0 3 5 16 19 5
1 4311 8620001 8622000 6 8 6 0 0 0 0 0 7 9 6 2 1 4 1 1 1
1 4312 8622001 8624000 0 1 0 0 0 0 0 0 0 4 0 6 0 1 2 2 4
1 4313 8624001 8626000 10 8 8 0 7 0 0 4 12 14 12 0 1 8 14 14 1
1 4314 8626001 8628000 0 0 0 0 0 0 0 5 0 16 3 0 2 5 12 9 2
1 4315 8628001 8630000 0 0 0 0 0 0 0 0 0 13 1 0 2 6 7 0 4
1 4316 8630001 8632000 6 6 3 0 0 0 0 0 5 11 0 0 0 8 0 0 4
1 4317 8632001 8634000 4 0 0 0 0 0 0 12 2 17 2 0 9 10 12 12 2
1 4318 8634001 8636000 9 7 7 0 3 0 0 3 9 16 0 0 1 7 8 9 1
1 4319 8636001 8638000 4 0 0 0 0 0 0 9 11 11 20 0 4 6 15 14 5
1 4320 8638001 8640000 3 2 0 0 0 0 0 5 6 16 20 0 2 5 1 19 5
1 4321 8640001 8642000 9 16 9 0 6 0 0 0 18 15 12 0 0 7 1 12 1
1 4322 8642001 8644000 0 0 0 0 0 0 0 5 0 10 13 1 0 9 5 15 5
1 4323 8644001 8646000 0 0 0 0 0 0 0 0 0 4 0 17 0 2 5 3 6
1 4324 8646001 8648000 0 0 0 0 0 0 0 0 0 0 0 14 0 0 0 0 4
1 4325 8648001 8650000 0 0 0 0 0 0 0 0 0 9 0 13 1 8 11 6 6
1 4326 8650001 8652000 0 0 0 0 0 0 11 0 0 7 0 0 0 5 1 1 4
1 4327 8652001 8654000 0 0 0 0 5 0 15 0 0 12 0 0 2 6 16 12 2
1 4328 8654001 8656000 0 0 0 0 0 0 0 0 0 9 0 0 1 6 0 0 4
1 4329 8656001 8658000 0 0 0 0 3 0 0 0 0 17 0 0 0 9 13 0 2
1 4330 8658001 8660000 0 0 0 0 4 0 5 0 0 13 0 0 1 8 15 8 2
1 4331 8660001 8662000 0 0 0 0 0 0 0 0 0 8 0 0 0 5 0 0 4
1 4332 8662001 8664000 2 8 5 0 0 0 0 6 14 12 14 0 2 8 0 10 1
1 4333 8664001 8666000 8 11 7 0 2 0 0 0 12 9 4 0 0 4 0 8 1
1 4334 8666001 8668000 9 6 2 0 2 0 0 0 19 16 17 0 5 12 15 15 5
1 4335 8668001 8670000 0 0 0 0 0 0 0 9 16 15 20 0 6 11 14 19 5
1 4336 8670001 8672000 0 0 0 0 0 0 0 17 0 16 20 0 4 12 8 19 5
1 4337 8672001 8674000 0 0 0 0 0 0 1 0 0 9 3 0 0 3 0 5 4
1 4338 8674001 8676000 0 0 0 0 0 0 12 0 0 7 0 0 1 6 8 9 2
1 4339 8676001 8678000 0 0 0 0 0 0 12 0 0 9 1 0 0 7 11 10 2
1 4340 8678001 8680000 0 0 0 0 0 0 18 0 0 9 0 0 0 4 13 6 2
1 4341 8680001 8682000 0 0 0 0 0 0 10 0 0 12 0 1 0 5 6 6 2
1 4342 8682001 8684000 9 9 4 0 3 0 0 0 18 10 12 1 0 4 10 13 1
1 4343 8684001 8686000 0 0 0 0 0 0 0 14 1 19 11 0 2 6 0 20 5
1 4344 8686001 8688000 8 6 6 0 0 0 0 5 18 17 20 1 0 7 0 18 5
1 4345 8688001 8690000 5 3 3 0 0 0 6 0 3 10 2 0 2 7 5 7 2
1 4346 8690001 8692000 0 0 0 0 0 0 0 0 0 4 0 10 0 3 6 3 4
1 4347 8692001 8694000 10 3 0 0 0 0 9 2 0 16 0 0 0 5 0 8 2
1 4348 8694001 8696000 2 2 0 0 0 0 0 0 0 10 0 0 0 7 0 6 4
1 4349 8696001 8698000 0 0 0 0 0 0 4 0 0 4 0 0 0 4 0 2 4
1 4350 8698001 8700000 0 0 0 0 0 0 8 0 0 5 0 0 0 8 3 2 4
1 4351 8700001 8702000 0 0 0 0 8 0 14 0 0 16 0 0 5 12 17 13 2
1 4352 8702001 8704000 13 11 5 0 4 0 3 0 17 14 10 0 2 9 13 9 1
1 4353 8704001 8706000 0 0 0 0 0 0 0 8 5 10 16 0 5 9 6 16 5
1 4354 8706001 8708000 0 0 0 0 0 0 0 0 0 8 0 0 0 2 3 0 4
1 4355 8708001 8710000 0 0 0 0 0 0 0 0 0 9 0 0 3 8 10 3 2
1 4356 8710001 8712000 0 5 0 0 0 0 0 0 0 10 1 0 1 7 8 6 2
1 4357 8712001 8714000 0 0 0 0 0 0 4 0 0 5 1 0 0 7 4 4 4
1 4358 8714001 8716000 0 0 0 0 7 0 15 0 0 12 0 0 0 6 10 9 2
1 4359 8716001 8718000 0 0 0 0 0 0 13 0 0 6 0 0 1 6 3 0 4
1 4360 8718001 8720000 0 0 0 0 0 0 9 0 0 10 0 0 0 3 0 3 4
1 4361 8720001 8722000 2 0 0 0 0 0 0 10 2 15 3 2 2 9 10 18 5
1 4362 8722001 8724000 6 7 7 0 0 0 3 0 8 12 1 4 0 7 3 1 1
1 4363 8724001 8726000 1 1 0 0 0 0 5 0 1 7 0 0 0 3 5 5 4
1 4364 8726001 8728000 11 13 10 0 0 0 0 0 8 8 0 0 0 9 0 6 1
1 4365 8728001 8730000 0 0 0 4 0 0 0 0 0 10 0 13 0 3 9 11 6
1 4366 8730001 8732000 0 0 0 19 0 0 0 0 0 20 0 20 1 6 20 18 6
1 4367 8732001 8734000 0 0 0 7 0 0 0 0 0 15 0 17 1 7 15 9 6
1 4368 8734001 8736000 13 0 0 0 0 0 0 0 0 14 0 0 0 5 15 0 2
1 4369 8736001 8738000 0 0 0 0 0 0 11 0 0 16 0 0 2 8 11 5 2
1 4370 8738001 8740000 0 0 0 0 0 0 4 0 0 10 0 7 0 5 7 1 4
1 4371 8740001 8742000 0 1 0 0 0 0 0 0 2 9 1 10 0 7 6 4 6
1 4372 8742001 8744000 10 8 2 0 0 0 0 0 20 15 20 0 1 7 16 0 1
1 4373 8744001 8746000 0 0 0 0 0 0 0 0 14 9 20 0 3 3 4 3 5
1 4374 8746001 8748000 0 0 0 0 0 0 0 0 17 11 20 0 4 5 15 12 5
1 4375 8748001 8750000 0 0 0 0 0 0 0 0 15 14 20 0 1 6 9 4 5
1 4376 8750001 8752000 0 0 0 0 0 0 0 4 17 11 20 1 2 4 13 14 5
1 4377 8752001 8754000 0 0 0 0 0 0 0 16 5 11 20 1 5 9 11 13 5
1 4378 8754001 8756000 0 0 0 0 0 0 0 11 0 16 15 1 2 9 5 14 5
1 4379 8756001 8758000 0 4 2 0 0 0 7 0 0 8 0 0 0 6 5 5 4
1 4380 8758001 8760000 0 0 0 0 0 0 0 0 0 12 2 0 4 7 7 10 2
1 4381 8760001 8762000 0 0 0 0 0 0 0 19 2 9 20 0 0 3 18 19 5
1 4382 8762001 8764000 6 8 5 0 0 0 0 3 8 13 7 0 1 7 2 6 1
1 4383 8764001 8766000 0 0 0 0 0 0 0 0 0 7 1 0 0 6 0 0 4
1 4384 8766001 8768000 5 7 6 10 6 0 0 0 6 0 0 0 0 0 0 0 4
1 4385 8768001 8770000 13 10 7 0 13 0 0 9 13 0 0 0 0 0 0 0 1
1 4386 8770001 8772000 12 10 9 0 11 0 0 16 11 0 0 0 0 0 0 0 1
1 4387 8772001 8774000 0 0 0 14 0 0 0 3 0 0 0 0 0 0 0 0 4
1 4388 8774001 8776000 1 3 2 15 0 3 0 0 3 0 0 1 0 0 0 0 4
1 4389 8776001 8778000 5 12 2 0 0 0 0 7 13 0 0 0 0 0 0 0 1
1 4390 8778001 8780000 4 0 0 14 2 12 0 3 0 0 0 2 0 0 0 0 3
1 4391 8780001 8782000 1 3 1 11 2 0 0 0 2 0 0 0 0 0 0 0 4
1 4392 8782001 8784000 13 8 7 0 12 0 0 8 14 0 0 0 0 0 0 0 1
1 4393 8784001 8786000 15 10 11 0 16 0 0 15 16 0 0 0 0 0 0 0 1
1 4394 8786001 8788000 0 0 0 14 0 2 0 8 0 0 0 0 0 0 0 0 4
1 4395 8788001 8790000 0 0 0 18 0 5 0 0 0 0 0 1 0 0 0 0 4
1 4396 8790001 8792000 0 0 0 19 0 13 0 0 0 1 0 20 0 2 0 0 3
1 4397 8792001 8794000 0 0 0 7 0 2 0 0 0 1 0 19 0 1 0 0 6
1 4398 8794001 8796000 0 0 0 12 0 0 0 0 0 1 0 18 0 1 0 0 3
1 4399 8796001 8798000 0 0 0 20 0 9 0 0 0 0 0 17 0 1 0 0 3
1 4400 8798001 8800000 0 16 6 3 2 0 0 3 15 0 0 4 0 0 0 0 1
1 4401 8800001 8802000 0 0 0 13 2 11 0 0 0 0 0 0 0 0 0 0 4
1 4402 8802001 8804000 0 0 0 11 0 0 0 0 0 0 0 0 0 0 0 0 4
1 4403 8804001 8806000 12 10 9 2 9 0 0 6 15 0 0 0 0 0 0 0 1
1 4404 8806001 8808000 16 15 12 0 16 0 0 11 15 0 0 0 0 0 0 0 1
1 4405 8808001 8810000 0 0 0 8 1 0 0 11 1 0 0 0 0 0 0 0 4
1 4406 8810001 8812000 0 0 0 15 0 8 0 0 0 0 0 0 0 0 0 0 4
1 4407 8812001 8814000 0 14 0 5 4 0 0 2 13 0 0 0 0 0 0 0 4
1 4408 8814001 8816000 0 0 2 9 0 9 0 4 2 0 0 0 0 0 0 0 4
1 4409 8816001 8818000 3 0 0 12 0 3 0 0 0 0 0 0 0 0 0 0 4
1 4410 8818001 8820000 12 10 10 6 11 0 0 5 13 0 0 0 0 0 0 0 1
1 4411 8820001 8822000 11 12 10 0 13 0 0 6 13 0 0 0 0 0 0 0 1
1 4412 8822001 8824000 6 0 0 7 6 0 0 16 4 0 0 0 0 0 0 0 4
1 4413 8824001 8826000 0 0 0 17 0 3 0 0 0 0 0 0 0 0 0 0 4
1 4414 8826001 8828000 5 10 2 9 3 0 0 0 9 0 0 0 0 0 0 0 4
1 4415 8828001 8830000 2 5 3 6 3 5 0 6 5 0 0 0 0 0 0 0 4
1 4416 8830001 8832000 0 0 0 13 0 7 0 0 0 0 0 5 0 0 0 0 4
1 4417 8832001 8834000 8 10 9 8 9 3 0 0 9 0 0 3 0 0 0 0 1
1 4418 8834001 8836000 11 10 9 0 12 0 0 10 14 0 0 0 0 0 0 0 1
1 4419 8836001 8838000 10 4 4 4 9 0 0 20 8 4 1 0 1 1 0 2 1
1 4420 8838001 8840000 5 8 3 3 3 0 0 2 7 10 13 1 0 4 0 0 1
1 4421 8840001 8842000 0 0 2 0 0 0 2 0 0 10 0 0 0 6 0 3 4
1 4422 8842001 8844000 0 0 1 0 1 0 1 0 0 8 0 0 0 6 0 4 4
1 4423 8844001 8846000 0 0 0 0 9 0 14 0 0 7 0 0 0 3 9 9 2
1 4424 8846001 8848000 0 0 0 0 0 0 7 0 0 9 0 1 0 4 3 0 4
1 4425 8848001 8850000 7 0 0 0 0 0 4 0 0 9 0 0 1 6 2 1 4
1 4426 8850001 8852000 2 0 0 0 6 0 16 0 0 10 0 0 1 7 12 10 2
1 4427 8852001 8854000 0 0 0 0 0 0 0 0 0 10 0 0 0 6 0 0 4
1 4428 8854001 8856000 5 5 4 0 0 0 0 0 10 11 7 0 0 7 0 3 1
1 4429 8856001 8858000 0 0 0 0 0 0 5 0 0 11 0 0 0 5 3 6 4
1 4430 8858001 8860000 0 0 0 0 0 0 15 0 0 8 0 0 0 7 12 12 2
1 4431 8860001 8862000 0 4 5 0 0 0 0 0 0 11 0 0 0 8 0 6 4
1 4432 8862001 8864000 0 1 0 0 0 0 0 0 1 7 0 0 1 4 0 2 4
1 4433 8864001 8866000 0 10 3 0 0 0 0 8 15 13 19 1 1 5 0 10 5
1 4434 8866001 8868000 10 5 3 0 3 0 0 6 5 16 10 0 1 8 0 11 1
1 4435 8868001 8870000 1 0 0 0 0 0 0 5 3 9 0 5 0 4 3 10 4
1 4436 8870001 8872000 0 0 0 0 1 0 7 0 0 12 0 4 1 2 5 5 2
1 4437 8872001 8874000 0 0 0 0 3 0 12 0 0 13 0 0 0 7 5 4 2
1 4438 8874001 8876000 0 0 0 0 2 0 15 0 0 7 1 0 0 5 6 2 2
1 4439 8876001 8878000 0 1 2 0 0 0 4 0 1 5 0 0 0 4 3 2 4
1 4440 8878001 8880000 7 6 5 0 0 0 0 13 11 18 5 0 2 7 14 13 5
1 4441 8880001 8882000 0 0 0 0 0 0 11 0 0 11 0 0 1 3 5 3 2
1 4442 8882001 8884000 0 0 0 0 0 0 4 0 0 7 0 0 1 4 0 4 4
1 4443 8884001 8886000 0 0 0 0 0 0 4 0 0 9 1 0 0 4 4 2 4
1 4444 8886001 8888000 0 0 0 0 0 0 12 0 0 7 0 0 0 3 3 3 4
1 4445 8888001 8890000 0 0 0 0 0 0 0 5 0 12 6 0 1 6 0 8 4
1 4446 8890001 8892000 0 0 0 0 0 0 0 12 1 13 20 0 2 5 0 13 5
1 4447 8892001 8894000 4 4 1 0 0 0 0 0 20 16 20 0 1 8 0 0 1
1 4448 8894001 8896000 11 4 4 0 0 0 0 4 13 17 3 1 2 16 17 4 1
1 4449 8896001 8898000 1 0 0 0 0 0 0 5 0 16 0 0 3 9 9 12 2
1 4450 8898001 8900000 12 9 4 0 3 0 0 9 7 9 0 4 0 5 0 0 1
1 4451 8900001 8902000 0 0 0 0 0 0 0 3 5 11 8 0 5 6 6 4 4
1 4452 8902001 8904000 15 13 11 0 5 0 0 0 17 16 5 0 2 7 5 2 1
1 4453 8904001 8906000 3 3 2 0 2 0 0 6 5 17 20 0 1 7 0 14 5
1 4454 8906001 8908000 8 3 4 0 1 0 0 13 8 15 20 0 2 8 0 14 5
1 4455 8908001 8910000 10 12 11 0 7 0 0 0 9 12 6 0 1 7 0 0 1
1 4456 8910001 8912000 7 3 5 0 9 0 6 0 0 10 0 0 0 5 0 6 4
1 4457 8912001 8914000 3 2 2 0 3 0 2 0 0 7 0 0 0 5 0 3 4
1 4458 8914001 8916000 9 1 0 0 1 0 12 0 0 11 0 0 0 4 11 10 2
1 4459 8916001 8918000 7 8 5 0 6 0 0 4 12 12 10 0 0 7 3 11 1
1 4460 8918001 8920000 6 0 0 0 0 0 6 0 0 14 0 0 0 6 4 7 2
1 4461 8920001 8922000 0 0 0 0 0 0 0 0 0 7 1 0 0 4 0 0 4
1 4462 8922001 8924000 6 0 0 0 0 0 4 0 0 10 0 0 0 7 0 5 4
1 4463 8924001 8926000 0 0 0 0 0 0 0 0 0 8 0 0 0 7 0 3 4
1 4464 8926001 8928000 0 0 0 3 0 0 0 0 0 7 0 4 0 4 3 4 4
1 4465 8928001 8930000 0 0 0 17 0 0 0 0 0 20 0 20 0 8 20 20 6
1 4466 8930001 8932000 0 0 0 15 0 2 0 0 0 19 0 20 0 8 20 17 6
1 4467 8932001 8934000 0 4 0 8 0 1 0 10 0 12 0 12 0 11 12 12 6
1 4468 8934001 8936000 12 16 13 0 0 0 0 12 14 12 0 0 0 7 0 0 1
1 4469 8936001 8938000 0 0 0 0 0 0 0 0 0 9 0 0 0 4 0 0 4
1 4470 8938001 8940000 9 3 4 0 2 0 12 0 0 16 0 0 0 6 14 12 2
1 4471 8940001 8942000 0 0 3 0 3 0 3 0 0 7 0 0 1 7 4 6 4
1 4472 8942001 8944000 0 0 0 0 0 0 0 0 0 6 0 0 1 5 3 8 4
1 4473 8944001 8946000 3 4 4 0 0 0 0 7 6 15 2 0 0 7 6 10 2
1 4474 8946001 8948000 3 7 5 0 3 0 0 0 7 10 0 0 1 5 0 0 4
1 4475 8948001 8950000 7 6 2 0 0 0 0 0 5 11 5 0 4 3 4 4 1
1 4476 8950001 8952000 0 9 0 0 0 0 0 3 9 13 7 0 3 9 9 13 5
1 4477 8952001 8954000 0 0 0 0 0 0 0 10 14 12 20 0 5 5 8 19 5
1 4478 8954001 8956000 0 0 0 0 0 0 0 8 0 16 9 0 2 7 5 17 5
1 4479 8956001 8958000 9 6 3 0 0 0 0 6 13 15 7 0 0 11 13 13 1
1 4480 8958001 8960000 6 0 5 0 3 0 6 2 4 6 0 0 0 8 0 7 4
1 4481 8960001 8962000 10 3 6 0 1 0 3 3 3 12 0 0 1 11 0 8 1
1 4482 8962001 8964000 9 7 6 0 0 0 0 7 7 11 7 0 1 9 2 3 1
1 4483 8964001 8966000 0 0 0 0 0 0 0 1 0 10 0 0 1 3 6 8 4
1 4484 8966001 8968000 0 0 0 0 0 0 0 0 0 9 0 0 0 5 9 10 2
1 4485 8968001 8970000 0 0 1 0 0 0 0 6 0 11 1 0 3 7 6 10 2
1 4486 8970001 8972000 0 0 0 0 0 0 0 19 12 14 19 0 7 12 13 18 5
1 4487 8972001 8974000 4 0 0 0 0 0 0 1 16 13 20 0 9 8 14 13 5
1 4488 8974001 8976000 0 8 3 0 0 0 0 0 5 10 1 0 0 9 0 0 4
1 4489 8976001 8978000 7 13 15 0 12 0 0 0 9 12 3 0 0 7 0 3 1
1 4490 8978001 8980000 0 0 2 0 0 0 0 0 0 8 0 0 0 6 0 0 4
1 4491 8980001 8982000 0 1 1 0 0 0 0 0 0 6 0 0 0 2 0 0 4
1 4492 8982001 8984000 7 10 10 0 7 0 4 0 0 9 0 0 0 8 0 0 4
1 4493 8984001 8986000 0 0 0 0 0 0 0 0 0 11 0 0 0 5 0 0 4
1 4494 8986001 8988000 0 0 0 0 0 0 0 0 0 8 0 0 0 2 0 0 4
1 4495 8988001 8990000 0 0 0 0 0 0 1 0 0 7 0 0 0 5 0 0 4
1 4496 8990001 8992000 0 0 0 0 0 0 0 0 0 5 0 0 0 6 0 0 4
1 4497 8992001 8994000 0 0 0 0 0 0 0 9 2 9 11 0 1 7 2 15 5
1 4498 8994001 8996000 12 13 10 0 9 0 0 0 16 17 13 0 1 13 2 12 1
1 4499 8996001 8998000 0 0 0 0 0 0 0 9 0 15 11 0 0 7 9 17 5
1 4500 8998001 9e+06 4 9 2 0 0 0 0 0 18 13 12 0 1 11 11 11 1
1 4501 9000001 9002000 0 0 0 0 0 0 0 0 0 7 0 2 0 3 5 5 4
1 4502 9002001 9004000 0 0 0 0 0 0 0 10 5 10 13 0 0 9 1 15 5
1 4503 9004001 9006000 0 5 4 9 0 8 0 0 4 6 5 11 0 2 0 0 3
1 4504 9006001 9008000 0 0 0 20 0 20 0 0 0 1 0 20 0 0 0 0 3
1 4505 9008001 9010000 0 0 0 20 0 19 0 0 0 0 0 20 0 0 0 0 3
1 4506 9010001 9012000 0 0 0 19 0 19 0 0 0 2 0 20 0 0 0 0 3
1 4507 9012001 9014000 0 0 0 19 0 18 0 0 0 1 0 20 0 0 0 0 3
1 4508 9014001 9016000 0 0 0 16 0 16 2 0 0 2 0 17 0 1 0 0 3
1 4509 9016001 9018000 0 0 0 0 0 0 13 2 0 13 1 0 0 2 11 0 2
1 4510 9018001 9020000 0 0 0 0 0 0 0 0 0 7 0 8 1 4 5 3 4
1 4511 9020001 9022000 13 7 5 0 0 0 0 4 13 16 4 0 2 7 0 14 1
1 4512 9022001 9024000 8 8 4 2 4 2 0 11 5 8 6 0 1 10 0 16 1
1 4513 9024001 9026000 6 3 0 0 0 0 0 9 4 15 11 0 1 9 0 18 5
1 4514 9026001 9028000 11 12 4 0 0 0 0 0 18 16 16 0 6 12 0 13 1
1 4515 9028001 9030000 0 0 0 0 0 0 0 4 0 15 18 0 1 5 0 15 5
1 4516 9030001 9032000 5 8 7 0 5 0 0 0 14 14 15 0 0 10 0 4 1
1 4517 9032001 9034000 6 8 0 0 0 0 0 0 8 8 2 0 1 4 4 6 1
1 4518 9034001 9036000 1 0 0 0 0 0 0 16 8 18 20 0 3 6 17 15 5
1 4519 9036001 9038000 0 0 0 0 1 0 0 19 0 8 11 0 3 7 14 12 5
1 4520 9038001 9040000 0 0 0 0 2 0 0 1 0 17 0 0 0 7 3 17 2
1 4521 9040001 9042000 0 0 0 0 0 0 0 18 3 14 19 0 6 12 9 19 5
1 4522 9042001 9044000 11 6 12 0 6 0 0 4 14 19 8 0 9 14 9 9 1
1 4523 9044001 9046000 0 0 5 0 6 0 0 7 4 10 10 0 1 9 0 9 5
1 4524 9046001 9048000 0 8 7 0 0 0 0 0 11 14 11 0 1 7 0 6 1
1 4525 9048001 9050000 0 0 0 0 0 0 0 16 3 12 20 0 4 11 9 16 5
1 4526 9050001 9052000 0 0 0 0 0 0 0 2 12 11 20 0 2 9 7 5 5
1 4527 9052001 9054000 1 0 0 0 0 0 0 0 12 11 20 0 2 4 7 2 5
1 4528 9054001 9056000 13 14 9 0 0 0 0 0 20 14 11 0 3 8 0 4 1
1 4529 9056001 9058000 0 0 0 0 0 0 0 15 2 14 10 0 3 11 0 16 5
1 4530 9058001 9060000 0 0 0 0 0 0 0 8 8 15 20 0 6 5 2 13 5
1 4531 9060001 9062000 9 8 2 0 0 0 0 0 11 9 6 0 1 6 0 4 1
1 4532 9062001 9064000 0 0 0 0 0 0 5 0 0 11 0 4 0 1 4 3 4
1 4533 9064001 9066000 0 0 0 0 0 0 0 0 0 13 0 0 0 5 5 6 4
1 4534 9066001 9068000 3 0 8 0 0 0 0 0 0 10 0 0 5 11 6 8 2
1 4535 9068001 9070000 3 0 2 0 0 0 0 2 0 10 6 0 1 6 1 5 4
1 4536 9070001 9072000 9 11 10 0 2 0 0 0 10 13 2 0 1 10 0 1 1
1 4537 9072001 9074000 4 3 4 0 0 0 0 15 7 15 7 0 1 7 7 19 5
1 4538 9074001 9076000 6 7 0 0 0 0 0 0 13 12 2 0 0 8 5 13 1
1 4539 9076001 9078000 0 8 2 0 0 0 0 0 0 11 0 4 0 5 4 3 4
1 4540 9078001 9080000 0 0 0 0 0 0 16 0 0 7 0 4 3 5 10 4 2
1 4541 9080001 9082000 0 0 0 0 0 0 9 0 0 4 0 0 0 2 7 7 2
1 4542 9082001 9084000 0 0 0 0 4 0 20 0 0 8 0 3 0 5 6 4 2
1 4543 9084001 9086000 0 0 0 0 11 0 16 0 0 15 1 0 0 6 12 9 2
1 4544 9086001 9088000 5 3 2 0 0 0 0 0 0 9 0 0 2 8 3 3 4
1 4545 9088001 9090000 0 0 0 0 3 0 0 0 0 16 0 0 1 8 3 13 2
1 4546 9090001 9092000 5 5 4 0 1 0 0 16 9 18 17 0 0 8 0 19 5
1 4547 9092001 9094000 2 6 6 0 0 0 0 0 5 10 1 0 0 6 0 0 4
1 4548 9094001 9096000 0 0 0 0 0 0 0 0 0 9 2 0 1 8 0 8 4
1 4549 9096001 9098000 0 0 0 0 0 0 0 5 0 10 4 0 1 4 2 7 4
1 4550 9098001 9100000 9 9 6 0 0 0 0 0 9 7 14 0 2 9 7 4 1
1 4551 9100001 9102000 0 0 0 0 0 0 12 0 0 7 1 0 0 5 8 2 2
1 4552 9102001 9104000 0 0 0 0 0 0 16 0 0 9 0 0 0 5 6 0 2
1 4553 9104001 9106000 0 0 0 0 3 0 11 0 0 6 0 0 0 4 4 0 4
1 4554 9106001 9108000 5 0 0 0 0 0 12 0 0 5 0 2 0 3 13 3 2
1 4555 9108001 9110000 0 0 0 0 0 0 0 2 0 11 0 0 7 7 8 0 4
1 4556 9110001 9112000 0 0 0 0 0 0 0 6 0 17 0 0 7 10 18 0 2
1 4557 9112001 9114000 0 2 0 0 0 0 0 3 2 16 0 0 3 5 13 11 2
1 4558 9114001 9116000 5 6 3 0 0 0 0 0 7 13 14 0 1 5 4 10 1
1 4559 9116001 9118000 0 0 0 0 0 0 5 0 0 5 0 0 0 8 4 4 4
1 4560 9118001 9120000 0 0 0 0 0 0 9 0 0 9 0 0 1 4 10 10 2
1 4561 9120001 9122000 0 0 0 0 0 0 0 0 0 12 5 0 0 7 11 14 2
1 4562 9122001 9124000 0 0 0 0 0 0 0 14 4 15 20 0 4 8 10 20 5
1 4563 9124001 9126000 6 8 4 0 0 0 0 0 17 11 16 0 2 9 9 9 1
1 4564 9126001 9128000 0 0 0 0 6 0 9 0 0 10 0 3 0 2 10 10 2
1 4565 9128001 9130000 0 0 0 0 2 0 4 0 0 10 0 0 0 3 7 7 2
1 4566 9130001 9132000 0 0 0 0 9 0 17 0 0 11 0 0 0 4 16 15 2
1 4567 9132001 9134000 0 0 0 0 3 0 7 0 0 7 0 0 0 1 6 9 2
1 4568 9134001 9136000 0 0 0 0 6 0 8 0 0 12 0 0 0 7 12 8 2
1 4569 9136001 9138000 0 0 0 0 0 0 0 0 0 6 0 5 0 1 0 0 4
1 4570 9138001 9140000 0 0 0 0 12 0 12 0 0 15 0 1 0 4 12 11 2
1 4571 9140001 9142000 0 0 0 0 3 0 6 0 0 6 0 0 1 3 7 5 4
1 4572 9142001 9144000 0 0 0 0 10 0 12 0 0 11 0 0 0 3 13 13 2
1 4573 9144001 9146000 2 5 6 0 5 0 0 2 8 14 7 0 2 8 14 16 5
1 4574 9146001 9148000 0 0 0 0 0 0 0 0 0 3 0 0 0 2 0 0 4
1 4575 9148001 9150000 3 0 0 0 0 0 3 0 0 9 0 0 2 14 10 8 2
1 4576 9150001 9152000 3 4 3 0 1 0 0 0 4 9 0 0 0 10 2 3 4
1 4577 9152001 9154000 6 6 4 0 4 0 0 8 16 15 19 0 2 7 8 19 5
1 4578 9154001 9156000 7 7 0 0 0 0 0 4 10 15 4 0 0 5 0 5 1
1 4579 9156001 9158000 8 0 0 0 0 0 0 2 0 12 4 0 2 10 12 5 2
1 4580 9158001 9160000 15 8 8 0 3 0 2 7 8 15 0 0 0 9 6 5 1
1 4581 9160001 9162000 0 0 0 0 0 0 20 0 0 17 0 0 1 6 9 3 2
1 4582 9162001 9164000 0 0 0 0 0 0 10 6 0 15 0 0 1 8 11 10 2
1 4583 9164001 9166000 9 9 9 0 7 0 0 3 14 12 0 0 0 6 6 6 1
1 4584 9166001 9168000 2 0 1 0 0 0 0 0 0 16 7 0 3 8 2 2 4
1 4585 9168001 9170000 0 0 0 0 0 0 0 0 0 14 2 0 9 10 11 8 2
1 4586 9170001 9172000 11 10 2 0 0 0 0 0 10 13 7 0 1 9 5 7 1
1 4587 9172001 9174000 0 0 0 0 0 0 0 2 2 11 9 0 2 8 0 13 5
1 4588 9174001 9176000 0 0 0 5 0 5 0 0 0 4 0 10 0 4 0 4 4
1 4589 9176001 9178000 0 0 0 6 0 1 0 0 0 6 1 19 0 2 1 0 6
1 4590 9178001 9180000 0 0 0 0 0 0 0 0 0 7 0 0 1 4 0 2 4
1 4591 9180001 9182000 0 0 0 0 0 0 0 5 0 11 0 0 3 10 11 11 2
1 4592 9182001 9184000 3 3 0 0 0 0 0 9 2 16 0 0 1 9 13 12 2
1 4593 9184001 9186000 2 9 3 0 0 0 0 0 12 10 7 0 0 5 3 6 1
1 4594 9186001 9188000 0 0 0 0 0 0 0 7 5 14 10 1 0 6 0 13 5
1 4595 9188001 9190000 7 0 0 0 0 0 0 3 0 8 1 3 2 7 3 0 4
1 4596 9190001 9192000 10 0 0 0 0 0 5 3 0 12 0 0 3 5 11 10 2
1 4597 9192001 9194000 2 0 0 0 0 0 2 0 0 6 0 0 0 3 4 1 4
1 4598 9194001 9196000 0 0 0 0 0 0 0 1 0 13 0 0 4 7 13 2 2
1 4599 9196001 9198000 0 0 0 0 0 0 0 19 0 17 5 0 5 7 20 19 5
1 4600 9198001 9200000 7 6 1 0 0 0 0 5 3 11 2 0 2 9 9 8 2
1 4601 9200001 9202000 0 0 0 0 0 0 0 0 0 6 0 0 0 1 0 0 4
1 4602 9202001 9204000 0 0 0 0 0 0 0 0 0 6 0 1 0 3 0 0 4
1 4603 9204001 9206000 1 3 0 0 0 0 0 0 2 8 4 6 0 3 2 4 4
1 4604 9206001 9208000 2 6 1 0 0 0 0 4 11 8 20 0 0 6 0 10 5
1 4605 9208001 9210000 7 7 0 0 0 0 0 1 14 17 18 0 1 6 7 11 5
1 4606 9210001 9212000 11 12 8 0 3 0 0 0 15 15 10 0 2 7 0 12 1
1 4607 9212001 9214000 0 1 0 0 0 0 0 0 7 12 17 0 3 2 0 5 5
1 4608 9214001 9216000 4 7 7 0 4 0 0 0 9 13 7 0 0 7 0 11 1
1 4609 9216001 9218000 0 7 5 0 3 0 0 4 7 12 10 1 1 4 0 8 1
1 4610 9218001 9220000 0 0 0 0 0 0 0 0 0 7 0 0 1 7 5 4 4
1 4611 9220001 9222000 0 0 0 0 0 0 0 0 0 13 0 0 1 7 4 0 4
1 4612 9222001 9224000 0 0 0 0 5 0 0 0 0 16 0 0 0 7 12 4 2
1 4613 9224001 9226000 6 9 8 0 2 0 0 0 9 14 7 0 0 7 2 4 1
1 4614 9226001 9228000 0 0 0 0 0 0 7 0 0 12 0 0 0 4 0 0 4
1 4615 9228001 9230000 0 0 0 0 3 0 6 0 0 10 0 0 1 5 4 0 4
1 4616 9230001 9232000 0 0 0 0 0 0 2 0 0 7 1 0 0 5 1 0 4
1 4617 9232001 9234000 0 0 0 0 3 0 8 0 0 11 0 0 0 4 9 0 2
1 4618 9234001 9236000 0 0 0 0 3 0 8 0 0 8 0 1 0 7 8 3 2
1 4619 9236001 9238000 0 0 0 0 0 0 6 0 0 4 0 11 0 4 0 0 4
1 4620 9238001 9240000 0 0 0 0 2 0 0 0 0 8 0 0 0 4 0 0 4
1 4621 9240001 9242000 7 0 6 0 5 0 0 0 0 8 1 0 0 6 0 6 4
1 4622 9242001 9244000 1 0 0 0 0 0 0 1 0 7 0 0 0 5 6 2 4
1 4623 9244001 9246000 2 0 0 0 0 0 0 12 3 12 10 0 2 8 10 11 5
1 4624 9246001 9248000 11 13 10 0 7 0 0 3 13 18 4 0 0 7 3 6 1
1 4625 9248001 9250000 4 0 0 0 0 0 0 3 0 16 0 0 0 6 14 18 2
1 4626 9250001 9252000 8 10 6 0 0 0 0 3 13 16 0 0 0 5 0 7 1
1 4627 9252001 9254000 0 0 0 0 0 0 0 0 0 6 0 0 0 4 0 4 4
1 4628 9254001 9256000 0 0 0 0 0 0 0 0 0 7 0 0 0 4 0 0 4
1 4629 9256001 9258000 0 0 0 0 0 0 0 0 0 10 0 0 0 5 0 3 4
1 4630 9258001 9260000 4 2 1 0 0 0 0 1 0 7 0 0 1 4 0 3 4
1 4631 9260001 9262000 9 10 9 0 0 0 0 9 1 11 0 0 0 7 0 9 1
1 4632 9262001 9264000 0 0 0 0 0 0 0 0 0 9 0 0 0 6 0 0 4
1 4633 9264001 9266000 0 0 0 0 0 0 6 0 0 7 0 0 0 6 2 4 4
1 4634 9266001 9268000 0 0 0 0 0 0 0 0 0 6 0 0 0 4 1 1 4
1 4635 9268001 9270000 0 0 0 0 0 0 9 0 0 7 0 0 0 4 1 2 4
1 4636 9270001 9272000 0 0 0 0 5 0 12 0 0 8 0 0 0 6 9 0 2
1 4637 9272001 9274000 0 0 0 0 3 0 8 0 0 8 1 0 0 6 8 10 2
1 4638 9274001 9276000 11 0 0 0 0 0 8 0 0 15 0 0 3 8 7 7 2
1 4639 9276001 9278000 0 0 0 0 2 0 13 0 0 9 0 0 0 3 6 0 2
1 4640 9278001 9280000 0 0 0 0 5 0 7 0 0 7 0 0 0 5 4 0 4
1 4641 9280001 9282000 0 0 0 0 3 0 11 0 0 6 0 0 0 2 2 0 4
1 4642 9282001 9284000 0 0 0 0 1 0 3 0 0 8 1 0 0 2 2 0 4
1 4643 9284001 9286000 6 5 7 0 1 0 2 4 4 11 0 0 1 9 0 3 4
1 4644 9286001 9288000 1 2 2 0 2 0 0 8 1 11 1 0 5 9 6 13 2
1 4645 9288001 9290000 6 4 3 0 0 0 0 5 11 15 13 0 3 12 13 13 5
1 4646 9290001 9292000 0 0 0 0 0 0 4 0 0 9 0 0 0 5 7 0 4
1 4647 9292001 9294000 0 0 0 0 3 0 17 0 0 10 0 1 0 4 13 9 2
1 4648 9294001 9296000 2 4 0 0 1 0 7 0 2 8 0 0 0 4 2 3 4
1 4649 9296001 9298000 7 6 4 0 6 0 0 11 13 18 16 0 5 8 0 18 5
1 4650 9298001 9300000 7 0 0 0 4 0 0 1 6 16 1 0 4 6 0 9 2
1 4651 9300001 9302000 0 0 0 0 0 0 0 4 0 14 10 0 1 9 4 10 5
1 4652 9302001 9304000 5 8 6 0 0 0 0 9 15 15 18 0 2 8 14 14 5
1 4653 9304001 9306000 1 2 1 6 0 2 0 0 3 6 0 13 0 5 3 2 6
1 4654 9306001 9308000 0 0 0 0 0 0 0 0 0 5 1 0 0 4 0 0 4
1 4655 9308001 9310000 0 0 0 0 0 0 2 0 0 4 0 0 0 4 0 0 4
1 4656 9310001 9312000 0 0 0 0 0 0 14 0 0 8 1 0 1 3 7 2 2
1 4657 9312001 9314000 0 0 0 0 3 0 17 0 0 8 0 0 0 4 9 3 2
1 4658 9314001 9316000 0 0 0 0 0 0 0 0 3 12 7 0 0 4 8 11 2
1 4659 9316001 9318000 4 8 5 0 3 0 4 0 8 16 7 0 0 9 4 4 1
1 4660 9318001 9320000 0 0 0 0 0 0 0 3 0 13 6 0 4 7 8 9 2
1 4661 9320001 9322000 10 11 7 0 3 1 0 3 18 18 8 0 0 6 9 8 1
1 4662 9322001 9324000 5 0 0 0 0 0 0 2 6 14 10 0 1 5 8 11 5
1 4663 9324001 9326000 0 0 0 0 0 0 0 0 0 7 0 0 0 3 0 5 4
1 4664 9326001 9328000 0 0 0 0 0 0 0 0 0 8 0 0 0 5 0 1 4
1 4665 9328001 9330000 5 6 8 0 0 0 0 3 5 10 0 0 1 7 0 0 4
1 4666 9330001 9332000 3 3 12 0 3 0 0 0 0 4 0 0 0 4 0 0 4
1 4667 9332001 9334000 0 0 0 0 0 0 0 0 0 4 0 0 0 1 0 0 4
1 4668 9334001 9336000 0 0 0 0 0 0 0 0 0 8 0 0 0 4 0 3 4
1 4669 9336001 9338000 13 4 12 0 2 0 0 2 5 14 0 0 0 5 0 10 1
1 4670 9338001 9340000 0 0 0 0 0 0 0 0 0 8 0 0 0 4 0 3 4
1 4671 9340001 9342000 0 0 0 0 0 0 0 0 0 8 0 0 0 3 0 2 4
1 4672 9342001 9344000 7 6 5 0 0 0 0 0 10 12 0 0 1 7 4 4 1
1 4673 9344001 9346000 1 0 0 0 0 0 0 0 0 14 0 0 0 5 3 10 2
1 4674 9346001 9348000 0 0 0 0 0 0 0 0 0 9 0 0 0 1 0 0 4
1 4675 9348001 9350000 0 0 0 0 0 0 3 0 0 4 0 0 0 5 0 0 4
1 4676 9350001 9352000 0 0 0 0 0 0 4 0 0 9 0 0 0 7 0 3 4
1 4677 9352001 9354000 0 0 0 0 0 0 8 0 0 7 1 1 0 4 4 6 4
1 4678 9354001 9356000 0 0 0 0 0 0 0 0 0 10 0 3 1 4 4 4 4
1 4679 9356001 9358000 10 6 2 0 0 0 0 0 0 5 0 1 1 8 0 7 4
1 4680 9358001 9360000 1 0 0 0 0 0 0 0 0 7 0 0 0 7 0 2 4
1 4681 9360001 9362000 1 0 0 0 5 0 7 0 0 11 0 0 1 9 18 14 2
1 4682 9362001 9364000 0 0 0 0 0 0 3 0 0 8 0 4 0 8 4 3 4
1 4683 9364001 9366000 0 0 0 0 0 0 0 0 0 8 0 0 0 3 5 2 4
1 4684 9366001 9368000 0 0 0 0 0 0 0 0 0 7 1 6 0 4 1 0 4
1 4685 9368001 9370000 0 0 0 7 0 0 0 0 0 16 0 20 0 6 20 8 6
1 4686 9370001 9372000 0 0 0 0 0 0 0 0 0 13 0 20 0 6 16 2 6
1 4687 9372001 9374000 0 1 1 6 0 0 0 0 1 13 0 17 0 4 11 13 6
1 4688 9374001 9376000 4 7 7 0 4 0 0 0 15 15 16 0 2 10 8 14 1
1 4689 9376001 9378000 0 0 0 0 0 0 0 3 0 11 4 0 0 6 6 12 2
1 4690 9378001 9380000 0 0 0 0 0 0 5 0 0 6 0 0 1 8 4 4 4
1 4691 9380001 9382000 0 0 0 0 0 0 7 0 0 8 0 0 0 5 5 7 2
1 4692 9382001 9384000 5 0 0 0 0 0 9 0 0 8 0 0 0 8 5 5 2
1 4693 9384001 9386000 0 0 0 0 0 0 0 0 0 4 0 0 0 2 0 0 4
1 4694 9386001 9388000 0 0 0 0 5 0 10 0 0 10 0 0 0 5 10 8 2
1 4695 9388001 9390000 0 0 0 0 0 0 16 0 0 8 0 0 1 9 13 13 2
1 4696 9390001 9392000 0 0 0 0 0 0 0 0 0 7 0 0 0 7 0 0 4
1 4697 9392001 9394000 5 4 4 0 0 0 0 0 4 9 0 0 0 5 7 14 2
1 4698 9394001 9396000 17 13 11 0 7 0 0 5 11 16 0 0 4 11 1 18 1
1 4699 9396001 9398000 0 0 0 0 0 0 0 11 0 18 14 0 0 8 6 14 5
1 4700 9398001 9400000 13 10 8 0 0 0 0 0 14 15 10 0 0 4 4 5 1
1 4701 9400001 9402000 0 0 0 0 0 0 0 0 0 9 0 0 0 9 3 3 4
1 4702 9402001 9404000 4 0 0 0 6 0 0 0 0 16 1 0 1 6 15 18 2
1 4703 9404001 9406000 10 10 7 0 5 0 0 4 12 17 16 0 0 8 0 13 1
1 4704 9406001 9408000 3 9 10 0 3 0 0 0 4 7 1 0 0 4 0 6 1
1 4705 9408001 9410000 3 8 8 0 5 0 0 0 7 10 0 0 0 5 0 5 1
1 4706 9410001 9412000 9 6 6 0 6 0 0 0 0 10 1 0 0 9 0 7 1
1 4707 9412001 9414000 0 0 0 0 0 0 0 0 0 11 0 0 1 7 3 5 4
1 4708 9414001 9416000 6 0 0 0 0 0 0 3 0 16 0 0 0 7 11 0 2
1 4709 9416001 9418000 0 0 0 0 0 0 0 0 0 5 0 2 0 1 0 0 4
1 4710 9418001 9420000 0 0 0 0 0 0 0 0 0 2 0 3 0 1 0 0 4
1 4711 9420001 9422000 9 10 5 0 0 0 0 0 10 11 0 0 0 6 0 5 1
1 4712 9422001 9424000 3 2 2 0 0 0 0 10 4 17 4 0 2 8 11 16 5
1 4713 9424001 9426000 5 4 3 0 1 0 0 3 0 11 0 0 1 9 0 10 4
1 4714 9426001 9428000 10 4 4 0 2 0 0 2 3 14 0 0 2 6 1 9 1
1 4715 9428001 9430000 15 7 10 0 0 0 0 0 9 13 1 0 1 8 7 8 1
1 4716 9430001 9432000 0 0 0 0 0 0 0 11 3 14 16 0 2 6 10 10 5
1 4717 9432001 9434000 0 0 0 0 0 0 2 0 0 14 0 2 0 8 12 13 2
1 4718 9434001 9436000 11 4 2 0 0 0 0 0 6 15 7 0 2 6 13 3 1
1 4719 9436001 9438000 5 0 0 0 3 0 0 14 0 15 10 0 0 5 9 2 5
1 4720 9438001 9440000 11 0 0 0 3 0 0 10 0 5 0 0 2 4 2 2 4
1 4721 9440001 9442000 7 6 3 0 5 0 0 0 9 13 1 0 2 8 10 3 1
1 4722 9442001 9444000 6 0 0 0 0 0 0 9 7 16 20 0 5 6 16 11 5
1 4723 9444001 9446000 4 0 3 0 1 0 0 20 0 6 2 0 0 3 6 5 4
1 4724 9446001 9448000 6 4 11 0 0 0 0 3 10 14 18 0 0 9 0 12 1
1 4725 9448001 9450000 5 9 8 0 5 0 0 2 9 12 8 0 0 10 0 6 1
1 4726 9450001 9452000 11 12 13 0 7 0 0 6 13 17 5 0 0 5 0 10 1
1 4727 9452001 9454000 0 0 0 0 0 0 0 0 0 10 0 0 0 2 0 2 4
1 4728 9454001 9456000 0 0 3 0 0 0 0 0 0 8 0 0 0 6 0 5 4
1 4729 9456001 9458000 14 13 20 0 8 0 0 2 10 15 10 0 1 11 0 5 1
1 4730 9458001 9460000 0 2 1 0 0 0 0 0 0 5 0 0 0 4 0 0 4
1 4731 9460001 9462000 0 0 0 0 0 0 0 0 0 8 0 0 0 5 0 0 4
1 4732 9462001 9464000 0 0 0 0 0 0 3 0 0 7 0 0 0 4 0 3 4
1 4733 9464001 9466000 0 0 0 0 0 0 5 0 0 12 0 1 0 4 6 4 2
1 4734 9466001 9468000 0 0 0 0 0 0 3 0 0 6 0 0 0 4 2 2 4
1 4735 9468001 9470000 0 0 0 0 0 0 0 0 0 8 0 0 0 3 1 0 4
1 4736 9470001 9472000 0 0 0 0 0 0 0 0 0 15 0 0 1 7 9 0 2
1 4737 9472001 9474000 4 0 0 0 0 0 0 0 0 12 0 0 3 6 9 3 2
1 4738 9474001 9476000 0 0 0 0 0 0 0 0 0 14 0 0 3 6 15 12 2
1 4739 9476001 9478000 13 0 1 0 4 0 0 7 0 18 0 0 2 8 14 15 2
1 4740 9478001 9480000 18 14 18 0 15 0 0 8 12 14 4 0 1 12 0 8 1
1 4741 9480001 9482000 6 5 9 0 5 0 0 3 4 12 2 0 1 8 0 7 1
1 4742 9482001 9484000 9 11 15 0 9 0 0 2 12 10 8 0 0 9 0 2 1
1 4743 9484001 9486000 3 9 10 0 4 0 0 1 9 15 18 0 0 9 0 3 1
1 4744 9486001 9488000 7 9 9 0 4 0 0 0 9 6 6 0 0 4 0 0 1
1 4745 9488001 9490000 7 6 4 0 0 0 0 1 20 12 20 0 3 5 11 19 5
1 4746 9490001 9492000 0 0 0 0 0 0 0 19 1 13 20 0 4 9 0 20 5
1 4747 9492001 9494000 0 10 5 0 6 0 0 0 10 12 10 0 0 6 0 9 1
1 4748 9494001 9496000 3 5 4 0 0 0 0 0 5 10 3 0 0 7 0 4 4
1 4749 9496001 9498000 3 3 2 0 4 0 0 8 17 14 20 0 6 12 0 14 5
1 4750 9498001 9500000 0 8 5 0 4 0 0 0 9 15 13 0 1 7 0 0 1
1 4751 9500001 9502000 4 4 3 0 4 0 0 0 1 8 4 0 0 4 0 0 4
1 4752 9502001 9504000 11 7 4 0 5 0 0 12 8 16 20 1 3 9 8 18 5
1 4753 9504001 9506000 2 0 0 0 0 0 0 7 0 16 9 0 2 10 0 12 5
1 4754 9506001 9508000 5 4 4 0 3 0 0 6 13 16 19 0 2 10 9 10 5
1 4755 9508001 9510000 0 3 0 0 0 0 0 0 3 11 2 0 1 5 0 3 4
1 4756 9510001 9512000 3 0 0 0 0 0 0 0 3 10 20 0 3 7 0 4 5
1 4757 9512001 9514000 8 8 5 0 5 0 0 1 10 14 20 0 0 10 0 8 1
1 4758 9514001 9516000 2 13 5 0 0 0 0 0 18 15 20 0 0 2 0 4 1
1 4759 9516001 9518000 8 6 5 0 0 0 0 5 12 14 4 0 1 7 6 16 1
1 4760 9518001 9520000 0 0 0 0 0 0 0 14 5 11 9 0 3 6 14 16 5
1 4761 9520001 9522000 0 0 0 0 0 0 0 9 0 12 20 1 1 7 5 20 5
1 4762 9522001 9524000 0 0 0 0 0 0 0 20 10 17 20 0 6 4 19 20 5
1 4763 9524001 9526000 8 0 0 0 0 0 0 7 18 16 20 0 4 8 18 20 5
1 4764 9526001 9528000 8 9 6 0 0 0 0 0 13 14 11 1 0 9 3 6 1
1 4765 9528001 9530000 4 7 3 0 0 0 0 4 9 13 11 0 4 9 6 15 5
1 4766 9530001 9532000 12 5 3 0 0 0 0 0 11 10 10 0 2 9 7 7 1
1 4767 9532001 9534000 7 10 8 0 4 0 0 0 16 12 17 0 1 6 0 16 1
1 4768 9534001 9536000 0 7 6 0 0 0 0 6 10 14 8 0 3 8 8 12 5
1 4769 9536001 9538000 0 0 0 0 0 0 3 9 0 15 16 0 6 8 11 16 5
1 4770 9538001 9540000 0 0 0 0 3 0 15 0 0 11 1 0 5 9 17 18 2
1 4771 9540001 9542000 0 0 0 0 0 0 0 12 0 13 15 0 3 7 12 15 5
1 4772 9542001 9544000 9 4 0 0 0 0 0 0 16 10 19 0 4 6 8 8 5
1 4773 9544001 9546000 9 12 4 0 0 0 0 5 16 14 0 0 3 8 12 8 1
1 4774 9546001 9548000 0 0 0 0 4 0 6 2 0 8 0 1 1 5 7 9 2
1 4775 9548001 9550000 0 0 0 0 0 0 0 0 0 0 0 4 0 0 0 0 4
1 4776 9550001 9552000 0 0 0 0 0 0 0 2 0 3 0 2 2 4 3 4 4
1 4777 9552001 9554000 1 0 0 0 0 0 0 17 4 18 1 0 0 6 13 15 5
1 4778 9554001 9556000 4 2 0 0 0 0 0 9 0 6 10 0 2 10 0 11 5
1 4779 9556001 9558000 4 5 2 0 0 0 0 2 11 14 20 0 1 7 3 8 5
1 4780 9558001 9560000 10 14 10 0 7 0 0 0 19 17 14 0 0 9 0 0 1
1 4781 9560001 9562000 0 0 0 0 0 0 0 13 5 14 20 0 1 7 4 19 5
1 4782 9562001 9564000 7 8 5 0 6 0 0 5 11 17 17 0 0 8 3 11 1
1 4783 9564001 9566000 0 1 1 0 0 0 0 0 1 7 0 3 0 5 0 2 4
1 4784 9566001 9568000 9 9 4 0 0 0 11 0 10 4 1 0 0 2 0 0 1
1 4785 9568001 9570000 0 0 0 0 0 0 12 0 0 11 1 0 0 4 6 6 2
1 4786 9570001 9572000 7 4 0 0 0 0 18 0 0 13 0 0 3 8 13 0 2
1 4787 9572001 9574000 0 0 0 0 0 0 1 0 0 7 0 6 0 2 4 3 4
1 4788 9574001 9576000 0 3 0 0 0 3 0 0 0 7 0 17 1 3 11 4 6
1 4789 9576001 9578000 0 0 0 4 0 0 0 0 0 9 1 20 0 2 18 3 6
1 4790 9578001 9580000 0 0 0 3 0 0 0 0 0 11 1 20 1 2 14 0 6
1 4791 9580001 9582000 0 0 0 0 0 0 0 0 0 10 0 20 1 3 20 2 6
1 4792 9582001 9584000 0 0 0 0 0 0 0 0 0 11 0 17 0 4 14 8 6
1 4793 9584001 9586000 0 0 0 0 0 0 0 0 0 7 0 2 0 0 4 3 4
1 4794 9586001 9588000 0 0 0 0 0 0 0 0 0 4 0 5 0 1 0 0 4
1 4795 9588001 9590000 0 0 0 0 0 0 8 0 0 8 0 0 1 6 0 0 4
1 4796 9590001 9592000 9 8 0 0 2 0 11 0 5 7 0 0 0 3 4 5 2
1 4797 9592001 9594000 7 9 7 0 0 0 0 0 19 9 19 0 2 7 15 5 1
1 4798 9594001 9596000 0 0 0 0 0 0 0 0 11 7 20 0 3 5 6 6 5
1 4799 9596001 9598000 0 0 0 0 0 0 0 0 15 16 20 0 4 5 17 16 5
1 4800 9598001 9600000 0 0 0 0 0 0 0 0 16 12 20 0 2 1 16 12 5
1 4801 9600001 9602000 0 0 0 0 0 0 0 6 4 13 20 0 3 4 12 12 5
1 4802 9602001 9604000 0 0 0 0 0 0 0 11 0 16 20 0 2 8 0 13 5
1 4803 9604001 9606000 11 8 7 0 4 0 0 3 16 18 20 0 1 10 5 15 1
1 4804 9606001 9608000 2 3 2 0 1 0 10 0 3 8 1 0 2 4 0 0 4
1 4805 9608001 9610000 0 0 0 0 0 0 15 0 0 13 0 0 0 6 12 9 2
1 4806 9610001 9612000 4 9 0 0 0 0 5 0 8 11 7 0 1 4 7 8 1
1 4807 9612001 9614000 4 0 0 0 0 0 0 7 14 13 20 0 5 10 0 20 5
1 4808 9614001 9616000 8 11 8 0 7 0 0 8 15 11 10 0 2 9 9 11 1
1 4809 9616001 9618000 0 0 0 0 1 0 3 4 1 11 6 0 2 6 1 11 2
1 4810 9618001 9620000 0 0 0 0 0 0 11 0 0 9 0 0 0 4 0 0 4
1 4811 9620001 9622000 0 0 0 0 0 0 18 0 0 7 0 0 0 7 3 0 2
1 4812 9622001 9624000 0 0 0 0 0 0 14 0 0 10 0 0 0 6 6 1 2
1 4813 9624001 9626000 0 0 0 0 0 0 15 0 0 7 0 0 0 5 4 5 2
1 4814 9626001 9628000 0 0 0 0 4 0 14 0 0 9 0 6 0 3 7 10 2
1 4815 9628001 9630000 0 0 0 0 0 0 8 0 0 6 0 2 0 6 8 8 2
1 4816 9630001 9632000 7 6 0 0 0 0 5 0 5 11 3 6 0 6 6 4 2
1 4817 9632001 9634000 1 0 0 0 0 0 0 11 6 16 15 0 4 6 17 4 5
1 4818 9634001 9636000 0 0 0 0 0 0 0 4 0 11 0 0 2 7 5 6 4
1 4819 9636001 9638000 7 11 9 0 0 0 0 5 14 11 4 0 2 9 6 7 1
1 4820 9638001 9640000 3 7 2 0 0 0 0 4 7 12 2 0 0 6 1 8 1
1 4821 9640001 9642000 8 8 8 0 5 0 0 2 14 10 17 0 0 7 0 10 1
1 4822 9642001 9644000 0 0 0 0 0 0 2 0 0 16 0 0 6 12 15 15 2
1 4823 9644001 9646000 0 0 0 0 0 0 0 0 0 12 0 0 3 7 17 2 2
1 4824 9646001 9648000 6 0 0 0 3 0 0 0 0 10 0 0 0 4 7 0 4
1 4825 9648001 9650000 7 7 9 0 4 0 0 0 0 7 0 0 0 9 0 8 4
1 4826 9650001 9652000 0 0 0 0 0 0 0 0 0 8 1 0 0 4 0 0 4
1 4827 9652001 9654000 0 0 0 0 0 0 4 0 0 5 0 0 0 4 0 0 4
1 4828 9654001 9656000 0 0 0 0 0 0 19 0 0 10 0 0 1 5 12 6 2
1 4829 9656001 9658000 5 8 6 0 4 0 0 0 8 9 1 0 1 4 2 2 1
1 4830 9658001 9660000 1 0 0 0 0 0 0 7 18 17 20 0 4 6 18 15 5
1 4831 9660001 9662000 0 0 1 0 0 0 0 14 0 16 20 0 2 7 10 19 5
1 4832 9662001 9664000 10 11 9 0 9 0 4 0 20 12 20 0 1 6 10 11 1
1 4833 9664001 9666000 0 0 0 0 0 0 0 5 5 9 13 0 2 3 3 11 5
1 4834 9666001 9668000 0 0 0 0 0 0 0 13 0 14 11 0 3 9 8 14 5
1 4835 9668001 9670000 6 13 2 0 0 0 0 2 14 10 10 0 1 5 0 6 1
1 4836 9670001 9672000 0 0 0 0 0 0 0 10 6 11 20 0 3 6 0 15 5
1 4837 9672001 9674000 0 0 0 0 0 0 0 17 0 17 20 0 5 6 11 20 5
1 4838 9674001 9676000 4 5 2 0 0 0 0 5 12 16 20 0 0 12 13 14 5
1 4839 9676001 9678000 0 3 2 14 0 14 0 0 2 3 0 15 0 1 1 1 3
1 4840 9678001 9680000 0 0 0 20 0 20 0 0 0 1 0 19 0 1 0 0 3
1 4841 9680001 9682000 0 0 0 18 0 16 0 0 0 0 0 20 0 0 0 0 3
1 4842 9682001 9684000 0 0 0 19 0 11 0 0 0 2 0 19 0 0 0 0 3
1 4843 9684001 9686000 0 0 0 14 0 13 0 0 0 2 0 20 0 2 0 0 3
1 4844 9686001 9688000 0 0 0 20 0 19 0 0 0 2 0 19 0 1 0 0 3
1 4845 9688001 9690000 0 0 0 19 0 18 0 0 0 2 0 20 0 0 0 0 3
1 4846 9690001 9692000 5 0 0 11 5 7 0 3 0 3 0 11 0 2 2 2 3
1 4847 9692001 9694000 4 0 0 0 5 0 0 11 0 9 5 0 1 5 2 11 2
1 4848 9694001 9696000 6 3 1 0 0 0 0 1 19 10 20 0 2 6 8 13 5
1 4849 9696001 9698000 4 4 1 0 0 0 0 0 4 8 1 0 0 3 0 0 4
1 4850 9698001 9700000 7 9 3 0 0 0 0 0 15 12 13 0 2 6 4 5 1
1 4851 9700001 9702000 0 0 0 0 0 0 0 14 10 16 20 0 2 5 16 19 5
1 4852 9702001 9704000 0 0 0 0 0 0 0 15 0 16 14 0 6 9 16 17 5
1 4853 9704001 9706000 0 0 0 0 0 0 18 0 0 8 0 0 0 5 10 6 2
1 4854 9706001 9708000 0 0 0 9 0 0 19 0 0 6 0 13 0 3 9 4 6
1 4855 9708001 9710000 12 0 0 0 0 3 0 0 10 11 1 3 0 4 11 11 2
1 4856 9710001 9712000 3 0 0 0 0 0 0 5 1 15 0 0 6 4 13 7 2
1 4857 9712001 9714000 0 0 0 0 0 0 0 7 0 8 1 0 2 3 11 7 2
1 4858 9714001 9716000 11 0 0 0 4 0 0 3 0 11 0 0 0 3 6 6 2
1 4859 9716001 9718000 0 0 0 0 0 0 0 8 2 17 14 0 2 7 3 14 5
1 4860 9718001 9720000 4 2 1 0 0 0 0 0 12 16 19 0 1 5 6 0 1
1 4861 9720001 9722000 3 7 6 0 0 0 0 9 6 14 1 0 2 8 5 11 1
1 4862 9722001 9724000 2 1 0 0 0 0 0 13 14 16 20 0 2 6 15 17 5
1 4863 9724001 9726000 4 8 3 0 3 0 0 0 7 9 6 0 0 6 0 5 1
1 4864 9726001 9728000 0 0 0 0 0 0 0 8 0 9 6 0 1 8 5 11 2
1 4865 9728001 9730000 0 2 2 0 0 0 0 0 13 17 18 0 3 9 10 10 5
1 4866 9730001 9732000 4 11 8 0 5 0 0 5 6 7 1 0 0 7 0 8 1
1 4867 9732001 9734000 5 6 5 0 7 0 0 2 6 11 0 0 0 7 4 4 1
1 4868 9734001 9736000 0 0 0 0 10 0 0 0 0 15 0 0 1 5 18 10 2
1 4869 9736001 9738000 0 0 0 0 0 0 0 0 0 12 0 0 0 5 12 0 2
1 4870 9738001 9740000 0 0 0 0 0 0 0 0 0 4 0 0 0 7 1 0 4
1 4871 9740001 9742000 0 4 1 0 5 0 5 0 0 13 1 0 0 8 7 9 2
1 4872 9742001 9744000 0 0 0 0 2 0 0 6 0 11 14 0 3 8 9 17 5
1 4873 9744001 9746000 5 3 0 0 0 0 0 0 4 10 10 0 2 8 4 3 1
1 4874 9746001 9748000 4 10 8 0 3 0 0 0 9 10 11 0 0 6 0 0 1
1 4875 9748001 9750000 4 6 0 0 0 0 0 0 8 11 20 0 1 4 1 3 1
1 4876 9750001 9752000 0 0 0 0 0 0 0 6 4 12 20 0 3 6 9 9 5
1 4877 9752001 9754000 0 0 0 0 0 0 6 1 0 17 9 0 3 8 16 18 2
1 4878 9754001 9756000 0 0 0 0 0 0 2 0 0 4 0 14 0 1 1 1 4
1 4879 9756001 9758000 0 0 0 0 3 0 9 0 0 12 0 8 0 6 14 12 2
1 4880 9758001 9760000 0 0 0 0 0 0 0 0 0 6 0 8 0 4 0 2 4
1 4881 9760001 9762000 0 0 0 0 0 0 0 0 0 6 0 0 1 4 0 0 4
1 4882 9762001 9764000 4 0 0 0 0 0 0 0 0 9 0 1 0 5 3 8 4
1 4883 9764001 9766000 0 0 0 0 4 0 0 0 0 11 0 0 0 4 12 0 2
1 4884 9766001 9768000 0 0 0 0 11 0 0 0 0 17 0 0 1 7 19 17 2
1 4885 9768001 9770000 0 0 0 0 4 0 12 0 0 18 0 0 1 4 16 0 2
1 4886 9770001 9772000 0 0 0 0 5 0 11 0 0 13 0 0 0 5 11 9 2
1 4887 9772001 9774000 0 0 0 0 0 0 15 0 0 13 0 0 0 2 12 6 2
1 4888 9774001 9776000 0 0 0 0 0 0 1 5 0 12 4 0 2 10 10 15 2
1 4889 9776001 9778000 12 11 5 0 4 0 0 4 11 14 17 0 2 11 11 15 1
1 4890 9778001 9780000 8 10 5 0 5 0 0 0 10 10 4 3 0 7 8 8 1
1 4891 9780001 9782000 4 0 0 0 0 0 0 6 10 14 20 0 9 13 5 16 5
1 4892 9782001 9784000 3 9 3 0 0 0 0 5 4 13 0 0 5 12 0 10 1
1 4893 9784001 9786000 0 0 0 0 0 0 11 0 0 12 0 0 1 7 0 0 4
1 4894 9786001 9788000 0 0 0 0 0 0 15 0 0 7 0 0 0 2 2 2 4
1 4895 9788001 9790000 0 0 0 0 2 0 9 0 0 4 2 0 0 4 2 2 4
1 4896 9790001 9792000 0 0 0 0 8 0 17 0 0 9 0 0 0 5 6 5 2
1 4897 9792001 9794000 0 0 0 0 0 0 11 0 0 6 0 0 0 2 0 0 4
1 4898 9794001 9796000 1 4 4 0 0 0 9 0 4 7 0 0 0 5 2 0 4
1 4899 9796001 9798000 4 4 4 0 0 0 0 5 10 15 17 0 0 3 3 9 5
1 4900 9798001 9800000 0 0 0 0 0 0 0 8 0 10 6 1 1 6 5 9 2
1 4901 9800001 9802000 0 5 0 0 0 0 0 0 1 7 0 0 0 4 0 0 4
1 4902 9802001 9804000 0 0 0 0 0 0 0 7 5 12 4 0 3 5 8 18 5
1 4903 9804001 9806000 0 0 0 0 0 0 0 9 0 14 0 0 3 5 10 12 2
1 4904 9806001 9808000 4 3 3 0 0 0 0 0 0 6 0 0 0 6 0 4 4
1 4905 9808001 9810000 0 0 0 0 0 0 2 0 0 5 0 0 0 3 0 0 4
1 4906 9810001 9812000 0 0 0 0 0 0 1 0 0 7 0 2 0 6 0 0 4
1 4907 9812001 9814000 0 0 0 0 0 0 0 8 0 11 6 4 2 7 0 11 4
1 4908 9814001 9816000 4 9 1 0 0 0 0 0 13 16 11 0 2 6 0 2 1
1 4909 9816001 9818000 0 0 0 0 0 0 0 0 0 0 0 6 0 1 0 0 4
1 4910 9818001 9820000 0 0 0 0 0 0 4 0 0 9 1 0 0 3 0 0 4
1 4911 9820001 9822000 0 0 0 0 0 0 8 0 0 6 1 0 0 5 2 2 4
1 4912 9822001 9824000 0 0 0 0 0 0 5 0 0 7 0 0 0 4 0 0 4
1 4913 9824001 9826000 7 0 0 0 0 0 3 0 0 12 0 0 0 4 0 0 4
1 4914 9826001 9828000 9 0 0 0 0 0 0 0 0 16 0 0 2 8 13 14 2
1 4915 9828001 9830000 0 0 0 0 0 0 0 0 0 11 0 3 0 4 3 5 4
1 4916 9830001 9832000 0 0 0 0 0 0 0 0 0 6 0 0 0 11 0 1 4
1 4917 9832001 9834000 2 3 5 0 5 0 0 0 7 14 8 0 1 7 0 14 1
1 4918 9834001 9836000 3 12 15 0 9 0 0 0 13 14 1 0 0 12 0 4 1
1 4919 9836001 9838000 0 0 0 0 0 0 0 0 0 2 1 0 0 0 0 0 4
1 4920 9838001 9840000 0 0 0 0 0 0 7 0 0 7 0 0 1 6 6 6 2
1 4921 9840001 9842000 2 0 0 0 2 0 11 0 0 12 0 0 0 5 8 7 2
1 4922 9842001 9844000 0 0 0 0 6 0 5 0 0 16 0 0 0 4 12 5 2
1 4923 9844001 9846000 0 0 0 0 9 0 5 0 0 12 0 0 0 4 11 9 2
1 4924 9846001 9848000 9 10 7 0 1 0 0 0 3 14 0 0 0 7 0 0 1
1 4925 9848001 9850000 0 0 0 0 0 0 0 0 0 5 0 0 0 4 0 3 4
1 4926 9850001 9852000 4 5 4 0 3 0 0 0 7 9 16 0 0 12 5 11 5
1 4927 9852001 9854000 3 5 4 0 4 0 0 0 4 6 4 6 0 3 5 10 4
1 4928 9854001 9856000 5 3 0 0 0 0 0 0 6 6 7 0 0 3 0 0 4
1 4929 9856001 9858000 0 0 0 0 0 0 0 3 0 12 13 0 0 5 5 0 4
1 4930 9858001 9860000 0 0 0 0 0 0 0 4 0 9 15 0 0 3 9 2 5
1 4931 9860001 9862000 0 0 0 0 0 0 0 0 0 12 0 0 1 5 13 7 2
1 4932 9862001 9864000 2 0 1 0 0 0 0 0 0 7 0 1 0 4 4 3 4
1 4933 9864001 9866000 7 2 4 0 0 0 2 0 0 10 0 0 1 5 5 6 4
1 4934 9866001 9868000 0 0 0 0 0 0 0 0 0 2 0 2 0 2 0 0 4
1 4935 9868001 9870000 0 0 0 0 0 0 0 4 0 12 12 0 2 5 0 14 5
1 4936 9870001 9872000 3 8 6 0 2 0 0 0 17 18 19 0 5 8 2 11 1
1 4937 9872001 9874000 0 3 0 0 0 0 0 0 1 9 0 0 0 3 0 0 4
1 4938 9874001 9876000 4 8 6 0 6 0 0 2 4 13 15 0 0 5 2 5 1
1 4939 9876001 9878000 0 0 0 0 4 0 0 15 0 20 20 0 3 7 12 20 5
1 4940 9878001 9880000 8 11 6 0 0 0 0 0 14 12 5 0 3 7 0 1 1
1 4941 9880001 9882000 0 0 0 0 0 0 0 0 0 4 0 0 0 3 0 0 4
1 4942 9882001 9884000 0 0 0 0 0 0 5 0 0 10 1 2 0 6 5 5 4
1 4943 9884001 9886000 0 0 0 0 0 0 0 0 0 4 0 1 0 5 0 2 4
1 4944 9886001 9888000 10 12 10 1 10 1 0 0 10 12 3 0 1 10 0 0 1
1 4945 9888001 9890000 0 0 0 0 0 0 8 0 0 11 0 0 0 7 4 7 2
1 4946 9890001 9892000 9 7 4 0 0 0 8 0 0 9 1 0 2 5 8 9 2
1 4947 9892001 9894000 0 0 0 0 0 0 0 0 0 10 0 0 0 2 0 0 4
1 4948 9894001 9896000 0 0 0 0 0 0 0 0 0 4 0 0 0 0 0 0 4
1 4949 9896001 9898000 0 0 0 0 0 0 8 0 0 7 0 0 0 7 4 3 4
1 4950 9898001 9900000 3 0 0 0 0 0 13 0 0 8 1 0 1 6 6 5 2
1 4951 9900001 9902000 0 0 0 0 2 0 10 0 0 4 0 2 1 4 8 0 4
1 4952 9902001 9904000 0 0 0 0 0 0 8 0 0 8 0 2 0 4 5 0 4
1 4953 9904001 9906000 0 0 0 0 0 0 7 0 0 10 0 0 0 3 5 0 4
1 4954 9906001 9908000 0 0 0 0 5 0 16 0 0 11 1 0 0 3 0 0 4
1 4955 9908001 9910000 0 0 0 0 0 0 16 0 0 5 0 15 0 3 13 6 6
1 4956 9910001 9912000 0 0 0 0 4 0 14 0 0 10 0 0 0 4 4 3 2
1 4957 9912001 9914000 9 14 9 0 3 0 17 0 7 15 0 0 5 10 10 3 1
1 4958 9914001 9916000 0 0 0 0 0 0 10 0 0 7 0 7 0 2 0 0 4
1 4959 9916001 9918000 0 0 0 0 0 0 5 0 0 6 0 5 0 4 0 0 4
1 4960 9918001 9920000 0 0 0 0 0 0 0 0 0 5 0 3 1 4 0 0 4
1 4961 9920001 9922000 0 0 0 0 0 0 0 12 3 16 13 0 3 10 4 17 5
1 4962 9922001 9924000 5 3 0 0 0 0 0 6 18 14 20 0 4 8 15 19 5
1 4963 9924001 9926000 2 5 0 0 0 0 0 0 5 9 3 9 0 5 5 3 4
1 4964 9926001 9928000 0 0 0 0 0 0 0 0 0 8 0 3 0 2 0 0 4
1 4965 9928001 9930000 0 0 0 0 7 0 10 0 0 16 0 2 1 8 16 3 2
1 4966 9930001 9932000 0 0 0 0 0 0 11 0 0 16 0 0 2 7 11 0 2
1 4967 9932001 9934000 0 0 0 0 0 0 0 0 0 11 0 0 1 7 8 6 2
1 4968 9934001 9936000 7 6 10 0 0 0 0 0 4 12 0 0 1 9 0 10 1
1 4969 9936001 9938000 0 0 0 0 0 0 0 0 0 8 0 0 0 3 0 4 4
1 4970 9938001 9940000 0 1 0 0 0 0 0 0 0 7 0 2 0 5 0 0 4
1 4971 9940001 9942000 7 9 5 0 0 0 0 0 15 14 15 0 3 9 2 8 1
1 4972 9942001 9944000 0 0 1 0 0 0 0 14 0 13 15 0 1 6 0 10 5
1 4973 9944001 9946000 0 5 3 0 2 0 0 0 19 13 19 0 3 8 12 12 5
1 4974 9946001 9948000 0 0 0 0 0 0 0 5 7 14 20 0 2 4 10 5 5
1 4975 9948001 9950000 0 0 0 0 0 0 0 9 0 13 8 0 2 6 6 17 5
1 4976 9950001 9952000 1 0 0 0 0 0 3 0 0 9 0 0 0 7 2 8 4
1 4977 9952001 9954000 7 0 1 0 3 0 10 0 0 9 0 0 0 7 6 12 2
1 4978 9954001 9956000 0 0 0 0 0 0 0 0 0 7 0 0 0 4 0 0 4
1 4979 9956001 9958000 7 4 8 0 4 0 0 0 0 9 0 0 0 8 5 5 4
1 4980 9958001 9960000 0 0 0 0 0 0 0 0 0 5 1 0 0 5 0 2 4
1 4981 9960001 9962000 0 0 0 0 0 0 3 0 0 8 0 0 0 3 3 3 4
1 4982 9962001 9964000 2 6 5 0 6 0 0 0 5 6 2 0 0 2 0 0 4
1 4983 9964001 9966000 4 5 4 0 4 0 0 10 9 18 20 0 5 12 15 15 5
1 4984 9966001 9968000 13 5 5 0 7 0 7 12 0 11 0 0 1 6 1 15 2
1 4985 9968001 9970000 4 0 0 0 0 0 2 3 0 11 5 0 0 4 0 6 4
1 4986 9970001 9972000 10 7 6 0 0 0 0 0 11 15 12 0 1 8 5 7 1
1 4987 9972001 9974000 0 0 0 0 0 0 10 0 0 11 0 0 2 5 10 8 2
1 4988 9974001 9976000 0 0 0 0 0 0 0 0 0 9 0 0 1 6 0 7 4
1 4989 9976001 9978000 0 0 0 0 0 0 0 8 2 14 12 0 4 10 0 10 5
1 4990 9978001 9980000 8 12 4 0 4 0 0 0 16 13 9 0 1 8 0 5 1
1 4991 9980001 9982000 8 7 6 0 0 0 0 0 19 11 18 0 2 7 15 16 5
1 4992 9982001 9984000 0 0 0 0 0 0 0 5 15 14 20 0 5 5 12 12 5
1 4993 9984001 9986000 0 0 0 0 0 0 0 19 5 15 20 0 4 6 13 20 5
1 4994 9986001 9988000 0 0 0 0 0 0 0 12 0 16 12 0 6 13 0 15 5
1 4995 9988001 9990000 0 0 0 0 0 0 0 0 0 4 0 0 0 4 0 0 4
1 4996 9990001 9992000 0 0 0 0 0 0 0 0 0 9 0 0 0 4 0 0 4
1 4997 9992001 9994000 0 0 0 0 0 0 12 0 0 10 0 0 0 2 6 0 2
1 4998 9994001 9996000 0 0 0 0 0 0 7 0 0 9 0 0 0 6 5 3 4
1 4999 9996001 9998000 11 14 12 0 5 0 3 0 13 13 0 0 0 4 0 2 1
1 5000 9998001 1e+07 9 6 11 0 5 0 0 12 11 16 17 0 0 6 0 20 5
1 5001 10000001 10002000 0 0 2 0 0 0 0 0 0 6 0 0 0 7 0 2 4
1 5002 10002001 10004000 0 0 0 0 4 0 6 0 0 7 0 0 0 2 3 3 4
1 5003 10004001 10006000 0 0 0 0 7 0 8 0 0 5 0 0 0 4 9 3 2
1 5004 10006001 10008000 0 0 0 0 5 0 5 0 0 5 0 6 0 7 10 8 2
1 5005 10008001 10010000 0 0 0 0 0 0 0 0 0 5 0 1 0 1 0 0 4
1 5006 10010001 10012000 0 0 0 0 3 0 10 0 0 10 1 0 0 11 12 7 2
1 5007 10012001 10014000 5 0 0 0 10 0 13 0 0 10 0 0 0 6 10 10 2
1 5008 10014001 10016000 0 1 1 0 2 0 1 0 2 7 0 0 0 5 2 3 4
1 5009 10016001 10018000 0 5 3 0 4 0 0 2 9 14 16 0 3 7 8 12 5
1 5010 10018001 10020000 4 0 0 3 0 3 15 0 1 8 0 0 0 4 8 6 2
1 5011 10020001 10022000 0 0 0 0 0 0 7 0 0 5 1 2 0 1 5 0 4
1 5012 10022001 10024000 0 4 2 0 1 0 5 0 3 10 0 6 0 3 3 0 4
1 5013 10024001 10026000 2 5 4 0 2 0 0 0 6 11 17 0 3 7 0 5 1
1 5014 10026001 10028000 0 0 0 0 0 0 0 0 0 7 0 0 0 5 0 0 4
1 5015 10028001 10030000 5 9 3 0 0 0 0 0 8 11 2 0 1 4 3 3 1
1 5016 10030001 10032000 1 1 0 0 0 0 0 13 5 14 14 0 7 9 14 15 5
1 5017 10032001 10034000 0 0 0 0 0 0 0 7 0 12 16 0 2 7 4 11 5
1 5018 10034001 10036000 12 10 9 0 0 0 0 3 14 20 8 0 0 8 12 13 1
1 5019 10036001 10038000 1 3 2 0 3 0 0 7 5 7 7 0 0 3 0 11 4
1 5020 10038001 10040000 0 0 0 0 0 0 0 13 0 15 1 0 0 5 9 10 2
1 5021 10040001 10042000 6 6 0 0 0 0 0 0 9 11 2 0 0 8 2 2 1
1 5022 10042001 10044000 0 0 0 0 0 0 0 2 0 12 0 0 1 10 7 7 2
1 5023 10044001 10046000 4 2 4 0 0 0 0 4 4 13 13 0 0 5 0 11 5
1 5024 10046001 10048000 4 5 7 0 0 0 4 0 4 10 0 0 0 6 5 5 4
1 5025 10048001 10050000 0 0 0 0 0 0 16 0 0 11 0 0 0 5 12 3 2
1 5026 10050001 10052000 0 0 4 0 0 0 0 0 0 11 1 0 0 3 0 6 4
1 5027 10052001 10054000 5 8 6 0 0 0 0 0 7 10 0 0 2 6 0 4 1
1 5028 10054001 10056000 9 3 4 0 3 0 0 0 0 13 0 0 0 6 0 4 4
1 5029 10056001 10058000 3 0 2 0 0 0 0 0 0 7 0 0 0 8 0 9 4
1 5030 10058001 10060000 0 0 0 0 0 0 4 0 0 8 0 0 0 5 2 0 4
1 5031 10060001 10062000 0 0 0 0 0 0 0 0 0 6 0 0 0 3 0 0 4
1 5032 10062001 10064000 0 0 0 0 0 0 0 0 0 4 0 0 0 2 0 0 4
1 5033 10064001 10066000 0 0 0 0 0 0 0 0 0 8 0 0 0 2 0 0 4
1 5034 10066001 10068000 0 0 0 0 0 0 7 0 0 8 0 0 0 5 5 5 4
1 5035 10068001 10070000 0 2 0 0 9 0 14 0 0 12 0 0 0 6 14 4 2
1 5036 10070001 10072000 0 0 0 0 4 0 15 0 0 9 0 0 0 7 11 8 2
1 5037 10072001 10074000 0 3 3 0 3 0 8 0 5 12 0 0 0 8 3 4 2
1 5038 10074001 10076000 8 7 8 0 2 0 0 3 5 8 0 0 0 9 0 6 1
1 5039 10076001 10078000 1 4 3 0 2 0 0 0 3 6 0 0 1 6 0 0 4
1 5040 10078001 10080000 14 12 7 0 7 0 0 4 14 14 1 0 0 10 0 8 1
1 5041 10080001 10082000 4 8 7 0 4 0 3 7 11 17 1 0 0 7 16 15 2
1 5042 10082001 10084000 0 0 0 0 3 0 18 0 0 7 0 0 0 7 14 12 2
1 5043 10084001 10086000 0 0 0 0 7 0 13 0 0 11 0 0 0 4 10 10 2
1 5044 10086001 10088000 0 0 0 0 4 0 0 4 0 13 0 0 2 5 12 13 2
1 5045 10088001 10090000 0 0 0 0 0 0 0 7 0 8 1 0 3 4 6 6 4
1 5046 10090001 10092000 0 0 0 0 0 0 0 0 13 8 13 0 3 6 5 5 5
1 5047 10092001 10094000 0 0 0 0 0 0 0 0 19 10 8 0 3 6 8 2 1
1 5048 10094001 10096000 10 6 0 0 0 0 0 0 7 13 8 0 1 8 2 8 1
1 5049 10096001 10098000 0 0 0 0 0 0 0 8 5 11 11 0 1 5 7 16 5
1 5050 10098001 10100000 0 0 0 0 0 0 0 1 13 7 20 0 1 6 7 7 5
1 5051 10100001 10102000 0 0 0 0 0 0 0 0 20 9 20 0 4 8 11 8 5
1 5052 10102001 10104000 14 15 6 0 0 0 0 0 19 19 14 0 3 11 3 3 1
1 5053 10104001 10106000 2 0 0 0 0 0 0 14 3 17 11 0 2 9 7 11 5
1 5054 10106001 10108000 0 0 0 0 0 0 0 0 9 9 14 0 2 6 2 9 5
1 5055 10108001 10110000 0 0 0 0 0 0 0 0 6 12 17 0 4 10 2 13 5
1 5056 10110001 10112000 8 9 5 0 0 0 0 0 17 15 13 0 1 8 0 3 1
1 5057 10112001 10114000 0 0 0 0 0 0 12 0 0 5 1 0 0 6 4 2 4
1 5058 10114001 10116000 0 0 0 0 0 0 5 0 0 7 0 1 1 3 3 0 4
1 5059 10116001 10118000 0 0 0 0 0 0 4 0 0 9 0 0 0 3 3 2 4
1 5060 10118001 10120000 0 0 0 0 0 0 8 0 0 8 0 0 0 3 6 3 4
1 5061 10120001 10122000 0 0 0 0 0 0 0 0 0 11 0 0 1 3 6 0 4
1 5062 10122001 10124000 0 0 0 0 3 0 0 0 0 13 0 0 0 6 7 0 4
1 5063 10124001 10126000 0 0 0 0 0 0 0 0 0 11 0 0 1 4 6 0 4
1 5064 10126001 10128000 0 0 0 0 0 0 0 0 0 14 0 0 2 8 8 0 4
1 5065 10128001 10130000 0 0 0 0 0 0 0 4 0 13 1 0 1 11 16 6 2
1 5066 10130001 10132000 0 0 0 0 0 0 0 8 0 12 8 0 3 5 6 4 4
1 5067 10132001 10134000 8 4 1 0 0 0 0 0 7 10 17 0 1 8 6 6 1
1 5068 10134001 10136000 10 9 11 0 8 0 0 2 9 9 7 0 1 10 4 10 1
1 5069 10136001 10138000 0 0 0 0 0 0 0 0 0 14 0 0 0 8 8 9 2
1 5070 10138001 10140000 0 0 2 0 0 0 5 0 0 12 0 0 0 3 4 7 2
1 5071 10140001 10142000 0 0 0 0 0 0 0 0 0 8 0 0 0 2 0 2 4
1 5072 10142001 10144000 0 0 0 0 0 0 0 0 0 8 0 0 0 3 0 0 4
1 5073 10144001 10146000 0 0 0 0 4 0 0 0 0 8 0 2 0 5 4 5 4
1 5074 10146001 10148000 2 5 3 0 0 0 0 0 3 12 1 0 0 4 0 0 4
1 5075 10148001 10150000 2 8 4 0 0 0 0 0 9 10 13 0 1 5 0 6 1
1 5076 10150001 10152000 4 6 2 0 0 0 0 4 10 15 13 0 0 8 0 7 1
1 5077 10152001 10154000 0 0 0 7 0 0 0 0 0 5 0 13 0 3 2 2 6
1 5078 10154001 10156000 0 0 0 6 0 2 0 0 0 3 0 18 0 2 6 0 6
1 5079 10156001 10158000 0 0 0 0 6 0 7 0 0 8 0 7 0 3 13 5 2
1 5080 10158001 10160000 0 0 0 0 5 0 8 0 0 5 0 0 0 4 6 6 2
1 5081 10160001 10162000 0 0 0 0 3 0 0 0 0 4 0 2 0 2 0 0 4
1 5082 10162001 10164000 0 0 0 0 8 0 15 0 0 6 0 0 0 4 10 8 2
1 5083 10164001 10166000 0 0 0 0 8 0 8 0 0 7 0 0 0 3 4 4 4
1 5084 10166001 10168000 0 0 0 0 0 0 8 0 0 10 0 0 0 6 7 2 2
1 5085 10168001 10170000 0 0 0 0 6 0 12 0 0 12 0 0 0 4 6 3 2
1 5086 10170001 10172000 0 0 0 0 0 0 9 0 0 10 0 0 0 3 4 0 4
1 5087 10172001 10174000 0 0 0 0 8 0 12 0 0 7 0 2 1 7 10 5 2
1 5088 10174001 10176000 5 7 5 0 0 0 0 0 17 12 14 0 3 6 7 8 1
1 5089 10176001 10178000 0 0 0 0 0 0 0 13 7 12 20 0 5 11 9 18 5
1 5090 10178001 10180000 0 0 0 0 0 0 7 0 0 7 3 0 0 5 8 12 2
1 5091 10180001 10182000 0 6 3 0 4 0 0 7 12 9 12 0 0 6 0 12 5
1 5092 10182001 10184000 4 3 0 0 0 0 4 7 0 11 6 0 0 6 2 9 2
1 5093 10184001 10186000 4 0 0 0 0 0 5 0 0 8 0 0 0 8 3 3 4
1 5094 10186001 10188000 0 0 0 0 0 0 0 0 0 6 0 0 0 2 0 0 4
1 5095 10188001 10190000 0 0 0 0 0 0 12 0 0 7 0 0 0 5 0 0 4
1 5096 10190001 10192000 0 0 0 0 0 0 0 12 0 17 0 0 1 10 13 16 2
1 5097 10192001 10194000 0 0 0 0 0 0 0 13 0 14 2 1 5 5 12 12 2
1 5098 10194001 10196000 11 9 2 0 0 0 0 0 8 13 1 0 1 10 0 2 1
1 5099 10196001 10198000 0 0 0 0 0 0 0 0 0 9 0 0 0 2 2 0 4
1 5100 10198001 10200000 8 0 0 0 6 0 13 0 0 14 0 0 0 8 12 3 2
1 5101 10200001 10202000 0 0 0 0 7 0 7 0 0 13 0 0 1 6 18 8 2
1 5102 10202001 10204000 6 0 0 0 0 0 7 0 0 9 0 0 0 7 7 7 2
1 5103 10204001 10206000 0 0 0 0 0 0 0 0 0 8 0 0 0 2 0 0 4
1 5104 10206001 10208000 0 0 0 0 0 0 4 0 0 8 0 2 1 6 3 3 4
1 5105 10208001 10210000 0 0 0 0 2 0 0 0 0 8 0 0 0 4 13 6 2
1 5106 10210001 10212000 3 3 1 0 4 0 0 3 4 14 14 0 0 8 7 11 5
1 5107 10212001 10214000 7 8 7 0 4 0 0 0 7 9 3 0 0 4 4 1 1
1 5108 10214001 10216000 8 0 0 0 8 0 0 6 0 13 0 0 0 6 13 14 2
1 5109 10216001 10218000 0 0 0 0 0 0 0 9 0 16 0 0 2 9 14 15 2
1 5110 10218001 10220000 6 7 4 0 0 0 0 4 4 12 0 0 3 6 9 10 2
1 5111 10220001 10222000 0 0 0 0 0 0 0 0 0 7 1 0 0 5 0 3 4
1 5112 10222001 10224000 0 0 0 0 0 0 0 0 3 8 3 0 0 5 0 4 4
1 5113 10224001 10226000 7 17 15 0 6 0 0 0 19 15 15 0 2 8 0 3 1
1 5114 10226001 10228000 0 0 0 0 0 0 0 0 0 9 1 0 0 4 0 0 4
1 5115 10228001 10230000 0 0 0 0 0 0 0 0 0 10 0 0 0 4 0 0 4
1 5116 10230001 10232000 0 0 0 0 0 0 0 0 0 6 0 0 0 4 3 2 4
1 5117 10232001 10234000 0 0 0 0 0 0 0 0 0 10 0 0 0 4 0 0 4
1 5118 10234001 10236000 0 0 0 0 0 0 2 0 0 8 0 0 0 1 0 0 4
1 5119 10236001 10238000 9 0 0 0 4 0 14 0 0 10 0 0 0 9 7 7 2
1 5120 10238001 10240000 0 0 0 0 0 0 0 0 0 3 0 0 0 3 0 0 4
1 5121 10240001 10242000 0 0 0 0 0 0 0 0 0 6 0 0 0 4 0 0 4
1 5122 10242001 10244000 0 0 0 0 0 0 0 0 0 9 0 0 0 5 0 3 4
1 5123 10244001 10246000 0 0 0 0 3 0 4 0 0 6 0 0 0 5 7 7 2
1 5124 10246001 10248000 0 0 0 0 0 0 0 0 0 9 0 0 0 5 0 1 4
1 5125 10248001 10250000 16 14 15 0 7 0 0 3 7 17 0 0 0 6 0 8 1
1 5126 10250001 10252000 0 0 0 0 0 0 0 0 0 7 0 0 0 3 0 0 4
1 5127 10252001 10254000 9 8 1 0 0 0 0 3 13 15 17 0 4 6 11 13 5
1 5128 10254001 10256000 9 4 0 0 0 0 0 4 7 12 7 0 0 5 0 6 1
1 5129 10256001 10258000 0 0 0 0 0 0 0 9 4 15 17 0 3 5 10 13 5
1 5130 10258001 10260000 0 0 0 0 0 0 0 9 0 15 14 0 2 8 0 13 5
1 5131 10260001 10262000 7 7 4 0 3 0 0 0 8 13 9 0 0 9 4 4 1
1 5132 10262001 10264000 0 0 0 0 0 0 0 0 0 7 0 0 0 2 0 0 4
1 5133 10264001 10266000 9 11 12 0 9 0 0 7 17 13 15 1 1 4 0 10 1
1 5134 10266001 10268000 0 0 3 0 0 0 0 6 0 11 6 1 2 10 0 7 4
1 5135 10268001 10270000 4 0 0 0 4 0 0 12 0 1 1 0 0 1 0 0 4
1 5136 10270001 10272000 0 0 0 0 0 0 0 13 12 3 13 0 1 2 0 0 5
1 5137 10272001 10274000 11 9 6 0 5 0 0 0 19 4 9 0 0 2 0 0 1
1 5138 10274001 10276000 13 10 4 0 0 0 0 3 10 13 11 0 1 9 8 10 1
1 5139 10276001 10278000 8 0 0 0 3 0 0 0 0 14 8 0 1 7 0 7 4
1 5140 10278001 10280000 0 0 0 0 0 0 0 17 0 2 0 0 0 0 0 0 4
1 5141 10280001 10282000 3 0 0 0 0 0 0 6 16 8 11 0 2 4 0 0 1
1 5142 10282001 10284000 11 9 6 0 4 0 0 0 13 4 2 0 1 4 0 0 1
1 5143 10284001 10286000 0 0 0 0 0 0 0 16 0 13 3 0 4 8 11 12 2
1 5144 10286001 10288000 8 8 5 0 0 0 0 0 13 14 13 0 0 9 0 0 1
1 5145 10288001 10290000 6 6 0 0 0 0 0 3 1 12 1 0 0 6 0 12 4
1 5146 10290001 10292000 0 0 0 0 0 0 0 15 0 12 14 0 2 7 0 17 5
1 5147 10292001 10294000 5 10 8 0 0 0 0 13 12 15 16 0 1 7 0 16 5
1 5148 10294001 10296000 3 6 4 0 0 0 0 0 3 7 0 0 0 5 0 0 4
1 5149 10296001 10298000 0 0 0 0 0 0 0 0 0 7 1 0 0 5 0 1 4
1 5150 10298001 10300000 10 5 6 0 0 0 0 11 12 15 5 0 1 8 6 13 1
1 5151 10300001 10302000 4 8 4 0 0 0 0 0 1 8 5 0 0 8 0 4 4
1 5152 10302001 10304000 0 3 0 0 0 0 0 0 0 9 0 0 1 3 0 0 4
1 5153 10304001 10306000 7 3 4 0 0 0 0 0 0 7 0 0 1 4 0 0 4
1 5154 10306001 10308000 3 0 10 0 0 0 0 0 0 10 0 0 1 7 5 7 4
1 5155 10308001 10310000 5 7 3 0 0 0 0 0 5 10 1 0 0 6 0 0 4
1 5156 10310001 10312000 0 0 0 0 0 0 0 8 0 16 12 0 3 8 0 17 5
1 5157 10312001 10314000 11 8 5 0 0 0 0 7 17 10 14 0 2 7 0 15 1
1 5158 10314001 10316000 0 0 0 0 0 0 0 0 0 7 0 1 0 5 2 0 4
1 5159 10316001 10318000 0 0 0 0 7 0 4 0 0 16 0 0 1 10 14 0 2
1 5160 10318001 10320000 0 0 0 0 0 0 0 0 0 9 0 0 0 10 8 0 4
1 5161 10320001 10322000 0 0 2 0 0 0 0 0 0 10 0 0 0 5 5 0 4
1 5162 10322001 10324000 0 1 0 0 1 0 0 0 0 7 0 0 0 2 3 3 4
1 5163 10324001 10326000 1 0 1 0 6 0 0 7 4 8 6 0 1 6 6 14 5
1 5164 10326001 10328000 10 7 6 0 0 0 0 3 6 13 0 0 2 9 4 8 1
1 5165 10328001 10330000 7 0 0 0 0 0 0 0 0 5 1 0 1 7 0 0 4
1 5166 10330001 10332000 8 7 2 0 0 0 0 6 11 8 0 0 0 3 2 3 1
1 5167 10332001 10334000 4 0 0 0 0 0 0 1 0 18 0 0 3 8 13 2 2
1 5168 10334001 10336000 0 0 0 0 0 0 0 0 0 12 0 0 1 7 3 0 4
1 5169 10336001 10338000 0 0 0 0 0 0 0 0 0 9 0 0 5 8 11 0 4
1 5170 10338001 10340000 1 0 1 0 0 0 0 0 1 8 0 0 1 4 3 0 4
1 5171 10340001 10342000 9 6 4 0 0 0 0 8 7 8 0 0 1 6 8 3 1
1 5172 10342001 10344000 1 0 0 0 0 0 0 0 0 6 0 0 0 6 0 0 4
1 5173 10344001 10346000 7 0 0 0 0 0 0 0 0 16 0 0 1 7 7 5 2
1 5174 10346001 10348000 0 0 0 5 0 0 0 0 0 6 0 10 0 1 0 0 4
1 5175 10348001 10350000 6 2 0 4 0 5 0 0 4 6 0 14 0 3 4 0 6
1 5176 10350001 10352000 3 0 0 0 0 0 0 0 0 10 0 0 0 2 10 0 4
1 5177 10352001 10354000 0 0 0 0 0 0 0 5 0 11 0 0 4 7 9 13 2
1 5178 10354001 10356000 1 1 1 0 0 0 0 0 0 9 0 0 0 3 0 0 4
1 5179 10356001 10358000 5 4 5 4 0 0 0 0 0 11 0 7 1 3 7 10 2
1 5180 10358001 10360000 0 0 0 17 0 0 0 0 0 18 0 20 0 7 20 13 6
1 5181 10360001 10362000 0 0 0 5 0 0 0 0 0 17 0 20 1 10 20 6 6
1 5182 10362001 10364000 0 0 0 4 0 0 0 0 0 13 0 13 1 5 11 12 6
1 5183 10364001 10366000 0 0 0 0 0 0 0 0 0 9 0 0 0 3 0 3 4
1 5184 10366001 10368000 0 0 0 0 0 0 0 0 0 5 0 0 1 5 0 0 4
1 5185 10368001 10370000 0 0 0 0 0 0 4 0 0 8 0 0 0 3 0 0 4
1 5186 10370001 10372000 0 0 0 0 0 0 0 0 0 8 0 0 0 8 0 0 4
1 5187 10372001 10374000 0 0 1 0 6 0 5 0 0 11 0 0 1 8 17 10 2
1 5188 10374001 10376000 0 0 0 0 0 0 0 0 0 5 0 0 0 3 1 1 4
1 5189 10376001 10378000 0 0 2 0 0 0 12 0 0 9 0 0 0 6 16 16 2
1 5190 10378001 10380000 0 0 0 0 0 0 0 5 0 16 6 0 1 11 19 20 2
1 5191 10380001 10382000 5 9 5 0 7 0 0 5 11 10 19 0 2 7 5 11 5
1 5192 10382001 10384000 0 0 0 0 0 0 0 0 0 8 0 6 0 2 1 0 4
1 5193 10384001 10386000 0 0 0 0 0 0 0 8 0 10 4 3 0 5 4 9 4
1 5194 10386001 10388000 14 11 7 0 6 0 0 3 17 16 13 0 2 11 6 10 1
1 5195 10388001 10390000 5 3 3 0 4 0 0 8 6 17 10 0 1 5 14 12 5
1 5196 10390001 10392000 0 0 0 0 0 0 0 0 0 11 0 0 1 6 12 3 2
1 5197 10392001 10394000 0 0 0 0 0 0 0 0 0 12 1 0 0 6 4 3 4
1 5198 10394001 10396000 0 0 0 0 0 0 0 0 0 15 0 0 1 3 15 4 2
1 5199 10396001 10398000 0 0 0 0 0 0 0 0 0 12 0 0 2 6 4 0 4
1 5200 10398001 10400000 0 0 0 0 0 0 0 0 0 11 0 0 1 4 4 0 4
1 5201 10400001 10402000 0 0 0 0 0 0 0 9 0 16 0 1 1 7 13 16 2
1 5202 10402001 10404000 0 0 0 0 0 0 0 5 0 13 0 0 2 5 3 0 4
1 5203 10404001 10406000 0 0 0 0 0 0 0 4 0 11 0 0 4 7 2 0 4
1 5204 10406001 10408000 6 5 6 0 5 0 0 5 3 13 0 0 1 9 0 7 1
1 5205 10408001 10410000 7 1 2 0 3 0 0 4 0 12 0 0 4 8 9 9 2
1 5206 10410001 10412000 1 0 0 0 0 0 0 0 0 12 0 0 0 3 2 0 4
1 5207 10412001 10414000 0 0 0 0 0 0 0 0 0 14 1 0 1 5 0 0 4
1 5208 10414001 10416000 0 0 0 0 0 0 0 18 0 10 8 1 2 5 16 17 5
1 5209 10416001 10418000 0 0 0 0 0 0 0 5 0 12 0 0 4 3 6 6 2
1 5210 10418001 10420000 3 2 1 0 0 0 0 0 15 16 20 0 3 8 3 0 1
1 5211 10420001 10422000 0 7 3 0 0 0 0 0 3 7 0 6 0 5 4 6 4
1 5212 10422001 10424000 13 11 4 0 4 0 0 0 14 16 14 0 1 8 0 16 1
1 5213 10424001 10426000 0 0 0 0 0 0 0 11 0 13 7 1 0 8 8 13 5
1 5214 10426001 10428000 0 0 0 0 0 0 0 0 11 11 18 0 2 6 9 9 5
1 5215 10428001 10430000 9 13 7 0 2 0 0 0 12 12 9 0 0 8 0 0 1
1 5216 10430001 10432000 11 12 10 0 5 0 0 0 15 14 15 0 2 8 0 10 1
1 5217 10432001 10434000 0 5 0 0 0 0 0 1 12 15 10 0 1 8 8 12 5
1 5218 10434001 10436000 0 0 0 0 0 0 0 15 4 14 12 0 2 6 10 18 5
1 5219 10436001 10438000 0 4 3 0 3 0 0 0 5 11 8 0 0 11 4 4 1
1 5220 10438001 10440000 0 0 0 0 0 0 0 0 0 10 17 0 3 5 6 8 5
1 5221 10440001 10442000 0 0 0 0 0 0 0 2 0 13 0 0 3 4 10 10 2
1 5222 10442001 10444000 0 0 0 0 0 0 0 0 0 9 0 2 2 4 7 3 4
1 5223 10444001 10446000 0 0 0 0 0 0 0 2 0 7 0 0 1 8 13 11 2
1 5224 10446001 10448000 9 12 3 0 2 0 0 1 11 13 10 0 1 7 5 4 1
1 5225 10448001 10450000 0 3 2 0 2 0 0 5 3 8 17 0 3 7 0 9 5
1 5226 10450001 10452000 0 0 0 0 0 0 1 0 0 5 0 0 0 3 0 0 4
1 5227 10452001 10454000 0 0 0 0 0 0 3 0 0 4 1 0 0 3 2 0 4
1 5228 10454001 10456000 0 0 0 0 0 0 13 0 0 13 0 0 0 5 7 3 2
1 5229 10456001 10458000 0 0 0 0 0 0 10 0 0 9 0 0 0 6 8 2 2
1 5230 10458001 10460000 0 0 0 0 6 0 10 2 0 15 0 0 0 7 9 14 2
1 5231 10460001 10462000 0 0 0 0 0 0 0 9 10 15 19 0 1 7 10 16 5
1 5232 10462001 10464000 11 15 12 0 0 0 0 0 15 16 7 0 0 5 1 1 1
1 5233 10464001 10466000 0 0 0 0 0 0 0 8 12 13 20 0 5 6 6 11 5
1 5234 10466001 10468000 0 1 0 0 0 0 0 2 1 11 4 0 2 5 0 13 4
1 5235 10468001 10470000 16 10 11 0 0 0 0 2 20 16 14 0 3 7 17 18 1
1 5236 10470001 10472000 0 0 0 0 0 0 0 19 3 14 20 1 5 10 17 20 5
1 5237 10472001 10474000 12 11 7 0 4 0 0 11 8 9 3 0 0 7 7 8 1
1 5238 10474001 10476000 11 12 4 0 2 0 0 11 7 7 0 0 0 6 2 7 1
1 5239 10476001 10478000 0 1 4 0 0 0 0 1 1 11 1 0 0 3 0 3 4
1 5240 10478001 10480000 11 11 9 0 4 0 0 15 8 10 0 0 1 6 0 14 1
1 5241 10480001 10482000 0 0 0 0 0 0 0 9 2 12 18 0 3 7 0 15 5
1 5242 10482001 10484000 0 0 0 0 0 0 0 0 14 11 20 0 6 7 9 9 5
1 5243 10484001 10486000 3 0 0 0 0 0 0 0 16 10 20 0 1 8 3 2 5
1 5244 10486001 10488000 10 7 0 0 0 0 0 0 10 12 5 0 0 4 0 0 1
1 5245 10488001 10490000 0 0 0 0 0 0 3 0 0 11 0 0 1 8 0 2 4
1 5246 10490001 10492000 3 5 0 0 0 0 0 0 1 6 0 3 0 2 0 1 4
1 5247 10492001 10494000 4 6 0 0 0 0 0 7 10 13 14 0 3 5 8 10 5
1 5248 10494001 10496000 7 8 4 0 0 0 0 3 8 9 0 0 0 4 2 9 1
1 5249 10496001 10498000 0 0 0 0 0 0 0 0 0 10 1 4 0 7 10 10 2
1 5250 10498001 10500000 4 8 3 0 0 0 0 0 11 9 10 0 0 6 0 5 1
1 5251 10500001 10502000 3 8 6 0 3 0 0 0 13 13 13 0 0 10 1 6 1
1 5252 10502001 10504000 8 0 0 0 0 0 0 0 0 11 0 0 0 7 1 9 4
1 5253 10504001 10506000 8 4 8 0 0 0 0 0 0 10 0 0 0 9 0 9 4
1 5254 10506001 10508000 5 6 4 0 0 0 0 0 5 10 1 8 0 3 3 7 4
1 5255 10508001 10510000 3 2 0 0 0 0 0 5 5 15 20 0 1 7 0 7 5
1 5256 10510001 10512000 0 2 1 0 0 0 0 12 12 15 20 0 2 7 12 17 5
1 5257 10512001 10514000 8 14 13 0 9 0 0 0 14 14 8 2 0 10 0 2 1
1 5258 10514001 10516000 4 0 0 0 2 0 0 5 10 13 20 0 3 9 13 10 5
1 5259 10516001 10518000 0 0 0 0 0 0 6 0 0 10 2 0 0 5 0 5 4
1 5260 10518001 10520000 0 0 0 0 0 0 5 0 0 6 0 0 0 0 2 2 4
1 5261 10520001 10522000 0 0 0 0 0 0 0 0 0 8 0 0 0 3 0 0 4
1 5262 10522001 10524000 0 0 0 0 0 0 4 0 0 7 0 0 0 3 0 0 4
1 5263 10524001 10526000 0 0 0 0 0 0 0 0 0 2 0 0 0 3 0 0 4
1 5264 10526001 10528000 0 0 0 0 0 5 0 0 0 1 0 11 0 1 0 0 4
1 5265 10528001 10530000 0 0 0 0 0 0 0 0 0 3 0 8 0 1 0 0 4
1 5266 10530001 10532000 0 0 0 0 0 0 0 0 0 2 0 2 0 4 0 0 4
1 5267 10532001 10534000 0 0 0 2 0 0 0 0 0 9 0 20 1 5 4 0 6
1 5268 10534001 10536000 0 0 0 1 0 0 0 0 0 9 0 10 0 5 7 4 6
1 5269 10536001 10538000 0 0 1 0 0 0 0 0 0 12 0 0 0 4 0 3 4
1 5270 10538001 10540000 7 0 0 0 0 0 0 0 0 11 0 0 1 5 3 9 4
1 5271 10540001 10542000 0 0 0 0 0 0 0 0 0 5 0 0 0 4 0 0 4
1 5272 10542001 10544000 0 0 0 0 0 0 3 0 0 11 0 0 0 6 9 8 2
1 5273 10544001 10546000 0 0 0 0 0 0 0 0 0 14 0 7 0 5 18 14 2
1 5274 10546001 10548000 3 4 0 0 0 0 0 2 4 15 0 0 1 6 2 2 4
1 5275 10548001 10550000 1 3 0 0 0 0 3 0 2 6 0 0 0 7 0 0 4
1 5276 10550001 10552000 0 0 0 0 3 0 1 0 0 8 0 0 0 5 2 1 4
1 5277 10552001 10554000 0 0 0 0 6 0 11 0 0 11 0 0 0 7 9 10 2
1 5278 10554001 10556000 0 0 0 0 0 0 0 0 0 7 0 0 0 1 0 0 4
1 5279 10556001 10558000 0 0 0 0 0 0 3 0 0 10 0 0 1 4 2 0 4
1 5280 10558001 10560000 0 0 0 0 4 0 0 4 0 9 0 0 0 4 3 3 4
1 5281 10560001 10562000 0 8 3 0 2 0 0 1 9 12 8 1 1 6 9 9 1
1 5282 10562001 10564000 0 0 0 0 0 0 5 0 0 6 0 0 0 3 0 0 4
1 5283 10564001 10566000 0 0 0 0 0 0 1 0 0 7 0 0 0 2 0 0 4
1 5284 10566001 10568000 0 0 0 0 0 0 3 0 0 7 0 0 0 5 3 0 4
1 5285 10568001 10570000 0 0 0 0 0 0 0 0 0 6 1 6 0 2 0 0 4
1 5286 10570001 10572000 7 0 0 0 0 0 16 0 0 14 0 4 0 6 6 7 2
1 5287 10572001 10574000 11 2 2 0 0 0 8 0 0 11 0 0 0 4 11 13 2
1 5288 10574001 10576000 0 0 0 0 0 0 0 0 0 5 0 0 0 3 0 0 4
1 5289 10576001 10578000 0 0 0 0 0 0 17 0 0 5 0 0 0 6 12 8 2
1 5290 10578001 10580000 0 0 0 0 0 0 5 0 0 5 0 0 0 4 2 0 4
1 5291 10580001 10582000 0 0 0 0 0 0 0 0 0 8 0 1 0 6 0 0 4
1 5292 10582001 10584000 0 0 0 0 0 0 0 0 0 11 1 0 1 5 0 6 4
1 5293 10584001 10586000 4 2 0 0 0 0 0 10 4 16 12 0 4 8 10 12 5
1 5294 10586001 10588000 9 13 9 0 0 0 0 0 11 12 2 0 0 7 0 3 1
1 5295 10588001 10590000 4 3 3 0 0 0 0 6 10 15 11 0 3 7 5 6 1
1 5296 10590001 10592000 0 0 0 0 0 0 0 0 0 5 0 1 0 2 0 0 4
1 5297 10592001 10594000 0 0 0 0 3 0 2 0 0 1 0 1 0 1 0 0 4
1 5298 10594001 10596000 0 0 0 0 0 0 0 0 0 2 0 0 0 2 0 0 4
1 5299 10596001 10598000 0 0 0 0 0 0 0 0 0 6 0 2 0 4 0 0 4
1 5300 10598001 10600000 0 0 0 0 0 0 7 0 0 9 0 0 0 3 2 0 4
1 5301 10600001 10602000 0 0 0 0 3 0 12 0 0 5 0 0 0 4 4 0 4
1 5302 10602001 10604000 0 0 0 0 7 0 19 0 0 8 0 14 0 4 16 4 2
1 5303 10604001 10606000 0 0 0 0 0 2 9 0 0 6 0 10 1 4 8 3 6
1 5304 10606001 10608000 8 0 0 0 1 0 17 0 0 10 0 0 1 7 13 12 2
1 5305 10608001 10610000 6 0 0 0 3 0 11 0 0 12 0 0 4 9 13 12 2
1 5306 10610001 10612000 0 0 0 0 7 0 16 0 0 12 0 0 1 6 14 1 2
1 5307 10612001 10614000 0 0 0 0 5 0 20 0 0 17 0 0 1 6 20 13 2
1 5308 10614001 10616000 0 0 0 0 0 0 11 0 0 9 0 0 0 3 9 4 2
1 5309 10616001 10618000 0 0 0 0 0 0 4 0 0 8 0 0 0 5 0 0 4
1 5310 10618001 10620000 2 0 0 0 4 0 9 0 0 13 0 0 0 9 8 10 2
1 5311 10620001 10622000 0 0 0 0 0 0 0 0 0 9 0 0 0 4 0 2 4
1 5312 10622001 10624000 0 0 0 0 0 0 0 0 0 4 0 1 0 2 0 0 4
1 5313 10624001 10626000 6 11 11 0 4 0 0 0 11 11 3 5 0 2 0 6 1
1 5314 10626001 10628000 4 3 0 0 0 0 0 1 8 12 20 0 2 10 0 11 5
1 5315 10628001 10630000 8 3 0 0 0 0 0 0 12 12 18 0 1 6 0 9 1
1 5316 10630001 10632000 2 5 3 0 0 0 0 0 5 6 0 0 0 6 0 4 4
1 5317 10632001 10634000 0 0 0 0 0 0 0 0 0 11 0 0 0 4 11 3 2
1 5318 10634001 10636000 5 0 0 0 0 0 0 0 0 10 1 0 1 7 8 5 2
1 5319 10636001 10638000 0 0 0 0 0 0 0 0 0 9 0 0 0 3 0 0 4
1 5320 10638001 10640000 3 6 3 0 0 0 0 0 12 11 11 0 0 4 0 6 1
1 5321 10640001 10642000 0 0 0 0 0 0 0 10 3 13 20 0 1 5 6 15 5
1 5322 10642001 10644000 0 0 0 0 0 0 0 10 8 15 20 0 2 9 17 15 5
1 5323 10644001 10646000 7 6 3 0 0 0 0 0 9 11 16 0 2 12 1 0 1
1 5324 10646001 10648000 1 1 0 0 0 0 7 0 1 9 0 0 0 3 4 4 4
1 5325 10648001 10650000 0 0 0 0 0 0 7 0 0 11 0 0 0 4 0 5 4
1 5326 10650001 10652000 0 0 7 0 0 0 0 0 0 4 0 0 0 4 0 3 4
1 5327 10652001 10654000 0 0 0 0 0 0 0 0 0 8 0 5 0 2 0 0 4
1 5328 10654001 10656000 9 8 4 0 0 1 0 0 12 11 6 0 0 3 0 0 1
1 5329 10656001 10658000 1 0 0 0 0 1 0 9 7 10 20 0 2 8 0 10 5
1 5330 10658001 10660000 0 0 0 0 0 0 0 2 0 10 1 1 3 10 3 7 4
1 5331 10660001 10662000 0 0 0 0 0 0 0 0 0 11 0 7 0 6 9 3 4
1 5332 10662001 10664000 7 3 3 0 0 0 0 0 0 9 1 0 0 4 0 2 4
1 5333 10664001 10666000 6 4 1 0 0 0 0 6 0 9 0 0 1 4 0 6 4
1 5334 10666001 10668000 0 0 0 0 0 0 0 0 0 7 0 0 0 4 3 7 4
1 5335 10668001 10670000 0 0 0 0 0 0 0 8 0 18 9 0 0 7 2 8 5
1 5336 10670001 10672000 2 0 0 0 0 0 0 11 4 18 14 0 3 7 20 19 5
1 5337 10672001 10674000 15 13 16 0 11 0 0 0 19 13 7 0 0 3 5 5 1
1 5338 10674001 10676000 0 0 0 0 0 0 0 4 0 11 6 0 3 5 0 0 4
1 5339 10676001 10678000 0 0 0 0 0 0 0 0 0 5 0 0 0 3 0 0 4
1 5340 10678001 10680000 0 0 0 0 0 0 0 0 0 7 0 0 0 2 0 0 4
1 5341 10680001 10682000 9 11 7 0 0 0 0 6 9 13 0 0 2 7 8 8 1
1 5342 10682001 10684000 0 0 0 0 0 0 0 7 0 15 0 0 3 11 4 10 2
1 5343 10684001 10686000 0 0 0 0 0 0 0 0 0 5 0 0 1 4 0 0 4
1 5344 10686001 10688000 0 0 3 0 0 0 0 11 0 14 6 1 5 10 12 20 5
1 5345 10688001 10690000 4 5 5 0 0 0 0 10 15 15 18 0 4 11 9 16 5
1 5346 10690001 10692000 5 9 7 0 0 0 0 0 8 7 0 0 0 4 0 0 1
1 5347 10692001 10694000 0 0 0 0 0 0 0 0 0 6 1 0 0 4 0 0 4
1 5348 10694001 10696000 0 0 0 0 0 0 0 0 0 6 0 0 1 3 0 0 4
1 5349 10696001 10698000 0 0 0 9 0 0 8 0 0 16 0 13 0 5 12 12 6
1 5350 10698001 10700000 0 0 0 16 0 0 0 0 0 18 0 20 0 6 20 4 6
1 5351 10700001 10702000 0 0 0 9 0 0 5 0 0 16 0 16 0 5 15 11 6
1 5352 10702001 10704000 0 0 0 0 0 0 0 0 0 7 0 4 0 2 0 0 4
1 5353 10704001 10706000 0 0 0 0 0 0 0 0 0 8 0 0 0 3 0 0 4
1 5354 10706001 10708000 0 0 0 0 0 0 3 0 0 7 0 0 0 3 0 0 4
1 5355 10708001 10710000 0 0 0 0 0 0 0 0 0 6 0 0 0 0 0 3 4
1 5356 10710001 10712000 0 0 0 0 7 0 18 0 0 13 0 0 0 6 15 9 2
1 5357 10712001 10714000 0 0 0 0 0 0 0 0 0 6 0 0 0 3 0 0 4
1 5358 10714001 10716000 1 4 2 0 1 0 0 0 2 11 0 0 0 6 0 0 4
1 5359 10716001 10718000 11 10 13 0 3 0 0 12 13 12 19 0 3 8 8 13 1
1 5360 10718001 10720000 0 0 0 0 4 0 0 4 0 15 5 0 0 3 9 18 2
1 5361 10720001 10722000 0 0 0 0 4 0 0 0 0 10 0 0 0 7 7 8 2
1 5362 10722001 10724000 0 13 7 0 0 0 0 0 6 12 0 4 0 8 4 9 1
1 5363 10724001 10726000 0 0 0 0 0 0 0 0 0 6 0 12 0 5 8 8 6
1 5364 10726001 10728000 2 3 2 0 0 0 0 0 2 10 0 1 0 1 0 0 4
1 5365 10728001 10730000 9 8 8 0 0 0 0 0 20 14 20 0 3 8 0 7 1
1 5366 10730001 10732000 0 0 0 0 0 0 0 0 18 15 20 0 2 2 6 6 5
1 5367 10732001 10734000 0 0 0 0 0 0 0 0 12 14 20 0 2 6 15 19 5
1 5368 10734001 10736000 0 0 0 0 0 0 0 12 1 15 20 0 6 9 6 19 5
1 5369 10736001 10738000 0 0 0 0 0 0 0 13 0 16 13 0 1 6 4 18 5
1 5370 10738001 10740000 9 7 0 0 0 0 0 0 8 8 5 0 1 6 6 7 1
1 5371 10740001 10742000 0 0 0 0 0 0 0 0 5 13 20 0 3 4 3 0 5
1 5372 10742001 10744000 0 0 0 0 0 0 0 5 3 10 20 0 3 4 7 6 5
1 5373 10744001 10746000 0 0 0 0 0 0 0 15 0 15 14 0 6 4 13 13 5
1 5374 10746001 10748000 0 0 0 0 0 0 0 10 0 13 5 0 2 9 6 12 2
1 5375 10748001 10750000 4 0 0 0 6 0 0 0 0 11 2 0 5 6 8 7 2
1 5376 10750001 10752000 0 0 0 0 0 0 0 2 0 11 20 0 3 2 8 0 5
1 5377 10752001 10754000 0 0 0 0 0 0 0 8 0 14 15 0 5 4 17 2 5
1 5378 10754001 10756000 0 0 0 0 0 0 0 11 0 18 17 1 8 10 18 14 5
1 5379 10756001 10758000 0 0 0 0 0 0 0 0 0 8 0 0 0 7 2 13 4
1 5380 10758001 10760000 7 8 7 0 0 0 0 0 6 10 6 0 0 3 0 0 1
1 5381 10760001 10762000 0 0 0 0 0 0 0 13 7 16 11 0 5 8 11 18 5
1 5382 10762001 10764000 8 9 4 0 0 0 0 0 10 10 10 0 5 8 3 3 1
1 5383 10764001 10766000 0 0 0 0 0 0 0 0 17 14 20 0 7 7 10 10 5
1 5384 10766001 10768000 0 0 0 0 0 0 0 15 4 15 20 0 8 6 18 20 5
1 5385 10768001 10770000 0 0 0 0 0 0 0 13 0 13 14 0 5 7 12 15 5
1 5386 10770001 10772000 8 0 0 0 0 0 0 1 0 15 3 0 3 8 11 11 2
1 5387 10772001 10774000 0 0 0 0 0 0 0 7 1 10 17 0 2 6 4 3 5
1 5388 10774001 10776000 10 7 4 0 0 0 0 0 14 10 9 3 1 6 11 8 1
1 5389 10776001 10778000 0 0 0 0 0 0 0 0 0 8 0 9 0 2 4 1 4
1 5390 10778001 10780000 9 9 4 0 0 0 0 0 8 11 8 0 0 2 0 0 1
1 5391 10780001 10782000 1 0 0 0 0 0 0 0 18 4 20 0 2 3 3 0 1
1 5392 10782001 10784000 0 0 0 0 0 0 0 0 19 12 20 0 7 6 3 15 5
1 5393 10784001 10786000 0 0 0 0 0 0 0 14 6 11 20 0 2 7 0 13 5
1 5394 10786001 10788000 0 0 0 0 0 0 0 2 0 9 3 0 4 5 3 8 4
1 5395 10788001 10790000 3 0 0 0 0 0 0 5 0 15 14 0 5 9 7 7 5
1 5396 10790001 10792000 11 11 10 0 5 0 0 0 13 13 16 0 2 9 0 9 1
1 5397 10792001 10794000 0 0 0 0 0 0 1 0 0 8 1 1 0 5 0 5 4
1 5398 10794001 10796000 0 0 0 0 0 0 1 0 0 6 0 0 0 7 3 3 4
1 5399 10796001 10798000 0 0 0 0 0 0 0 16 0 11 13 0 3 9 3 17 5
1 5400 10798001 10800000 3 2 0 0 0 0 0 8 16 12 20 0 3 8 11 20 5
1 5401 10800001 10802000 10 12 5 0 0 0 0 0 9 7 3 3 0 7 0 0 1
1 5402 10802001 10804000 0 0 0 0 0 0 0 0 0 5 0 10 1 3 0 0 4
1 5403 10804001 10806000 0 2 2 0 0 0 0 0 7 9 0 0 2 10 5 7 4
1 5404 10806001 10808000 5 8 1 0 0 0 0 5 0 17 0 1 2 6 6 9 2
1 5405 10808001 10810000 9 7 11 0 0 0 0 1 7 14 0 0 2 9 4 10 1
1 5406 10810001 10812000 0 8 6 0 0 0 0 2 11 7 5 0 0 8 2 8 1
1 5407 10812001 10814000 0 0 0 0 0 0 0 7 3 12 3 1 4 8 12 14 2
1 5408 10814001 10816000 13 9 5 0 0 0 5 4 5 15 0 3 0 8 10 13 1
1 5409 10816001 10818000 1 0 0 0 0 0 1 3 0 16 10 0 2 6 9 14 5
1 5410 10818001 10820000 5 7 7 0 0 0 0 3 14 16 12 0 2 6 6 10 1
1 5411 10820001 10822000 7 7 3 0 0 0 0 5 9 13 11 0 0 9 2 5 1
1 5412 10822001 10824000 0 0 1 0 0 0 0 0 0 10 0 0 1 8 0 3 4
1 5413 10824001 10826000 3 0 0 0 0 0 0 0 0 15 1 0 5 5 12 12 2
1 5414 10826001 10828000 0 0 0 0 0 0 0 0 0 9 0 0 0 6 2 3 4
1 5415 10828001 10830000 13 10 4 0 3 0 0 4 17 13 14 0 3 9 3 10 1
1 5416 10830001 10832000 0 0 0 0 0 0 0 16 5 17 14 0 3 11 10 19 5
1 5417 10832001 10834000 0 0 0 0 0 0 0 6 8 13 20 0 4 6 0 14 5
1 5418 10834001 10836000 4 7 3 0 0 0 0 0 16 15 20 0 1 8 0 6 1
1 5419 10836001 10838000 0 0 0 0 0 0 0 12 0 15 20 0 6 10 0 16 5
1 5420 10838001 10840000 5 5 5 0 0 0 0 0 13 11 16 0 3 6 4 0 1
1 5421 10840001 10842000 3 7 7 0 1 0 0 8 0 8 1 1 2 6 6 7 4
1 5422 10842001 10844000 0 0 0 0 0 0 0 10 7 18 0 1 8 7 19 18 2
1 5423 10844001 10846000 8 7 0 0 0 0 0 0 2 8 0 0 2 8 1 4 4
1 5424 10846001 10848000 11 8 4 0 0 0 0 0 14 14 8 0 1 9 8 8 1
1 5425 10848001 10850000 2 0 0 0 0 0 0 11 4 12 15 0 4 8 13 12 5
1 5426 10850001 10852000 0 0 0 0 0 0 0 3 0 13 0 0 1 8 5 7 2
1 5427 10852001 10854000 0 0 0 0 0 0 0 0 0 5 1 2 0 1 0 4 4
1 5428 10854001 10856000 11 10 8 0 1 0 0 0 15 6 6 0 1 5 0 0 1
1 5429 10856001 10858000 0 0 0 0 0 0 0 12 6 16 14 0 2 6 11 18 5
1 5430 10858001 10860000 1 4 3 0 0 0 0 0 11 11 13 0 0 4 0 13 1
1 5431 10860001 10862000 12 10 5 0 9 0 0 0 10 12 14 0 0 5 0 0 1
1 5432 10862001 10864000 0 0 0 0 0 0 0 11 0 14 20 0 1 5 11 15 5
1 5433 10864001 10866000 0 0 0 0 0 0 0 0 0 7 7 0 0 6 0 0 4
1 5434 10866001 10868000 0 0 0 0 0 0 0 0 0 4 0 3 0 1 0 0 4
1 5435 10868001 10870000 0 0 0 0 4 0 14 0 0 14 0 0 1 10 10 9 2
1 5436 10870001 10872000 0 0 0 0 4 0 11 0 0 12 0 0 1 6 7 6 2
1 5437 10872001 10874000 0 0 0 0 0 0 0 0 0 10 0 0 1 4 0 0 4
1 5438 10874001 10876000 0 0 0 0 0 0 0 0 0 6 0 0 0 2 0 0 4
1 5439 10876001 10878000 9 0 0 0 0 0 0 0 0 10 0 0 1 5 0 2 4
1 5440 10878001 10880000 0 0 0 0 0 0 3 0 0 10 0 0 0 5 9 0 4
1 5441 10880001 10882000 4 6 0 0 0 0 2 0 5 11 0 0 1 5 3 2 4
1 5442 10882001 10884000 4 2 0 0 0 0 0 0 6 7 4 0 1 3 10 3 4
1 5443 10884001 10886000 0 0 0 0 0 0 0 10 0 12 5 0 7 9 11 17 5
1 5444 10886001 10888000 1 4 1 0 0 0 0 0 3 8 0 0 1 7 1 6 4
1 5445 10888001 10890000 11 0 2 0 0 0 0 12 9 17 0 0 5 9 14 17 5
1 5446 10890001 10892000 0 0 0 0 0 0 0 0 0 9 0 0 0 4 0 1 4
1 5447 10892001 10894000 6 0 0 0 9 0 12 0 0 9 0 0 0 3 12 12 2
1 5448 10894001 10896000 0 0 0 0 12 0 13 0 0 13 0 0 0 6 10 9 2
1 5449 10896001 10898000 0 0 0 0 8 0 8 0 0 12 0 0 0 9 10 8 2
1 5450 10898001 10900000 8 0 0 0 17 0 18 0 0 15 0 0 1 10 14 15 2
1 5451 10900001 10902000 9 0 0 0 13 0 12 0 0 10 0 0 0 9 11 12 2
1 5452 10902001 10904000 10 0 0 0 8 0 10 0 0 12 0 0 0 4 12 12 2
1 5453 10904001 10906000 0 0 0 0 3 0 0 0 0 14 0 0 2 10 4 14 2
1 5454 10906001 10908000 2 0 0 0 0 0 0 17 0 17 8 0 4 8 14 16 5
1 5455 10908001 10910000 12 12 14 0 13 0 0 0 3 15 1 0 1 7 4 5 1
1 5456 10910001 10912000 0 0 0 0 0 0 0 0 0 7 0 0 0 5 0 0 4
1 5457 10912001 10914000 0 0 0 0 0 0 0 0 0 5 0 2 0 3 4 2 4
1 5458 10914001 10916000 0 0 0 0 0 2 0 0 0 5 0 10 0 2 1 0 4
1 5459 10916001 10918000 0 0 0 0 0 0 0 0 0 6 0 4 0 4 4 3 4
1 5460 10918001 10920000 7 0 0 0 3 0 17 0 0 12 0 0 0 11 15 13 2
1 5461 10920001 10922000 0 0 0 0 0 0 10 0 0 12 0 0 0 7 10 5 2
1 5462 10922001 10924000 0 0 0 0 0 0 2 0 0 10 0 15 3 7 9 2 6
1 5463 10924001 10926000 4 0 0 0 0 0 13 0 0 12 0 8 0 5 15 12 2
1 5464 10926001 10928000 0 0 0 0 4 0 13 0 0 9 0 0 0 9 9 5 2
1 5465 10928001 10930000 0 0 0 0 8 0 11 0 0 10 0 6 0 4 9 4 2
1 5466 10930001 10932000 0 0 0 0 0 0 9 0 0 4 0 10 0 0 2 0 4
1 5467 10932001 10934000 0 0 0 0 0 0 13 0 0 11 0 7 0 3 9 0 2
1 5468 10934001 10936000 0 0 0 0 4 0 7 0 0 8 0 0 0 9 8 5 2
1 5469 10936001 10938000 10 5 0 0 0 0 3 0 0 12 0 0 0 5 14 14 2
1 5470 10938001 10940000 0 0 0 0 0 0 0 13 0 17 11 0 0 3 4 18 5
1 5471 10940001 10942000 0 7 2 0 0 0 0 8 8 12 6 1 0 5 7 9 1
1 5472 10942001 10944000 0 0 0 0 3 0 5 0 0 10 1 0 0 7 5 5 2
1 5473 10944001 10946000 0 0 0 0 0 0 0 1 0 9 0 0 0 7 0 8 4
1 5474 10946001 10948000 0 0 2 0 0 0 0 15 0 16 10 0 3 6 0 15 5
1 5475 10948001 10950000 13 14 10 0 0 0 0 0 7 11 0 0 0 7 0 0 1
1 5476 10950001 10952000 0 0 0 0 0 0 0 0 0 5 0 0 0 1 2 2 4
1 5477 10952001 10954000 0 0 0 0 0 0 0 0 0 5 0 0 0 5 0 3 4
1 5478 10954001 10956000 0 0 0 0 0 0 0 0 0 8 1 0 0 3 0 2 4
1 5479 10956001 10958000 0 0 0 0 0 0 0 0 0 7 0 0 0 4 0 0 4
1 5480 10958001 10960000 0 0 0 0 0 0 0 0 0 7 0 0 0 3 0 0 4
1 5481 10960001 10962000 5 9 0 0 0 0 0 0 9 11 6 0 1 4 2 2 1
1 5482 10962001 10964000 0 0 0 0 0 0 0 4 0 8 4 0 0 3 4 10 4
1 5483 10964001 10966000 0 0 0 0 0 0 0 0 0 10 0 15 1 3 15 7 6
1 5484 10966001 10968000 7 10 10 0 8 0 0 0 10 12 1 3 0 8 2 10 1
1 5485 10968001 10970000 2 1 1 0 0 0 0 0 1 9 3 0 1 3 0 5 4
1 5486 10970001 10972000 6 0 0 0 5 0 7 0 0 5 0 0 0 2 0 0 4
1 5487 10972001 10974000 0 0 0 0 0 0 0 0 0 6 0 0 0 4 0 0 4
1 5488 10974001 10976000 14 0 0 0 0 0 11 0 0 12 0 0 0 7 11 12 2
1 5489 10976001 10978000 0 0 0 0 0 0 0 0 0 7 0 0 0 6 3 3 4
1 5490 10978001 10980000 3 4 3 0 0 0 0 0 2 10 0 0 0 5 2 0 4
1 5491 10980001 10982000 1 2 0 0 5 0 0 0 3 12 1 0 0 5 3 3 4
1 5492 10982001 10984000 0 0 0 0 0 0 6 0 0 12 0 16 0 5 11 0 6
1 5493 10984001 10986000 0 0 0 0 8 0 5 0 0 13 0 0 0 5 8 8 2
1 5494 10986001 10988000 0 0 0 0 3 0 0 0 0 14 0 0 2 4 15 14 2
1 5495 10988001 10990000 9 0 0 0 0 0 0 3 0 12 0 1 0 3 10 9 2
1 5496 10990001 10992000 0 0 0 0 6 0 0 0 0 8 0 0 1 6 5 5 4
1 5497 10992001 10994000 6 4 4 0 14 0 4 2 6 17 10 0 0 8 11 13 5
1 5498 10994001 10996000 4 8 6 0 2 0 0 2 17 16 14 0 0 9 4 13 1
1 5499 10996001 10998000 5 0 0 0 3 0 0 1 0 8 0 0 0 3 4 4 4
1 5500 10998001 1.1e+07 0 0 0 0 0 0 0 0 0 9 0 0 1 3 15 0 2
1 5501 11000001 11002000 5 6 7 0 8 0 0 1 11 15 10 0 3 8 5 5 1
1 5502 11002001 11004000 0 0 0 0 0 0 0 7 0 15 1 0 1 7 10 16 2
1 5503 11004001 11006000 0 0 0 0 7 0 15 0 0 12 0 4 1 8 7 3 2
1 5504 11006001 11008000 0 0 0 0 5 0 9 0 0 12 0 7 1 5 8 0 2
1 5505 11008001 11010000 0 0 0 0 2 0 14 0 0 7 0 0 0 7 9 0 2
1 5506 11010001 11012000 0 0 0 0 0 0 14 0 0 15 0 0 0 6 13 0 2
1 5507 11012001 11014000 0 0 0 0 4 0 12 0 0 8 0 0 0 5 10 4 2
1 5508 11014001 11016000 0 0 0 0 3 0 20 0 0 15 0 0 1 5 13 3 2
1 5509 11016001 11018000 0 0 0 0 8 0 16 0 0 12 0 0 0 3 10 4 2
1 5510 11018001 11020000 4 0 0 0 8 0 11 0 0 10 0 0 0 3 8 6 2
1 5511 11020001 11022000 0 0 0 0 0 0 8 0 0 7 0 6 0 4 2 0 4
1 5512 11022001 11024000 3 0 0 0 9 0 16 0 0 13 0 0 1 5 11 8 2
1 5513 11024001 11026000 0 0 0 0 0 0 14 0 0 11 0 0 0 6 4 0 2
1 5514 11026001 11028000 0 0 0 0 3 0 12 0 0 10 0 3 0 5 7 0 2
1 5515 11028001 11030000 0 0 0 0 0 0 7 0 0 6 0 0 0 3 0 0 4
1 5516 11030001 11032000 0 0 0 0 0 0 14 0 0 4 0 0 0 2 0 0 4
1 5517 11032001 11034000 0 0 0 0 0 0 2 0 0 4 0 5 0 2 0 0 4
1 5518 11034001 11036000 0 0 0 0 0 0 2 0 0 5 4 0 0 4 0 0 4
1 5519 11036001 11038000 0 0 0 0 8 0 14 1 0 13 0 0 0 8 17 15 2
1 5520 11038001 11040000 10 5 0 0 4 0 0 2 7 17 11 0 1 6 12 2 1
1 5521 11040001 11042000 1 1 0 0 0 0 0 6 5 12 13 0 6 10 7 11 5
1 5522 11042001 11044000 8 8 4 0 3 0 0 0 16 15 14 0 5 11 4 4 1
1 5523 11044001 11046000 0 0 0 0 0 0 0 0 0 2 0 10 0 5 2 0 4
1 5524 11046001 11048000 0 0 0 0 0 0 0 0 0 6 0 10 0 4 4 0 4
1 5525 11048001 11050000 0 0 0 3 0 0 0 0 0 2 0 19 0 1 6 3 6
1 5526 11050001 11052000 0 0 0 3 1 2 0 0 0 3 0 15 0 0 5 0 6
1 5527 11052001 11054000 0 0 0 0 5 0 18 0 0 12 1 0 0 6 14 10 2
1 5528 11054001 11056000 0 0 0 0 3 0 8 6 0 14 0 0 0 7 16 7 2
1 5529 11056001 11058000 14 11 8 0 0 0 0 0 16 11 2 0 1 7 4 0 1
1 5530 11058001 11060000 0 0 0 0 0 0 0 3 3 10 3 0 3 4 0 5 4
1 5531 11060001 11062000 0 0 0 0 0 0 0 0 0 8 0 0 0 4 0 0 4
1 5532 11062001 11064000 0 0 0 0 0 0 0 0 0 5 0 0 0 3 0 0 4
1 5533 11064001 11066000 0 0 0 0 0 0 0 0 0 16 0 14 0 9 15 14 6
1 5534 11066001 11068000 0 0 0 4 0 0 0 0 0 15 0 10 0 5 11 7 6
1 5535 11068001 11070000 0 0 0 0 0 0 0 0 0 9 0 0 0 3 0 0 4
1 5536 11070001 11072000 2 0 0 0 0 0 2 0 0 7 0 0 0 5 0 0 4
1 5537 11072001 11074000 2 0 0 0 0 0 3 0 0 6 0 0 0 4 0 2 4
1 5538 11074001 11076000 0 0 0 0 2 0 5 0 0 5 0 0 0 1 4 2 4
1 5539 11076001 11078000 0 0 0 0 4 0 12 0 0 10 0 0 0 3 7 2 2
1 5540 11078001 11080000 0 0 0 0 8 0 13 0 0 6 0 0 0 2 7 6 2
1 5541 11080001 11082000 0 0 0 0 1 0 3 0 0 3 1 0 0 3 1 0 4
1 5542 11082001 11084000 0 0 0 0 0 0 14 0 0 8 0 0 0 4 0 0 4
1 5543 11084001 11086000 9 6 4 0 0 0 0 0 8 9 0 0 0 5 0 2 1
1 5544 11086001 11088000 0 0 0 0 0 0 0 11 0 10 8 0 2 4 0 4 4
1 5545 11088001 11090000 0 0 0 0 0 0 0 0 0 10 0 7 0 5 6 7 4
1 5546 11090001 11092000 0 0 0 0 0 0 0 0 0 6 0 0 0 2 2 2 4
1 5547 11092001 11094000 4 0 0 0 3 0 0 0 0 11 0 0 1 6 7 1 4
1 5548 11094001 11096000 0 0 0 0 4 0 5 0 0 8 0 0 0 4 7 0 4
1 5549 11096001 11098000 0 0 0 0 4 0 0 0 0 15 0 11 0 8 16 0 6
1 5550 11098001 11100000 0 0 0 0 0 3 0 0 0 19 0 20 0 9 20 0 6
1 5551 11100001 11102000 0 0 0 0 0 0 0 0 0 14 0 8 0 5 14 8 2
1 5552 11102001 11104000 0 0 0 0 0 0 0 0 0 8 0 17 1 4 7 3 6
1 5553 11104001 11106000 0 0 0 0 6 0 0 15 0 13 10 0 3 6 16 16 5
1 5554 11106001 11108000 8 8 7 0 3 0 0 3 17 18 11 1 2 11 7 10 1
1 5555 11108001 11110000 0 1 0 0 0 0 0 0 1 3 1 0 0 3 0 0 4
1 5556 11110001 11112000 0 0 0 0 0 0 0 0 0 7 0 7 0 6 4 6 4
1 5557 11112001 11114000 0 0 0 0 0 0 0 0 0 4 0 1 0 1 0 0 4
1 5558 11114001 11116000 7 10 10 0 7 0 0 0 8 15 10 0 1 11 0 0 1
1 5559 11116001 11118000 0 1 1 0 0 0 0 0 0 4 0 3 0 7 3 4 4
1 5560 11118001 11120000 0 3 0 0 1 0 0 0 2 9 1 0 0 8 0 6 4
1 5561 11120001 11122000 3 7 3 0 3 0 0 9 10 16 6 0 6 11 11 11 5
1 5562 11122001 11124000 1 4 3 0 3 0 0 0 8 10 4 0 0 11 6 15 1
1 5563 11124001 11126000 2 3 1 0 0 0 0 0 3 8 0 1 0 3 0 0 4
1 5564 11126001 11128000 0 0 0 0 0 0 0 0 0 3 0 10 0 3 5 4 4
1 5565 11128001 11130000 0 0 0 0 0 0 11 0 0 10 0 8 0 7 12 7 2
1 5566 11130001 11132000 0 0 0 0 0 0 9 0 0 9 0 4 0 5 10 5 2
1 5567 11132001 11134000 5 7 4 0 0 0 7 0 5 9 0 5 0 6 11 7 2
1 5568 11134001 11136000 0 2 1 0 0 0 0 2 4 7 7 0 0 7 0 4 4
1 5569 11136001 11138000 0 0 3 0 0 0 0 0 0 9 0 0 0 4 0 0 4
1 5570 11138001 11140000 0 0 0 0 0 0 0 0 0 7 0 0 0 2 0 0 4
1 5571 11140001 11142000 8 6 10 0 7 0 0 4 15 15 4 0 2 9 7 7 1
1 5572 11142001 11144000 4 1 0 0 0 0 0 10 4 8 6 0 0 6 1 17 5
1 5573 11144001 11146000 9 15 11 0 8 0 0 0 19 14 8 0 0 6 3 3 1
1 5574 11146001 11148000 0 0 0 0 6 0 0 5 2 13 4 0 2 5 11 15 2
1 5575 11148001 11150000 0 0 0 14 0 7 0 0 0 1 0 18 0 0 0 0 3
1 5576 11150001 11152000 0 0 0 14 0 8 0 0 0 0 0 16 0 0 0 0 3
1 5577 11152001 11154000 0 0 0 8 0 4 0 0 0 3 0 13 0 0 0 0 4
1 5578 11154001 11156000 0 0 0 0 0 0 0 0 0 4 0 4 0 3 0 3 4
1 5579 11156001 11158000 9 11 7 0 3 0 0 0 12 11 8 6 0 5 5 7 1
1 5580 11158001 11160000 0 0 0 0 0 0 0 17 0 14 14 2 0 6 4 19 5
1 5581 11160001 11162000 0 0 0 0 0 0 0 11 3 15 20 0 2 4 18 20 5
1 5582 11162001 11164000 9 7 4 0 0 0 0 0 12 14 5 0 0 9 11 13 1
1 5583 11164001 11166000 11 10 9 0 5 0 4 0 0 9 0 0 0 7 3 17 1
1 5584 11166001 11168000 0 0 0 0 0 0 10 0 0 8 1 0 2 5 6 5 2
1 5585 11168001 11170000 0 0 0 0 0 0 13 0 0 9 0 0 0 6 3 0 4
1 5586 11170001 11172000 7 9 0 0 0 0 1 0 4 3 2 0 0 2 0 0 4
1 5587 11172001 11174000 0 0 0 0 0 0 0 0 0 6 0 0 0 2 0 2 4
1 5588 11174001 11176000 0 0 0 0 4 0 4 0 0 6 0 5 0 2 5 5 4
1 5589 11176001 11178000 0 0 0 0 7 0 10 0 0 9 0 0 0 3 9 6 2
1 5590 11178001 11180000 0 0 0 0 0 0 5 0 0 8 0 0 0 7 7 7 2
1 5591 11180001 11182000 5 4 4 0 1 0 0 0 3 11 0 1 2 6 7 9 2
1 5592 11182001 11184000 8 3 4 0 1 0 0 15 9 13 1 0 7 8 18 20 5
1 5593 11184001 11186000 0 0 0 0 0 0 0 8 0 14 0 0 5 8 11 13 2
1 5594 11186001 11188000 0 0 0 0 0 0 0 0 0 6 1 0 0 5 0 0 4
1 5595 11188001 11190000 13 0 4 0 9 0 13 4 0 11 0 0 4 7 7 10 2
1 5596 11190001 11192000 8 0 3 0 0 0 7 1 0 18 0 0 2 9 15 16 2
1 5597 11192001 11194000 5 5 3 0 0 0 0 0 4 10 2 0 0 2 3 4 4
1 5598 11194001 11196000 3 5 3 0 0 0 0 0 15 15 19 0 5 7 0 12 5
1 5599 11196001 11198000 0 0 0 0 0 0 0 0 0 6 0 0 0 3 0 6 4
1 5600 11198001 11200000 12 0 0 0 0 0 14 0 0 11 0 0 1 4 12 12 2
1 5601 11200001 11202000 2 0 0 0 0 0 3 0 0 7 0 0 1 3 1 1 4
1 5602 11202001 11204000 0 0 0 0 0 0 11 0 0 6 0 0 0 4 0 0 4
1 5603 11204001 11206000 0 0 0 0 0 0 0 0 0 6 0 2 0 4 3 3 4
1 5604 11206001 11208000 0 0 0 0 0 0 0 0 0 7 1 0 0 2 0 0 4
1 5605 11208001 11210000 0 0 0 0 0 0 0 0 0 6 0 0 0 2 0 0 4
1 5606 11210001 11212000 0 0 0 0 0 0 0 0 0 5 0 0 0 6 0 3 4
1 5607 11212001 11214000 8 0 0 0 0 0 0 0 3 10 0 0 0 6 0 7 4
1 5608 11214001 11216000 8 14 10 0 0 0 0 0 11 11 3 0 1 8 0 5 1
1 5609 11216001 11218000 3 2 2 0 0 0 0 0 1 8 0 0 0 6 0 5 4
1 5610 11218001 11220000 4 5 4 0 0 0 0 0 12 14 10 0 0 9 0 5 1
1 5611 11220001 11222000 5 5 5 0 4 0 0 2 4 6 1 0 0 4 0 5 4
1 5612 11222001 11224000 9 9 8 0 6 0 0 2 7 11 0 0 1 7 0 6 1
1 5613 11224001 11226000 0 0 0 0 0 0 7 0 0 4 0 0 1 4 3 2 4
1 5614 11226001 11228000 0 0 0 0 0 0 1 0 0 3 0 0 0 2 0 0 4
1 5615 11228001 11230000 8 7 0 0 6 0 13 0 7 8 0 2 0 2 0 3 4
1 5616 11230001 11232000 0 0 0 0 0 0 0 0 0 5 0 2 0 3 0 3 4
1 5617 11232001 11234000 6 7 8 0 4 0 0 0 16 18 11 0 3 4 12 0 1
1 5618 11234001 11236000 0 0 0 0 0 0 0 3 4 11 14 0 2 4 16 13 5
1 5619 11236001 11238000 0 0 0 0 0 0 0 7 0 11 0 0 1 7 6 7 2
1 5620 11238001 11240000 0 0 0 0 3 0 0 0 0 16 0 0 1 5 12 3 2
1 5621 11240001 11242000 0 0 0 0 4 0 7 0 0 11 0 4 1 8 10 0 2
1 5622 11242001 11244000 0 0 0 0 0 0 5 0 0 14 0 2 0 7 9 3 2
1 5623 11244001 11246000 0 0 0 0 0 0 0 0 0 13 1 0 3 8 10 0 2
1 5624 11246001 11248000 0 0 0 0 2 0 0 5 0 14 3 0 1 10 9 10 2
1 5625 11248001 11250000 7 11 8 0 0 0 0 2 17 13 10 0 0 9 5 5 1
1 5626 11250001 11252000 0 6 4 0 0 0 0 0 16 11 20 0 0 7 0 15 5
1 5627 11252001 11254000 0 0 0 0 0 0 0 14 0 13 15 2 1 7 0 18 5
1 5628 11254001 11256000 0 2 4 0 0 0 0 4 0 19 7 0 0 6 11 16 5
1 5629 11256001 11258000 0 0 0 0 0 0 0 13 8 17 10 0 2 5 6 17 5
1 5630 11258001 11260000 6 8 5 0 0 0 0 0 6 6 0 6 0 5 2 2 4
1 5631 11260001 11262000 3 1 0 0 3 0 0 0 1 16 0 0 2 8 12 14 2
1 5632 11262001 11264000 7 7 5 0 3 0 0 0 6 14 4 0 2 7 4 15 1
1 5633 11264001 11266000 9 8 5 0 0 0 0 0 10 15 8 0 4 12 4 9 1
1 5634 11266001 11268000 6 5 2 0 0 0 0 0 16 11 17 0 3 8 15 8 5
1 5635 11268001 11270000 0 0 0 0 0 0 0 9 13 11 20 0 4 7 13 14 5
1 5636 11270001 11272000 0 0 0 0 0 0 0 18 0 10 16 0 8 7 9 9 5
1 5637 11272001 11274000 0 0 0 0 0 0 0 9 0 11 0 0 1 6 9 14 2
1 5638 11274001 11276000 0 0 0 0 0 0 0 9 2 16 18 0 7 7 0 11 5
1 5639 11276001 11278000 0 6 0 0 0 0 8 0 5 5 2 0 1 6 6 0 4
1 5640 11278001 11280000 0 0 0 0 0 0 19 0 0 12 0 0 0 6 15 2 2
1 5641 11280001 11282000 0 0 0 0 0 0 10 0 0 7 0 0 1 3 7 0 4
1 5642 11282001 11284000 0 0 0 0 0 0 10 0 0 4 0 0 0 3 3 0 4
1 5643 11284001 11286000 0 0 0 0 0 0 0 0 0 5 0 0 0 1 2 2 4
1 5644 11286001 11288000 0 0 0 0 0 0 0 0 0 3 0 8 0 2 0 0 4
1 5645 11288001 11290000 0 0 0 0 0 0 0 8 0 9 8 0 0 2 6 6 4
1 5646 11290001 11292000 0 0 0 0 0 0 0 6 0 9 5 0 0 8 6 13 2
1 5647 11292001 11294000 10 15 6 0 6 0 6 4 14 10 11 0 0 4 0 2 1
1 5648 11294001 11296000 0 0 0 0 0 0 0 3 0 8 0 0 0 3 3 4 4
1 5649 11296001 11298000 11 6 7 0 0 0 0 0 2 12 0 0 0 9 4 4 1
1 5650 11298001 11300000 0 0 2 0 0 0 0 0 0 9 0 5 0 5 0 5 4
1 5651 11300001 11302000 0 0 2 0 0 0 0 0 0 8 0 6 0 6 2 2 4
1 5652 11302001 11304000 0 0 0 12 0 0 0 0 0 12 0 18 0 2 12 2 6
1 5653 11304001 11306000 0 0 0 13 0 7 0 0 0 15 0 20 0 3 20 6 6
1 5654 11306001 11308000 0 0 0 12 0 4 0 0 0 11 0 20 0 1 15 0 6
1 5655 11308001 11310000 0 0 0 18 0 3 0 0 0 10 0 20 0 2 12 2 3
1 5656 11310001 11312000 0 6 7 0 0 0 0 0 0 12 0 3 1 9 2 5 4
1 5657 11312001 11314000 0 0 0 0 0 0 0 5 0 6 3 0 0 2 0 5 4
1 5658 11314001 11316000 0 1 0 0 0 0 0 6 11 12 20 2 1 8 6 10 5
1 5659 11316001 11318000 5 6 2 0 4 0 14 0 6 14 1 0 0 8 13 0 2
1 5660 11318001 11320000 0 0 0 0 0 0 15 0 0 12 0 6 2 7 12 8 2
1 5661 11320001 11322000 0 0 0 0 0 0 0 0 0 5 0 0 0 2 3 2 4
1 5662 11322001 11324000 0 0 0 0 0 0 0 0 0 9 1 12 1 6 15 14 6
1 5663 11324001 11326000 0 0 0 0 0 0 0 0 0 7 0 1 0 1 2 2 4
1 5664 11326001 11328000 0 0 0 0 0 0 0 12 0 15 4 0 3 9 10 16 5
1 5665 11328001 11330000 0 0 0 0 0 0 0 4 0 13 6 0 0 4 0 5 4
1 5666 11330001 11332000 0 8 0 0 0 0 0 0 6 10 4 0 1 8 0 3 4
1 5667 11332001 11334000 6 9 4 0 0 0 0 0 12 11 13 0 1 4 4 4 1
1 5668 11334001 11336000 0 0 0 0 0 0 0 0 0 6 0 0 0 3 0 0 4
1 5669 11336001 11338000 0 0 0 0 0 0 12 0 0 10 0 0 0 5 5 3 2
1 5670 11338001 11340000 0 0 0 0 5 0 18 0 0 8 0 0 0 4 10 10 2
1 5671 11340001 11342000 0 0 0 0 4 0 8 0 0 6 1 0 1 5 12 14 2
1 5672 11342001 11344000 0 0 0 0 1 0 1 0 0 6 0 0 0 2 0 0 4
1 5673 11344001 11346000 0 0 0 0 6 0 15 0 0 13 0 0 0 8 15 14 2
1 5674 11346001 11348000 0 0 0 0 8 0 12 0 0 8 0 0 0 4 11 11 2
1 5675 11348001 11350000 0 0 0 0 1 0 3 0 0 11 0 0 0 7 2 8 4
1 5676 11350001 11352000 0 0 0 0 6 0 9 0 0 7 0 3 0 4 8 7 2
1 5677 11352001 11354000 0 0 0 0 0 0 0 0 0 5 0 0 0 2 0 7 4
1 5678 11354001 11356000 0 0 0 0 7 0 10 0 0 8 0 0 0 6 10 10 2
1 5679 11356001 11358000 0 0 0 0 6 0 11 0 0 10 0 0 1 8 11 7 2
1 5680 11358001 11360000 3 5 3 0 0 0 0 0 4 9 0 0 0 7 0 0 4
1 5681 11360001 11362000 9 7 4 0 2 0 0 0 20 14 20 0 2 5 0 14 1
1 5682 11362001 11364000 0 0 0 0 5 0 0 15 3 14 20 1 6 10 13 18 5
1 5683 11364001 11366000 0 0 0 0 7 0 0 0 0 6 0 0 0 8 6 5 4
1 5684 11366001 11368000 0 0 0 0 0 0 0 0 0 7 0 9 0 2 7 0 4
1 5685 11368001 11370000 0 0 0 0 0 0 0 0 0 8 0 6 1 2 8 0 4
1 5686 11370001 11372000 0 0 0 0 0 0 0 0 0 9 0 3 0 6 8 8 2
1 5687 11372001 11374000 11 0 0 0 0 0 0 0 0 15 0 0 1 9 4 9 2
1 5688 11374001 11376000 0 0 0 0 0 0 0 0 0 14 0 0 4 9 8 8 2
1 5689 11376001 11378000 11 0 0 0 0 0 0 0 0 17 0 0 5 7 18 10 2
1 5690 11378001 11380000 0 0 0 0 0 0 7 0 0 7 0 0 0 3 0 0 4
1 5691 11380001 11382000 0 0 0 0 3 0 9 0 0 9 0 0 0 3 0 0 4
1 5692 11382001 11384000 0 0 0 0 0 0 2 0 0 6 0 0 0 1 0 0 4
1 5693 11384001 11386000 0 0 0 0 0 0 0 0 0 8 0 0 0 3 0 0 4
1 5694 11386001 11388000 0 0 0 0 0 0 0 0 0 3 0 0 0 3 0 0 4
1 5695 11388001 11390000 0 0 0 0 0 0 0 0 0 6 0 0 0 2 0 0 4
1 5696 11390001 11392000 8 9 8 0 1 0 0 0 9 12 7 0 0 4 0 0 1
1 5697 11392001 11394000 1 0 1 0 0 0 0 11 9 15 20 0 6 8 11 14 5
1 5698 11394001 11396000 4 4 0 0 4 0 0 10 4 15 5 1 0 4 6 16 5
1 5699 11396001 11398000 6 11 4 0 0 0 0 0 17 7 10 0 0 4 0 10 1
1 5700 11398001 11400000 0 0 0 0 0 0 0 10 0 15 14 0 0 4 0 13 5
1 5701 11400001 11402000 0 0 0 0 0 0 0 12 0 14 20 0 1 4 0 15 5
1 5702 11402001 11404000 7 0 0 0 0 0 0 0 14 9 13 2 6 11 15 14 5
1 5703 11404001 11406000 4 4 0 0 0 0 0 0 18 10 14 0 9 9 16 9 5
1 5704 11406001 11408000 0 2 0 0 0 0 0 0 3 7 0 0 1 3 0 0 4
1 5705 11408001 11410000 0 0 0 0 0 3 0 0 0 0 0 4 0 0 0 0 4
1 5706 11410001 11412000 0 5 5 0 0 0 0 0 5 10 10 1 0 6 0 6 1
1 5707 11412001 11414000 6 5 1 0 3 0 0 5 10 15 8 0 0 9 0 6 1
1 5708 11414001 11416000 3 9 4 0 1 0 0 4 12 11 10 0 0 4 0 10 1
1 5709 11416001 11418000 11 5 3 0 0 0 0 6 4 18 0 0 0 10 10 13 2
1 5710 11418001 11420000 4 0 1 0 0 0 0 9 6 15 11 0 4 12 12 13 5
1 5711 11420001 11422000 2 6 5 0 0 0 0 0 6 10 6 0 0 7 4 4 1
1 5712 11422001 11424000 5 11 4 0 0 0 0 0 7 11 0 5 0 3 1 2 1
1 5713 11424001 11426000 12 3 0 0 0 0 0 6 7 19 2 0 5 9 19 0 2
1 5714 11426001 11428000 0 0 0 0 0 0 0 0 0 9 1 3 2 2 6 12 2
1 5715 11428001 11430000 0 0 0 0 0 0 0 0 0 4 0 4 0 5 0 0 4
1 5716 11430001 11432000 14 14 0 0 0 0 0 3 17 14 10 0 4 7 8 8 1
1 5717 11432001 11434000 1 0 0 0 0 0 0 12 2 17 13 2 5 7 10 17 5
1 5718 11434001 11436000 1 1 0 0 0 0 0 6 5 15 14 0 2 5 0 13 5
1 5719 11436001 11438000 6 13 4 0 0 0 0 0 20 12 11 0 4 10 7 6 1
1 5720 11438001 11440000 0 0 0 0 0 0 0 10 4 16 16 0 1 4 5 19 5
1 5721 11440001 11442000 0 0 0 0 0 0 0 0 0 5 0 5 0 3 4 4 4
1 5722 11442001 11444000 0 0 0 0 0 0 0 0 0 5 0 0 0 3 0 0 4
1 5723 11444001 11446000 0 0 0 0 0 0 0 0 0 7 1 0 0 5 0 4 4
1 5724 11446001 11448000 0 0 0 0 0 0 0 0 0 2 0 0 1 3 2 3 4
1 5725 11448001 11450000 0 0 0 0 2 0 5 0 0 7 0 0 2 2 10 8 2
1 5726 11450001 11452000 0 0 0 0 0 0 12 0 0 5 0 0 0 3 12 9 2
1 5727 11452001 11454000 0 0 0 0 0 0 0 0 0 5 0 0 0 4 0 0 4
1 5728 11454001 11456000 9 4 6 0 3 0 3 7 4 6 0 0 2 4 0 9 4
1 5729 11456001 11458000 6 9 5 0 0 0 0 0 8 7 4 0 0 4 0 0 1
1 5730 11458001 11460000 2 0 0 0 0 0 0 0 11 11 20 1 5 8 0 12 5
1 5731 11460001 11462000 0 0 0 0 0 0 0 15 5 16 20 0 6 9 5 18 5
1 5732 11462001 11464000 9 10 5 0 0 0 0 8 12 16 14 0 1 8 0 16 1
1 5733 11464001 11466000 3 9 6 0 0 0 0 0 5 9 4 0 1 8 1 1 1
1 5734 11466001 11468000 6 1 0 0 0 0 0 10 10 13 20 1 4 9 10 19 5
1 5735 11468001 11470000 0 0 0 0 0 0 0 6 0 11 2 0 1 6 0 13 4
1 5736 11470001 11472000 0 8 4 0 0 0 0 1 9 16 7 0 0 9 0 6 1
1 5737 11472001 11474000 4 3 4 0 4 0 0 0 0 8 0 0 1 7 3 9 4
1 5738 11474001 11476000 0 0 0 0 0 0 0 0 0 9 0 0 0 6 2 3 4
1 5739 11476001 11478000 0 0 0 0 5 0 0 2 0 14 0 0 4 6 19 14 2
1 5740 11478001 11480000 3 3 0 0 0 0 0 0 7 12 0 5 0 8 9 10 2
1 5741 11480001 11482000 7 7 2 0 0 0 0 6 14 11 16 0 4 8 0 14 5
1 5742 11482001 11484000 0 0 0 0 0 0 0 5 0 7 2 0 0 3 3 9 4
1 5743 11484001 11486000 0 0 0 0 3 0 9 0 0 4 0 0 0 4 4 4 4
1 5744 11486001 11488000 7 0 0 0 5 0 0 0 0 3 0 0 0 2 3 3 4
1 5745 11488001 11490000 6 0 0 0 6 0 11 0 0 13 0 2 0 4 10 8 2
1 5746 11490001 11492000 0 0 0 0 0 0 0 0 0 7 0 7 0 1 0 0 4
1 5747 11492001 11494000 0 0 0 0 0 0 0 0 0 6 0 7 0 4 4 4 4
1 5748 11494001 11496000 0 0 0 0 0 0 0 0 0 5 0 0 0 5 0 0 4
1 5749 11496001 11498000 0 0 0 0 4 0 2 0 0 6 0 0 0 2 0 0 4
1 5750 11498001 11500000 0 0 0 0 3 0 16 0 0 7 0 0 0 5 2 0 4
1 5751 11500001 11502000 0 0 0 0 0 0 14 0 0 9 0 0 0 5 3 0 4
1 5752 11502001 11504000 0 0 0 4 0 2 11 0 0 6 0 9 0 4 8 0 4
1 5753 11504001 11506000 0 0 0 14 0 14 0 0 0 11 0 20 0 6 17 0 3
1 5754 11506001 11508000 0 0 0 15 0 15 0 0 0 10 0 20 0 4 14 0 3
1 5755 11508001 11510000 0 0 0 16 0 8 0 0 0 11 0 20 0 7 18 0 3
1 5756 11510001 11512000 0 0 0 16 0 8 7 0 0 4 0 20 0 2 12 1 3
1 5757 11512001 11514000 0 0 0 0 7 0 10 0 0 11 0 7 0 3 7 3 2
1 5758 11514001 11516000 0 0 0 0 10 0 17 0 0 11 0 0 0 4 10 6 2
1 5759 11516001 11518000 0 0 0 0 3 0 7 0 0 8 0 5 0 0 2 0 4
1 5760 11518001 11520000 0 0 0 0 0 0 3 0 0 14 0 20 0 4 20 11 6
1 5761 11520001 11522000 0 0 0 0 0 0 0 0 0 8 0 17 0 4 16 4 6
1 5762 11522001 11524000 4 0 0 0 3 0 4 0 0 4 0 2 0 2 0 2 4
1 5763 11524001 11526000 0 0 0 0 0 0 0 0 0 6 0 0 1 4 0 0 4
1 5764 11526001 11528000 2 0 0 0 0 0 5 0 0 4 0 4 0 2 3 3 4
1 5765 11528001 11530000 3 7 3 0 3 0 3 0 16 13 14 0 2 9 2 7 1
1 5766 11530001 11532000 0 0 0 0 0 0 0 6 1 12 17 0 0 3 0 10 5
1 5767 11532001 11534000 9 17 13 0 0 0 0 3 14 12 1 0 0 7 0 8 1
1 5768 11534001 11536000 6 7 2 0 0 0 0 0 10 13 14 0 0 8 0 9 1
1 5769 11536001 11538000 2 4 2 0 0 0 0 4 3 10 0 0 0 4 0 10 4
1 5770 11538001 11540000 14 13 5 0 0 0 0 4 15 15 1 0 4 11 0 10 1
1 5771 11540001 11542000 2 0 0 0 0 0 0 12 0 15 15 0 13 12 5 18 5
1 5772 11542001 11544000 12 5 4 0 0 0 0 3 12 11 6 0 2 12 8 9 1
1 5773 11544001 11546000 1 2 0 0 0 0 0 0 2 5 1 0 1 4 0 0 4
1 5774 11546001 11548000 0 0 0 0 0 0 11 0 0 11 0 0 0 5 10 11 2
1 5775 11548001 11550000 0 0 0 0 0 0 5 0 0 7 0 0 0 5 0 0 4
1 5776 11550001 11552000 0 0 0 0 0 0 0 0 0 3 0 0 0 3 0 0 4
1 5777 11552001 11554000 0 0 0 0 10 0 0 7 0 13 0 0 1 9 10 12 2
1 5778 11554001 11556000 1 2 0 0 4 0 0 10 9 20 3 0 7 8 17 17 5
1 5779 11556001 11558000 5 4 7 0 0 0 0 0 6 10 7 0 0 4 0 0 1
1 5780 11558001 11560000 0 0 0 0 0 0 0 13 0 12 15 0 0 6 0 15 5
1 5781 11560001 11562000 9 10 6 0 2 0 0 6 20 14 16 0 0 5 0 14 1
1 5782 11562001 11564000 0 1 0 0 0 0 10 0 0 10 0 0 0 6 7 3 2
1 5783 11564001 11566000 0 4 3 0 0 0 11 0 4 10 4 1 0 6 6 0 2
1 5784 11566001 11568000 3 1 0 0 0 0 0 4 15 18 20 0 4 8 4 12 5
1 5785 11568001 11570000 10 9 7 0 9 0 0 4 12 14 12 1 2 9 0 15 1
1 5786 11570001 11572000 0 0 0 0 1 0 0 1 0 7 0 0 0 2 0 3 4
1 5787 11572001 11574000 0 0 0 0 0 0 5 0 0 7 0 0 0 4 0 0 4
1 5788 11574001 11576000 0 4 0 0 0 0 5 0 0 9 0 0 0 5 0 0 4
1 5789 11576001 11578000 0 0 0 0 0 0 7 0 0 11 0 0 1 6 6 7 2
1 5790 11578001 11580000 7 0 0 0 5 0 15 0 0 14 0 0 0 3 15 13 2
1 5791 11580001 11582000 4 0 0 0 8 0 11 0 0 5 0 0 4 2 11 5 2
1 5792 11582001 11584000 0 0 0 0 0 0 0 0 0 8 0 0 0 3 0 0 4
1 5793 11584001 11586000 5 0 0 0 0 0 2 0 0 10 0 2 2 4 0 0 4
1 5794 11586001 11588000 0 0 0 0 3 0 0 0 0 17 0 3 3 7 14 15 2
1 5795 11588001 11590000 8 0 0 0 0 0 0 0 0 15 0 0 1 6 15 15 2
1 5796 11590001 11592000 1 0 0 0 0 0 0 0 0 3 0 0 0 2 0 0 4
1 5797 11592001 11594000 0 0 0 0 0 0 0 7 0 14 4 0 2 4 7 9 2
1 5798 11594001 11596000 7 8 5 0 0 0 0 1 6 10 0 0 0 11 3 9 1
1 5799 11596001 11598000 1 0 0 0 0 0 0 0 0 6 0 0 0 1 0 0 4
1 5800 11598001 11600000 0 0 0 0 0 0 0 0 0 6 0 0 0 4 0 3 4
1 5801 11600001 11602000 0 0 0 0 0 0 0 0 0 6 0 0 0 6 0 0 4
1 5802 11602001 11604000 0 0 0 0 0 0 0 8 6 9 16 0 6 6 4 13 5
1 5803 11604001 11606000 8 8 6 0 4 0 0 0 11 14 7 0 1 6 0 0 1
1 5804 11606001 11608000 4 10 3 0 0 0 0 0 12 13 17 0 0 8 0 0 1
1 5805 11608001 11610000 7 5 4 0 0 0 0 0 8 8 1 4 0 3 0 10 1
1 5806 11610001 11612000 0 0 0 0 0 0 0 0 0 6 0 7 0 0 0 2 4
1 5807 11612001 11614000 7 12 9 0 5 0 0 1 19 15 20 0 5 10 6 7 1
1 5808 11614001 11616000 0 0 0 0 0 0 0 15 9 15 19 0 4 8 6 20 5
1 5809 11616001 11618000 0 0 0 0 3 0 0 0 0 13 0 0 0 6 8 13 2
1 5810 11618001 11620000 0 0 0 0 0 0 0 0 0 5 0 0 0 1 0 0 4
1 5811 11620001 11622000 0 0 0 0 0 0 2 0 0 8 0 2 0 3 0 1 4
1 5812 11622001 11624000 0 0 0 0 0 0 8 0 0 7 0 0 0 4 1 2 4
1 5813 11624001 11626000 0 0 0 0 0 0 0 0 0 4 0 0 0 4 0 0 4
1 5814 11626001 11628000 0 0 0 0 0 0 6 0 0 6 1 0 1 3 0 0 4
1 5815 11628001 11630000 4 5 4 0 0 0 7 0 5 9 0 0 2 8 4 4 4
1 5816 11630001 11632000 4 7 5 0 0 0 6 0 3 9 1 0 2 6 3 1 4
1 5817 11632001 11634000 0 0 0 0 0 0 5 0 0 7 0 0 0 3 0 0 4
1 5818 11634001 11636000 0 0 0 0 0 0 7 0 0 7 0 0 0 4 0 0 4
1 5819 11636001 11638000 0 0 0 0 0 0 0 0 0 4 0 9 0 3 0 0 4
1 5820 11638001 11640000 0 0 0 0 0 0 0 0 0 9 0 0 0 3 2 2 4
1 5821 11640001 11642000 5 5 6 0 3 0 0 6 9 13 1 0 0 8 9 10 1
1 5822 11642001 11644000 0 0 0 0 0 0 8 0 0 6 0 9 0 3 12 0 6
1 5823 11644001 11646000 2 0 0 0 0 0 0 0 0 11 1 6 1 5 5 6 4
1 5824 11646001 11648000 0 0 0 0 0 0 6 0 0 7 0 1 0 3 3 3 4
1 5825 11648001 11650000 0 0 0 0 0 0 0 0 0 5 0 5 0 0 0 0 4
1 5826 11650001 11652000 0 0 0 0 6 0 0 0 0 13 1 0 3 9 7 12 2
1 5827 11652001 11654000 5 5 4 0 4 0 0 0 7 10 0 0 0 4 9 14 2
1 5828 11654001 11656000 0 0 0 0 3 0 0 0 1 10 0 0 1 6 9 9 2
1 5829 11656001 11658000 0 0 0 0 0 0 0 6 0 10 5 0 1 3 5 8 4
1 5830 11658001 11660000 4 5 2 0 1 0 0 7 11 14 20 0 3 8 6 10 5
1 5831 11660001 11662000 4 6 4 1 2 2 0 0 5 6 2 11 0 4 3 3 4
1 5832 11662001 11664000 0 0 0 0 0 0 0 6 0 11 3 2 0 3 3 11 4
1 5833 11664001 11666000 13 7 5 0 0 0 0 4 18 18 18 0 0 6 11 11 1
1 5834 11666001 11668000 0 2 0 0 0 0 7 0 2 12 0 6 0 4 7 7 2
1 5835 11668001 11670000 0 0 0 0 3 0 4 0 0 6 0 0 1 6 6 7 4
1 5836 11670001 11672000 0 0 0 0 0 0 0 0 0 7 0 0 0 2 0 8 4
1 5837 11672001 11674000 7 10 8 0 6 0 0 0 10 9 7 0 0 7 0 10 1
1 5838 11674001 11676000 5 2 2 0 0 0 0 3 7 15 10 0 2 4 4 15 5
1 5839 11676001 11678000 7 7 5 0 3 0 0 0 9 13 7 0 0 7 4 6 1
1 5840 11678001 11680000 0 0 0 0 0 0 0 4 0 14 3 2 1 5 12 8 2
1 5841 11680001 11682000 3 3 0 0 0 0 0 0 3 8 0 0 1 3 3 4 4
1 5842 11682001 11684000 6 6 0 0 0 0 0 2 7 13 2 0 3 8 8 12 2
1 5843 11684001 11686000 0 8 4 0 0 0 0 0 0 5 0 0 0 5 0 5 4
1 5844 11686001 11688000 0 0 0 0 0 0 0 0 0 11 0 3 0 1 0 0 4
1 5845 11688001 11690000 0 0 0 0 5 0 0 5 5 15 5 0 2 9 12 17 5
1 5846 11690001 11692000 0 6 3 0 0 0 0 0 13 13 12 0 2 7 0 3 1
1 5847 11692001 11694000 0 3 3 0 0 0 0 0 0 4 0 5 0 1 0 2 4
1 5848 11694001 11696000 9 8 2 0 2 0 0 0 15 11 8 0 2 7 6 9 1
1 5849 11696001 11698000 3 0 1 0 3 0 0 13 3 18 0 0 8 8 19 15 2
1 5850 11698001 11700000 0 0 0 0 4 0 0 0 0 8 0 0 1 5 6 10 2
1 5851 11700001 11702000 0 0 0 0 0 0 2 0 0 1 0 0 0 2 1 0 4
1 5852 11702001 11704000 0 0 0 0 5 0 17 0 0 13 0 1 1 9 11 6 2
1 5853 11704001 11706000 0 0 0 0 7 0 14 0 0 11 0 12 0 4 9 0 6
1 5854 11706001 11708000 0 0 0 0 1 0 3 0 0 4 0 4 0 1 4 0 4
1 5855 11708001 11710000 0 0 0 0 0 0 0 0 0 5 0 4 0 1 3 3 4
1 5856 11710001 11712000 0 0 0 0 0 0 0 0 0 4 0 5 0 2 0 0 4
1 5857 11712001 11714000 8 8 7 0 0 0 0 4 14 13 11 0 2 5 1 7 1
1 5858 11714001 11716000 0 0 0 0 0 0 0 10 0 14 0 0 1 2 13 17 2
1 5859 11716001 11718000 0 0 0 0 8 0 5 0 0 14 0 1 0 7 14 14 2
1 5860 11718001 11720000 0 0 0 0 0 0 2 0 0 6 0 0 1 5 0 0 4
1 5861 11720001 11722000 0 0 0 0 0 0 0 0 0 3 0 5 0 3 0 0 4
1 5862 11722001 11724000 0 0 0 0 0 0 0 0 0 6 0 3 0 3 0 0 4
1 5863 11724001 11726000 0 0 0 0 0 0 1 0 0 6 0 0 0 4 0 0 4
1 5864 11726001 11728000 0 0 0 0 0 0 4 0 0 11 1 0 0 3 0 0 4
1 5865 11728001 11730000 0 0 0 0 0 0 13 0 0 8 0 0 0 6 0 0 4
1 5866 11730001 11732000 0 0 0 0 0 0 12 0 0 5 0 0 0 5 0 0 4
1 5867 11732001 11734000 0 0 0 0 0 0 2 0 0 5 0 5 0 3 4 4 4
1 5868 11734001 11736000 0 0 0 0 0 0 3 0 0 8 0 6 0 2 2 2 4
1 5869 11736001 11738000 0 0 0 0 0 0 0 0 0 2 0 1 0 0 0 0 4
1 5870 11738001 11740000 0 5 15 0 7 0 0 0 7 6 4 0 0 9 0 11 1
1 5871 11740001 11742000 1 4 3 0 3 0 0 0 3 13 0 1 4 8 10 16 2
1 5872 11742001 11744000 0 0 0 0 0 0 0 13 0 13 17 0 2 6 6 18 5
1 5873 11744001 11746000 0 0 0 0 0 0 0 11 0 13 14 0 2 7 9 10 5
1 5874 11746001 11748000 0 0 0 0 0 0 0 0 0 10 20 0 0 4 4 4 5
1 5875 11748001 11750000 0 6 5 0 4 0 0 0 16 12 13 0 0 9 4 7 1
1 5876 11750001 11752000 7 10 7 0 6 0 0 0 16 17 10 0 2 11 8 8 1
1 5877 11752001 11754000 0 1 0 6 0 5 0 0 1 11 0 17 1 6 10 7 6
1 5878 11754001 11756000 0 0 0 0 0 0 0 0 0 5 0 9 0 1 2 1 4
1 5879 11756001 11758000 0 0 0 0 0 0 0 0 0 7 0 0 0 4 3 3 4
1 5880 11758001 11760000 0 6 2 0 2 0 0 2 7 12 6 0 1 4 3 12 1
1 5881 11760001 11762000 5 1 0 0 1 0 0 7 11 16 20 0 1 6 11 19 5
1 5882 11762001 11764000 5 7 3 0 3 0 0 0 6 12 4 0 0 6 1 0 1
1 5883 11764001 11766000 0 0 0 0 0 0 0 0 0 7 0 0 0 3 0 0 4
1 5884 11766001 11768000 0 0 0 0 0 0 0 0 0 7 0 0 0 5 0 0 4
1 5885 11768001 11770000 6 4 0 0 0 0 0 0 0 8 0 0 0 5 0 3 4
1 5886 11770001 11772000 0 0 0 0 0 0 0 0 0 7 0 0 0 5 0 0 4
1 5887 11772001 11774000 2 6 5 0 0 0 0 0 10 13 17 0 0 3 0 4 1
1 5888 11774001 11776000 0 3 2 0 0 0 8 0 2 7 0 0 0 6 5 5 4
1 5889 11776001 11778000 5 0 0 0 0 0 0 0 0 7 0 0 1 6 7 2 4
1 5890 11778001 11780000 0 0 0 0 0 0 0 0 0 10 0 0 3 3 2 0 4
1 5891 11780001 11782000 0 0 0 0 0 0 0 0 0 6 0 0 0 3 0 0 4
1 5892 11782001 11784000 0 1 0 0 0 0 0 0 0 3 0 2 0 2 0 0 4
1 5893 11784001 11786000 6 7 2 0 0 0 0 0 10 16 13 0 1 7 5 11 1
1 5894 11786001 11788000 0 0 0 0 0 0 0 7 5 11 7 0 1 6 5 6 4
1 5895 11788001 11790000 0 0 0 3 3 0 0 0 0 7 0 6 0 3 7 8 4
1 5896 11790001 11792000 0 0 0 12 0 10 0 0 0 0 0 8 0 0 0 0 3
1 5897 11792001 11794000 0 0 0 10 0 5 0 0 0 0 0 12 0 0 0 0 3
1 5898 11794001 11796000 0 0 0 0 8 0 0 2 0 13 0 0 0 6 8 7 2
1 5899 11796001 11798000 4 11 14 0 10 0 0 5 11 13 0 2 3 11 7 7 1
1 5900 11798001 11800000 11 8 11 0 8 0 0 0 2 15 0 0 0 7 0 15 1
1 5901 11800001 11802000 8 11 10 0 10 0 0 0 9 9 0 0 1 6 0 6 1
1 5902 11802001 11804000 0 0 0 0 0 0 4 0 0 6 0 0 0 3 0 0 4
1 5903 11804001 11806000 0 0 0 0 0 0 0 0 0 5 1 5 0 1 0 0 4
1 5904 11806001 11808000 0 0 0 0 0 0 0 0 0 2 0 9 0 3 0 3 4
1 5905 11808001 11810000 0 0 0 0 0 0 0 0 0 6 0 3 0 2 0 0 4
1 5906 11810001 11812000 6 0 0 0 4 0 12 0 0 12 0 0 1 6 11 11 2
1 5907 11812001 11814000 0 0 0 0 0 0 16 0 0 9 0 0 1 10 11 0 2
1 5908 11814001 11816000 0 0 0 0 0 0 0 0 0 7 0 0 0 4 0 0 4
1 5909 11816001 11818000 0 0 0 0 0 0 0 0 0 6 0 4 0 1 0 0 4
1 5910 11818001 11820000 0 0 0 0 0 5 0 0 0 6 0 7 2 6 0 0 4
1 5911 11820001 11822000 8 9 6 0 4 0 0 0 3 12 0 0 0 5 0 6 1
1 5912 11822001 11824000 0 0 0 0 0 0 0 0 0 5 0 5 0 5 0 3 4
1 5913 11824001 11826000 0 0 0 0 0 0 0 0 0 6 0 0 0 2 0 2 4
1 5914 11826001 11828000 2 6 3 0 0 0 0 0 5 6 0 2 0 3 0 1 4
1 5915 11828001 11830000 4 6 6 0 0 0 0 0 6 10 1 0 1 6 0 5 1
1 5916 11830001 11832000 0 0 0 0 0 0 0 0 0 9 1 0 0 4 0 6 4
1 5917 11832001 11834000 0 0 0 0 4 0 8 0 0 6 0 0 0 5 5 5 4
1 5918 11834001 11836000 0 0 0 4 0 2 0 0 0 5 0 14 1 2 0 0 6
1 5919 11836001 11838000 0 0 0 6 0 4 0 0 0 4 0 16 0 3 2 2 6
1 5920 11838001 11840000 0 0 0 0 0 0 0 0 0 4 0 2 0 2 3 3 4
1 5921 11840001 11842000 7 8 0 0 0 0 0 0 9 9 0 0 1 5 2 5 1
1 5922 11842001 11844000 0 0 0 0 0 0 0 7 1 14 1 0 0 6 4 7 2
1 5923 11844001 11846000 11 8 6 0 4 0 0 4 4 11 0 0 1 9 0 7 1
1 5924 11846001 11848000 4 1 2 0 0 0 0 7 0 14 14 0 2 3 9 18 5
1 5925 11848001 11850000 0 0 0 0 0 0 0 20 7 14 20 0 3 8 14 18 5
1 5926 11850001 11852000 0 0 0 0 0 0 0 3 12 12 20 0 3 4 13 11 5
1 5927 11852001 11854000 0 0 0 0 0 0 0 0 16 15 20 0 1 5 16 11 5
1 5928 11854001 11856000 0 0 0 0 0 0 0 0 17 12 20 0 6 5 9 2 5
1 5929 11856001 11858000 5 8 0 0 0 0 0 0 8 8 5 4 0 4 0 0 1
1 5930 11858001 11860000 12 8 10 0 8 0 0 3 10 12 0 4 4 9 9 11 1
1 5931 11860001 11862000 0 0 0 0 0 0 4 0 0 12 0 6 0 5 9 2 2
1 5932 11862001 11864000 0 0 0 0 0 0 0 0 0 4 0 0 0 1 0 0 4
1 5933 11864001 11866000 0 0 0 0 0 0 7 0 0 6 0 0 0 3 6 5 4
1 5934 11866001 11868000 0 0 0 0 0 0 13 0 0 8 0 0 0 2 5 4 2
1 5935 11868001 11870000 0 0 0 0 0 0 8 0 0 6 0 0 0 3 3 0 4
1 5936 11870001 11872000 0 0 0 0 3 0 8 0 0 10 0 3 0 9 12 6 2
1 5937 11872001 11874000 0 0 0 0 0 0 7 0 0 10 0 0 0 5 6 0 4
1 5938 11874001 11876000 0 0 0 0 0 0 0 5 1 9 7 0 0 5 0 10 4
1 5939 11876001 11878000 7 13 10 0 5 0 0 0 14 15 10 0 2 11 0 11 1
1 5940 11878001 11880000 0 0 0 0 0 0 0 0 0 3 1 0 0 2 0 0 4
1 5941 11880001 11882000 5 6 5 0 2 0 0 0 6 11 4 5 2 9 5 1 1
1 5942 11882001 11884000 1 0 0 0 0 0 0 8 9 15 20 0 7 12 16 17 5
1 5943 11884001 11886000 0 0 0 0 0 0 0 14 0 12 16 0 7 9 15 19 5
1 5944 11886001 11888000 0 0 0 4 0 2 0 0 0 8 1 9 2 5 5 7 4
1 5945 11888001 11890000 0 0 0 15 0 9 0 0 0 4 0 20 0 0 0 0 3
1 5946 11890001 11892000 0 0 0 5 0 4 0 0 0 1 0 20 0 1 0 0 6
1 5947 11892001 11894000 0 0 0 0 0 11 0 0 0 1 0 17 0 1 0 0 6
1 5948 11894001 11896000 0 0 0 12 0 15 0 0 0 3 0 20 0 0 0 0 3
1 5949 11896001 11898000 0 0 0 5 0 7 0 0 0 0 0 19 0 1 0 0 3
1 5950 11898001 11900000 0 0 0 4 0 12 0 0 0 1 0 19 0 0 0 0 3
1 5951 11900001 11902000 0 0 0 7 0 8 0 0 0 1 0 18 0 1 0 0 3
1 5952 11902001 11904000 0 0 0 0 8 0 9 0 0 12 0 0 0 3 10 0 2
1 5953 11904001 11906000 0 0 0 0 0 0 4 0 0 11 0 0 0 6 14 3 2
1 5954 11906001 11908000 6 2 2 0 2 0 3 0 0 13 0 0 0 6 8 12 2
1 5955 11908001 11910000 11 10 7 0 0 0 0 6 1 13 0 0 1 8 0 12 1
1 5956 11910001 11912000 3 2 0 0 0 0 0 0 3 3 0 0 0 4 0 0 4
1 5957 11912001 11914000 5 4 0 0 0 0 0 7 11 14 1 0 8 8 13 16 5
1 5958 11914001 11916000 0 0 0 0 0 0 0 0 0 14 0 1 3 7 10 10 2
1 5959 11916001 11918000 0 0 0 0 0 0 0 0 0 18 0 0 0 5 16 0 2
1 5960 11918001 11920000 0 0 0 0 4 0 0 0 0 19 0 0 1 7 18 14 2
1 5961 11920001 11922000 0 0 0 0 0 0 0 11 0 17 0 0 0 6 15 15 2
1 5962 11922001 11924000 12 12 7 0 0 0 0 6 11 14 1 0 3 8 0 0 1
1 5963 11924001 11926000 0 0 0 0 2 0 4 0 0 11 0 0 0 5 6 7 2
1 5964 11926001 11928000 0 0 0 0 7 0 5 0 0 13 0 0 1 12 9 9 2
1 5965 11928001 11930000 0 4 5 0 0 0 0 0 0 9 0 0 0 7 0 5 4
1 5966 11930001 11932000 0 6 8 0 0 0 0 0 0 10 0 4 0 8 0 1 4
1 5967 11932001 11934000 0 0 3 0 0 0 0 3 0 18 2 0 0 6 2 11 2
1 5968 11934001 11936000 0 5 1 0 0 0 0 0 0 6 0 0 0 4 0 0 4
1 5969 11936001 11938000 5 7 2 0 0 0 0 0 9 7 0 0 1 5 0 2 4
1 5970 11938001 11940000 0 0 0 0 0 0 0 13 9 18 20 0 10 10 17 17 5
1 5971 11940001 11942000 0 0 0 0 3 0 0 7 0 16 0 0 6 5 11 14 2
1 5972 11942001 11944000 0 0 0 0 2 0 0 0 0 12 0 0 4 10 20 9 2
1 5973 11944001 11946000 0 0 0 0 0 0 0 0 0 10 0 0 2 9 10 5 2
1 5974 11946001 11948000 0 0 0 0 3 0 7 3 0 15 0 0 7 6 20 0 2
1 5975 11948001 11950000 0 0 0 0 0 0 0 0 0 14 0 0 2 8 16 3 2
1 5976 11950001 11952000 0 0 0 0 9 0 0 0 0 13 0 0 2 7 14 0 2
1 5977 11952001 11954000 0 0 0 0 5 0 12 0 0 11 0 0 1 5 7 5 2
1 5978 11954001 11956000 1 4 0 0 3 0 11 0 3 11 0 0 1 7 12 10 2
1 5979 11956001 11958000 5 6 6 0 0 0 0 3 7 10 11 2 1 5 3 12 1
1 5980 11958001 11960000 0 0 0 0 0 0 0 0 0 8 1 19 0 2 10 2 6
1 5981 11960001 11962000 0 0 0 0 0 0 3 0 0 9 0 11 0 8 12 8 6
1 5982 11962001 11964000 0 0 0 0 3 0 9 0 0 11 0 0 2 3 13 3 2
1 5983 11964001 11966000 0 0 0 0 0 0 0 0 0 13 0 0 0 7 16 2 2
1 5984 11966001 11968000 4 7 1 0 0 0 0 0 11 13 10 0 3 7 1 8 1
1 5985 11968001 11970000 3 0 0 0 0 0 0 8 9 16 20 0 2 8 0 18 5
1 5986 11970001 11972000 10 10 6 0 3 0 0 0 11 14 11 0 1 11 0 5 1
1 5987 11972001 11974000 5 0 0 0 0 0 0 0 0 7 0 0 1 4 0 0 4
1 5988 11974001 11976000 0 0 0 0 0 0 0 2 0 8 1 0 1 4 0 2 4
1 5989 11976001 11978000 2 2 2 0 0 0 0 6 9 18 20 0 2 8 0 14 5
1 5990 11978001 11980000 2 6 6 0 2 0 0 0 6 10 3 0 0 2 0 0 4
1 5991 11980001 11982000 0 0 0 0 0 0 0 0 0 3 0 0 0 0 0 0 4
1 5992 11982001 11984000 0 0 0 0 0 0 0 0 0 2 0 6 0 0 3 2 4
1 5993 11984001 11986000 0 0 0 0 4 0 10 0 0 10 0 7 0 6 15 12 2
1 5994 11986001 11988000 0 0 0 0 7 0 8 0 0 8 0 0 0 8 7 7 2
1 5995 11988001 11990000 0 0 0 0 0 0 12 0 0 6 0 0 0 3 0 0 4
1 5996 11990001 11992000 0 0 0 0 0 0 2 0 0 5 0 0 0 3 0 0 4
1 5997 11992001 11994000 0 0 0 0 3 0 9 0 0 6 0 0 0 2 5 4 4
1 5998 11994001 11996000 0 0 0 0 2 0 19 0 0 9 0 0 0 4 11 9 2
1 5999 11996001 11998000 5 0 0 0 2 0 8 0 0 8 0 0 2 1 6 5 2
1 6000 11998001 1.2e+07 0 0 0 0 4 0 13 0 0 10 0 0 0 3 7 6 2
1 6001 12000001 12002000 0 0 0 0 0 0 7 0 0 8 0 0 0 4 0 0 4
1 6002 12002001 12004000 8 5 5 0 0 0 5 0 0 13 0 0 0 5 5 5 2
1 6003 12004001 12006000 5 8 3 0 0 0 0 0 5 5 0 0 0 4 0 4 4
1 6004 12006001 12008000 4 0 0 0 4 0 6 11 5 9 0 0 0 6 6 12 2
1 6005 12008001 12010000 0 0 0 0 0 0 0 0 0 5 0 6 0 3 0 2 4
1 6006 12010001 12012000 10 9 9 0 4 0 3 0 10 3 4 4 0 1 0 0 1
1 6007 12012001 12014000 0 0 0 0 0 0 0 0 0 8 3 12 0 3 4 2 6
1 6008 12014001 12016000 0 0 0 0 0 0 0 0 0 8 0 18 1 3 11 0 6
1 6009 12016001 12018000 0 0 0 15 0 3 0 0 0 3 0 20 0 2 2 0 3
1 6010 12018001 12020000 0 0 0 14 0 15 0 0 0 3 0 20 1 2 5 0 3
1 6011 12020001 12022000 0 0 0 0 0 0 0 0 0 7 0 4 0 2 6 2 4
1 6012 12022001 12024000 6 9 9 0 6 0 0 0 8 2 0 7 0 0 1 1 1
1 6013 12024001 12026000 2 2 1 0 1 0 0 6 3 14 7 0 1 9 0 12 5
1 6014 12026001 12028000 4 7 5 0 0 0 3 0 7 9 0 0 0 4 0 0 4
1 6015 12028001 12030000 5 4 0 0 0 0 0 6 3 8 0 0 3 5 8 11 2
1 6016 12030001 12032000 0 0 0 0 0 0 0 0 0 9 0 1 2 8 9 10 2
1 6017 12032001 12034000 0 0 0 0 0 0 0 0 0 8 0 11 0 3 5 1 6
1 6018 12034001 12036000 0 0 0 0 0 0 0 0 0 7 0 0 0 5 0 0 4
1 6019 12036001 12038000 0 0 0 0 0 0 0 0 0 17 0 18 0 9 18 9 6
1 6020 12038001 12040000 0 0 0 0 0 0 0 0 0 5 0 7 0 3 0 0 4
1 6021 12040001 12042000 0 0 0 0 0 0 0 0 0 7 0 11 0 4 6 5 6
1 6022 12042001 12044000 1 0 0 0 0 0 0 0 0 7 0 3 1 6 7 7 4
1 6023 12044001 12046000 8 0 0 0 0 0 4 0 0 15 0 0 1 7 15 15 2
1 6024 12046001 12048000 8 11 9 0 0 0 0 0 13 11 8 0 2 7 0 0 1
1 6025 12048001 12050000 0 0 0 0 0 0 0 8 6 12 16 0 2 7 2 18 5
1 6026 12050001 12052000 0 0 0 0 0 0 0 0 0 11 0 0 0 8 0 3 4
1 6027 12052001 12054000 14 12 19 0 0 0 0 9 12 17 1 0 3 9 0 15 1
1 6028 12054001 12056000 4 5 5 0 0 0 0 0 5 8 0 0 0 9 0 6 4
1 6029 12056001 12058000 1 0 8 0 0 0 0 2 0 14 9 0 0 8 0 6 4
1 6030 12058001 12060000 14 9 15 0 10 0 0 1 17 14 11 2 1 11 0 6 1
1 6031 12060001 12062000 0 0 0 0 0 0 0 0 0 8 1 3 0 2 0 0 4
1 6032 12062001 12064000 0 0 0 0 0 0 0 0 0 5 0 9 0 2 0 0 4
1 6033 12064001 12066000 13 8 3 0 0 0 0 4 9 11 0 0 0 8 0 6 1
1 6034 12066001 12068000 6 8 4 0 0 0 0 1 6 11 7 0 0 8 0 10 1
1 6035 12068001 12070000 4 4 2 0 0 0 0 5 12 18 8 0 1 11 12 15 5
1 6036 12070001 12072000 4 5 2 0 0 0 1 0 5 6 0 9 0 4 2 0 4
1 6037 12072001 12074000 0 0 1 0 5 0 17 0 1 15 0 0 0 5 14 8 2
1 6038 12074001 12076000 5 9 3 0 3 0 0 7 14 12 4 0 4 8 8 11 1
1 6039 12076001 12078000 0 0 0 0 7 0 0 0 0 14 0 6 0 4 6 8 2
1 6040 12078001 12080000 0 0 0 0 0 0 0 0 0 4 0 17 0 5 0 0 6
1 6041 12080001 12082000 0 0 0 0 0 0 6 0 0 7 0 4 0 5 3 3 4
1 6042 12082001 12084000 0 0 0 0 0 0 0 0 0 12 0 0 1 4 11 5 2
1 6043 12084001 12086000 11 7 9 0 5 0 0 0 12 12 5 2 1 4 1 4 1
1 6044 12086001 12088000 0 0 0 0 0 0 0 5 2 7 9 0 0 3 4 4 4
1 6045 12088001 12090000 0 0 0 0 0 0 0 1 0 14 0 0 0 4 8 18 2
1 6046 12090001 12092000 14 10 4 4 0 4 0 15 8 19 0 0 0 10 6 13 1
1 6047 12092001 12094000 11 10 9 0 0 0 0 0 19 18 18 0 0 7 3 18 1
1 6048 12094001 12096000 0 1 0 0 0 0 0 10 0 12 13 0 1 4 4 15 5
1 6049 12096001 12098000 0 4 4 0 0 0 0 0 0 8 0 4 0 4 3 6 4
1 6050 12098001 12100000 0 0 0 0 0 0 0 1 0 8 0 0 0 4 1 2 4
1 6051 12100001 12102000 0 0 0 0 0 0 0 18 0 19 15 0 3 8 20 20 5
1 6052 12102001 12104000 0 0 0 0 0 0 0 5 17 16 20 1 1 7 13 13 5
1 6053 12104001 12106000 2 5 4 0 0 0 0 7 8 15 11 0 0 9 0 11 5
1 6054 12106001 12108000 0 0 0 0 0 0 0 3 3 11 20 0 3 9 13 12 5
1 6055 12108001 12110000 9 9 3 0 0 0 0 0 15 14 14 0 1 7 7 5 1
1 6056 12110001 12112000 0 0 0 0 0 0 0 9 0 9 20 0 3 7 1 8 5
1 6057 12112001 12114000 0 0 0 0 0 0 0 0 13 15 20 0 4 11 12 9 5
1 6058 12114001 12116000 0 0 0 0 0 0 0 0 16 15 20 1 8 8 18 8 5
1 6059 12116001 12118000 1 0 0 0 0 0 0 0 15 15 20 0 3 4 6 0 5
1 6060 12118001 12120000 13 15 2 0 3 0 0 0 20 16 20 0 0 6 9 5 1
1 6061 12120001 12122000 0 0 0 0 0 0 0 8 3 14 20 0 5 6 7 16 5
1 6062 12122001 12124000 12 8 4 0 0 0 0 7 13 15 13 0 3 10 0 14 1
1 6063 12124001 12126000 0 0 0 0 4 0 0 14 0 12 0 0 1 6 10 11 2
1 6064 12126001 12128000 0 0 0 0 0 0 0 0 0 8 0 0 0 5 5 9 4
1 6065 12128001 12130000 5 0 0 0 5 0 3 0 0 14 0 0 2 11 17 14 2
1 6066 12130001 12132000 0 0 0 0 0 0 2 0 0 7 1 0 0 3 4 3 4
1 6067 12132001 12134000 0 0 0 0 0 0 3 0 0 4 0 3 0 7 0 0 4
1 6068 12134001 12136000 0 0 0 0 1 0 0 0 0 4 1 0 0 3 0 0 4
1 6069 12136001 12138000 0 0 0 0 3 0 2 0 0 4 0 2 0 4 0 0 4
1 6070 12138001 12140000 0 0 0 11 0 3 0 0 0 7 0 12 0 3 0 0 6
1 6071 12140001 12142000 0 0 0 12 0 0 0 0 0 12 0 20 0 1 14 7 6
1 6072 12142001 12144000 0 0 0 8 0 7 0 0 0 5 0 13 0 0 0 0 3
1 6073 12144001 12146000 6 10 12 0 0 0 0 4 15 13 9 0 1 3 4 6 1
1 6074 12146001 12148000 7 0 2 0 0 0 0 6 1 12 4 0 0 5 2 10 2
1 6075 12148001 12150000 3 5 7 0 0 0 0 5 5 17 0 0 4 11 6 9 1
1 6076 12150001 12152000 0 5 8 0 0 0 0 0 6 12 13 0 4 10 4 11 5
1 6077 12152001 12154000 9 5 3 0 0 0 0 0 5 13 3 0 2 5 3 0 1
1 6078 12154001 12156000 0 0 0 0 0 0 2 0 0 10 0 2 1 5 8 0 4
1 6079 12156001 12158000 7 0 0 0 0 0 8 2 5 14 8 0 1 6 8 17 2
1 6080 12158001 12160000 8 11 9 0 6 0 3 0 11 11 6 0 0 6 1 4 1
1 6081 12160001 12162000 0 0 0 0 0 0 20 0 0 10 0 0 1 6 17 0 2
1 6082 12162001 12164000 0 0 0 0 0 0 16 0 0 8 0 0 0 3 7 0 2
1 6083 12164001 12166000 4 0 0 0 0 0 13 0 0 8 0 0 1 9 7 3 2
1 6084 12166001 12168000 0 0 0 0 0 0 6 0 0 8 0 5 1 8 6 5 2
1 6085 12168001 12170000 9 8 2 0 7 0 7 0 10 13 2 0 1 9 7 7 1
1 6086 12170001 12172000 1 0 0 0 5 0 0 0 1 15 15 0 3 9 13 15 5
1 6087 12172001 12174000 0 0 0 0 0 0 0 0 0 9 0 12 0 3 4 0 6
1 6088 12174001 12176000 0 0 0 3 0 2 0 0 0 7 0 20 0 0 6 0 6
1 6089 12176001 12178000 3 2 3 3 2 0 0 0 0 10 0 13 0 4 4 6 6
1 6090 12178001 12180000 13 9 11 0 9 0 0 5 6 13 0 0 1 8 0 13 1
1 6091 12180001 12182000 11 13 12 0 7 0 0 2 7 15 0 0 0 6 0 12 1
1 6092 12182001 12184000 1 2 1 0 2 0 0 0 0 7 1 6 0 4 0 3 4
1 6093 12184001 12186000 0 0 0 0 0 0 0 0 0 8 0 1 0 3 0 3 4
1 6094 12186001 12188000 0 0 0 0 0 0 0 0 0 6 0 5 0 4 4 2 4
1 6095 12188001 12190000 12 6 9 0 9 0 10 0 0 14 0 0 0 4 11 11 2
1 6096 12190001 12192000 10 0 4 0 7 0 2 3 0 12 0 0 0 9 11 12 2
1 6097 12192001 12194000 6 0 0 0 0 0 2 4 0 11 1 0 1 5 7 7 2
1 6098 12194001 12196000 0 0 0 0 0 0 0 0 0 11 0 0 7 6 0 0 4
1 6099 12196001 12198000 0 0 0 0 0 0 0 3 0 12 0 0 8 8 4 2 4
1 6100 12198001 12200000 0 0 0 0 0 0 0 7 0 12 1 0 7 8 7 0 4
1 6101 12200001 12202000 6 4 0 0 0 0 2 0 0 14 0 0 1 6 3 1 4
1 6102 12202001 12204000 12 2 2 0 0 0 13 0 2 17 0 0 1 9 15 14 2
1 6103 12204001 12206000 12 7 7 0 0 0 0 0 19 13 20 0 4 8 16 16 5
1 6104 12206001 12208000 0 0 0 0 0 0 0 14 6 13 20 0 7 7 9 18 5
1 6105 12208001 12210000 0 0 0 0 9 0 0 2 0 16 13 2 1 6 16 18 5
1 6106 12210001 12212000 0 0 0 0 0 0 0 0 0 15 0 0 0 10 11 10 2
1 6107 12212001 12214000 0 0 0 0 0 0 0 0 0 9 0 0 0 3 7 0 4
1 6108 12214001 12216000 0 0 0 0 0 0 0 0 0 9 0 2 0 7 0 0 4
1 6109 12216001 12218000 0 0 0 0 0 0 0 0 0 7 0 0 0 3 0 0 4
1 6110 12218001 12220000 0 0 0 0 5 0 8 0 0 11 0 3 0 3 7 4 2
1 6111 12220001 12222000 0 0 0 0 8 0 19 0 0 8 0 0 0 6 14 7 2
1 6112 12222001 12224000 2 3 0 0 4 0 12 0 0 8 0 8 0 5 9 3 2
1 6113 12224001 12226000 0 0 0 0 4 0 10 0 0 9 0 3 0 2 0 0 4
1 6114 12226001 12228000 0 0 0 0 4 0 13 0 0 11 0 0 0 4 13 3 2
1 6115 12228001 12230000 0 0 0 0 5 0 11 0 0 8 0 0 0 3 7 5 2
1 6116 12230001 12232000 0 0 0 0 5 0 15 0 0 8 0 5 0 5 6 0 2
1 6117 12232001 12234000 0 0 0 0 7 0 18 0 0 7 1 0 0 4 10 5 2
1 6118 12234001 12236000 0 0 0 0 5 0 20 0 0 10 0 0 1 3 14 1 2
1 6119 12236001 12238000 2 0 0 0 5 0 15 0 0 8 0 0 0 8 7 5 2
1 6120 12238001 12240000 5 0 0 0 3 0 6 0 0 8 0 0 0 5 5 5 2
1 6121 12240001 12242000 0 0 0 0 0 0 0 0 0 6 0 5 0 4 0 0 4
1 6122 12242001 12244000 5 0 0 0 0 0 0 0 0 16 0 0 3 7 19 17 2
1 6123 12244001 12246000 2 7 6 0 0 0 0 6 9 14 4 0 1 7 5 16 1
1 6124 12246001 12248000 0 3 1 0 0 0 1 0 1 5 0 0 0 5 4 1 4
1 6125 12248001 12250000 0 0 0 0 0 0 12 0 0 5 0 4 0 2 9 3 2
1 6126 12250001 12252000 0 0 0 0 0 0 6 0 0 9 0 0 0 3 2 0 4
1 6127 12252001 12254000 0 0 0 0 0 0 11 0 0 13 0 14 1 8 15 3 6
1 6128 12254001 12256000 0 0 0 0 0 0 0 0 0 7 0 0 0 5 0 0 4
1 6129 12256001 12258000 0 0 0 0 0 0 0 0 0 8 0 0 0 7 0 0 4
1 6130 12258001 12260000 0 0 0 0 14 0 15 0 0 11 1 0 0 8 12 6 2
1 6131 12260001 12262000 1 0 0 0 0 0 3 0 0 10 1 0 0 5 5 3 4
1 6132 12262001 12264000 6 0 2 0 4 0 0 0 0 11 0 10 0 7 13 13 2
1 6133 12264001 12266000 3 7 3 0 0 0 0 0 11 10 7 7 0 3 7 5 1
1 6134 12266001 12268000 0 0 0 0 0 0 0 0 0 11 0 0 0 3 0 6 4
1 6135 12268001 12270000 0 0 0 0 9 0 12 0 0 6 0 0 0 4 14 8 2
1 6136 12270001 12272000 0 0 0 0 0 0 7 0 0 7 0 2 1 6 7 0 4
1 6137 12272001 12274000 0 0 0 0 0 0 0 0 0 12 0 8 0 3 6 0 4
1 6138 12274001 12276000 0 0 0 0 0 0 5 0 0 16 0 13 0 5 17 0 6
1 6139 12276001 12278000 0 0 0 0 0 0 12 0 0 8 0 2 0 3 7 3 2
1 6140 12278001 12280000 0 0 0 0 0 0 8 0 0 11 2 0 0 5 2 0 4
1 6141 12280001 12282000 0 0 0 0 12 0 14 0 0 10 0 0 0 6 6 0 2
1 6142 12282001 12284000 0 0 0 0 2 0 8 0 0 8 0 1 0 4 3 0 4
1 6143 12284001 12286000 0 0 0 0 5 0 9 0 0 8 0 0 0 5 7 3 2
1 6144 12286001 12288000 0 0 0 0 1 0 13 0 0 6 0 12 0 5 4 2 4
1 6145 12288001 12290000 0 0 0 0 4 0 4 0 0 7 0 0 0 1 2 0 4
1 6146 12290001 12292000 0 0 0 0 0 0 0 0 0 6 0 10 0 3 5 0 4
1 6147 12292001 12294000 0 0 1 8 5 9 0 0 0 13 0 20 1 6 18 1 6
1 6148 12294001 12296000 4 0 0 11 15 9 12 0 0 15 0 10 4 11 16 13 2
1 6149 12296001 12298000 0 0 0 0 0 0 4 0 0 5 0 5 0 4 2 0 4
1 6150 12298001 12300000 0 0 0 0 0 0 5 0 0 4 0 15 0 3 2 0 6
1 6151 12300001 12302000 0 0 0 0 1 0 5 0 0 5 0 2 0 3 0 0 4
1 6152 12302001 12304000 0 0 0 0 7 0 8 0 0 10 1 1 0 3 3 0 4
1 6153 12304001 12306000 0 0 0 0 6 0 10 0 0 6 0 0 0 3 4 2 4
1 6154 12306001 12308000 0 0 0 0 1 0 4 0 0 8 1 0 0 3 2 0 4
1 6155 12308001 12310000 0 0 0 0 14 0 18 0 0 10 0 0 1 7 12 2 2
1 6156 12310001 12312000 0 0 0 0 5 0 9 0 0 9 0 0 0 1 5 0 4
1 6157 12312001 12314000 0 0 0 0 9 0 15 0 0 9 0 0 0 6 11 3 2
1 6158 12314001 12316000 0 0 0 0 6 0 11 0 0 8 0 10 0 6 12 0 2
1 6159 12316001 12318000 0 0 0 0 0 0 1 0 0 11 0 9 0 4 7 0 6
1 6160 12318001 12320000 0 0 0 0 8 0 7 0 0 5 0 4 0 8 8 0 4
1 6161 12320001 12322000 0 0 0 0 10 0 14 0 0 8 1 0 0 4 9 3 2
1 6162 12322001 12324000 0 0 0 0 10 0 10 0 0 11 0 0 0 4 9 7 2
1 6163 12324001 12326000 0 0 0 0 3 0 4 0 0 8 0 0 0 4 2 2 4
1 6164 12326001 12328000 4 0 0 0 0 0 12 0 0 9 0 0 3 4 6 3 2
1 6165 12328001 12330000 0 0 0 0 0 0 0 0 0 0 0 11 0 0 0 0 4
1 6166 12330001 12332000 7 0 0 0 0 0 8 1 0 6 0 0 0 3 8 2 2
1 6167 12332001 12334000 1 0 0 0 0 0 8 3 0 11 0 0 0 1 10 5 2
1 6168 12334001 12336000 0 0 0 0 0 0 0 0 0 0 0 0 0 0 0 0 0
1 6169 12336001 12338000 0 0 0 0 0 0 0 0 0 1 0 12 0 0 0 0 4
1 6170 12338001 12340000 0 0 0 0 0 0 0 0 0 7 0 3 0 2 6 6 4
1 6171 12340001 12342000 0 0 0 0 0 0 0 0 0 6 0 1 0 5 0 0 4
1 6172 12342001 12344000 0 0 0 0 0 0 0 0 0 8 0 0 0 1 0 0 4
1 6173 12344001 12346000 0 0 0 0 0 0 0 0 0 6 0 0 0 3 0 0 4
1 6174 12346001 12348000 0 0 0 0 5 0 15 0 0 10 0 1 4 7 14 4 2
1 6175 12348001 12350000 0 0 0 0 0 0 4 2 0 13 0 0 1 6 4 8 2
1 6176 12350001 12352000 9 10 11 0 0 0 0 2 15 11 8 0 1 6 6 6 1
1 6177 12352001 12354000 3 2 0 0 0 0 0 3 18 8 20 0 4 6 0 18 5
1 6178 12354001 12356000 3 3 2 0 0 0 0 8 3 10 7 0 3 6 0 13 5
1 6179 12356001 12358000 2 9 5 0 0 0 0 5 12 13 16 0 2 5 0 11 1
1 6180 12358001 12360000 3 10 8 0 0 0 0 0 9 11 0 0 1 6 0 0 1
1 6181 12360001 12362000 6 11 10 0 4 0 0 0 9 17 7 4 1 7 4 9 1
1 6182 12362001 12364000 0 0 0 0 0 0 0 0 0 6 0 17 0 3 11 11 6
1 6183 12364001 12366000 0 0 0 0 0 0 0 0 0 0 0 3 0 0 0 0 4
1 6184 12366001 12368000 4 9 5 0 4 0 0 0 13 13 5 0 0 2 2 2 1
1 6185 12368001 12370000 0 0 0 0 0 0 0 8 8 10 13 0 5 7 8 20 5
1 6186 12370001 12372000 0 7 6 0 4 0 2 2 8 16 15 0 0 7 0 11 1
1 6187 12372001 12374000 0 0 0 0 0 0 11 0 0 5 0 6 0 2 7 3 4
1 6188 12374001 12376000 0 0 0 0 7 0 0 0 0 9 0 1 1 8 14 5 2
1 6189 12376001 12378000 0 0 0 12 9 9 0 0 0 18 0 15 3 13 17 17 6
1 6190 12378001 12380000 0 0 0 7 0 7 0 0 0 15 0 20 1 6 20 14 6
1 6191 12380001 12382000 0 0 0 0 0 0 0 0 0 7 0 5 0 2 3 2 4
1 6192 12382001 12384000 1 0 0 0 0 0 1 0 0 4 0 0 0 1 1 0 4
1 6193 12384001 12386000 13 0 0 0 0 0 9 0 0 9 0 0 2 4 1 0 4
1 6194 12386001 12388000 9 4 2 0 0 0 8 0 0 14 0 4 1 4 5 0 2
1 6195 12388001 12390000 0 0 0 0 9 0 10 0 0 11 0 4 0 7 8 5 2
1 6196 12390001 12392000 0 0 0 0 0 0 11 0 0 10 1 4 0 5 8 6 2
1 6197 12392001 12394000 0 0 0 0 8 0 8 0 0 10 0 0 0 7 5 5 2
1 6198 12394001 12396000 0 0 0 0 4 0 16 0 0 13 0 0 0 5 12 9 2
1 6199 12396001 12398000 3 2 0 0 0 0 0 0 0 12 0 0 2 6 9 11 2
1 6200 12398001 12400000 1 1 0 0 0 0 0 5 5 12 1 0 0 6 9 10 2
1 6201 12400001 12402000 5 4 0 0 0 0 0 0 9 10 0 8 2 7 4 2 4
1 6202 12402001 12404000 0 0 0 5 0 5 0 0 0 17 0 20 0 7 18 12 6
1 6203 12404001 12406000 0 0 0 6 0 0 0 0 0 19 0 20 0 6 20 5 6
1 6204 12406001 12408000 0 0 0 3 0 0 0 0 0 15 0 20 0 6 19 2 6
1 6205 12408001 12410000 0 0 0 6 0 0 0 0 0 18 0 20 0 6 18 0 6
1 6206 12410001 12412000 0 0 0 0 13 0 0 0 0 9 0 4 0 2 7 0 4
1 6207 12412001 12414000 0 0 0 0 4 0 0 0 0 13 0 0 2 4 13 0 2
1 6208 12414001 12416000 0 0 0 0 2 0 6 0 0 14 0 0 2 5 18 8 2
1 6209 12416001 12418000 3 4 5 0 0 0 0 8 3 15 0 0 3 8 4 13 2
1 6210 12418001 12420000 8 7 8 0 9 0 0 7 12 17 4 0 6 10 15 15 1
1 6211 12420001 12422000 0 0 0 0 0 0 0 16 0 18 5 0 3 14 12 17 5
1 6212 12422001 12424000 0 0 0 0 0 0 0 0 0 6 0 0 0 3 0 0 4
1 6213 12424001 12426000 0 0 0 0 0 0 0 0 0 11 0 8 0 8 7 8 2
1 6214 12426001 12428000 3 7 7 0 0 0 0 2 12 11 6 0 4 4 5 5 1
1 6215 12428001 12430000 0 2 0 0 0 0 0 7 2 11 5 0 2 9 8 14 2
1 6216 12430001 12432000 7 6 6 0 4 0 0 0 20 17 20 0 3 5 20 20 5
1 6217 12432001 12434000 0 0 0 0 0 0 1 6 3 13 10 0 3 8 4 12 5
1 6218 12434001 12436000 0 1 1 0 1 0 10 0 2 9 0 1 0 4 6 6 2
1 6219 12436001 12438000 4 5 6 0 4 0 0 2 11 13 18 0 4 6 11 11 5
1 6220 12438001 12440000 0 0 0 0 0 0 0 1 0 9 9 0 1 3 2 9 4
1 6221 12440001 12442000 7 3 0 0 0 0 0 0 7 8 0 0 0 3 7 7 4
1 6222 12442001 12444000 0 0 0 0 0 0 0 7 4 14 0 1 3 13 12 11 2
1 6223 12444001 12446000 0 0 0 0 0 0 0 0 0 9 1 14 0 3 9 0 6
1 6224 12446001 12448000 0 0 0 0 0 0 0 0 0 8 1 4 0 4 0 0 4
1 6225 12448001 12450000 0 0 0 0 0 0 0 0 0 14 2 0 2 6 8 3 2
1 6226 12450001 12452000 3 7 4 0 0 0 0 0 6 14 14 0 5 6 11 7 5
1 6227 12452001 12454000 5 5 1 0 0 0 0 12 17 15 20 0 2 8 0 19 5
1 6228 12454001 12456000 1 4 4 0 1 0 0 1 4 6 3 0 0 5 0 7 4
1 6229 12456001 12458000 3 4 3 0 5 0 0 0 9 9 10 4 0 7 0 10 1
1 6230 12458001 12460000 9 6 0 0 0 0 0 0 10 12 6 1 0 4 0 4 1
1 6231 12460001 12462000 0 0 0 0 0 0 0 9 12 14 20 0 0 3 10 17 5
1 6232 12462001 12464000 0 0 0 0 0 0 0 15 0 18 20 0 3 10 9 18 5
1 6233 12464001 12466000 3 7 2 0 0 0 0 5 17 14 17 0 4 10 7 12 5
1 6234 12466001 12468000 0 2 0 3 0 0 0 0 0 11 0 14 0 4 8 8 6
1 6235 12468001 12470000 0 0 0 1 0 0 0 0 0 7 0 12 0 2 8 4 6
1 6236 12470001 12472000 0 0 0 0 0 0 0 0 0 10 0 15 0 4 0 0 6
1 6237 12472001 12474000 0 0 0 0 0 0 0 0 0 10 3 0 0 4 0 5 4
1 6238 12474001 12476000 0 0 0 0 0 0 0 0 0 5 0 1 0 1 0 0 4
1 6239 12476001 12478000 0 0 0 0 0 0 0 0 0 3 0 8 0 1 0 0 4
1 6240 12478001 12480000 0 0 0 0 0 0 5 0 0 8 0 0 0 5 2 5 4
1 6241 12480001 12482000 0 0 0 0 5 0 9 0 0 7 0 0 1 5 5 0 4
1 6242 12482001 12484000 0 0 0 0 0 0 0 0 0 7 0 3 0 2 4 3 4
1 6243 12484001 12486000 5 9 0 0 3 0 0 0 6 10 1 0 0 2 0 0 4
1 6244 12486001 12488000 0 1 0 0 0 0 0 0 19 11 14 2 3 7 17 16 5
1 6245 12488001 12490000 0 0 0 0 0 0 0 14 6 12 19 0 4 4 14 17 5
1 6246 12490001 12492000 0 0 0 0 0 0 0 13 0 16 7 0 3 8 10 19 5
1 6247 12492001 12494000 4 2 1 0 0 0 0 3 11 18 14 0 0 10 0 15 5
1 6248 12494001 12496000 6 7 6 0 5 0 9 0 7 15 2 0 0 4 4 10 1
1 6249 12496001 12498000 0 0 0 0 0 0 0 0 0 11 0 6 0 3 7 3 4
1 6250 12498001 12500000 0 0 0 0 0 0 0 0 0 11 0 15 0 5 9 7 6
1 6251 12500001 12502000 0 0 0 0 0 0 0 0 0 4 0 2 0 1 0 0 4
1 6252 12502001 12504000 6 8 5 0 5 0 0 0 7 8 2 0 0 3 5 6 1
1 6253 12504001 12506000 3 3 2 0 3 0 0 13 9 17 15 0 5 11 17 20 5
1 6254 12506001 12508000 0 0 0 0 0 0 0 0 0 5 0 0 0 1 0 0 4
1 6255 12508001 12510000 0 0 0 0 0 2 0 0 0 4 0 17 0 3 3 0 6
1 6256 12510001 12512000 0 0 0 0 0 0 0 0 0 4 0 17 0 2 2 0 6
1 6257 12512001 12514000 0 0 0 0 0 0 0 0 0 5 0 6 0 2 3 0 4
1 6258 12514001 12516000 2 0 0 0 3 1 0 0 0 15 1 12 0 7 11 10 6
1 6259 12516001 12518000 8 0 0 0 0 0 0 0 0 7 0 3 0 6 4 7 4
1 6260 12518001 12520000 0 0 0 0 0 0 0 0 0 4 0 0 0 2 0 0 4
1 6261 12520001 12522000 9 9 5 0 2 0 0 0 19 17 14 0 7 7 7 9 1
1 6262 12522001 12524000 0 0 0 0 0 0 0 13 1 14 19 0 8 8 0 17 5
1 6263 12524001 12526000 0 0 0 0 0 0 0 0 0 5 0 4 0 5 0 10 4
1 6264 12526001 12528000 0 0 0 0 0 0 0 0 0 6 0 9 0 2 5 0 4
1 6265 12528001 12530000 0 0 0 0 0 0 11 0 0 10 0 0 4 5 10 8 2
1 6266 12530001 12532000 4 5 3 0 0 0 0 0 7 10 6 3 1 7 3 5 1
1 6267 12532001 12534000 0 0 0 0 0 0 0 7 0 8 8 0 2 10 8 15 5
1 6268 12534001 12536000 7 8 1 0 0 0 0 0 5 8 11 0 0 3 3 9 1
1 6269 12536001 12538000 8 0 0 0 0 0 0 0 6 12 0 0 4 5 15 7 2
1 6270 12538001 12540000 5 0 0 0 0 0 0 8 0 19 0 0 11 12 20 8 2
1 6271 12540001 12542000 1 0 0 0 0 0 0 12 0 16 0 0 3 7 13 10 2
1 6272 12542001 12544000 5 8 4 0 0 0 0 0 10 14 6 0 0 6 0 0 1
1 6273 12544001 12546000 0 0 0 0 6 0 0 10 1 12 8 0 6 10 12 12 5
1 6274 12546001 12548000 0 0 0 0 3 0 0 0 0 9 0 0 0 6 1 5 4
1 6275 12548001 12550000 0 0 0 0 0 0 0 0 0 4 0 2 0 3 0 0 4
1 6276 12550001 12552000 11 13 6 0 0 0 0 8 15 14 11 0 1 7 0 10 1
1 6277 12552001 12554000 7 4 0 0 1 0 0 4 7 13 16 0 1 5 7 12 5
1 6278 12554001 12556000 1 4 3 0 2 0 0 0 4 7 0 5 0 4 4 0 4
1 6279 12556001 12558000 0 1 0 4 1 2 0 0 0 3 0 17 0 1 0 0 6
1 6280 12558001 12560000 0 0 0 0 0 2 0 0 0 5 0 13 0 4 6 0 6
1 6281 12560001 12562000 0 0 0 0 0 0 0 0 0 5 0 0 0 6 0 0 4
1 6282 12562001 12564000 0 0 0 0 0 0 0 0 0 1 0 3 0 0 0 0 4
1 6283 12564001 12566000 0 0 0 0 0 0 0 0 0 10 1 9 0 2 5 4 4
1 6284 12566001 12568000 0 0 0 15 2 19 0 0 0 7 0 20 1 4 6 3 3
1 6285 12568001 12570000 0 0 0 2 0 6 0 0 0 9 1 20 0 2 10 0 6
1 6286 12570001 12572000 0 0 0 8 0 14 0 0 0 14 0 20 0 5 20 0 6
1 6287 12572001 12574000 0 0 0 6 0 7 0 0 0 11 1 19 0 6 10 0 6
1 6288 12574001 12576000 1 0 0 0 1 0 0 0 0 12 0 7 0 3 4 3 4
1 6289 12576001 12578000 3 3 0 4 4 3 0 0 0 7 0 12 0 4 9 0 6
1 6290 12578001 12580000 0 0 0 1 0 3 0 0 0 3 0 20 0 1 0 0 6
1 6291 12580001 12582000 0 0 0 0 0 0 0 0 0 4 0 16 0 2 0 0 6
1 6292 12582001 12584000 0 3 4 0 0 0 0 0 0 11 0 0 0 4 0 3 4
1 6293 12584001 12586000 6 0 0 0 6 0 0 7 0 15 0 0 0 4 13 15 2
1 6294 12586001 12588000 0 0 0 0 0 0 0 16 0 17 14 0 0 5 17 18 5
1 6295 12588001 12590000 9 7 6 0 0 0 3 0 18 18 16 0 3 10 17 19 5
1 6296 12590001 12592000 3 4 2 0 0 0 7 0 3 5 0 8 1 3 3 1 4
1 6297 12592001 12594000 0 0 0 0 0 2 4 0 0 8 0 17 0 4 5 4 6
1 6298 12594001 12596000 0 0 0 0 0 0 11 0 0 6 0 14 0 6 7 6 6
1 6299 12596001 12598000 14 0 0 0 6 0 19 0 0 7 0 0 0 3 6 0 2
1 6300 12598001 12600000 8 0 0 0 7 0 15 0 0 8 0 0 3 2 4 0 2
1 6301 12600001 12602000 0 0 0 0 0 0 3 0 0 4 1 0 1 6 0 0 4
1 6302 12602001 12604000 0 0 0 0 0 0 9 0 0 8 0 0 0 4 0 5 4
1 6303 12604001 12606000 8 9 3 0 0 0 0 1 12 14 14 0 2 6 5 5 1
1 6304 12606001 12608000 0 0 0 0 3 0 4 6 0 12 4 0 1 6 4 10 2
1 6305 12608001 12610000 0 0 0 0 7 0 13 0 0 13 0 0 1 4 9 0 2
1 6306 12610001 12612000 0 0 0 0 6 0 10 0 0 9 0 4 0 5 12 5 2
1 6307 12612001 12614000 0 0 0 0 8 0 12 0 0 10 0 0 1 5 10 8 2
1 6308 12614001 12616000 0 0 0 0 2 0 2 0 0 7 0 2 0 4 1 0 4
1 6309 12616001 12618000 0 0 0 0 5 0 15 0 0 10 0 0 3 10 13 0 2
1 6310 12618001 12620000 0 0 0 0 0 0 0 0 0 3 0 0 0 0 0 0 4
1 6311 12620001 12622000 0 0 0 0 0 0 0 0 0 4 0 0 0 1 0 0 4
1 6312 12622001 12624000 0 0 0 0 12 0 13 0 0 9 0 0 0 4 2 1 4
1 6313 12624001 12626000 0 0 0 0 4 0 6 0 0 10 0 0 0 3 5 4 4
1 6314 12626001 12628000 0 0 0 3 0 3 0 0 0 9 0 12 0 5 11 0 6
1 6315 12628001 12630000 0 0 0 12 0 6 0 0 0 11 0 20 0 4 16 4 6
1 6316 12630001 12632000 0 0 0 0 0 0 0 0 0 7 0 19 1 3 8 5 6
1 6317 12632001 12634000 0 0 0 0 0 0 0 0 0 5 0 6 0 0 0 0 4
1 6318 12634001 12636000 0 0 0 0 0 0 0 0 0 4 0 0 0 1 0 0 4
1 6319 12636001 12638000 9 0 0 0 2 0 10 0 0 12 0 1 0 5 9 3 2
1 6320 12638001 12640000 1 0 0 0 1 0 14 0 0 9 0 0 0 4 9 6 2
1 6321 12640001 12642000 3 0 0 0 0 0 9 0 0 10 0 2 1 6 9 4 2
1 6322 12642001 12644000 0 0 0 0 0 0 4 0 0 10 0 4 0 5 8 3 4
1 6323 12644001 12646000 0 0 0 0 0 0 0 0 0 7 0 2 0 7 0 0 4
1 6324 12646001 12648000 0 0 0 0 0 0 0 4 0 11 14 0 1 5 0 11 5
1 6325 12648001 12650000 0 0 0 0 0 0 0 0 16 17 20 0 7 6 12 20 5
1 6326 12650001 12652000 6 10 8 0 7 0 0 0 13 15 10 6 0 10 8 8 1
1 6327 12652001 12654000 0 0 0 0 0 0 0 0 0 11 0 13 0 3 14 12 6
1 6328 12654001 12656000 2 2 0 0 12 0 0 5 3 11 1 0 1 6 0 7 4
1 6329 12656001 12658000 3 4 5 0 11 0 7 0 6 14 0 0 0 6 9 8 2
1 6330 12658001 12660000 0 0 0 0 8 0 9 0 0 11 0 0 1 6 7 7 2
1 6331 12660001 12662000 3 0 0 0 4 0 13 0 0 10 1 0 0 9 13 11 2
1 6332 12662001 12664000 2 0 0 0 4 0 13 0 0 11 0 2 1 6 11 12 2
1 6333 12664001 12666000 0 0 0 6 7 3 0 0 0 13 0 15 0 8 17 4 6
1 6334 12666001 12668000 0 0 0 14 0 15 0 0 0 14 0 20 0 7 20 0 3
1 6335 12668001 12670000 0 0 0 7 0 12 0 0 0 10 0 20 0 4 19 0 6
1 6336 12670001 12672000 0 0 0 19 0 18 0 0 0 10 0 20 0 6 20 0 3
1 6337 12672001 12674000 0 0 0 14 0 15 0 0 0 13 0 20 0 3 20 0 3
1 6338 12674001 12676000 0 0 0 14 0 0 0 0 0 2 0 12 0 0 1 0 3
1 6339 12676001 12678000 0 0 0 18 0 5 0 0 0 0 0 10 0 0 0 0 3
1 6340 12678001 12680000 0 0 0 15 0 0 0 0 0 0 0 11 0 0 0 0 3
1 6341 12680001 12682000 0 0 0 15 0 11 0 0 0 0 0 16 0 0 0 0 3
1 6342 12682001 12684000 0 0 0 19 0 10 0 0 0 0 0 12 0 0 0 0 3
1 6343 12684001 12686000 5 6 0 9 0 0 0 0 9 8 0 5 0 3 4 7 4
1 6344 12686001 12688000 0 1 0 0 0 0 0 10 2 11 3 0 0 6 0 13 4
1 6345 12688001 12690000 0 5 0 0 0 0 0 0 0 4 0 2 0 3 3 3 4
1 6346 12690001 12692000 0 0 0 0 0 0 0 0 0 6 0 5 0 0 0 0 4
1 6347 12692001 12694000 0 0 0 0 0 0 0 0 0 4 1 3 0 6 0 0 4
1 6348 12694001 12696000 0 0 0 0 7 0 7 0 0 8 0 0 0 4 6 5 2
1 6349 12696001 12698000 0 0 0 0 12 0 18 0 0 10 0 0 0 5 17 3 2
1 6350 12698001 12700000 0 0 0 0 0 0 0 0 0 11 0 5 0 5 6 0 4
1 6351 12700001 12702000 0 0 0 0 0 0 0 0 0 11 0 15 0 3 14 0 6
1 6352 12702001 12704000 0 0 0 0 0 0 6 0 0 5 0 2 0 3 3 0 4
1 6353 12704001 12706000 0 0 0 0 0 0 10 0 0 6 0 0 0 1 0 0 4
1 6354 12706001 12708000 0 0 0 0 0 0 9 0 0 9 0 0 1 7 0 0 4
1 6355 12708001 12710000 0 0 0 0 3 0 17 0 0 9 0 0 0 4 7 0 2
1 6356 12710001 12712000 0 0 0 0 5 0 7 0 0 10 0 3 1 6 10 3 2
1 6357 12712001 12714000 0 0 0 3 0 0 0 0 0 12 0 19 0 9 13 7 6
1 6358 12714001 12716000 0 0 0 19 0 18 0 0 0 1 0 18 0 0 0 0 3
1 6359 12716001 12718000 0 0 0 20 0 17 0 0 0 3 0 19 0 1 1 0 3
1 6360 12718001 12720000 0 0 0 16 0 19 0 0 0 4 0 20 0 2 0 0 3
1 6361 12720001 12722000 0 0 0 15 0 15 0 0 0 1 0 20 0 0 0 0 3
1 6362 12722001 12724000 0 0 0 17 0 19 0 0 0 4 0 19 0 2 0 0 3
1 6363 12724001 12726000 0 0 0 20 0 17 0 0 0 2 0 20 0 0 0 0 3
1 6364 12726001 12728000 0 0 0 20 0 20 0 0 0 3 0 20 0 2 0 0 3
1 6365 12728001 12730000 0 0 0 4 0 5 0 0 0 5 0 14 0 4 6 0 6
1 6366 12730001 12732000 0 0 0 1 0 0 0 0 0 5 0 19 0 2 4 0 6
1 6367 12732001 12734000 0 0 0 12 0 4 0 0 0 4 0 20 0 2 4 0 3
1 6368 12734001 12736000 0 0 0 3 0 0 0 0 0 2 0 11 0 3 2 0 4
1 6369 12736001 12738000 9 7 4 0 8 0 0 0 10 15 7 0 0 8 10 11 1
1 6370 12738001 12740000 0 0 0 0 1 0 0 0 0 3 1 13 0 2 0 0 4
1 6371 12740001 12742000 0 0 0 0 0 0 0 0 0 10 0 14 0 6 10 3 6
1 6372 12742001 12744000 0 0 0 0 0 0 0 0 0 4 0 1 0 4 3 3 4
1 6373 12744001 12746000 0 0 0 0 0 0 0 0 0 4 0 0 0 3 9 6 4
1 6374 12746001 12748000 9 4 0 0 0 0 0 0 7 13 7 0 2 2 4 4 1
1 6375 12748001 12750000 0 6 1 0 1 0 0 0 8 15 14 0 1 6 0 13 5
1 6376 12750001 12752000 8 14 12 0 9 0 0 0 12 10 0 0 1 5 8 8 1
1 6377 12752001 12754000 2 1 0 0 4 0 0 2 1 8 0 7 0 4 5 5 4
1 6378 12754001 12756000 0 0 0 0 0 0 5 0 0 1 0 18 0 0 0 0 6
1 6379 12756001 12758000 0 0 0 0 0 0 2 0 0 3 0 16 0 0 0 0 6
1 6380 12758001 12760000 0 0 0 0 0 0 0 0 0 3 0 14 0 1 0 0 4
1 6381 12760001 12762000 0 0 0 0 0 0 0 0 0 2 0 10 0 1 0 0 4
1 6382 12762001 12764000 0 0 0 0 1 0 2 0 0 5 1 0 0 1 0 0 4
1 6383 12764001 12766000 0 0 0 0 11 0 10 0 0 6 0 1 0 7 10 8 2
1 6384 12766001 12768000 0 0 0 0 0 1 0 0 0 2 0 14 0 2 0 0 4
1 6385 12768001 12770000 0 0 0 0 0 7 0 0 0 0 0 9 0 0 0 0 4
1 6386 12770001 12772000 0 0 0 0 0 6 0 0 0 0 0 1 0 0 0 0 4
1 6387 12772001 12774000 0 0 0 0 0 3 0 0 0 0 0 0 0 0 0 0 4
1 6388 12774001 12776000 0 0 0 0 0 9 0 0 0 0 0 0 0 0 0 0 4
1 6389 12776001 12778000 0 0 0 0 0 2 0 0 0 0 0 0 0 0 0 0 4
1 6390 12778001 12780000 0 0 0 0 0 3 0 0 0 0 0 0 0 0 0 0 4
1 6391 12780001 12782000 0 0 0 0 0 5 0 0 0 0 0 8 0 0 0 0 4
1 6392 12782001 12784000 0 0 0 0 0 4 0 0 0 0 0 0 0 0 0 0 4
1 6393 12784001 12786000 0 0 0 0 0 6 0 0 0 0 0 0 0 0 0 0 4
1 6394 12786001 12788000 0 0 0 0 0 0 0 0 0 0 0 0 0 0 0 0 0
1 6395 12788001 12790000 0 0 0 0 0 2 0 0 0 0 0 0 0 0 0 0 4
1 6396 12790001 12792000 0 0 0 0 0 3 0 0 0 0 0 0 0 0 0 0 4
1 6397 12792001 12794000 0 0 0 0 0 5 0 0 0 0 0 0 0 0 0 0 4
1 6398 12794001 12796000 0 0 0 0 0 6 0 0 0 0 0 2 0 0 0 0 4
1 6399 12796001 12798000 0 0 0 0 0 3 0 0 0 0 0 0 0 0 0 0 4
1 6400 12798001 12800000 0 0 0 0 0 9 0 0 0 0 0 0 0 0 0 0 4
1 6401 12800001 12802000 0 0 0 0 0 4 0 0 0 0 0 0 0 0 0 0 4
1 6402 12802001 12804000 0 0 0 0 0 6 0 0 0 0 0 6 0 0 0 0 4
1 6403 12804001 12806000 0 0 0 0 0 4 0 0 0 4 0 17 0 1 4 0 6
1 6404 12806001 12808000 0 0 0 0 0 2 0 0 0 4 0 10 0 2 0 0 4
1 6405 12808001 12810000 0 0 0 0 0 0 0 0 0 9 0 18 0 5 10 0 6
1 6406 12810001 12812000 0 0 0 0 0 0 0 0 0 5 0 9 0 1 3 0 4
1 6407 12812001 12814000 0 0 0 0 0 0 0 0 0 10 0 19 1 9 9 0 6
1 6408 12814001 12816000 0 0 0 3 0 0 0 0 0 5 0 18 0 3 2 0 6
1 6409 12816001 12818000 0 0 0 0 0 0 2 0 0 11 0 4 1 4 9 0 4
1 6410 12818001 12820000 0 0 0 0 0 2 0 0 0 2 0 17 0 1 0 0 6
1 6411 12820001 12822000 0 0 0 19 0 16 0 0 0 0 0 20 0 0 0 0 3
1 6412 12822001 12824000 0 0 0 11 0 9 0 0 0 1 0 16 0 0 0 0 3
1 6413 12824001 12826000 0 0 0 2 0 6 0 0 0 1 0 20 0 1 0 0 6
1 6414 12826001 12828000 0 0 0 11 0 6 0 0 0 1 0 20 0 0 0 0 3
1 6415 12828001 12830000 0 0 0 2 0 0 0 0 0 1 0 12 0 1 0 0 4
1 6416 12830001 12832000 0 0 0 5 0 6 0 0 0 0 0 19 0 0 0 0 6
1 6417 12832001 12834000 0 0 0 5 0 5 0 0 0 0 0 19 0 0 0 0 6
1 6418 12834001 12836000 0 0 0 9 0 8 0 0 0 0 0 20 0 0 0 0 3
1 6419 12836001 12838000 0 0 0 14 0 10 0 0 0 0 0 20 0 0 0 0 3
1 6420 12838001 12840000 0 0 0 16 0 11 3 0 0 5 0 17 0 1 0 0 3
1 6421 12840001 12842000 12 13 9 0 11 0 3 4 16 14 12 0 1 12 0 14 1
1 6422 12842001 12844000 0 0 0 0 12 0 0 16 0 13 5 1 3 7 0 12 5
1 6423 12844001 12846000 0 0 0 0 2 0 0 5 0 8 0 6 2 4 0 12 4
1 6424 12846001 12848000 0 0 0 0 0 0 0 0 0 7 0 13 0 4 7 3 6
1 6425 12848001 12850000 0 0 0 0 0 0 3 0 0 10 0 18 0 4 13 6 6
1 6426 12850001 12852000 0 0 0 0 0 0 0 0 0 8 0 0 0 3 0 0 4
1 6427 12852001 12854000 8 0 9 0 5 0 11 0 0 12 0 0 0 7 9 9 2
1 6428 12854001 12856000 0 0 0 0 0 0 0 0 0 0 0 4 0 0 0 0 4
1 6429 12856001 12858000 0 0 0 6 0 0 0 0 0 18 0 20 0 7 19 7 6
1 6430 12858001 12860000 0 0 0 4 0 0 0 0 0 18 0 20 0 6 20 0 6
1 6431 12860001 12862000 0 0 0 7 0 0 0 0 0 18 0 20 0 6 20 0 6
1 6432 12862001 12864000 0 0 0 0 0 0 0 0 0 7 0 11 0 2 5 0 4
1 6433 12864001 12866000 0 0 0 0 0 0 0 0 0 14 0 19 0 4 8 0 6
1 6434 12866001 12868000 6 9 7 0 4 0 0 0 9 8 6 4 0 4 0 0 1
1 6435 12868001 12870000 4 2 2 0 6 0 0 0 7 11 11 1 0 3 0 14 1
1 6436 12870001 12872000 0 0 0 0 4 0 4 0 0 3 0 3 0 2 0 0 4
1 6437 12872001 12874000 0 0 0 0 4 0 8 0 0 6 1 2 1 2 3 3 4
1 6438 12874001 12876000 0 0 0 0 0 0 0 0 0 4 1 0 0 0 0 0 4
1 6439 12876001 12878000 0 0 0 0 0 0 0 0 0 5 0 1 1 3 0 0 4
1 6440 12878001 12880000 0 0 0 0 10 0 10 0 0 12 0 0 0 6 8 0 2
1 6441 12880001 12882000 0 0 0 0 4 0 0 0 0 7 0 0 0 3 4 0 4
1 6442 12882001 12884000 0 0 0 0 2 0 0 0 0 8 0 0 0 2 3 0 4
1 6443 12884001 12886000 0 0 0 0 0 0 5 0 0 9 0 0 0 4 3 0 4
1 6444 12886001 12888000 0 0 0 0 0 0 8 0 0 11 0 7 0 8 10 8 2
1 6445 12888001 12890000 0 0 0 0 0 0 0 0 0 8 0 0 0 1 0 0 4
1 6446 12890001 12892000 0 5 0 0 1 0 0 0 3 11 6 1 0 6 4 5 4
1 6447 12892001 12894000 0 0 0 0 4 0 4 0 0 12 4 0 0 7 7 5 2
1 6448 12894001 12896000 0 0 0 0 2 0 1 0 0 4 0 9 0 4 1 1 4
1 6449 12896001 12898000 7 4 1 0 0 0 4 0 0 9 0 2 0 7 0 5 4
1 6450 12898001 12900000 0 0 0 0 0 0 0 0 0 6 0 10 0 3 0 0 4
1 6451 12900001 12902000 0 0 0 0 0 0 0 0 0 4 0 12 0 4 9 0 6
1 6452 12902001 12904000 0 0 0 0 0 0 0 0 0 7 0 13 0 4 10 0 6
1 6453 12904001 12906000 0 0 0 0 0 0 0 0 0 10 0 8 0 5 7 7 4
1 6454 12906001 12908000 1 1 0 5 0 7 0 0 0 3 0 20 0 3 4 3 6
1 6455 12908001 12910000 5 6 7 0 3 0 0 0 12 12 9 4 1 8 3 3 1
1 6456 12910001 12912000 0 0 0 0 0 0 0 0 17 11 20 0 0 3 6 6 5
1 6457 12912001 12914000 0 0 0 0 0 0 0 19 4 16 19 0 4 7 17 20 5
1 6458 12914001 12916000 0 0 0 0 0 0 0 0 0 11 0 0 0 5 0 6 4
1 6459 12916001 12918000 8 0 0 0 4 0 7 0 0 8 0 0 0 7 8 8 2
1 6460 12918001 12920000 0 0 0 0 2 0 2 0 0 11 1 2 0 5 2 3 4
1 6461 12920001 12922000 0 0 0 0 0 0 2 0 0 6 0 2 0 4 3 3 4
1 6462 12922001 12924000 0 0 0 0 0 0 0 0 0 7 0 13 1 3 5 3 6
1 6463 12924001 12926000 0 0 0 0 0 0 0 0 0 6 0 6 1 4 0 3 4
1 6464 12926001 12928000 0 0 0 0 0 0 0 0 0 4 0 13 0 2 0 0 4
1 6465 12928001 12930000 0 0 0 0 0 0 0 0 0 3 0 18 0 1 0 0 6
1 6466 12930001 12932000 0 0 0 4 0 0 0 0 0 7 1 14 0 2 5 0 6
1 6467 12932001 12934000 0 0 0 0 4 0 8 0 0 6 0 5 0 6 4 3 4
1 6468 12934001 12936000 0 0 0 0 0 0 5 0 0 7 0 0 0 9 4 2 4
1 6469 12936001 12938000 0 0 0 0 4 0 15 0 0 9 0 0 0 4 9 8 2
1 6470 12938001 12940000 0 0 0 0 3 0 5 0 0 8 0 0 0 3 4 3 4
1 6471 12940001 12942000 0 0 0 0 15 0 10 0 0 11 0 0 2 7 13 1 2
1 6472 12942001 12944000 0 0 0 5 0 0 0 0 0 3 0 19 0 3 3 0 6
1 6473 12944001 12946000 0 0 0 18 0 6 0 0 0 3 0 20 0 1 2 0 3
1 6474 12946001 12948000 0 0 0 6 1 0 0 0 0 8 0 10 0 4 3 0 4
1 6475 12948001 12950000 0 0 0 0 16 0 10 0 0 8 0 2 0 6 5 3 2
1 6476 12950001 12952000 0 0 0 13 0 10 0 0 0 9 1 20 0 4 8 0 3
1 6477 12952001 12954000 0 0 0 11 0 4 0 0 0 8 0 20 1 2 13 0 6
1 6478 12954001 12956000 0 0 0 0 8 0 0 0 0 6 0 1 0 0 0 0 4
1 6479 12956001 12958000 0 0 0 0 0 0 14 0 0 12 0 1 0 7 10 2 2
1 6480 12958001 12960000 0 0 0 0 0 0 5 0 0 9 0 12 0 6 4 9 6
1 6481 12960001 12962000 9 0 0 0 0 0 0 0 5 8 0 2 0 4 0 1 4
1 6482 12962001 12964000 0 0 0 0 1 0 5 0 0 5 0 0 0 0 0 0 4
1 6483 12964001 12966000 0 0 0 0 11 0 13 0 0 13 0 0 0 8 10 10 2
1 6484 12966001 12968000 0 0 0 0 3 0 8 0 0 7 0 6 0 6 4 6 4
1 6485 12968001 12970000 0 0 0 0 0 0 0 0 0 8 0 4 3 7 0 1 4
1 6486 12970001 12972000 0 0 0 0 0 0 0 0 0 10 0 0 4 8 5 0 4
1 6487 12972001 12974000 0 0 0 0 0 0 0 0 0 7 0 0 2 3 3 0 4
1 6488 12974001 12976000 0 0 0 0 0 0 0 0 0 8 0 0 5 10 0 0 4
1 6489 12976001 12978000 3 3 4 0 2 0 0 0 4 8 2 4 0 6 0 0 4
1 6490 12978001 12980000 5 5 6 0 5 0 0 4 8 14 12 0 0 7 0 11 1
1 6491 12980001 12982000 0 0 0 0 2 0 0 5 0 8 1 4 1 4 4 7 4
1 6492 12982001 12984000 2 1 2 0 2 0 0 0 0 8 4 0 0 5 7 7 4
1 6493 12984001 12986000 6 5 6 0 7 0 0 0 0 7 0 0 0 3 3 0 4
1 6494 12986001 12988000 0 0 6 0 12 0 0 0 0 9 0 3 0 6 0 7 4
1 6495 12988001 12990000 0 0 0 0 1 0 7 0 0 10 0 0 0 7 8 0 2
1 6496 12990001 12992000 0 0 0 0 7 0 12 0 0 12 0 0 0 4 11 0 2
1 6497 12992001 12994000 0 0 0 0 0 0 3 0 0 5 0 5 0 2 0 0 4
1 6498 12994001 12996000 0 0 0 0 0 0 0 0 0 8 0 10 0 5 11 3 6
1 6499 12996001 12998000 0 0 0 0 0 0 0 0 0 10 0 19 1 5 11 5 6
1 6500 12998001 1.3e+07 0 0 0 0 0 0 0 0 0 8 0 20 1 10 3 0 6
1 6501 13000001 13002000 0 0 0 0 0 0 0 0 0 18 0 20 2 9 20 0 6
1 6502 13002001 13004000 0 0 0 11 0 0 0 0 0 19 0 20 2 13 20 0 6
1 6503 13004001 13006000 0 0 0 5 0 0 0 0 0 17 0 20 0 10 19 0 6
1 6504 13006001 13008000 0 0 0 5 0 0 0 0 0 19 0 20 0 2 20 0 6
1 6505 13008001 13010000 0 0 0 12 0 3 0 0 0 8 0 20 0 3 10 0 6
1 6506 13010001 13012000 0 0 0 10 0 0 0 0 0 4 0 20 0 1 8 0 6
1 6507 13012001 13014000 0 0 0 5 0 0 0 0 0 8 0 20 0 2 8 0 6
1 6508 13014001 13016000 0 0 0 1 0 0 0 0 0 9 1 7 0 4 6 1 4
1 6509 13016001 13018000 0 0 0 0 0 0 0 0 0 2 0 0 0 1 0 0 4
1 6510 13018001 13020000 0 0 0 4 0 0 0 0 0 11 0 15 0 5 10 0 6
1 6511 13020001 13022000 0 0 0 3 0 0 0 0 0 16 0 20 3 12 19 0 6
1 6512 13022001 13024000 0 0 0 5 0 5 0 0 0 6 0 20 0 2 6 0 6
1 6513 13024001 13026000 0 0 0 0 0 0 0 0 0 8 0 11 0 2 0 0 4
1 6514 13026001 13028000 9 8 13 0 11 0 0 0 11 11 0 1 1 8 12 13 1
1 6515 13028001 13030000 0 0 0 0 0 0 0 0 0 11 0 8 0 5 8 12 2
1 6516 13030001 13032000 5 7 6 0 6 0 0 0 0 7 0 1 0 9 0 5 4
1 6517 13032001 13034000 0 0 0 0 0 0 2 0 0 5 0 3 0 4 4 4 4
1 6518 13034001 13036000 0 0 0 0 5 0 15 0 0 15 1 1 1 7 11 9 2
1 6519 13036001 13038000 0 0 0 0 0 0 13 0 0 8 0 4 0 3 0 3 4
1 6520 13038001 13040000 0 1 1 0 0 0 2 0 1 12 0 6 0 7 0 0 4
1 6521 13040001 13042000 5 9 7 0 2 0 0 0 10 10 1 0 0 6 0 7 1
1 6522 13042001 13044000 0 0 0 0 0 0 0 0 0 10 0 11 0 2 10 11 6
1 6523 13044001 13046000 0 0 0 0 0 0 3 0 0 3 0 0 0 3 0 0 4
1 6524 13046001 13048000 10 0 0 0 0 0 0 0 0 11 0 0 0 6 9 10 2
1 6525 13048001 13050000 1 0 0 0 0 0 0 0 0 9 1 3 0 2 0 0 4
1 6526 13050001 13052000 0 0 0 0 0 0 0 0 0 10 0 1 0 6 0 7 4
1 6527 13052001 13054000 0 0 0 0 0 0 0 1 6 13 17 0 3 7 0 5 5
1 6528 13054001 13056000 3 9 5 0 0 0 0 0 11 12 7 6 0 3 7 0 1
1 6529 13056001 13058000 0 0 0 0 0 0 0 0 0 5 0 15 0 2 0 0 6
1 6530 13058001 13060000 0 0 0 0 0 0 0 0 0 1 0 3 0 1 0 0 4
1 6531 13060001 13062000 0 0 0 0 0 0 1 0 0 4 0 0 0 4 1 3 4
1 6532 13062001 13064000 0 0 0 0 0 0 7 0 0 13 0 2 1 3 6 2 2
1 6533 13064001 13066000 0 0 0 0 0 0 0 0 0 5 0 4 0 6 4 4 4
1 6534 13066001 13068000 0 0 0 0 0 0 0 0 0 7 0 12 0 3 8 10 6
1 6535 13068001 13070000 0 0 0 0 0 0 0 0 0 5 0 16 0 4 5 4 6
1 6536 13070001 13072000 3 7 6 0 0 0 0 0 8 6 8 4 1 7 0 9 1
1 6537 13072001 13074000 0 0 0 0 0 0 0 6 14 14 20 0 5 8 0 16 5
1 6538 13074001 13076000 0 0 0 0 0 0 0 2 0 8 2 1 1 4 0 6 4
1 6539 13076001 13078000 4 0 4 0 0 0 0 0 0 5 0 0 0 3 0 5 4
1 6540 13078001 13080000 4 11 9 0 6 0 0 0 6 5 0 0 0 5 1 5 1
1 6541 13080001 13082000 0 0 0 0 0 0 0 0 0 5 0 11 0 1 4 4 4
1 6542 13082001 13084000 0 0 0 0 0 0 0 0 0 3 0 17 0 2 4 0 6
1 6543 13084001 13086000 0 0 0 5 0 4 0 0 0 2 0 19 0 1 0 0 6
1 6544 13086001 13088000 0 0 0 0 0 0 0 0 0 1 0 12 0 0 3 0 4
1 6545 13088001 13090000 1 0 0 0 0 0 0 0 0 7 0 11 1 2 0 0 4
1 6546 13090001 13092000 5 0 0 0 0 0 0 2 4 13 0 0 7 7 10 0 2
1 6547 13092001 13094000 0 0 0 0 0 0 0 5 0 11 0 0 4 5 9 0 4
1 6548 13094001 13096000 0 0 0 0 0 0 0 4 0 15 0 0 6 7 14 4 2
1 6549 13096001 13098000 0 0 0 0 5 0 0 6 0 13 0 5 7 8 13 8 2
1 6550 13098001 13100000 0 0 0 0 0 0 0 0 0 15 0 20 0 7 16 0 6
1 6551 13100001 13102000 0 0 0 0 0 0 0 0 0 18 0 20 0 7 17 0 6
1 6552 13102001 13104000 1 1 0 4 0 3 13 0 1 13 0 8 0 5 10 2 2
1 6553 13104001 13106000 0 0 0 0 0 0 0 0 0 6 0 5 0 2 6 4 4
1 6554 13106001 13108000 0 0 0 0 0 0 0 0 0 4 0 6 0 5 3 0 4
1 6555 13108001 13110000 0 2 0 7 0 5 0 0 1 5 1 19 0 2 2 0 6
1 6556 13110001 13112000 0 0 0 0 0 0 0 0 0 5 0 17 0 1 8 0 6
1 6557 13112001 13114000 0 0 0 0 0 0 17 0 0 14 1 0 2 6 6 6 2
1 6558 13114001 13116000 0 0 1 0 0 0 1 0 0 7 0 7 0 2 0 0 4
1 6559 13116001 13118000 9 10 12 0 9 0 0 0 8 11 0 0 1 11 0 11 1
1 6560 13118001 13120000 3 0 0 0 0 0 6 0 0 9 0 2 0 5 5 4 4
1 6561 13120001 13122000 1 0 0 0 0 0 3 0 0 9 1 5 0 6 3 5 4
1 6562 13122001 13124000 0 0 0 0 0 0 0 6 8 8 15 0 2 6 8 15 5
1 6563 13124001 13126000 12 6 8 0 0 0 0 0 12 12 8 0 1 7 7 7 1
1 6564 13126001 13128000 0 0 0 3 0 0 0 0 0 9 0 11 0 9 10 11 6
1 6565 13128001 13130000 0 0 0 0 0 0 0 0 0 7 0 2 0 4 1 1 4
1 6566 13130001 13132000 0 0 0 0 0 0 0 0 0 5 0 8 0 3 2 0 4
1 6567 13132001 13134000 0 0 0 17 0 19 0 0 0 1 0 20 0 1 0 0 3
1 6568 13134001 13136000 0 0 0 10 0 10 0 0 0 0 0 19 0 0 0 0 3
1 6569 13136001 13138000 0 0 0 16 0 16 0 0 0 1 0 20 0 0 0 0 3
1 6570 13138001 13140000 0 0 0 11 0 13 0 0 0 2 0 20 0 1 0 0 3
1 6571 13140001 13142000 0 0 0 0 0 0 0 0 0 9 0 3 0 4 0 0 4
1 6572 13142001 13144000 0 0 0 0 3 0 0 0 0 10 0 4 0 4 7 6 4
1 6573 13144001 13146000 0 2 2 0 0 0 0 0 0 14 0 8 0 5 10 11 2
1 6574 13146001 13148000 0 4 6 0 5 0 0 0 0 11 0 0 0 6 0 5 4
1 6575 13148001 13150000 0 0 0 9 0 0 0 0 0 19 0 18 0 11 15 13 6
1 6576 13150001 13152000 0 0 0 0 0 0 0 0 0 9 0 12 0 2 9 3 6
1 6577 13152001 13154000 0 0 0 0 0 2 0 0 0 8 0 20 2 5 12 7 6
1 6578 13154001 13156000 0 0 0 0 0 0 0 0 0 5 0 4 0 2 4 7 4
1 6579 13156001 13158000 2 7 8 0 4 0 0 7 14 14 11 1 2 6 10 12 5
1 6580 13158001 13160000 0 0 0 0 3 0 0 6 0 8 4 2 2 8 9 13 2
1 6581 13160001 13162000 0 0 0 0 0 0 0 0 0 5 1 8 0 1 0 0 4
1 6582 13162001 13164000 0 0 0 0 0 0 6 0 0 6 0 0 0 4 9 6 2
1 6583 13164001 13166000 0 0 0 0 0 0 6 0 0 8 0 0 0 1 1 0 4
1 6584 13166001 13168000 0 0 0 0 0 6 0 0 0 4 0 10 0 1 0 0 4
1 6585 13168001 13170000 0 0 0 0 0 0 14 0 0 11 0 0 2 9 7 0 2
1 6586 13170001 13172000 0 0 0 0 0 0 5 0 0 5 0 4 0 4 7 4 4
1 6587 13172001 13174000 0 0 0 4 0 0 0 0 0 7 0 11 0 3 9 0 6
1 6588 13174001 13176000 0 0 0 17 0 8 0 0 0 13 0 20 0 6 16 0 3
1 6589 13176001 13178000 0 0 0 19 0 17 0 0 0 7 0 20 0 4 13 0 3
1 6590 13178001 13180000 0 0 0 7 0 10 0 0 0 13 0 20 0 7 12 0 6
1 6591 13180001 13182000 0 0 0 12 0 3 0 0 0 3 0 20 0 1 1 0 3
1 6592 13182001 13184000 0 0 0 8 0 3 0 0 0 2 0 20 0 0 0 0 6
1 6593 13184001 13186000 0 0 0 2 0 3 0 0 0 2 0 19 0 0 0 0 6
1 6594 13186001 13188000 0 0 0 19 0 4 0 0 0 8 0 20 0 2 7 0 3
1 6595 13188001 13190000 0 0 0 18 0 12 0 0 0 10 0 20 1 8 14 0 3
1 6596 13190001 13192000 0 0 0 16 0 8 0 0 0 8 0 19 0 4 13 0 3
1 6597 13192001 13194000 8 10 7 3 4 0 0 0 15 10 4 6 1 7 15 6 1
1 6598 13194001 13196000 0 0 0 0 0 0 0 19 2 17 14 0 1 6 20 18 5
1 6599 13196001 13198000 0 0 0 0 0 0 0 10 0 19 7 0 2 9 16 17 5
1 6600 13198001 13200000 0 0 0 0 0 0 0 0 0 5 0 10 0 1 7 3 4
1 6601 13200001 13202000 0 0 0 0 0 0 0 0 0 5 1 1 0 3 2 2 4
1 6602 13202001 13204000 0 0 0 0 0 0 0 0 0 8 3 0 0 3 0 0 4
1 6603 13204001 13206000 7 7 5 0 4 0 0 0 7 8 4 0 0 5 3 0 1
1 6604 13206001 13208000 3 2 2 0 1 0 0 7 6 15 17 0 4 5 0 13 5
1 6605 13208001 13210000 5 10 5 0 4 0 0 0 12 11 10 0 0 5 0 8 1
1 6606 13210001 13212000 0 0 0 0 0 0 0 0 0 7 0 0 0 2 0 1 4
1 6607 13212001 13214000 0 0 0 0 0 0 0 0 0 2 0 8 0 0 3 0 4
1 6608 13214001 13216000 0 0 0 0 0 0 7 0 0 6 0 8 0 4 7 6 4
1 6609 13216001 13218000 0 0 0 0 0 0 0 0 0 4 1 0 0 1 0 2 4
1 6610 13218001 13220000 0 0 0 0 0 0 0 0 0 8 0 9 0 5 10 9 2
1 6611 13220001 13222000 3 8 0 0 0 0 0 3 0 11 1 3 0 3 0 0 4
1 6612 13222001 13224000 6 1 0 0 0 0 0 7 4 17 4 0 0 7 18 19 2
1 6613 13224001 13226000 5 10 0 0 0 0 0 0 0 14 1 0 1 5 6 6 2
1 6614 13226001 13228000 0 2 0 0 0 0 0 0 0 17 0 0 3 7 17 17 2
1 6615 13228001 13230000 10 0 0 0 0 0 0 0 0 18 0 0 1 9 14 3 2
1 6616 13230001 13232000 2 0 0 6 0 0 0 0 0 4 1 15 0 1 5 0 6
1 6617 13232001 13234000 0 0 0 0 0 1 0 0 0 2 0 20 0 0 5 0 6
1 6618 13234001 13236000 0 0 0 0 0 3 0 0 0 5 0 20 0 3 5 0 6
1 6619 13236001 13238000 0 0 0 0 0 0 0 0 0 8 0 12 0 3 0 0 4
1 6620 13238001 13240000 0 0 0 0 0 0 0 0 0 9 0 16 0 3 1 0 6
1 6621 13240001 13242000 0 0 0 0 0 0 0 0 0 7 0 14 0 2 6 0 6
1 6622 13242001 13244000 0 0 0 0 0 0 0 0 0 6 0 15 0 1 5 0 6
1 6623 13244001 13246000 0 0 0 0 0 0 0 0 0 8 0 8 1 2 5 0 4
1 6624 13246001 13248000 0 0 0 0 0 0 0 0 0 3 0 8 0 1 3 0 4
1 6625 13248001 13250000 0 0 0 0 0 0 0 0 0 3 0 13 0 1 2 0 4
1 6626 13250001 13252000 0 0 0 0 0 0 0 0 0 7 0 10 0 1 7 3 6
1 6627 13252001 13254000 0 0 0 0 0 0 8 0 0 12 0 0 1 2 4 4 4
1 6628 13254001 13256000 13 0 0 0 0 0 12 0 0 16 0 0 1 7 15 7 2
1 6629 13256001 13258000 0 0 0 0 0 0 0 0 0 6 0 5 0 3 3 0 4
1 6630 13258001 13260000 0 0 0 0 0 0 6 0 0 10 0 5 0 4 0 0 4
1 6631 13260001 13262000 0 0 0 0 0 0 0 0 0 2 0 6 0 3 0 0 4
1 6632 13262001 13264000 0 0 0 0 0 0 0 0 0 5 0 7 0 0 3 0 4
1 6633 13264001 13266000 0 0 0 0 0 6 0 0 0 9 0 20 1 7 18 0 6
1 6634 13266001 13268000 0 0 0 0 0 3 0 0 0 6 0 20 0 5 20 4 6
1 6635 13268001 13270000 0 0 0 0 0 2 0 0 0 7 0 20 0 3 11 0 6
1 6636 13270001 13272000 0 0 0 0 0 6 0 0 0 6 0 19 0 8 15 0 6
1 6637 13272001 13274000 0 0 0 0 0 0 0 0 0 8 0 20 0 8 18 0 6
1 6638 13274001 13276000 0 0 0 0 0 3 0 0 0 12 0 20 0 8 20 0 6
1 6639 13276001 13278000 0 0 0 0 1 0 0 0 0 10 0 2 0 7 3 3 4
1 6640 13278001 13280000 0 3 0 0 1 0 0 0 2 9 0 0 1 5 4 6 4
1 6641 13280001 13282000 8 7 5 0 5 0 9 0 2 9 0 0 0 8 7 10 2
1 6642 13282001 13284000 0 0 0 0 1 0 15 0 0 5 0 14 0 6 11 8 2
1 6643 13284001 13286000 0 0 0 0 0 0 0 0 0 4 0 19 0 1 3 0 6
1 6644 13286001 13288000 0 0 0 0 0 0 0 0 0 2 0 17 0 2 0 0 6
1 6645 13288001 13290000 0 0 0 0 0 0 0 0 0 5 0 10 0 2 7 0 4
1 6646 13290001 13292000 0 0 0 0 0 0 0 0 0 4 0 2 0 3 0 0 4
1 6647 13292001 13294000 0 0 0 0 0 6 0 0 0 6 0 19 0 5 5 0 6
1 6648 13294001 13296000 0 0 0 6 0 5 0 0 0 14 0 20 0 7 13 0 6
1 6649 13296001 13298000 0 0 0 5 0 4 0 0 0 16 0 20 0 10 20 0 6
1 6650 13298001 13300000 0 0 0 8 0 6 0 0 0 12 0 18 0 6 18 0 6
1 6651 13300001 13302000 0 0 0 3 0 3 0 0 0 6 0 20 0 2 6 0 6
1 6652 13302001 13304000 0 0 0 0 0 0 0 0 0 7 0 10 0 2 2 0 4
1 6653 13304001 13306000 0 0 0 0 0 0 0 0 0 5 0 5 0 0 1 0 4
1 6654 13306001 13308000 0 0 0 0 0 3 0 0 0 7 0 18 0 3 9 0 6
1 6655 13308001 13310000 0 0 0 0 0 3 0 0 0 4 0 13 0 2 5 0 6
1 6656 13310001 13312000 0 0 0 0 0 0 0 0 0 6 0 16 0 3 2 0 6
1 6657 13312001 13314000 0 0 0 0 0 0 0 0 0 10 0 9 0 1 3 0 4
1 6658 13314001 13316000 0 0 0 0 0 0 8 0 0 5 0 0 0 5 0 0 4
1 6659 13316001 13318000 0 0 0 0 0 0 12 0 0 10 0 0 0 6 4 0 4
1 6660 13318001 13320000 0 0 0 0 0 0 10 0 0 4 0 0 0 3 0 0 4
1 6661 13320001 13322000 9 0 0 0 0 0 11 0 0 8 0 0 1 6 8 7 2
1 6662 13322001 13324000 4 0 0 0 0 0 3 0 0 8 0 1 1 6 2 2 4
1 6663 13324001 13326000 0 0 0 4 0 0 0 0 0 11 0 18 0 6 14 12 6
1 6664 13326001 13328000 0 0 0 6 0 0 0 0 0 17 0 20 0 8 20 0 6
1 6665 13328001 13330000 0 0 0 0 0 2 0 0 0 18 0 19 1 7 19 0 6
1 6666 13330001 13332000 0 0 0 0 0 0 0 0 0 15 0 17 0 4 12 0 6
1 6667 13332001 13334000 0 0 0 0 0 0 0 0 0 16 0 20 0 8 19 0 6
1 6668 13334001 13336000 0 0 0 7 0 0 0 0 0 13 0 20 0 10 19 0 6
1 6669 13336001 13338000 0 0 0 11 0 0 0 0 0 18 0 20 0 5 20 0 6
1 6670 13338001 13340000 2 0 0 4 0 0 2 0 0 16 0 16 0 6 18 8 6
1 6671 13340001 13342000 5 0 0 0 6 0 10 0 0 14 0 0 3 8 14 13 2
1 6672 13342001 13344000 0 0 0 0 1 0 0 0 0 4 0 6 0 1 1 1 4
1 6673 13344001 13346000 0 0 0 0 2 0 0 0 0 4 0 0 0 2 0 0 4
1 6674 13346001 13348000 0 0 0 0 0 0 0 0 0 7 0 5 0 5 6 2 4
1 6675 13348001 13350000 0 0 0 0 0 9 0 0 0 11 0 13 0 5 13 6 6
1 6676 13350001 13352000 0 0 0 0 6 0 0 0 0 10 0 1 0 5 8 4 4
1 6677 13352001 13354000 0 0 0 0 3 0 0 0 0 7 0 0 0 3 3 3 4
1 6678 13354001 13356000 0 0 0 0 0 0 0 0 0 7 0 8 0 2 8 5 4
1 6679 13356001 13358000 0 0 0 0 0 0 0 0 0 3 0 7 0 1 0 0 4
1 6680 13358001 13360000 0 0 0 0 0 0 0 0 0 8 0 0 0 6 0 0 4
1 6681 13360001 13362000 0 0 0 0 0 0 3 0 0 5 0 6 0 5 0 2 4
1 6682 13362001 13364000 0 0 0 0 0 0 7 0 0 8 0 0 0 2 2 2 4
1 6683 13364001 13366000 7 0 0 0 0 0 8 0 0 8 1 0 1 5 7 5 2
1 6684 13366001 13368000 0 0 0 0 0 0 3 0 0 6 0 0 0 1 0 0 4
1 6685 13368001 13370000 0 0 0 0 0 0 8 0 0 6 0 0 0 3 0 0 4
1 6686 13370001 13372000 0 0 0 0 3 0 4 0 0 5 0 3 0 4 3 2 4
1 6687 13372001 13374000 0 0 0 0 0 0 0 0 0 6 0 20 0 3 13 0 6
1 6688 13374001 13376000 0 0 0 0 0 0 0 0 0 5 0 18 0 4 11 0 6
1 6689 13376001 13378000 0 0 0 0 0 0 0 0 0 9 0 17 0 3 9 0 6
1 6690 13378001 13380000 0 0 0 4 0 0 0 0 0 5 1 20 0 5 4 0 6
1 6691 13380001 13382000 0 0 0 0 0 0 0 0 0 5 0 20 0 2 5 0 6
1 6692 13382001 13384000 0 0 0 0 0 3 0 0 0 4 0 20 0 5 4 0 6
1 6693 13384001 13386000 0 0 0 0 0 0 0 0 0 6 0 19 0 2 0 0 6
1 6694 13386001 13388000 0 0 0 0 0 0 0 0 0 5 0 8 0 4 0 0 4
1 6695 13388001 13390000 0 0 0 0 0 0 0 0 0 6 0 5 0 2 0 0 4
1 6696 13390001 13392000 0 0 0 0 0 0 0 0 0 12 0 18 0 8 11 0 6
1 6697 13392001 13394000 0 0 0 0 0 0 0 0 0 16 0 20 0 5 20 0 6
1 6698 13394001 13396000 0 0 0 0 0 0 0 0 0 17 0 20 0 6 19 0 6
1 6699 13396001 13398000 0 0 0 0 0 0 0 0 0 4 0 12 0 2 5 0 6
1 6700 13398001 13400000 0 0 0 10 0 13 0 0 0 6 0 20 0 4 13 0 3
1 6701 13400001 13402000 0 0 0 3 0 5 0 0 0 7 0 20 0 2 9 0 6
1 6702 13402001 13404000 0 0 0 0 5 0 5 0 0 10 0 9 1 6 2 0 4
1 6703 13404001 13406000 0 0 0 0 0 0 0 0 0 9 0 12 0 2 4 0 6
1 6704 13406001 13408000 0 0 0 0 0 0 0 0 0 11 0 15 0 6 13 0 6
1 6705 13408001 13410000 0 0 0 0 0 0 0 0 0 6 1 13 0 3 5 0 6
1 6706 13410001 13412000 0 0 0 0 0 0 0 0 0 20 0 20 0 5 15 0 6
1 6707 13412001 13414000 0 0 0 0 0 0 0 0 0 12 0 20 0 3 8 0 6
1 6708 13414001 13416000 0 0 0 0 0 0 0 0 0 13 0 15 0 4 15 0 6
1 6709 13416001 13418000 0 0 0 0 3 0 0 0 0 7 0 3 0 2 0 0 4
1 6710 13418001 13420000 0 0 0 0 0 0 0 0 0 14 0 20 0 6 14 4 6
1 6711 13420001 13422000 0 0 0 0 0 0 0 0 0 13 0 16 0 1 12 0 6
1 6712 13422001 13424000 0 0 0 0 0 0 0 0 0 5 0 9 0 2 3 0 4
1 6713 13424001 13426000 0 0 0 0 0 0 0 0 0 4 0 8 0 0 0 0 4
1 6714 13426001 13428000 0 0 0 0 0 0 0 0 0 16 0 20 0 11 16 0 6
1 6715 13428001 13430000 0 0 0 9 0 2 0 0 0 20 0 20 1 9 20 8 6
1 6716 13430001 13432000 3 0 0 3 0 2 0 0 1 6 1 15 0 6 2 0 6
1 6717 13432001 13434000 0 0 0 0 0 0 0 0 0 10 0 18 0 3 10 0 6
1 6718 13434001 13436000 0 0 0 0 0 0 0 0 0 10 0 20 0 11 11 0 6
1 6719 13436001 13438000 0 0 0 0 0 0 0 0 0 5 0 13 0 3 5 0 6
1 6720 13438001 13440000 0 0 0 0 0 0 0 0 0 7 0 7 0 4 7 0 4
1 6721 13440001 13442000 0 0 0 11 0 0 0 0 0 10 0 20 0 7 18 0 6
1 6722 13442001 13444000 0 0 0 6 0 2 0 0 0 12 0 20 0 3 17 0 6
1 6723 13444001 13446000 0 0 0 9 0 1 0 0 0 11 1 20 1 4 17 0 6
1 6724 13446001 13448000 0 0 0 17 0 1 0 0 0 11 0 20 1 6 20 0 6
1 6725 13448001 13450000 0 0 0 3 0 5 0 0 0 6 0 9 1 3 5 0 4
1 6726 13450001 13452000 8 8 10 0 3 0 0 3 12 13 14 0 2 9 0 8 1
1 6727 13452001 13454000 0 0 0 0 3 0 0 7 0 14 7 2 2 7 0 11 5
1 6728 13454001 13456000 0 0 2 0 7 0 3 0 0 6 0 0 1 7 0 11 4
1 6729 13456001 13458000 0 0 0 0 0 0 11 0 0 7 1 0 0 5 5 5 2
1 6730 13458001 13460000 0 0 0 0 0 0 0 0 0 7 0 0 0 2 0 3 4
[truncated: 3,189,104 more chars]
