# Supplementary material for: Genome-wide analysis of local chromatin packing in Arabidopsis thaliana
Source: Genome Res. 2015 Feb;25(2):246–56. doi: 10.1101/gr.170332.113 (PMC4315298; doi:10.1101/gr.170332.113)
Supplement: Supplemental Material [file supp_gr.170332.113_Supp_Table_S6.txt]

positive strip regions
chr from to
1 30001 32000
1 52001 54000
1 166001 168000
1 264001 266000
1 356001 358000
1 370001 372000
1 464001 466000
1 506001 508000
1 536001 538000
1 540001 542000
1 604001 606000
1 670001 672000
1 696001 698000
1 720001 722000
1 958001 962000
1 1030001 1032000
1 1160001 1162000
1 1168001 1170000
1 1248001 1250000
1 1378001 1380000
1 1534001 1536000
1 1550001 1552000
1 1584001 1586000
1 1600001 1602000
1 1636001 1638000
1 1646001 1648000
1 1658001 1660000
1 1690001 1692000
1 1852001 1854000
1 1862001 1864000
1 1866001 1868000
1 1938001 1940000
1 2052001 2054000
1 2134001 2136000
1 2218001 2220000
1 2260001 2262000
1 2282001 2284000
1 2294001 2296000
1 2334001 2336000
1 2366001 2368000
1 2376001 2378000
1 2382001 2384000
1 2610001 2612000
1 2622001 2624000
1 2650001 2652000
1 2896001 2898000
1 2900001 2902000
1 2922001 2924000
1 2934001 2936000
1 2944001 2946000
1 3448001 3450000
1 3538001 3544000
1 3550001 3552000
1 3762001 3764000
1 3928001 3930000
1 3964001 3968000
1 4276001 4280000
1 4298001 4300000
1 4556001 4560000
1 4810001 4812000
1 4852001 4854000
1 4874001 4876000
1 4888001 4890000
1 4978001 4980000
1 5366001 5368000
1 5602001 5604000
1 5618001 5620000
1 5822001 5824000
1 5938001 5940000
1 5978001 5982000
1 5984001 5988000
1 5994001 5996000
1 6006001 6008000
1 6080001 6082000
1 6276001 6280000
1 6572001 6574000
1 6678001 6680000
1 6698001 6700000
1 7172001 7174000
1 7182001 7186000
1 7210001 7212000
1 7344001 7346000
1 7404001 7406000
1 7424001 7426000
1 7436001 7438000
1 7550001 7552000
1 7714001 7718000
1 7722001 7724000
1 7950001 7952000
1 7968001 7970000
1 7978001 7980000
1 7996001 7998000
1 8022001 8026000
1 8186001 8188000
1 8222001 8224000
1 8228001 8230000
1 8272001 8274000
1 8354001 8356000
1 8360001 8362000
1 8386001 8388000
1 8390001 8392000
1 8398001 8400000
1 8622001 8624000
1 8674001 8676000
1 8680001 8682000
1 8710001 8714000
1 8906001 8908000
1 8940001 8942000
1 8954001 8956000
1 8966001 8970000
1 9000001 9002000
1 9116001 9118000
1 9130001 9134000
1 9376001 9378000
1 9388001 9390000
1 9616001 9618000
1 9624001 9626000
1 9730001 9732000
1 9972001 9974000
1 10012001 10014000
1 10084001 10086000
1 10092001 10094000
1 10138001 10140000
1 10162001 10164000
1 10166001 10168000
1 10178001 10180000
1 10372001 10374000
1 10378001 10380000
1 10384001 10386000
1 10550001 10552000
1 10604001 10606000
1 10608001 10610000
1 10612001 10614000
1 10686001 10688000
1 10718001 10720000
1 10892001 10894000
1 10918001 10920000
1 10924001 10926000
1 10936001 10938000
1 10942001 10944000
1 11040001 11042000
1 11064001 11066000
1 11100001 11102000
1 11346001 11348000
1 11350001 11352000
1 11482001 11484000
1 11700001 11702000
1 11788001 11790000
1 11884001 11888000
1 11914001 11916000
1 12042001 12044000
1 12228001 12230000
1 12236001 12238000
1 12274001 12276000
1 12280001 12282000
1 12606001 12608000
1 12630001 12632000
1 12660001 12662000
1 12906001 12908000
1 12996001 12998000
1 13000001 13002000
1 13012001 13014000
1 13020001 13022000
1 13190001 13192000
1 13428001 13430000
1 13592001 13594000
1 13608001 13610000
1 13616001 13618000
1 13624001 13626000
1 13632001 13634000
1 13636001 13638000
1 15944001 15946000
1 15962001 15964000
1 16024001 16026000
1 16492001 16494000
1 16700001 16702000
1 16726001 16728000
1 16730001 16736000
1 16750001 16752000
1 17006001 17008000
1 17050001 17052000
1 17068001 17070000
1 17328001 17330000
1 17376001 17378000
1 17390001 17392000
1 17398001 17400000
1 17410001 17412000
1 17502001 17504000
1 17510001 17512000
1 17536001 17540000
1 17590001 17592000
1 17622001 17624000
1 17662001 17664000
1 17674001 17676000
1 17986001 17988000
1 18010001 18012000
1 18122001 18124000
1 18260001 18262000
1 18528001 18530000
1 18546001 18548000
1 18570001 18572000
1 18920001 18922000
1 18954001 18956000
1 18962001 18972000
1 18978001 18980000
1 18986001 18988000
1 18994001 18996000
1 19000001 19002000
1 19270001 19272000
1 19292001 19294000
1 19352001 19354000
1 19372001 19374000
1 19406001 19408000
1 19600001 19602000
1 19618001 19620000
1 19660001 19662000
1 19666001 19668000
1 19722001 19724000
1 20024001 20026000
1 20374001 20376000
1 20380001 20382000
1 20492001 20494000
1 20620001 20622000
1 20678001 20680000
1 20778001 20780000
1 20798001 20800000
1 20822001 20824000
1 20836001 20838000
1 21096001 21098000
1 21118001 21122000
1 21144001 21146000
1 21396001 21398000
1 21410001 21412000
1 21416001 21418000
1 21430001 21432000
1 21454001 21456000
1 21606001 21608000
1 21630001 21632000
1 21640001 21642000
1 21678001 21680000
1 21684001 21688000
1 21914001 21916000
1 21928001 21930000
1 22102001 22104000
1 22114001 22118000
1 22140001 22142000
1 22230001 22232000
1 22364001 22366000
1 22492001 22494000
1 22516001 22518000
1 22536001 22538000
1 22544001 22546000
1 22626001 22628000
1 22782001 22784000
1 22994001 22996000
1 23006001 23008000
1 23050001 23054000
1 23102001 23104000
1 23332001 23334000
1 23348001 23350000
1 23358001 23360000
1 23368001 23372000
1 23384001 23386000
1 23422001 23424000
1 23558001 23562000
1 23760001 23762000
1 23888001 23890000
1 23916001 23918000
1 24064001 24066000
1 24088001 24090000
1 24122001 24124000
1 24342001 24344000
1 24390001 24392000
1 24736001 24738000
1 24758001 24760000
1 24778001 24780000
1 24850001 24852000
1 24874001 24876000
1 25070001 25072000
1 25084001 25086000
1 25110001 25112000
1 25230001 25232000
1 25318001 25320000
1 25428001 25430000
1 25444001 25446000
1 25646001 25648000
1 25650001 25652000
1 25660001 25662000
1 25676001 25678000
1 25708001 25710000
1 25734001 25736000
1 25750001 25752000
1 25768001 25770000
1 25976001 25978000
1 26044001 26046000
1 26250001 26252000
1 26276001 26278000
1 26324001 26326000
1 26336001 26338000
1 26344001 26346000
1 26598001 26600000
1 26666001 26668000
1 26706001 26708000
1 26742001 26744000
1 26760001 26762000
1 26782001 26784000
1 26786001 26788000
1 26944001 26946000
1 26964001 26966000
1 26992001 26994000
1 27166001 27168000
1 27374001 27376000
1 27520001 27522000
1 27816001 27818000
1 27832001 27834000
1 27868001 27870000
1 27880001 27882000
1 28082001 28084000
1 28094001 28096000
1 28210001 28212000
1 28234001 28236000
1 28244001 28246000
1 28338001 28340000
1 28440001 28442000
1 28462001 28464000
1 28492001 28494000
1 28624001 28626000
1 28750001 28752000
1 28920001 28922000
1 28962001 28964000
1 29002001 29004000
1 29132001 29134000
1 29304001 29306000
1 29498001 29500000
1 29684001 29686000
1 29692001 29694000
1 29748001 29750000
1 29874001 29876000
1 30054001 30056000
1 30168001 30170000
1 30184001 30186000
1 30228001 30230000
1 30350001 30352000
2 126001 128000
2 212001 214000
2 254001 256000
2 264001 266000
2 268001 270000
2 356001 358000
2 376001 378000
2 476001 478000
2 602001 604000
2 752001 756000
2 824001 826000
2 978001 980000
2 1016001 1018000
2 1276001 1278000
2 1318001 1320000
2 1484001 1486000
2 1594001 1598000
2 1620001 1622000
2 1758001 1760000
2 1776001 1778000
2 1824001 1826000
2 1954001 1956000
2 1994001 1998000
2 2006001 2008000
2 2040001 2042000
2 2056001 2058000
2 2258001 2260000
2 2266001 2270000
2 2272001 2274000
2 2282001 2284000
2 2286001 2288000
2 2412001 2414000
2 2424001 2426000
2 5590001 5592000
2 5614001 5616000
2 5630001 5632000
2 5774001 5776000
2 5792001 5794000
2 5796001 5798000
2 5818001 5820000
2 5842001 5844000
2 5900001 5902000
2 6084001 6086000
2 6088001 6090000
2 6102001 6104000
2 6114001 6116000
2 6128001 6130000
2 6172001 6174000
2 6204001 6206000
2 6450001 6454000
2 6460001 6462000
2 6474001 6476000
2 6636001 6638000
2 6682001 6684000
2 6778001 6780000
2 6960001 6962000
2 6964001 6966000
2 6968001 6972000
2 6990001 6996000
2 6998001 7e+06
2 7002001 7010000
2 7014001 7016000
2 7020001 7022000
2 7036001 7038000
2 7192001 7194000
2 7242001 7244000
2 7246001 7248000
2 7350001 7354000
2 7394001 7398000
2 7656001 7658000
2 7770001 7772000
2 7776001 7778000
2 7784001 7786000
2 7976001 7978000
2 8010001 8012000
2 8026001 8028000
2 8030001 8032000
2 8036001 8038000
2 8050001 8052000
2 8092001 8094000
2 8240001 8244000
2 8250001 8252000
2 8258001 8260000
2 8274001 8276000
2 8280001 8282000
2 8286001 8290000
2 8292001 8294000
2 8304001 8306000
2 8332001 8334000
2 8368001 8370000
2 8590001 8592000
2 8612001 8614000
2 8624001 8626000
2 8880001 8882000
2 9070001 9072000
2 9168001 9172000
2 9174001 9176000
2 9282001 9284000
2 9306001 9308000
2 9382001 9384000
2 9408001 9410000
2 9428001 9430000
2 9454001 9456000
2 9494001 9496000
2 9538001 9540000
2 9644001 9646000
2 9758001 9760000
2 9864001 9866000
2 9876001 9878000
2 9884001 9886000
2 10012001 10014000
2 10024001 10026000
2 10058001 10060000
2 10062001 10064000
2 10216001 10218000
2 10286001 10288000
2 10318001 10320000
2 10542001 10544000
2 10546001 10548000
2 10584001 10586000
2 10588001 10590000
2 10594001 10598000
2 10956001 10958000
2 10960001 10962000
2 10992001 10994000
2 11100001 11102000
2 11298001 11300000
2 11388001 11390000
2 11586001 11588000
2 11606001 11608000
2 11632001 11634000
2 11668001 11670000
2 11672001 11674000
2 11920001 11922000
2 12010001 12012000
2 12098001 12100000
2 12118001 12120000
2 12132001 12134000
2 12156001 12158000
2 12200001 12202000
2 12300001 12302000
2 12342001 12344000
2 12448001 12450000
2 12472001 12474000
2 12476001 12478000
2 12508001 12510000
2 12720001 12724000
2 12728001 12730000
2 12768001 12770000
2 12888001 12890000
2 13102001 13104000
2 13106001 13108000
2 13208001 13210000
2 13232001 13234000
2 13278001 13280000
2 13320001 13322000
2 13362001 13364000
2 13396001 13398000
2 13582001 13584000
2 13590001 13592000
2 13614001 13616000
2 13654001 13656000
2 13674001 13676000
2 13884001 13886000
2 13908001 13910000
2 13928001 13930000
2 14056001 14058000
2 14080001 14082000
2 14352001 14354000
2 14378001 14380000
2 14384001 14386000
2 14392001 14394000
2 14396001 14398000
2 14406001 14408000
2 14412001 14414000
2 14438001 14440000
2 14582001 14584000
2 14616001 14618000
2 14676001 14678000
2 14774001 14776000
2 14832001 14834000
2 15014001 15016000
2 15114001 15116000
2 15126001 15128000
2 15134001 15136000
2 15162001 15166000
2 15358001 15360000
2 15366001 15368000
2 15384001 15386000
2 15392001 15394000
2 15404001 15406000
2 15410001 15412000
2 15426001 15428000
2 15458001 15460000
2 15504001 15506000
2 15586001 15588000
2 15836001 15838000
2 15840001 15842000
2 15846001 15848000
2 15936001 15938000
2 15980001 15982000
2 16076001 16078000
2 16124001 16126000
2 16298001 16302000
2 16346001 16348000
2 16420001 16422000
2 16644001 16646000
2 16918001 16920000
2 16946001 16948000
2 16986001 16988000
2 16998001 1.7e+07
2 17198001 17200000
2 17210001 17212000
2 17234001 17236000
2 17238001 17240000
2 17252001 17254000
2 17256001 17260000
2 17306001 17308000
2 17470001 17472000
2 17502001 17504000
2 17540001 17542000
2 17714001 17716000
2 17736001 17738000
2 17748001 17750000
2 17878001 17880000
2 17900001 17904000
2 18080001 18082000
2 18094001 18096000
2 18202001 18204000
2 18288001 18290000
2 18306001 18308000
2 18310001 18312000
2 18528001 18530000
2 18550001 18552000
2 18602001 18604000
2 18718001 18720000
2 18884001 18886000
2 18898001 18900000
2 18916001 18918000
2 18926001 18928000
2 19144001 19146000
2 19150001 19152000
2 19172001 19174000
2 19206001 19208000
2 19326001 19328000
2 19352001 19354000
2 19416001 19418000
2 19504001 19506000
3 106001 108000
3 130001 132000
3 306001 308000
3 452001 454000
3 456001 458000
3 512001 514000
3 666001 668000
3 758001 760000
3 806001 808000
3 822001 824000
3 858001 860000
3 910001 912000
3 964001 966000
3 1068001 1070000
3 1086001 1088000
3 1094001 1096000
3 1232001 1234000
3 1244001 1246000
3 1274001 1276000
3 1284001 1286000
3 1294001 1296000
3 1298001 1302000
3 1498001 1500000
3 1554001 1556000
3 1560001 1562000
3 1728001 1730000
3 1734001 1736000
3 1742001 1744000
3 1780001 1782000
3 1860001 1862000
3 1960001 1962000
3 1982001 1984000
3 2342001 2344000
3 2392001 2394000
3 2412001 2414000
3 2662001 2664000
3 2678001 2680000
3 2682001 2684000
3 2686001 2688000
3 2694001 2698000
3 2826001 2830000
3 3054001 3056000
3 3204001 3206000
3 3310001 3312000
3 3354001 3356000
3 3542001 3544000
3 3568001 3570000
3 3572001 3574000
3 3608001 3610000
3 3646001 3648000
3 3674001 3676000
3 3818001 3820000
3 3826001 3828000
3 3850001 3852000
3 4112001 4114000
3 4130001 4132000
3 4136001 4138000
3 4216001 4218000
3 4266001 4268000
3 4330001 4332000
3 4334001 4336000
3 4354001 4356000
3 4516001 4518000
3 4538001 4540000
3 4624001 4626000
3 4730001 4732000
3 4766001 4768000
3 4854001 4856000
3 4858001 4860000
3 4862001 4866000
3 4872001 4874000
3 4876001 4878000
3 4886001 4888000
3 5274001 5276000
3 5344001 5346000
3 5508001 5510000
3 5562001 5564000
3 5576001 5578000
3 5592001 5594000
3 5600001 5602000
3 5722001 5724000
3 5736001 5738000
3 5758001 5760000
3 5910001 5912000
3 5998001 6e+06
3 6004001 6006000
3 6152001 6154000
3 6170001 6172000
3 6382001 6384000
3 6416001 6418000
3 6666001 6668000
3 6910001 6912000
3 6930001 6932000
3 7050001 7052000
3 7060001 7062000
3 7130001 7132000
3 7136001 7138000
3 7254001 7256000
3 7270001 7272000
3 7286001 7288000
3 7302001 7304000
3 7308001 7310000
3 7520001 7522000
3 7566001 7568000
3 7606001 7608000
3 7724001 7728000
3 7730001 7732000
3 7742001 7744000
3 7748001 7750000
3 7766001 7768000
3 7972001 7974000
3 8068001 8070000
3 8326001 8330000
3 8384001 8386000
3 8582001 8584000
3 8708001 8710000
3 8776001 8778000
3 8784001 8786000
3 8802001 8804000
3 8806001 8808000
3 8858001 8860000
3 8934001 8938000
3 8974001 8976000
3 8998001 9e+06
3 9016001 9018000
3 9020001 9022000
3 9334001 9336000
3 9380001 9382000
3 9510001 9512000
3 9602001 9604000
3 9612001 9614000
3 9844001 9846000
3 9880001 9882000
3 10100001 10102000
3 10194001 10196000
3 10222001 10224000
3 10232001 10234000
3 10282001 10284000
3 10614001 10616000
3 10626001 10628000
3 10638001 10640000
3 10650001 10652000
3 10832001 10834000
3 10932001 10934000
3 11026001 11028000
3 11040001 11042000
3 11074001 11076000
3 11218001 11220000
3 11248001 11250000
3 11296001 11298000
3 14302001 14304000
3 14362001 14364000
3 14738001 14740000
3 14770001 14772000
3 14780001 14782000
3 14790001 14792000
3 14796001 14798000
3 14810001 14812000
3 14838001 14840000
3 14844001 14846000
3 15024001 15026000
3 15276001 15278000
3 15316001 15318000
3 15506001 15508000
3 15532001 15536000
3 15548001 15550000
3 15554001 15558000
3 15564001 15566000
3 15580001 15582000
3 15708001 15710000
3 15828001 15830000
3 15846001 15848000
3 15850001 15852000
3 15928001 15930000
3 15946001 15948000
3 16150001 16152000
3 16244001 16248000
3 16346001 16348000
3 16402001 16404000
3 16440001 16442000
3 16680001 16682000
3 16690001 16692000
3 16700001 16702000
3 16712001 16714000
3 16984001 16986000
3 16998001 1.7e+07
3 17006001 17008000
3 17040001 17046000
3 17124001 17126000
3 17146001 17148000
3 17300001 17302000
3 17310001 17312000
3 17330001 17332000
3 17340001 17342000
3 17352001 17354000
3 17374001 17376000
3 17592001 17594000
3 17622001 17624000
3 17630001 17634000
3 17690001 17692000
3 17798001 17800000
3 17828001 17830000
3 17846001 17848000
3 17856001 17858000
3 17974001 17976000
3 18050001 18052000
3 18170001 18172000
3 18234001 18236000
3 18254001 18256000
3 18270001 18272000
3 18276001 18280000
3 18574001 18576000
3 18658001 18660000
3 18678001 18682000
3 18768001 18770000
3 18778001 18780000
3 18808001 18810000
3 18832001 18834000
3 18842001 18844000
3 18868001 18870000
3 19240001 19242000
3 19254001 19256000
3 19300001 19302000
3 19464001 19466000
3 19478001 19480000
3 19508001 19510000
3 19714001 19716000
3 19728001 19730000
3 19752001 19754000
3 19762001 19764000
3 19844001 19846000
3 19862001 19864000
3 19986001 19988000
3 20126001 20128000
3 20158001 20160000
3 20212001 20214000
3 20282001 20284000
3 20330001 20332000
3 20360001 20362000
3 20574001 20576000
3 20618001 20620000
3 20642001 20644000
3 20678001 20680000
3 20772001 20774000
3 20804001 20806000
3 20942001 20944000
3 20948001 20950000
3 20956001 20958000
3 20990001 20992000
3 21088001 21090000
3 21096001 21098000
3 21102001 21104000
3 21130001 21132000
3 21146001 21148000
3 21208001 21210000
3 21336001 21338000
3 21496001 21498000
3 21584001 21586000
3 21600001 21602000
3 21622001 21624000
3 21640001 21642000
3 21652001 21654000
3 21810001 21812000
3 21816001 21820000
3 21836001 21838000
3 21856001 21858000
3 22054001 22058000
3 22080001 22082000
3 22228001 22230000
3 22302001 22304000
3 22306001 22308000
3 22520001 22522000
3 22538001 22542000
3 22578001 22580000
3 22930001 22932000
3 22960001 22962000
3 23154001 23156000
3 23176001 23178000
3 23198001 23202000
3 23244001 23246000
3 23274001 23276000
3 23288001 23290000
4 32001 34000
4 86001 88000
4 92001 94000
4 258001 260000
4 330001 332000
4 348001 350000
4 624001 626000
4 728001 730000
4 738001 740000
4 866001 868000
4 922001 924000
4 940001 942000
4 944001 946000
4 1156001 1160000
4 1180001 1182000
4 1222001 1224000
4 1372001 1374000
4 1458001 1460000
4 1470001 1472000
4 1650001 1652000
4 1654001 1656000
4 1662001 1666000
4 1674001 1676000
4 5442001 5444000
4 5460001 5462000
4 5468001 5472000
4 5672001 5674000
4 5682001 5684000
4 5686001 5688000
4 5756001 5758000
4 5954001 5956000
4 6158001 6160000
4 6182001 6184000
4 6190001 6194000
4 6432001 6434000
4 6472001 6474000
4 6514001 6516000
4 6528001 6530000
4 6794001 6796000
4 6882001 6884000
4 6914001 6916000
4 6924001 6926000
4 7044001 7046000
4 7090001 7092000
4 7234001 7236000
4 7368001 7370000
4 7568001 7570000
4 7722001 7724000
4 7754001 7756000
4 7804001 7806000
4 7810001 7814000
4 7826001 7830000
4 7900001 7902000
4 8076001 8078000
4 8138001 8140000
4 8224001 8226000
4 8348001 8350000
4 8448001 8450000
4 8582001 8584000
4 8922001 8924000
4 8926001 8928000
4 8946001 8948000
4 9060001 9064000
4 9068001 9070000
4 9172001 9174000
4 9204001 9206000
4 9228001 9230000
4 9368001 9370000
4 9402001 9404000
4 9424001 9426000
4 9466001 9468000
4 9470001 9472000
4 9566001 9568000
4 9890001 9892000
4 9894001 9896000
4 10004001 10006000
4 10092001 10094000
4 10102001 10104000
4 10158001 10160000
4 10238001 10240000
4 10368001 10370000
4 10372001 10374000
4 10388001 10390000
4 10430001 10432000
4 10632001 10634000
4 10734001 10736000
4 10750001 10752000
4 10754001 10756000
4 10760001 10764000
4 10766001 10768000
4 10874001 10876000
4 10930001 10932000
4 10978001 10980000
4 10982001 10984000
4 11000001 11002000
4 11164001 11170000
4 11178001 11180000
4 11190001 11192000
4 11198001 11200000
4 11228001 11230000
4 11342001 11344000
4 11380001 11382000
4 11404001 11406000
4 11494001 11496000
4 11528001 11530000
4 11622001 11624000
4 11710001 11712000
4 11832001 11834000
4 11854001 11856000
4 11892001 11894000
4 12186001 12188000
4 12196001 12198000
4 12226001 12228000
4 12264001 12266000
4 12290001 12292000
4 12294001 12296000
4 12532001 12534000
4 12550001 12552000
4 12600001 12602000
4 12688001 12690000
4 12888001 12890000
4 12928001 12930000
4 13034001 13036000
4 13130001 13132000
4 13164001 13166000
4 13302001 13304000
4 13340001 13342000
4 13352001 13354000
4 13426001 13428000
4 13474001 13476000
4 13508001 13510000
4 13524001 13526000
4 13608001 13610000
4 13684001 13686000
4 13706001 13708000
4 13816001 13818000
4 13870001 13872000
4 13876001 13878000
4 13894001 13896000
4 13906001 13908000
4 14082001 14088000
4 14106001 14108000
4 14222001 14224000
4 14378001 14380000
4 14400001 14402000
4 14424001 14426000
4 14456001 14458000
4 14682001 14684000
4 14698001 14700000
4 14702001 14704000
4 14714001 14716000
4 14812001 14814000
4 15018001 15020000
4 15024001 15026000
4 15052001 15054000
4 15080001 15082000
4 15402001 15404000
4 15678001 15680000
4 15698001 15702000
4 15806001 15808000
4 15904001 15906000
4 15936001 15938000
4 15974001 15976000
4 16000001 16002000
4 16024001 16026000
4 16204001 16206000
4 16212001 16216000
4 16224001 16226000
4 16264001 16266000
4 16530001 16532000
4 16652001 16654000
4 16754001 16756000
4 16898001 16900000
4 16914001 16916000
4 17058001 17060000
4 17102001 17104000
4 17146001 17148000
4 17176001 17178000
4 17372001 17374000
4 17462001 17464000
4 17500001 17502000
4 17658001 17660000
4 17752001 17754000
4 17790001 17792000
4 17850001 17852000
4 17896001 17898000
4 17988001 17990000
4 18010001 18012000
4 18034001 18036000
4 18100001 18102000
4 18138001 18140000
4 18182001 18184000
4 18330001 18332000
4 18334001 18336000
4 18434001 18436000
5 14001 16000
5 74001 78000
5 90001 92000
5 250001 252000
5 256001 258000
5 272001 274000
5 292001 294000
5 296001 298000
5 390001 392000
5 394001 396000
5 700001 702000
5 706001 708000
5 996001 998000
5 1074001 1076000
5 1114001 1116000
5 1180001 1182000
5 1246001 1248000
5 1366001 1368000
5 1388001 1390000
5 1410001 1412000
5 1434001 1436000
5 1464001 1468000
5 1484001 1486000
5 1646001 1648000
5 1690001 1694000
5 1696001 1700000
5 2000001 2002000
5 2042001 2044000
5 2078001 2082000
5 2270001 2272000
5 2336001 2340000
5 2346001 2348000
5 2352001 2356000
5 2374001 2376000
5 2382001 2386000
5 2592001 2594000
5 2630001 2632000
5 2734001 2736000
5 2924001 2926000
5 3094001 3096000
5 3172001 3174000
5 3188001 3190000
5 3384001 3386000
5 3684001 3686000
5 3704001 3706000
5 3710001 3712000
5 3716001 3718000
5 3720001 3722000
5 3728001 3730000
5 3738001 3740000
5 3760001 3762000
5 3850001 3852000
5 3868001 3870000
5 4006001 4008000
5 4180001 4182000
5 4214001 4216000
5 4222001 4224000
5 4350001 4352000
5 4392001 4394000
5 4404001 4406000
5 4466001 4468000
5 4748001 4750000
5 4798001 4800000
5 4810001 4812000
5 4910001 4912000
5 5100001 5102000
5 5288001 5290000
5 5388001 5390000
5 5422001 5424000
5 5480001 5482000
5 5502001 5504000
5 5704001 5708000
5 5740001 5744000
5 5832001 5834000
5 5846001 5848000
5 5888001 5890000
5 6072001 6074000
5 6096001 6098000
5 6110001 6112000
5 6150001 6152000
5 6294001 6296000
5 6302001 6304000
5 6312001 6314000
5 6376001 6378000
5 6402001 6404000
5 6412001 6414000
5 6608001 6610000
5 6618001 6620000
5 6660001 6662000
5 6690001 6692000
5 6826001 6828000
5 6834001 6836000
5 6870001 6872000
5 7012001 7014000
5 7018001 7020000
5 7024001 7026000
5 7046001 7048000
5 7222001 7224000
5 7352001 7354000
5 7452001 7454000
5 7460001 7462000
5 7716001 7720000
5 7774001 7776000
5 7786001 7788000
5 7810001 7812000
5 8144001 8146000
5 8166001 8168000
5 8186001 8188000
5 8198001 8200000
5 8404001 8406000
5 8410001 8412000
5 8564001 8572000
5 8584001 8586000
5 8758001 8760000
5 9010001 9012000
5 9110001 9112000
5 9136001 9138000
5 9196001 9198000
5 9246001 9248000
5 9350001 9352000
5 9366001 9368000
5 9526001 9528000
5 9556001 9558000
5 9562001 9564000
5 9740001 9742000
5 9866001 9868000
5 9912001 9916000
5 9928001 9930000
5 9944001 9946000
5 9956001 9958000
5 10090001 10092000
5 10180001 10182000
5 10502001 10504000
5 10544001 10546000
5 10552001 10554000
5 10596001 10598000
5 10612001 10614000
5 10638001 10640000
5 10646001 10648000
5 13454001 13456000
5 13576001 13578000
5 13774001 13776000
5 13782001 13784000
5 13790001 13792000
5 13796001 13798000
5 13804001 13808000
5 13810001 13812000
5 13824001 13826000
5 13840001 13842000
5 14048001 14050000
5 14112001 14114000
5 14256001 14258000
5 14576001 14578000
5 14582001 14584000
5 14586001 14588000
5 14594001 14596000
5 14640001 14644000
5 14658001 14660000
5 14678001 14682000
5 14850001 14852000
5 14934001 14936000
5 14960001 14962000
5 15030001 15032000
5 15214001 15216000
5 15286001 15288000
5 15294001 15296000
5 15318001 15320000
5 15416001 15418000
5 15476001 15478000
5 15588001 15590000
5 15600001 15602000
5 15772001 15774000
5 15832001 15834000
5 16014001 16016000
5 16022001 16024000
5 16112001 16114000
5 16118001 16120000
5 16128001 16130000
5 16160001 16162000
5 16216001 16218000
5 16226001 16228000
5 16346001 16348000
5 16364001 16366000
5 16398001 16400000
5 16590001 16592000
5 16704001 16706000
5 16714001 16716000
5 16764001 16766000
5 16874001 16876000
5 16944001 16946000
5 17054001 17058000
5 17394001 17396000
5 17410001 17412000
5 17434001 17440000
5 17756001 17758000
5 17886001 17888000
5 17906001 17908000
5 17964001 17966000
5 17970001 17972000
5 18200001 18204000
5 18284001 18286000
5 18296001 18298000
5 18300001 18302000
5 18304001 18306000
5 18610001 18612000
5 18620001 18622000
5 18638001 18640000
5 18706001 18708000
5 18736001 18738000
5 18922001 18924000
5 18964001 18966000
5 18992001 18994000
5 19068001 19070000
5 19424001 19426000
5 19444001 19446000
5 19454001 19456000
5 19462001 19464000
5 19474001 19476000
5 19478001 19480000
5 19684001 19688000
5 19892001 19894000
5 19972001 19974000
5 20150001 20152000
5 20164001 20166000
5 20174001 20176000
5 20356001 20358000
5 20360001 20366000
5 20368001 20370000
5 20394001 20398000
5 20428001 20430000
5 20432001 20434000
5 20504001 20506000
5 20682001 20684000
5 20748001 20750000
5 20884001 20886000
5 20898001 20900000
5 20914001 20916000
5 20918001 20920000
5 21156001 21158000
5 21236001 21238000
5 21360001 21362000
5 21390001 21392000
5 21420001 21422000
5 21554001 21556000
5 21602001 21604000
5 21658001 21660000
5 21704001 21706000
5 21740001 21742000
5 21990001 21994000
5 22164001 22166000
5 22184001 22186000
5 22218001 22220000
5 22442001 22446000
5 22464001 22466000
5 22526001 22528000
5 22664001 22666000
5 22870001 22872000
5 23012001 23014000
5 23240001 23244000
5 23268001 23270000
5 23312001 23314000
5 23338001 23340000
5 23404001 23406000
5 23474001 23476000
5 23638001 23640000
5 23644001 23646000
5 23692001 23694000
5 23762001 23764000
5 23836001 23838000
5 23854001 23856000
5 23860001 23862000
5 23866001 23868000
5 23886001 23888000
5 23894001 23896000
5 24096001 24100000
5 24152001 24154000
5 24190001 24194000
5 24196001 24198000
5 24278001 24280000
5 24376001 24378000
5 24398001 24400000
5 24432001 24434000
5 24440001 24442000
5 24448001 24450000
5 24486001 24488000
5 24500001 24502000
5 24770001 24772000
5 24784001 24790000
5 24922001 24924000
5 24932001 24934000
5 24936001 24938000
5 25030001 25034000
5 25174001 25176000
5 25246001 25248000
5 25406001 25408000
5 25444001 25446000
5 25452001 25454000
5 25460001 25464000
5 25606001 25608000
5 25636001 25638000
5 25660001 25662000
5 25830001 25832000
5 25892001 25894000
5 25902001 25904000
5 25912001 25914000
5 26086001 26088000
5 26110001 26112000
5 26114001 26116000
5 26124001 26126000
5 26128001 26130000
5 26258001 26260000
5 26264001 26270000
5 26504001 26506000
5 26604001 26606000
5 26610001 26612000
5 26638001 26640000
5 26898001 26900000
