# Supplementary material for: Genome-wide analysis of local chromatin packing in Arabidopsis thaliana
Source: Genome Res. 2015 Feb;25(2):246–56. doi: 10.1101/gr.170332.113 (PMC4315298; doi:10.1101/gr.170332.113)
Supplement: Supplemental Material [file supp_gr.170332.113_Supp_Table_S7.txt]

insulator-like regions
chr start end type
1 206001 210000 A
1 536001 540000 A
1 888001 892000 A
1 2152001 2156000 A
1 2462001 2466000 A
1 3260001 3264000 A
1 3656001 3660000 A
1 3700001 3704000 A
1 4920001 4924000 A
1 6152001 6156000 A
1 6526001 6530000 A
1 6640001 6644000 A
1 8026001 8030000 A
1 8096001 8100000 A
1 8240001 8244000 A
1 8518001 8522000 A
1 9776001 9780000 A
1 10194001 10198000 A
1 10720001 10724000 A
1 12244001 12248000 A
1 12582001 12586000 A
1 16988001 16992000 A
1 17908001 17912000 A
1 18096001 18100000 A
1 18136001 18140000 A
1 19104001 19108000 A
1 19758001 19762000 A
1 22884001 22888000 A
1 23552001 23556000 A
1 24096001 24100000 A
1 24298001 24302000 A
1 25786001 25790000 A
1 26500001 26504000 A
1 27358001 27362000 A
1 28698001 28702000 A
1 29852001 29856000 A
1 30080001 30084000 A
1 30310001 30314000 A
2 848001 852000 A
2 2080001 2084000 A
2 7934001 7938000 A
2 8656001 8660000 A
2 13292001 13296000 A
2 13326001 13330000 A
2 15276001 15280000 A
2 15958001 15962000 A
2 16472001 16476000 A
2 16528001 16532000 A
2 17160001 17164000 A
2 18948001 18952000 A
3 258001 262000 A
3 3144001 3148000 A
3 7156001 7160000 A
3 10980001 10984000 A
3 15130001 15134000 A
3 15500001 15504000 A
3 18028001 18032000 A
3 18390001 18394000 A
3 19686001 19690000 A
3 20166001 20170000 A
3 21726001 21730000 A
3 22768001 22772000 A
4 5446001 5450000 A
4 8812001 8816000 A
4 9474001 9478000 A
5 338001 342000 A
5 4120001 4124000 A
5 4152001 4156000 A
5 5270001 5274000 A
5 6230001 6234000 A
5 6412001 6416000 A
5 6494001 6498000 A
5 6936001 6940000 A
5 8264001 8268000 A
5 9288001 9292000 A
5 9422001 9426000 A
5 10018001 10022000 A
5 13826001 13830000 A
5 16002001 16006000 A
5 17132001 17136000 A
5 19756001 19760000 A
5 20046001 20050000 A
5 21328001 21332000 A
5 21686001 21690000 A
5 23390001 23394000 A
5 23640001 23644000 A
5 24184001 24188000 A
5 26378001 26382000 A
5 26878001 26882000 A
1 1104001 1110000 B
1 1140001 1146000 B
1 1188001 1194000 B
1 1892001 1898000 B
1 2004001 2010000 B
1 2222001 2228000 B
1 2408001 2414000 B
1 2516001 2522000 B
1 3014001 3020000 B
1 3426001 3432000 B
1 3790001 3796000 B
1 3934001 3940000 B
1 3948001 3954000 B
1 4056001 4062000 B
1 4746001 4752000 B
1 4784001 4790000 B
1 4836001 4842000 B
1 5038001 5044000 B
1 5322001 5328000 B
1 5918001 5924000 B
1 5996001 6002000 B
1 6694001 6700000 B
1 6964001 6970000 B
1 7176001 7182000 B
1 7214001 7220000 B
1 7566001 7572000 B
1 7730001 7736000 B
1 7824001 7830000 B
1 8268001 8274000 B
1 8660001 8666000 B
1 9262001 9268000 B
1 9392001 9398000 B
1 9512001 9518000 B
1 11528001 11534000 B
1 11748001 11754000 B
1 11782001 11788000 B
1 12120001 12126000 B
1 13528001 13534000 B
1 16124001 16130000 B
1 16410001 16416000 B
1 16962001 16968000 B
1 17610001 17616000 B
1 17970001 17976000 B
1 18232001 18238000 B
1 19952001 19958000 B
1 20648001 20654000 B
1 21050001 21056000 B
1 21934001 21940000 B
1 21974001 21980000 B
1 22554001 22560000 B
1 22698001 22704000 B
1 22764001 22770000 B
1 22930001 22936000 B
1 23774001 23780000 B
1 24144001 24150000 B
1 24534001 24540000 B
1 24650001 24656000 B
1 25046001 25052000 B
1 25686001 25692000 B
1 26062001 26068000 B
1 26886001 26892000 B
1 27110001 27116000 B
1 27664001 27670000 B
1 27710001 27716000 B
1 27784001 27790000 B
1 28122001 28128000 B
1 28270001 28276000 B
1 29344001 29350000 B
1 29624001 29630000 B
1 29732001 29738000 B
1 29908001 29914000 B
1 30352001 30358000 B
2 656001 662000 B
2 1446001 1452000 B
2 1964001 1970000 B
2 5688001 5694000 B
2 6638001 6644000 B
2 6914001 6920000 B
2 7196001 7202000 B
2 8136001 8142000 B
2 8578001 8584000 B
2 8736001 8742000 B
2 8928001 8934000 B
2 9104001 9110000 B
2 9148001 9154000 B
2 9288001 9294000 B
2 10240001 10246000 B
2 10972001 10978000 B
2 11068001 11074000 B
2 11270001 11276000 B
2 11336001 11342000 B
2 11796001 11802000 B
2 11818001 11824000 B
2 12250001 12256000 B
2 12846001 12852000 B
2 14018001 14024000 B
2 14520001 14526000 B
2 15104001 15110000 B
2 15168001 15174000 B
2 15772001 15778000 B
2 16610001 16616000 B
2 17456001 17462000 B
2 18044001 18050000 B
2 18296001 18302000 B
2 18622001 18628000 B
3 192001 198000 B
3 450001 456000 B
3 914001 920000 B
3 1680001 1686000 B
3 2112001 2118000 B
3 2378001 2384000 B
3 3024001 3030000 B
3 3062001 3068000 B
3 3234001 3240000 B
3 3574001 3580000 B
3 4920001 4926000 B
3 8476001 8482000 B
3 8528001 8534000 B
3 10396001 10402000 B
3 10856001 10862000 B
3 14318001 14324000 B
3 14718001 14724000 B
3 15186001 15192000 B
3 15338001 15344000 B
3 15564001 15570000 B
3 15902001 15908000 B
3 16160001 16166000 B
3 16426001 16432000 B
3 18070001 18076000 B
3 18160001 18166000 B
3 18780001 18786000 B
3 19008001 19014000 B
3 20258001 20264000 B
3 20498001 20504000 B
3 20590001 20596000 B
3 21040001 21046000 B
3 21090001 21096000 B
3 21190001 21196000 B
3 21558001 21564000 B
3 21630001 21636000 B
3 23130001 23136000 B
4 188001 194000 B
4 1226001 1232000 B
4 5228001 5234000 B
4 5772001 5778000 B
4 6220001 6226000 B
4 6476001 6482000 B
4 7052001 7058000 B
4 9428001 9434000 B
4 10434001 10440000 B
4 10688001 10694000 B
4 11332001 11338000 B
4 11992001 11998000 B
4 12106001 12112000 B
4 13636001 13642000 B
4 13776001 13782000 B
4 14404001 14410000 B
4 14900001 14906000 B
4 16068001 16074000 B
4 17756001 17762000 B
4 18148001 18154000 B
4 18214001 18220000 B
4 18272001 18278000 B
4 18334001 18340000 B
5 356001 362000 B
5 1474001 1480000 B
5 3578001 3584000 B
5 4952001 4958000 B
5 5922001 5928000 B
5 6200001 6206000 B
5 6428001 6434000 B
5 6472001 6478000 B
5 7966001 7972000 B
5 8188001 8194000 B
5 8722001 8728000 B
5 8962001 8968000 B
5 9314001 9320000 B
5 9398001 9404000 B
5 13354001 13360000 B
5 13580001 13586000 B
5 13956001 13962000 B
5 14140001 14146000 B
5 14234001 14240000 B
5 14592001 14598000 B
5 15252001 15258000 B
5 15406001 15412000 B
5 15510001 15516000 B
5 15898001 15904000 B
5 15932001 15938000 B
5 16030001 16036000 B
5 16520001 16526000 B
5 17194001 17200000 B
5 17854001 17860000 B
5 18068001 18074000 B
5 18460001 18466000 B
5 19076001 19082000 B
5 19510001 19516000 B
5 19622001 19628000 B
5 20300001 20306000 B
5 20964001 20970000 B
5 21200001 21206000 B
5 21394001 21400000 B
5 21604001 21610000 B
5 22036001 22042000 B
5 24142001 24148000 B
5 24464001 24470000 B
5 24606001 24612000 B
5 24710001 24716000 B
5 25208001 25214000 B
5 25474001 25480000 B
5 25608001 25614000 B
5 26050001 26056000 B
1 448001 456000 C
1 512001 520000 C
1 1416001 1424000 C
1 2102001 2110000 C
1 2244001 2252000 C
1 2560001 2568000 C
1 2634001 2642000 C
1 3846001 3854000 C
1 3908001 3916000 C
1 4218001 4226000 C
1 4310001 4318000 C
1 5580001 5588000 C
1 5884001 5892000 C
1 6378001 6386000 C
1 6742001 6750000 C
1 6898001 6906000 C
1 7906001 7914000 C
1 8074001 8082000 C
1 8584001 8592000 C
1 8602001 8610000 C
1 9340001 9348000 C
1 11872001 11880000 C
1 13218001 13226000 C
1 16644001 16652000 C
1 16888001 16896000 C
1 17632001 17640000 C
1 18336001 18344000 C
1 18556001 18564000 C
1 18578001 18586000 C
1 19412001 19420000 C
1 19600001 19608000 C
1 19638001 19646000 C
1 19736001 19744000 C
1 20508001 20516000 C
1 21424001 21432000 C
1 23104001 23112000 C
1 23262001 23270000 C
1 24838001 24846000 C
1 25718001 25726000 C
1 26288001 26296000 C
1 26354001 26362000 C
1 26532001 26540000 C
1 27928001 27936000 C
1 28468001 28476000 C
1 29498001 29506000 C
1 29610001 29618000 C
1 29654001 29662000 C
1 29804001 29812000 C
1 30042001 30050000 C
2 200001 208000 C
2 5502001 5510000 C
2 5926001 5934000 C
2 9260001 9268000 C
2 9464001 9472000 C
2 10138001 10146000 C
2 10950001 10958000 C
2 12748001 12756000 C
2 12906001 12914000 C
2 14566001 14574000 C
2 16066001 16074000 C
2 16564001 16572000 C
2 16756001 16764000 C
2 18150001 18158000 C
3 1136001 1144000 C
3 2032001 2040000 C
3 2176001 2184000 C
3 3940001 3948000 C
3 4132001 4140000 C
3 4590001 4598000 C
3 5610001 5618000 C
3 6900001 6908000 C
3 7064001 7072000 C
3 7784001 7792000 C
3 8342001 8350000 C
3 11096001 11104000 C
3 15238001 15246000 C
3 17284001 17292000 C
3 17492001 17500000 C
3 19082001 19090000 C
3 19498001 19506000 C
3 21344001 21352000 C
3 22280001 22288000 C
3 22414001 22422000 C
4 674001 682000 C
4 1200001 1208000 C
4 6642001 6650000 C
4 6980001 6988000 C
4 7844001 7852000 C
4 8484001 8492000 C
4 9198001 9206000 C
4 12588001 12596000 C
4 13280001 13288000 C
4 14464001 14472000 C
4 14534001 14542000 C
4 16612001 16620000 C
4 17016001 17024000 C
4 17420001 17428000 C
5 140001 148000 C
5 552001 560000 C
5 688001 696000 C
5 2358001 2366000 C
5 2632001 2640000 C
5 2710001 2718000 C
5 2820001 2828000 C
5 4760001 4768000 C
5 4864001 4872000 C
5 6526001 6534000 C
5 6850001 6858000 C
5 7186001 7194000 C
5 7910001 7918000 C
5 8798001 8806000 C
5 9000001 9008000 C
5 9688001 9696000 C
5 10608001 10616000 C
5 14760001 14768000 C
5 16084001 16092000 C
5 16364001 16372000 C
5 17382001 17390000 C
5 17624001 17632000 C
5 17776001 17784000 C
5 17838001 17846000 C
5 18238001 18246000 C
5 19004001 19012000 C
5 21066001 21074000 C
5 22824001 22832000 C
5 23308001 23316000 C
5 23652001 23660000 C
5 24622001 24630000 C
5 25562001 25570000 C
5 25670001 25678000 C
5 25990001 25998000 C
