# Supplementary material for: Genome-wide analysis of local chromatin packing in Arabidopsis thaliana
Source: Genome Res. 2015 Feb;25(2):246–56. doi: 10.1101/gr.170332.113 (PMC4315298; doi:10.1101/gr.170332.113)
Supplement: Supplemental Material [file supp_gr.170332.113_Supp_Table_S8.txt]

TAD-boundary-like regions
chr from to HMM_state
1 206001 210000 U(D/N)
1 400001 404000 U(D/N)
1 448001 452000 U(D/N)
1 552001 556000 U(D/N)
1 752001 756000 U(D/N)
1 1104001 1108000 U(D/N)
1 1188001 1192000 U(D/N)
1 1416001 1420000 U(D/N)
1 1558001 1562000 U(D/N)
1 1700001 1704000 U(D/N)
1 1892001 1896000 U(D/N)
1 1946001 1950000 U(D/N)
1 2152001 2156000 U(D/N)
1 2392001 2396000 U(D/N)
1 2408001 2412000 U(D/N)
1 2944001 2948000 U(D/N)
1 3014001 3018000 U(D/N)
1 3156001 3160000 U(D/N)
1 3476001 3480000 U(D/N)
1 3562001 3566000 U(D/N)
1 3610001 3614000 U(D/N)
1 4310001 4314000 U(D/N)
1 4588001 4592000 U(D/N)
1 4614001 4618000 U(D/N)
1 4784001 4788000 U(D/N)
1 4882001 4886000 U(D/N)
1 5038001 5042000 U(D/N)
1 5168001 5172000 U(D/N)
1 5446001 5450000 U(D/N)
1 5826001 5830000 U(D/N)
1 5918001 5922000 U(D/N)
1 6152001 6156000 U(D/N)
1 6610001 6614000 U(D/N)
1 6694001 6698000 U(D/N)
1 7164001 7168000 U(D/N)
1 7214001 7218000 U(D/N)
1 7480001 7484000 U(D/N)
1 7552001 7556000 U(D/N)
1 7628001 7632000 U(D/N)
1 7864001 7868000 U(D/N)
1 8048001 8052000 U(D/N)
1 8130001 8134000 U(D/N)
1 8296001 8300000 U(D/N)
1 8660001 8664000 U(D/N)
1 9152001 9156000 U(D/N)
1 9284001 9288000 U(D/N)
1 9478001 9482000 U(D/N)
1 9638001 9642000 U(D/N)
1 9800001 9804000 U(D/N)
1 10026001 10030000 U(D/N)
1 10148001 10152000 U(D/N)
1 10250001 10254000 U(D/N)
1 10826001 10830000 U(D/N)
1 11074001 11078000 U(D/N)
1 11314001 11318000 U(D/N)
1 11394001 11398000 U(D/N)
1 11528001 11532000 U(D/N)
1 11610001 11614000 U(D/N)
1 11680001 11684000 U(D/N)
1 11970001 11974000 U(D/N)
1 12008001 12012000 U(D/N)
1 12244001 12248000 U(D/N)
1 12424001 12428000 U(D/N)
1 12650001 12654000 U(D/N)
1 12958001 12962000 U(D/N)
1 13048001 13052000 U(D/N)
1 13448001 13452000 U(D/N)
1 13468001 13472000 U(D/N)
1 15928001 15932000 U(D/N)
1 15970001 15974000 U(D/N)
1 16254001 16258000 U(D/N)
1 16466001 16470000 U(D/N)
1 16536001 16540000 U(D/N)
1 16614001 16618000 U(D/N)
1 16644001 16648000 U(D/N)
1 16888001 16892000 U(D/N)
1 17012001 17016000 U(D/N)
1 17298001 17302000 U(D/N)
1 17426001 17430000 U(D/N)
1 17610001 17614000 U(D/N)
1 17692001 17696000 U(D/N)
1 17846001 17850000 U(D/N)
1 18182001 18186000 U(D/N)
1 18280001 18284000 U(D/N)
1 18414001 18418000 U(D/N)
1 18982001 18986000 U(D/N)
1 19104001 19108000 U(D/N)
1 19638001 19642000 U(D/N)
1 19736001 19740000 U(D/N)
1 19980001 19984000 U(D/N)
1 20508001 20512000 U(D/N)
1 20552001 20556000 U(D/N)
1 20784001 20788000 U(D/N)
1 20848001 20852000 U(D/N)
1 21466001 21470000 U(D/N)
1 21500001 21504000 U(D/N)
1 21730001 21734000 U(D/N)
1 22152001 22156000 U(D/N)
1 22190001 22194000 U(D/N)
1 22266001 22270000 U(D/N)
1 22554001 22558000 U(D/N)
1 22602001 22606000 U(D/N)
1 22764001 22768000 U(D/N)
1 22794001 22798000 U(D/N)
1 22904001 22908000 U(D/N)
1 23104001 23108000 U(D/N)
1 23176001 23180000 U(D/N)
1 23920001 23924000 U(D/N)
1 24144001 24148000 U(D/N)
1 24298001 24302000 U(D/N)
1 24396001 24400000 U(D/N)
1 24466001 24470000 U(D/N)
1 24534001 24538000 U(D/N)
1 24586001 24590000 U(D/N)
1 24686001 24690000 U(D/N)
1 24718001 24722000 U(D/N)
1 24994001 24998000 U(D/N)
1 25046001 25050000 U(D/N)
1 25172001 25176000 U(D/N)
1 25548001 25552000 U(D/N)
1 25686001 25690000 U(D/N)
1 25718001 25722000 U(D/N)
1 26082001 26086000 U(D/N)
1 26152001 26156000 U(D/N)
1 26380001 26384000 U(D/N)
1 26532001 26536000 U(D/N)
1 26726001 26730000 U(D/N)
1 26810001 26814000 U(D/N)
1 26986001 26990000 U(D/N)
1 27210001 27214000 U(D/N)
1 27710001 27714000 U(D/N)
1 27784001 27788000 U(D/N)
1 27848001 27852000 U(D/N)
1 28468001 28472000 U(D/N)
1 28532001 28536000 U(D/N)
1 29176001 29180000 U(D/N)
1 29344001 29348000 U(D/N)
1 29732001 29736000 U(D/N)
1 29770001 29774000 U(D/N)
1 29804001 29808000 U(D/N)
1 30352001 30356000 U(D/N)
2 312001 316000 U(D/N)
2 550001 554000 U(D/N)
2 618001 622000 U(D/N)
2 760001 764000 U(D/N)
2 830001 834000 U(D/N)
2 848001 852000 U(D/N)
2 992001 996000 U(D/N)
2 1514001 1518000 U(D/N)
2 1612001 1616000 U(D/N)
2 1700001 1704000 U(D/N)
2 2022001 2026000 U(D/N)
2 2136001 2140000 U(D/N)
2 2320001 2324000 U(D/N)
2 2340001 2344000 U(D/N)
2 2432001 2436000 U(D/N)
2 5540001 5544000 U(D/N)
2 5648001 5652000 U(D/N)
2 5688001 5692000 U(D/N)
2 5952001 5956000 U(D/N)
2 6234001 6238000 U(D/N)
2 6252001 6256000 U(D/N)
2 6344001 6348000 U(D/N)
2 6388001 6392000 U(D/N)
2 6484001 6488000 U(D/N)
2 6710001 6714000 U(D/N)
2 6796001 6800000 U(D/N)
2 6876001 6880000 U(D/N)
2 7042001 7046000 U(D/N)
2 7270001 7274000 U(D/N)
2 7462001 7466000 U(D/N)
2 7672001 7676000 U(D/N)
2 7800001 7804000 U(D/N)
2 7822001 7826000 U(D/N)
2 7924001 7928000 U(D/N)
2 8078001 8082000 U(D/N)
2 8112001 8116000 U(D/N)
2 8308001 8312000 U(D/N)
2 8352001 8356000 U(D/N)
2 8458001 8462000 U(D/N)
2 8578001 8582000 U(D/N)
2 9052001 9056000 U(D/N)
2 9214001 9218000 U(D/N)
2 9312001 9316000 U(D/N)
2 9348001 9352000 U(D/N)
2 9464001 9468000 U(D/N)
2 9786001 9790000 U(D/N)
2 9914001 9918000 U(D/N)
2 10222001 10226000 U(D/N)
2 10478001 10482000 U(D/N)
2 10560001 10564000 U(D/N)
2 10620001 10624000 U(D/N)
2 10712001 10716000 U(D/N)
2 11018001 11022000 U(D/N)
2 11148001 11152000 U(D/N)
2 11336001 11340000 U(D/N)
2 11386001 11390000 U(D/N)
2 11432001 11436000 U(D/N)
2 11796001 11800000 U(D/N)
2 12128001 12132000 U(D/N)
2 12400001 12404000 U(D/N)
2 12542001 12546000 U(D/N)
2 12632001 12636000 U(D/N)
2 12748001 12752000 U(D/N)
2 13326001 13330000 U(D/N)
2 13664001 13668000 U(D/N)
2 13956001 13960000 U(D/N)
2 14072001 14076000 U(D/N)
2 14424001 14428000 U(D/N)
2 14520001 14524000 U(D/N)
2 14628001 14632000 U(D/N)
2 14650001 14654000 U(D/N)
2 14794001 14798000 U(D/N)
2 14808001 14812000 U(D/N)
2 15862001 15866000 U(D/N)
2 15984001 15988000 U(D/N)
2 16448001 16452000 U(D/N)
2 16472001 16476000 U(D/N)
2 16652001 16656000 U(D/N)
2 17266001 17270000 U(D/N)
2 17574001 17578000 U(D/N)
2 17916001 17920000 U(D/N)
2 18190001 18194000 U(D/N)
2 18406001 18410000 U(D/N)
2 18660001 18664000 U(D/N)
2 18730001 18734000 U(D/N)
2 18948001 18952000 U(D/N)
2 19026001 19030000 U(D/N)
2 19230001 19234000 U(D/N)
2 19482001 19486000 U(D/N)
3 678001 682000 U(D/N)
3 778001 782000 U(D/N)
3 1310001 1314000 U(D/N)
3 1590001 1594000 U(D/N)
3 1738001 1742000 U(D/N)
3 1914001 1918000 U(D/N)
3 1978001 1982000 U(D/N)
3 2018001 2022000 U(D/N)
3 2378001 2382000 U(D/N)
3 2578001 2582000 U(D/N)
3 2710001 2714000 U(D/N)
3 3132001 3136000 U(D/N)
3 3234001 3238000 U(D/N)
3 3322001 3326000 U(D/N)
3 3620001 3624000 U(D/N)
3 4132001 4136000 U(D/N)
3 4160001 4164000 U(D/N)
3 4364001 4368000 U(D/N)
3 4656001 4660000 U(D/N)
3 4890001 4894000 U(D/N)
3 5206001 5210000 U(D/N)
3 5296001 5300000 U(D/N)
3 5418001 5422000 U(D/N)
3 5598001 5602000 U(D/N)
3 5952001 5956000 U(D/N)
3 6016001 6020000 U(D/N)
3 6042001 6046000 U(D/N)
3 6286001 6290000 U(D/N)
3 6948001 6952000 U(D/N)
3 7310001 7314000 U(D/N)
3 7582001 7586000 U(D/N)
3 7618001 7622000 U(D/N)
3 7784001 7788000 U(D/N)
3 7838001 7842000 U(D/N)
3 7944001 7948000 U(D/N)
3 8402001 8406000 U(D/N)
3 8818001 8822000 U(D/N)
3 8882001 8886000 U(D/N)
3 9038001 9042000 U(D/N)
3 9064001 9068000 U(D/N)
3 9638001 9642000 U(D/N)
3 9716001 9720000 U(D/N)
3 9792001 9796000 U(D/N)
3 9910001 9914000 U(D/N)
3 10358001 10362000 U(D/N)
3 10492001 10496000 U(D/N)
3 10662001 10666000 U(D/N)
3 11096001 11100000 U(D/N)
3 11154001 11158000 U(D/N)
3 11232001 11236000 U(D/N)
3 11262001 11266000 U(D/N)
3 14878001 14882000 U(D/N)
3 15130001 15134000 U(D/N)
3 15238001 15242000 U(D/N)
3 15338001 15342000 U(D/N)
3 15564001 15568000 U(D/N)
3 15602001 15606000 U(D/N)
3 15746001 15750000 U(D/N)
3 15866001 15870000 U(D/N)
3 16006001 16010000 U(D/N)
3 16096001 16100000 U(D/N)
3 16160001 16164000 U(D/N)
3 16194001 16198000 U(D/N)
3 16260001 16264000 U(D/N)
3 16426001 16430000 U(D/N)
3 16730001 16734000 U(D/N)
3 16860001 16864000 U(D/N)
3 17340001 17344000 U(D/N)
3 17402001 17406000 U(D/N)
3 17492001 17496000 U(D/N)
3 17776001 17780000 U(D/N)
3 18004001 18008000 U(D/N)
3 18092001 18096000 U(D/N)
3 18160001 18164000 U(D/N)
3 18288001 18292000 U(D/N)
3 18390001 18394000 U(D/N)
3 19072001 19076000 U(D/N)
3 19686001 19690000 U(D/N)
3 19766001 19770000 U(D/N)
3 20220001 20224000 U(D/N)
3 20326001 20330000 U(D/N)
3 20498001 20502000 U(D/N)
3 20556001 20560000 U(D/N)
3 20702001 20706000 U(D/N)
3 20840001 20844000 U(D/N)
3 21190001 21194000 U(D/N)
3 21386001 21390000 U(D/N)
3 21558001 21562000 U(D/N)
3 21630001 21634000 U(D/N)
3 21704001 21708000 U(D/N)
3 21892001 21896000 U(D/N)
3 22088001 22092000 U(D/N)
3 22246001 22250000 U(D/N)
3 22336001 22340000 U(D/N)
3 22456001 22460000 U(D/N)
3 22676001 22680000 U(D/N)
3 22864001 22868000 U(D/N)
3 22918001 22922000 U(D/N)
3 23088001 23092000 U(D/N)
3 23130001 23134000 U(D/N)
3 23300001 23304000 U(D/N)
3 23358001 23362000 U(D/N)
4 424001 428000 U(D/N)
4 674001 678000 U(D/N)
4 972001 976000 U(D/N)
4 1040001 1044000 U(D/N)
4 1102001 1106000 U(D/N)
4 1200001 1204000 U(D/N)
4 1486001 1490000 U(D/N)
4 5166001 5170000 U(D/N)
4 5374001 5378000 U(D/N)
4 5494001 5498000 U(D/N)
4 5708001 5712000 U(D/N)
4 6078001 6082000 U(D/N)
4 6220001 6224000 U(D/N)
4 6692001 6696000 U(D/N)
4 6762001 6766000 U(D/N)
4 6944001 6948000 U(D/N)
4 6980001 6984000 U(D/N)
4 7278001 7282000 U(D/N)
4 7440001 7444000 U(D/N)
4 7520001 7524000 U(D/N)
4 7844001 7848000 U(D/N)
4 7998001 8002000 U(D/N)
4 8154001 8158000 U(D/N)
4 8694001 8698000 U(D/N)
4 8812001 8816000 U(D/N)
4 8982001 8986000 U(D/N)
4 9094001 9098000 U(D/N)
4 9300001 9304000 U(D/N)
4 9454001 9458000 U(D/N)
4 9474001 9478000 U(D/N)
4 9772001 9776000 U(D/N)
4 10014001 10018000 U(D/N)
4 10146001 10150000 U(D/N)
4 10688001 10692000 U(D/N)
4 10778001 10782000 U(D/N)
4 10938001 10942000 U(D/N)
4 11240001 11244000 U(D/N)
4 11396001 11400000 U(D/N)
4 11540001 11544000 U(D/N)
4 11652001 11656000 U(D/N)
4 11720001 11724000 U(D/N)
4 11856001 11860000 U(D/N)
4 11992001 11996000 U(D/N)
4 12222001 12226000 U(D/N)
4 12316001 12320000 U(D/N)
4 12460001 12464000 U(D/N)
4 12610001 12614000 U(D/N)
4 13034001 13038000 U(D/N)
4 13050001 13054000 U(D/N)
4 13154001 13158000 U(D/N)
4 13230001 13234000 U(D/N)
4 13538001 13542000 U(D/N)
4 13918001 13922000 U(D/N)
4 14404001 14408000 U(D/N)
4 14594001 14598000 U(D/N)
4 14792001 14796000 U(D/N)
4 15366001 15370000 U(D/N)
4 15692001 15696000 U(D/N)
4 16246001 16250000 U(D/N)
4 16654001 16658000 U(D/N)
4 17080001 17084000 U(D/N)
4 17204001 17208000 U(D/N)
4 17380001 17384000 U(D/N)
4 17672001 17676000 U(D/N)
4 18114001 18118000 U(D/N)
4 18148001 18152000 U(D/N)
4 18334001 18338000 U(D/N)
4 18376001 18380000 U(D/N)
5 84001 88000 U(D/N)
5 140001 144000 U(D/N)
5 410001 414000 U(D/N)
5 488001 492000 U(D/N)
5 718001 722000 U(D/N)
5 850001 854000 U(D/N)
5 1092001 1096000 U(D/N)
5 1474001 1478000 U(D/N)
5 1502001 1506000 U(D/N)
5 1726001 1730000 U(D/N)
5 1904001 1908000 U(D/N)
5 2014001 2018000 U(D/N)
5 2096001 2100000 U(D/N)
5 2358001 2362000 U(D/N)
5 2466001 2470000 U(D/N)
5 2566001 2570000 U(D/N)
5 3084001 3088000 U(D/N)
5 3918001 3922000 U(D/N)
5 4152001 4156000 U(D/N)
5 4190001 4194000 U(D/N)
5 4284001 4288000 U(D/N)
5 4422001 4426000 U(D/N)
5 4824001 4828000 U(D/N)
5 5120001 5124000 U(D/N)
5 6324001 6328000 U(D/N)
5 6450001 6454000 U(D/N)
5 6494001 6498000 U(D/N)
5 6646001 6650000 U(D/N)
5 6882001 6886000 U(D/N)
5 7134001 7138000 U(D/N)
5 7376001 7380000 U(D/N)
5 7728001 7732000 U(D/N)
5 7852001 7856000 U(D/N)
5 8066001 8070000 U(D/N)
5 8264001 8268000 U(D/N)
5 8424001 8428000 U(D/N)
5 8588001 8592000 U(D/N)
5 8608001 8612000 U(D/N)
5 8638001 8642000 U(D/N)
5 8962001 8966000 U(D/N)
5 9238001 9242000 U(D/N)
5 9398001 9402000 U(D/N)
5 9470001 9474000 U(D/N)
5 9536001 9540000 U(D/N)
5 9616001 9620000 U(D/N)
5 9656001 9660000 U(D/N)
5 9688001 9692000 U(D/N)
5 10018001 10022000 U(D/N)
5 10236001 10240000 U(D/N)
5 10270001 10274000 U(D/N)
5 10608001 10612000 U(D/N)
5 10834001 10838000 U(D/N)
5 10990001 10994000 U(D/N)
5 13416001 13420000 U(D/N)
5 13660001 13664000 U(D/N)
5 13826001 13830000 U(D/N)
5 13860001 13864000 U(D/N)
5 14002001 14006000 U(D/N)
5 14140001 14144000 U(D/N)
5 14234001 14238000 U(D/N)
5 14280001 14284000 U(D/N)
5 14592001 14596000 U(D/N)
5 14698001 14702000 U(D/N)
5 14838001 14842000 U(D/N)
5 14866001 14870000 U(D/N)
5 14970001 14974000 U(D/N)
5 14994001 14998000 U(D/N)
5 15252001 15256000 U(D/N)
5 15374001 15378000 U(D/N)
5 15406001 15410000 U(D/N)
5 15808001 15812000 U(D/N)
5 15872001 15876000 U(D/N)
5 15898001 15902000 U(D/N)
5 15932001 15936000 U(D/N)
5 16030001 16034000 U(D/N)
5 16066001 16070000 U(D/N)
5 16274001 16278000 U(D/N)
5 16292001 16296000 U(D/N)
5 16408001 16412000 U(D/N)
5 16592001 16596000 U(D/N)
5 16716001 16720000 U(D/N)
5 16780001 16784000 U(D/N)
5 16894001 16898000 U(D/N)
5 17010001 17014000 U(D/N)
5 17194001 17198000 U(D/N)
5 17456001 17460000 U(D/N)
5 17540001 17544000 U(D/N)
5 17624001 17628000 U(D/N)
5 17810001 17814000 U(D/N)
5 17984001 17988000 U(D/N)
5 18044001 18048000 U(D/N)
5 18226001 18230000 U(D/N)
5 18330001 18334000 U(D/N)
5 18402001 18406000 U(D/N)
5 18648001 18652000 U(D/N)
5 18664001 18668000 U(D/N)
5 19004001 19008000 U(D/N)
5 19076001 19080000 U(D/N)
5 19134001 19138000 U(D/N)
5 19202001 19206000 U(D/N)
5 19388001 19392000 U(D/N)
5 19510001 19514000 U(D/N)
5 19548001 19552000 U(D/N)
5 19622001 19626000 U(D/N)
5 19982001 19986000 U(D/N)
5 20412001 20416000 U(D/N)
5 20536001 20540000 U(D/N)
5 21066001 21070000 U(D/N)
5 21200001 21204000 U(D/N)
5 21468001 21472000 U(D/N)
5 21632001 21636000 U(D/N)
5 21750001 21754000 U(D/N)
5 21938001 21942000 U(D/N)
5 22170001 22174000 U(D/N)
5 22280001 22284000 U(D/N)
5 22726001 22730000 U(D/N)
5 22824001 22828000 U(D/N)
5 22884001 22888000 U(D/N)
5 23068001 23072000 U(D/N)
5 23124001 23128000 U(D/N)
5 23874001 23878000 U(D/N)
5 24108001 24112000 U(D/N)
5 24202001 24206000 U(D/N)
5 24280001 24284000 U(D/N)
5 24464001 24468000 U(D/N)
5 24508001 24512000 U(D/N)
5 24550001 24554000 U(D/N)
5 24606001 24610000 U(D/N)
5 24710001 24714000 U(D/N)
5 24818001 24822000 U(D/N)
5 24958001 24962000 U(D/N)
5 25052001 25056000 U(D/N)
5 25608001 25612000 U(D/N)
5 25670001 25674000 U(D/N)
5 25724001 25728000 U(D/N)
5 26140001 26144000 U(D/N)
5 26274001 26278000 U(D/N)
5 26460001 26464000 U(D/N)
5 26686001 26690000 U(D/N)
5 26910001 26914000 U(D/N)
1 142001 146000 (U/N)D
1 268001 272000 (U/N)D
1 342001 346000 (U/N)D
1 452001 456000 (U/N)D
1 470001 474000 (U/N)D
1 706001 710000 (U/N)D
1 828001 832000 (U/N)D
1 1048001 1052000 (U/N)D
1 1106001 1110000 (U/N)D
1 1290001 1294000 (U/N)D
1 1354001 1358000 (U/N)D
1 1420001 1424000 (U/N)D
1 1502001 1506000 (U/N)D
1 1524001 1528000 (U/N)D
1 1728001 1732000 (U/N)D
1 1854001 1858000 (U/N)D
1 1924001 1928000 (U/N)D
1 2028001 2032000 (U/N)D
1 2122001 2126000 (U/N)D
1 2162001 2166000 (U/N)D
1 2224001 2228000 (U/N)D
1 2268001 2272000 (U/N)D
1 2338001 2342000 (U/N)D
1 2462001 2466000 (U/N)D
1 2492001 2496000 (U/N)D
1 2540001 2544000 (U/N)D
1 2584001 2588000 (U/N)D
1 2638001 2642000 (U/N)D
1 2720001 2724000 (U/N)D
1 2870001 2874000 (U/N)D
1 2976001 2980000 (U/N)D
1 3194001 3198000 (U/N)D
1 3240001 3244000 (U/N)D
1 3360001 3364000 (U/N)D
1 3428001 3432000 (U/N)D
1 3502001 3506000 (U/N)D
1 3522001 3526000 (U/N)D
1 3744001 3748000 (U/N)D
1 3876001 3880000 (U/N)D
1 3912001 3916000 (U/N)D
1 4058001 4062000 (U/N)D
1 4074001 4078000 (U/N)D
1 4222001 4226000 (U/N)D
1 4242001 4246000 (U/N)D
1 4314001 4318000 (U/N)D
1 4396001 4400000 (U/N)D
1 4438001 4442000 (U/N)D
1 4748001 4752000 (U/N)D
1 4838001 4842000 (U/N)D
1 4920001 4924000 (U/N)D
1 4968001 4972000 (U/N)D
1 5040001 5044000 (U/N)D
1 5128001 5132000 (U/N)D
1 5336001 5340000 (U/N)D
1 5584001 5588000 (U/N)D
1 5784001 5788000 (U/N)D
1 5962001 5966000 (U/N)D
1 5998001 6002000 (U/N)D
1 6220001 6224000 (U/N)D
1 6382001 6386000 (U/N)D
1 6554001 6558000 (U/N)D
1 6966001 6970000 (U/N)D
1 7056001 7060000 (U/N)D
1 7178001 7182000 (U/N)D
1 7406001 7410000 (U/N)D
1 7490001 7494000 (U/N)D
1 7504001 7508000 (U/N)D
1 7528001 7532000 (U/N)D
1 7568001 7572000 (U/N)D
1 7698001 7702000 (U/N)D
1 7872001 7876000 (U/N)D
1 7954001 7958000 (U/N)D
1 8078001 8082000 (U/N)D
1 8144001 8148000 (U/N)D
1 8160001 8164000 (U/N)D
1 8330001 8334000 (U/N)D
1 8518001 8522000 (U/N)D
1 8606001 8610000 (U/N)D
1 8662001 8666000 (U/N)D
1 8898001 8902000 (U/N)D
1 8916001 8920000 (U/N)D
1 9098001 9102000 (U/N)D
1 9208001 9212000 (U/N)D
1 9238001 9242000 (U/N)D
1 9354001 9358000 (U/N)D
1 9394001 9398000 (U/N)D
1 9448001 9452000 (U/N)D
1 9564001 9568000 (U/N)D
1 9852001 9856000 (U/N)D
1 9886001 9890000 (U/N)D
1 9934001 9938000 (U/N)D
1 10110001 10114000 (U/N)D
1 10338001 10342000 (U/N)D
1 10510001 10514000 (U/N)D
1 10586001 10590000 (U/N)D
1 10676001 10680000 (U/N)D
1 10720001 10724000 (U/N)D
1 10880001 10884000 (U/N)D
1 10906001 10910000 (U/N)D
1 11000001 11004000 (U/N)D
1 11082001 11086000 (U/N)D
1 11286001 11290000 (U/N)D
1 11328001 11332000 (U/N)D
1 11420001 11424000 (U/N)D
1 11434001 11438000 (U/N)D
1 11472001 11476000 (U/N)D
1 11530001 11534000 (U/N)D
1 11564001 11568000 (U/N)D
1 11690001 11694000 (U/N)D
1 11750001 11754000 (U/N)D
1 11978001 11982000 (U/N)D
1 12022001 12026000 (U/N)D
1 12156001 12160000 (U/N)D
1 12264001 12268000 (U/N)D
1 12386001 12390000 (U/N)D
1 12456001 12460000 (U/N)D
1 12582001 12586000 (U/N)D
1 12602001 12606000 (U/N)D
1 12924001 12928000 (U/N)D
1 13078001 13082000 (U/N)D
1 13222001 13226000 (U/N)D
1 13370001 13374000 (U/N)D
1 13588001 13592000 (U/N)D
1 15986001 15990000 (U/N)D
1 16136001 16140000 (U/N)D
1 16162001 16166000 (U/N)D
1 16412001 16416000 (U/N)D
1 16484001 16488000 (U/N)D
1 16648001 16652000 (U/N)D
1 16688001 16692000 (U/N)D
1 16930001 16934000 (U/N)D
1 17096001 17100000 (U/N)D
1 17234001 17238000 (U/N)D
1 17354001 17358000 (U/N)D
1 17482001 17486000 (U/N)D
1 17564001 17568000 (U/N)D
1 17636001 17640000 (U/N)D
1 17730001 17734000 (U/N)D
1 18196001 18200000 (U/N)D
1 18286001 18290000 (U/N)D
1 18386001 18390000 (U/N)D
1 18700001 18704000 (U/N)D
1 18818001 18822000 (U/N)D
1 18908001 18912000 (U/N)D
1 18932001 18936000 (U/N)D
1 19196001 19200000 (U/N)D
1 19604001 19608000 (U/N)D
1 19992001 19996000 (U/N)D
1 20356001 20360000 (U/N)D
1 20452001 20456000 (U/N)D
1 20466001 20470000 (U/N)D
1 20512001 20516000 (U/N)D
1 20592001 20596000 (U/N)D
1 20872001 20876000 (U/N)D
1 20978001 20982000 (U/N)D
1 21088001 21092000 (U/N)D
1 21172001 21176000 (U/N)D
1 21330001 21334000 (U/N)D
1 21428001 21432000 (U/N)D
1 21562001 21566000 (U/N)D
1 21578001 21582000 (U/N)D
1 21884001 21888000 (U/N)D
1 22078001 22082000 (U/N)D
1 22164001 22168000 (U/N)D
1 22300001 22304000 (U/N)D
1 22342001 22346000 (U/N)D
1 22460001 22464000 (U/N)D
1 22480001 22484000 (U/N)D
1 22556001 22560000 (U/N)D
1 22580001 22584000 (U/N)D
1 22672001 22676000 (U/N)D
1 22736001 22740000 (U/N)D
1 22832001 22836000 (U/N)D
1 23320001 23324000 (U/N)D
1 23506001 23510000 (U/N)D
1 23552001 23556000 (U/N)D
1 23674001 23678000 (U/N)D
1 23704001 23708000 (U/N)D
1 23880001 23884000 (U/N)D
1 24048001 24052000 (U/N)D
1 24250001 24254000 (U/N)D
1 24322001 24326000 (U/N)D
1 24364001 24368000 (U/N)D
1 24552001 24556000 (U/N)D
1 24634001 24638000 (U/N)D
1 24966001 24970000 (U/N)D
1 25048001 25052000 (U/N)D
1 25214001 25218000 (U/N)D
1 25260001 25264000 (U/N)D
1 25414001 25418000 (U/N)D
1 25940001 25944000 (U/N)D
1 26186001 26190000 (U/N)D
1 26234001 26238000 (U/N)D
1 26428001 26432000 (U/N)D
1 26570001 26574000 (U/N)D
1 26772001 26776000 (U/N)D
1 26888001 26892000 (U/N)D
1 26934001 26938000 (U/N)D
1 27024001 27028000 (U/N)D
1 27090001 27094000 (U/N)D
1 27126001 27130000 (U/N)D
1 27304001 27308000 (U/N)D
1 27496001 27500000 (U/N)D
1 27618001 27622000 (U/N)D
1 27640001 27644000 (U/N)D
1 27666001 27670000 (U/N)D
1 27712001 27716000 (U/N)D
1 27796001 27800000 (U/N)D
1 27952001 27956000 (U/N)D
1 28044001 28048000 (U/N)D
1 28124001 28128000 (U/N)D
1 28484001 28488000 (U/N)D
1 28568001 28572000 (U/N)D
1 28840001 28844000 (U/N)D
1 28952001 28956000 (U/N)D
1 28988001 28992000 (U/N)D
1 29094001 29098000 (U/N)D
1 29118001 29122000 (U/N)D
1 29208001 29212000 (U/N)D
1 29346001 29350000 (U/N)D
1 29502001 29506000 (U/N)D
1 29670001 29674000 (U/N)D
1 29734001 29738000 (U/N)D
1 29808001 29812000 (U/N)D
1 29852001 29856000 (U/N)D
1 29910001 29914000 (U/N)D
1 30026001 30030000 (U/N)D
1 30354001 30358000 (U/N)D
2 222001 226000 (U/N)D
2 282001 286000 (U/N)D
2 318001 322000 (U/N)D
2 490001 494000 (U/N)D
2 558001 562000 (U/N)D
2 588001 592000 (U/N)D
2 630001 634000 (U/N)D
2 772001 776000 (U/N)D
2 1188001 1192000 (U/N)D
2 1260001 1264000 (U/N)D
2 1286001 1290000 (U/N)D
2 1532001 1536000 (U/N)D
2 1570001 1574000 (U/N)D
2 1584001 1588000 (U/N)D
2 1798001 1802000 (U/N)D
2 1932001 1936000 (U/N)D
2 1966001 1970000 (U/N)D
2 2080001 2084000 (U/N)D
2 2232001 2236000 (U/N)D
2 2360001 2364000 (U/N)D
2 5506001 5510000 (U/N)D
2 5690001 5694000 (U/N)D
2 5872001 5876000 (U/N)D
2 6046001 6050000 (U/N)D
2 6184001 6188000 (U/N)D
2 6366001 6370000 (U/N)D
2 6410001 6414000 (U/N)D
2 6640001 6644000 (U/N)D
2 6832001 6836000 (U/N)D
2 6916001 6920000 (U/N)D
2 6946001 6950000 (U/N)D
2 7160001 7164000 (U/N)D
2 7198001 7202000 (U/N)D
2 7214001 7218000 (U/N)D
2 7282001 7286000 (U/N)D
2 7556001 7560000 (U/N)D
2 7640001 7644000 (U/N)D
2 7764001 7768000 (U/N)D
2 7840001 7844000 (U/N)D
2 7934001 7938000 (U/N)D
2 7956001 7960000 (U/N)D
2 7996001 8e+06 (U/N)D
2 8200001 8204000 (U/N)D
2 8234001 8238000 (U/N)D
2 8396001 8400000 (U/N)D
2 8526001 8530000 (U/N)D
2 8580001 8584000 (U/N)D
2 8690001 8694000 (U/N)D
2 8758001 8762000 (U/N)D
2 8836001 8840000 (U/N)D
2 8930001 8934000 (U/N)D
2 9264001 9268000 (U/N)D
2 9356001 9360000 (U/N)D
2 9390001 9394000 (U/N)D
2 9416001 9420000 (U/N)D
2 9468001 9472000 (U/N)D
2 9626001 9630000 (U/N)D
2 9848001 9852000 (U/N)D
2 9974001 9978000 (U/N)D
2 10000001 10004000 (U/N)D
2 10018001 10022000 (U/N)D
2 10142001 10146000 (U/N)D
2 10272001 10276000 (U/N)D
2 10306001 10310000 (U/N)D
2 10504001 10508000 (U/N)D
2 10986001 10990000 (U/N)D
2 11158001 11162000 (U/N)D
2 11190001 11194000 (U/N)D
2 11220001 11224000 (U/N)D
2 11458001 11462000 (U/N)D
2 11570001 11574000 (U/N)D
2 11798001 11802000 (U/N)D
2 11820001 11824000 (U/N)D
2 11996001 1.2e+07 (U/N)D
2 12086001 12090000 (U/N)D
2 12216001 12220000 (U/N)D
2 12268001 12272000 (U/N)D
2 12434001 12438000 (U/N)D
2 12486001 12490000 (U/N)D
2 12670001 12674000 (U/N)D
2 12706001 12710000 (U/N)D
2 12880001 12884000 (U/N)D
2 13030001 13034000 (U/N)D
2 13184001 13188000 (U/N)D
2 13206001 13210000 (U/N)D
2 13326001 13330000 (U/N)D
2 13446001 13450000 (U/N)D
2 13522001 13526000 (U/N)D
2 13558001 13562000 (U/N)D
2 13892001 13896000 (U/N)D
2 14020001 14024000 (U/N)D
2 14312001 14316000 (U/N)D
2 14378001 14382000 (U/N)D
2 14570001 14574000 (U/N)D
2 14666001 14670000 (U/N)D
2 14752001 14756000 (U/N)D
2 14920001 14924000 (U/N)D
2 15276001 15280000 (U/N)D
2 15488001 15492000 (U/N)D
2 15550001 15554000 (U/N)D
2 15642001 15646000 (U/N)D
2 15802001 15806000 (U/N)D
2 15920001 15924000 (U/N)D
2 16028001 16032000 (U/N)D
2 16106001 16110000 (U/N)D
2 16236001 16240000 (U/N)D
2 16276001 16280000 (U/N)D
2 16360001 16364000 (U/N)D
2 16406001 16410000 (U/N)D
2 16568001 16572000 (U/N)D
2 16680001 16684000 (U/N)D
2 17040001 17044000 (U/N)D
2 17224001 17228000 (U/N)D
2 17280001 17284000 (U/N)D
2 17324001 17328000 (U/N)D
2 17472001 17476000 (U/N)D
2 17866001 17870000 (U/N)D
2 17952001 17956000 (U/N)D
2 18154001 18158000 (U/N)D
2 18270001 18274000 (U/N)D
2 18464001 18468000 (U/N)D
2 18748001 18752000 (U/N)D
2 18996001 1.9e+07 (U/N)D
2 19242001 19246000 (U/N)D
2 19446001 19450000 (U/N)D
3 738001 742000 (U/N)D
3 790001 794000 (U/N)D
3 916001 920000 (U/N)D
3 1196001 1200000 (U/N)D
3 1266001 1270000 (U/N)D
3 1368001 1372000 (U/N)D
3 1536001 1540000 (U/N)D
3 1696001 1700000 (U/N)D
3 1926001 1930000 (U/N)D
3 2192001 2196000 (U/N)D
3 2258001 2262000 (U/N)D
3 2488001 2492000 (U/N)D
3 2646001 2650000 (U/N)D
3 2666001 2670000 (U/N)D
3 3026001 3030000 (U/N)D
3 3262001 3266000 (U/N)D
3 3330001 3334000 (U/N)D
3 3414001 3418000 (U/N)D
3 3762001 3766000 (U/N)D
3 3784001 3788000 (U/N)D
3 4094001 4098000 (U/N)D
3 4330001 4334000 (U/N)D
3 4426001 4430000 (U/N)D
3 4608001 4612000 (U/N)D
3 4670001 4674000 (U/N)D
3 4816001 4820000 (U/N)D
3 4846001 4850000 (U/N)D
3 4860001 4864000 (U/N)D
3 5102001 5106000 (U/N)D
3 5334001 5338000 (U/N)D
3 5452001 5456000 (U/N)D
3 5524001 5528000 (U/N)D
3 5560001 5564000 (U/N)D
3 5636001 5640000 (U/N)D
3 5834001 5838000 (U/N)D
3 6142001 6146000 (U/N)D
3 6258001 6262000 (U/N)D
3 6476001 6480000 (U/N)D
3 6574001 6578000 (U/N)D
3 6702001 6706000 (U/N)D
3 6874001 6878000 (U/N)D
3 6962001 6966000 (U/N)D
3 7004001 7008000 (U/N)D
3 7114001 7118000 (U/N)D
3 7552001 7556000 (U/N)D
3 7682001 7686000 (U/N)D
3 7788001 7792000 (U/N)D
3 7958001 7962000 (U/N)D
3 8136001 8140000 (U/N)D
3 8346001 8350000 (U/N)D
3 8584001 8588000 (U/N)D
3 8698001 8702000 (U/N)D
3 8762001 8766000 (U/N)D
3 8896001 8900000 (U/N)D
3 8918001 8922000 (U/N)D
3 8978001 8982000 (U/N)D
3 9148001 9152000 (U/N)D
3 9188001 9192000 (U/N)D
3 9314001 9318000 (U/N)D
3 9492001 9496000 (U/N)D
3 9548001 9552000 (U/N)D
3 9594001 9598000 (U/N)D
3 9672001 9676000 (U/N)D
3 9836001 9840000 (U/N)D
3 9954001 9958000 (U/N)D
3 10128001 10132000 (U/N)D
3 10324001 10328000 (U/N)D
3 10368001 10372000 (U/N)D
3 10598001 10602000 (U/N)D
3 10618001 10622000 (U/N)D
3 10800001 10804000 (U/N)D
3 10874001 10878000 (U/N)D
3 10908001 10912000 (U/N)D
3 11100001 11104000 (U/N)D
3 11202001 11206000 (U/N)D
3 14320001 14324000 (U/N)D
3 14456001 14460000 (U/N)D
3 14684001 14688000 (U/N)D
3 14720001 14724000 (U/N)D
3 14760001 14764000 (U/N)D
3 15130001 15134000 (U/N)D
3 15202001 15206000 (U/N)D
3 15242001 15246000 (U/N)D
3 15340001 15344000 (U/N)D
3 15516001 15520000 (U/N)D
3 15608001 15612000 (U/N)D
3 15698001 15702000 (U/N)D
3 15752001 15756000 (U/N)D
3 15778001 15782000 (U/N)D
3 15800001 15804000 (U/N)D
3 15912001 15916000 (U/N)D
3 16110001 16114000 (U/N)D
3 16162001 16166000 (U/N)D
3 16318001 16322000 (U/N)D
3 16384001 16388000 (U/N)D
3 16474001 16478000 (U/N)D
3 16582001 16586000 (U/N)D
3 16624001 16628000 (U/N)D
3 16752001 16756000 (U/N)D
3 16912001 16916000 (U/N)D
3 16948001 16952000 (U/N)D
3 16978001 16982000 (U/N)D
3 17020001 17024000 (U/N)D
3 17360001 17364000 (U/N)D
3 17444001 17448000 (U/N)D
3 17496001 17500000 (U/N)D
3 17526001 17530000 (U/N)D
3 17546001 17550000 (U/N)D
3 17578001 17582000 (U/N)D
3 17794001 17798000 (U/N)D
3 17962001 17966000 (U/N)D
3 18028001 18032000 (U/N)D
3 18046001 18050000 (U/N)D
3 18390001 18394000 (U/N)D
3 18502001 18506000 (U/N)D
3 18544001 18548000 (U/N)D
3 18628001 18632000 (U/N)D
3 18782001 18786000 (U/N)D
3 18952001 18956000 (U/N)D
3 19032001 19036000 (U/N)D
3 19086001 19090000 (U/N)D
3 19556001 19560000 (U/N)D
3 19686001 19690000 (U/N)D
3 19834001 19838000 (U/N)D
3 19964001 19968000 (U/N)D
3 20062001 20066000 (U/N)D
3 20130001 20134000 (U/N)D
3 20166001 20170000 (U/N)D
3 20340001 20344000 (U/N)D
3 20738001 20742000 (U/N)D
3 20788001 20792000 (U/N)D
3 20928001 20932000 (U/N)D
3 21042001 21046000 (U/N)D
3 21074001 21078000 (U/N)D
3 21192001 21196000 (U/N)D
3 21308001 21312000 (U/N)D
3 21392001 21396000 (U/N)D
3 21560001 21564000 (U/N)D
3 21632001 21636000 (U/N)D
3 21790001 21794000 (U/N)D
3 21930001 21934000 (U/N)D
3 22208001 22212000 (U/N)D
3 22284001 22288000 (U/N)D
3 22426001 22430000 (U/N)D
3 22468001 22472000 (U/N)D
3 22768001 22772000 (U/N)D
3 22792001 22796000 (U/N)D
3 22932001 22936000 (U/N)D
3 23060001 23064000 (U/N)D
3 23132001 23136000 (U/N)D
3 23262001 23266000 (U/N)D
4 190001 194000 (U/N)D
4 904001 908000 (U/N)D
4 992001 996000 (U/N)D
4 1142001 1146000 (U/N)D
4 1290001 1294000 (U/N)D
4 1338001 1342000 (U/N)D
4 1440001 1444000 (U/N)D
4 1610001 1614000 (U/N)D
4 1776001 1780000 (U/N)D
4 5184001 5188000 (U/N)D
4 5250001 5254000 (U/N)D
4 5326001 5330000 (U/N)D
4 5416001 5420000 (U/N)D
4 5446001 5450000 (U/N)D
4 5576001 5580000 (U/N)D
4 5726001 5730000 (U/N)D
4 5774001 5778000 (U/N)D
4 5798001 5802000 (U/N)D
4 6114001 6118000 (U/N)D
4 6150001 6154000 (U/N)D
4 6454001 6458000 (U/N)D
4 6478001 6482000 (U/N)D
4 6646001 6650000 (U/N)D
4 6708001 6712000 (U/N)D
4 6770001 6774000 (U/N)D
4 7054001 7058000 (U/N)D
4 7138001 7142000 (U/N)D
4 7536001 7540000 (U/N)D
4 7728001 7732000 (U/N)D
4 7790001 7794000 (U/N)D
4 8116001 8120000 (U/N)D
4 8254001 8258000 (U/N)D
4 8302001 8306000 (U/N)D
4 8550001 8554000 (U/N)D
4 8574001 8578000 (U/N)D
4 8648001 8652000 (U/N)D
4 8712001 8716000 (U/N)D
4 8812001 8816000 (U/N)D
4 8888001 8892000 (U/N)D
4 8990001 8994000 (U/N)D
4 9044001 9048000 (U/N)D
4 9334001 9338000 (U/N)D
4 9430001 9434000 (U/N)D
4 9544001 9548000 (U/N)D
4 9612001 9616000 (U/N)D
4 9718001 9722000 (U/N)D
4 9824001 9828000 (U/N)D
4 9868001 9872000 (U/N)D
4 9960001 9964000 (U/N)D
4 9980001 9984000 (U/N)D
4 10372001 10376000 (U/N)D
4 10690001 10694000 (U/N)D
4 10728001 10732000 (U/N)D
4 10958001 10962000 (U/N)D
4 11120001 11124000 (U/N)D
4 11288001 11292000 (U/N)D
4 11460001 11464000 (U/N)D
4 11660001 11664000 (U/N)D
4 11806001 11810000 (U/N)D
4 12108001 12112000 (U/N)D
4 12168001 12172000 (U/N)D
4 12254001 12258000 (U/N)D
4 12328001 12332000 (U/N)D
4 12466001 12470000 (U/N)D
4 12512001 12516000 (U/N)D
4 12998001 13002000 (U/N)D
4 13094001 13098000 (U/N)D
4 13284001 13288000 (U/N)D
4 13310001 13314000 (U/N)D
4 13638001 13642000 (U/N)D
4 13778001 13782000 (U/N)D
4 13858001 13862000 (U/N)D
4 14024001 14028000 (U/N)D
4 14072001 14076000 (U/N)D
4 14328001 14332000 (U/N)D
4 14468001 14472000 (U/N)D
4 14672001 14676000 (U/N)D
4 14800001 14804000 (U/N)D
4 14914001 14918000 (U/N)D
4 14952001 14956000 (U/N)D
4 15266001 15270000 (U/N)D
4 15372001 15376000 (U/N)D
4 15476001 15480000 (U/N)D
4 15660001 15664000 (U/N)D
4 15722001 15726000 (U/N)D
4 15872001 15876000 (U/N)D
4 15992001 15996000 (U/N)D
4 16176001 16180000 (U/N)D
4 16806001 16810000 (U/N)D
4 16988001 16992000 (U/N)D
4 17020001 17024000 (U/N)D
4 17042001 17046000 (U/N)D
4 17286001 17290000 (U/N)D
4 17448001 17452000 (U/N)D
4 17486001 17490000 (U/N)D
4 17594001 17598000 (U/N)D
4 17646001 17650000 (U/N)D
4 17706001 17710000 (U/N)D
4 17780001 17784000 (U/N)D
4 17828001 17832000 (U/N)D
4 17942001 17946000 (U/N)D
4 18080001 18084000 (U/N)D
4 18158001 18162000 (U/N)D
4 18274001 18278000 (U/N)D
4 18308001 18312000 (U/N)D
5 240001 244000 (U/N)D
5 278001 282000 (U/N)D
5 368001 372000 (U/N)D
5 424001 428000 (U/N)D
5 556001 560000 (U/N)D
5 652001 656000 (U/N)D
5 814001 818000 (U/N)D
5 896001 9e+05 (U/N)D
5 1052001 1056000 (U/N)D
5 1106001 1110000 (U/N)D
5 1214001 1218000 (U/N)D
5 1386001 1390000 (U/N)D
5 1450001 1454000 (U/N)D
5 1636001 1640000 (U/N)D
5 1694001 1698000 (U/N)D
5 1960001 1964000 (U/N)D
5 2022001 2026000 (U/N)D
5 2060001 2064000 (U/N)D
5 2232001 2236000 (U/N)D
5 2324001 2328000 (U/N)D
5 2362001 2366000 (U/N)D
5 2714001 2718000 (U/N)D
5 2824001 2828000 (U/N)D
5 2994001 2998000 (U/N)D
5 3162001 3166000 (U/N)D
5 3296001 3300000 (U/N)D
5 3486001 3490000 (U/N)D
5 3552001 3556000 (U/N)D
5 3618001 3622000 (U/N)D
5 3668001 3672000 (U/N)D
5 3708001 3712000 (U/N)D
5 3832001 3836000 (U/N)D
5 4072001 4076000 (U/N)D
5 4152001 4156000 (U/N)D
5 4544001 4548000 (U/N)D
5 4688001 4692000 (U/N)D
5 4774001 4778000 (U/N)D
5 4868001 4872000 (U/N)D
5 4954001 4958000 (U/N)D
5 5088001 5092000 (U/N)D
5 5162001 5166000 (U/N)D
5 5360001 5364000 (U/N)D
5 5492001 5496000 (U/N)D
5 5610001 5614000 (U/N)D
5 5688001 5692000 (U/N)D
5 5728001 5732000 (U/N)D
5 5786001 5790000 (U/N)D
5 5868001 5872000 (U/N)D
5 6270001 6274000 (U/N)D
5 6494001 6498000 (U/N)D
5 6530001 6534000 (U/N)D
5 6578001 6582000 (U/N)D
5 6802001 6806000 (U/N)D
5 6936001 6940000 (U/N)D
5 6984001 6988000 (U/N)D
5 7006001 7010000 (U/N)D
5 7088001 7092000 (U/N)D
5 7162001 7166000 (U/N)D
5 7214001 7218000 (U/N)D
5 7306001 7310000 (U/N)D
5 7338001 7342000 (U/N)D
5 7548001 7552000 (U/N)D
5 7692001 7696000 (U/N)D
5 7736001 7740000 (U/N)D
5 8010001 8014000 (U/N)D
5 8074001 8078000 (U/N)D
5 8264001 8268000 (U/N)D
5 8278001 8282000 (U/N)D
5 8352001 8356000 (U/N)D
5 8366001 8370000 (U/N)D
5 8466001 8470000 (U/N)D
5 8488001 8492000 (U/N)D
5 8532001 8536000 (U/N)D
5 8690001 8694000 (U/N)D
5 8902001 8906000 (U/N)D
5 9044001 9048000 (U/N)D
5 9160001 9164000 (U/N)D
5 9288001 9292000 (U/N)D
5 9316001 9320000 (U/N)D
5 9400001 9404000 (U/N)D
5 9422001 9426000 (U/N)D
5 9490001 9494000 (U/N)D
5 9542001 9546000 (U/N)D
5 9626001 9630000 (U/N)D
5 9692001 9696000 (U/N)D
5 9830001 9834000 (U/N)D
5 9872001 9876000 (U/N)D
5 10018001 10022000 (U/N)D
5 10044001 10048000 (U/N)D
5 10076001 10080000 (U/N)D
5 10478001 10482000 (U/N)D
5 10612001 10616000 (U/N)D
5 10714001 10718000 (U/N)D
5 13430001 13434000 (U/N)D
5 13512001 13516000 (U/N)D
5 13582001 13586000 (U/N)D
5 13682001 13686000 (U/N)D
5 13826001 13830000 (U/N)D
5 13866001 13870000 (U/N)D
5 13916001 13920000 (U/N)D
5 14236001 14240000 (U/N)D
5 14594001 14598000 (U/N)D
5 14648001 14652000 (U/N)D
5 14764001 14768000 (U/N)D
5 14894001 14898000 (U/N)D
5 14922001 14926000 (U/N)D
5 15004001 15008000 (U/N)D
5 15064001 15068000 (U/N)D
5 15254001 15258000 (U/N)D
5 15512001 15516000 (U/N)D
5 15568001 15572000 (U/N)D
5 15722001 15726000 (U/N)D
5 15824001 15828000 (U/N)D
5 15848001 15852000 (U/N)D
5 15900001 15904000 (U/N)D
5 15950001 15954000 (U/N)D
5 15986001 15990000 (U/N)D
5 16088001 16092000 (U/N)D
5 16238001 16242000 (U/N)D
5 16298001 16302000 (U/N)D
5 16502001 16506000 (U/N)D
5 16548001 16552000 (U/N)D
5 16598001 16602000 (U/N)D
5 16674001 16678000 (U/N)D
5 16724001 16728000 (U/N)D
5 16842001 16846000 (U/N)D
5 16980001 16984000 (U/N)D
5 17024001 17028000 (U/N)D
5 17040001 17044000 (U/N)D
5 17164001 17168000 (U/N)D
5 17266001 17270000 (U/N)D
5 17296001 17300000 (U/N)D
5 17386001 17390000 (U/N)D
5 17466001 17470000 (U/N)D
5 17562001 17566000 (U/N)D
5 17590001 17594000 (U/N)D
5 17690001 17694000 (U/N)D
5 17780001 17784000 (U/N)D
5 17816001 17820000 (U/N)D
5 17856001 17860000 (U/N)D
5 17872001 17876000 (U/N)D
5 18274001 18278000 (U/N)D
5 18584001 18588000 (U/N)D
5 18778001 18782000 (U/N)D
5 18888001 18892000 (U/N)D
5 18918001 18922000 (U/N)D
5 19008001 19012000 (U/N)D
5 19180001 19184000 (U/N)D
5 19244001 19248000 (U/N)D
5 19306001 19310000 (U/N)D
5 19342001 19346000 (U/N)D
5 19406001 19410000 (U/N)D
5 19638001 19642000 (U/N)D
5 19736001 19740000 (U/N)D
5 19880001 19884000 (U/N)D
5 19990001 19994000 (U/N)D
5 20110001 20114000 (U/N)D
5 20214001 20218000 (U/N)D
5 20326001 20330000 (U/N)D
5 20452001 20456000 (U/N)D
5 20898001 20902000 (U/N)D
5 21172001 21176000 (U/N)D
5 21328001 21332000 (U/N)D
5 21396001 21400000 (U/N)D
5 21642001 21646000 (U/N)D
5 21720001 21724000 (U/N)D
5 21790001 21794000 (U/N)D
5 21904001 21908000 (U/N)D
5 21956001 21960000 (U/N)D
5 22054001 22058000 (U/N)D
5 22128001 22132000 (U/N)D
5 22320001 22324000 (U/N)D
5 22428001 22432000 (U/N)D
5 23032001 23036000 (U/N)D
5 23130001 23134000 (U/N)D
5 23148001 23152000 (U/N)D
5 23206001 23210000 (U/N)D
5 23342001 23346000 (U/N)D
5 23390001 23394000 (U/N)D
5 23452001 23456000 (U/N)D
5 23622001 23626000 (U/N)D
5 23816001 23820000 (U/N)D
5 23978001 23982000 (U/N)D
5 24000001 24004000 (U/N)D
5 24144001 24148000 (U/N)D
5 24430001 24434000 (U/N)D
5 24466001 24470000 (U/N)D
5 24558001 24562000 (U/N)D
5 24720001 24724000 (U/N)D
5 24844001 24848000 (U/N)D
5 24886001 24890000 (U/N)D
5 24900001 24904000 (U/N)D
5 24994001 24998000 (U/N)D
5 25020001 25024000 (U/N)D
5 25102001 25106000 (U/N)D
5 25210001 25214000 (U/N)D
5 25378001 25382000 (U/N)D
5 25420001 25424000 (U/N)D
5 25566001 25570000 (U/N)D
5 25684001 25688000 (U/N)D
5 25786001 25790000 (U/N)D
5 25866001 25870000 (U/N)D
5 25994001 25998000 (U/N)D
5 26078001 26082000 (U/N)D
5 26348001 26352000 (U/N)D
5 26424001 26428000 (U/N)D
5 26720001 26724000 (U/N)D
5 26768001 26772000 (U/N)D
5 26878001 26882000 (U/N)D
