# Supplementary material for: Genome-wide analysis of local chromatin packing in Arabidopsis thaliana
Source: Genome Res. 2015 Feb;25(2):246–56. doi: 10.1101/gr.170332.113 (PMC4315298; doi:10.1101/gr.170332.113)
Supplement: Supplemental Material [file supp_gr.170332.113_Supp_Table_S9.txt]

TAD-interior-like regions
chr from to HMM_state
1 196001 2e+05 (D/N)U
1 380001 384000 (D/N)U
1 434001 438000 (D/N)U
1 542001 546000 (D/N)U
1 742001 746000 (D/N)U
1 1088001 1092000 (D/N)U
1 1176001 1180000 (D/N)U
1 1392001 1396000 (D/N)U
1 1446001 1450000 (D/N)U
1 1546001 1550000 (D/N)U
1 1686001 1690000 (D/N)U
1 1880001 1884000 (D/N)U
1 1936001 1940000 (D/N)U
1 2382001 2386000 (D/N)U
1 2398001 2402000 (D/N)U
1 2934001 2938000 (D/N)U
1 2992001 2996000 (D/N)U
1 3146001 3150000 (D/N)U
1 3458001 3462000 (D/N)U
1 3542001 3546000 (D/N)U
1 3600001 3604000 (D/N)U
1 4298001 4302000 (D/N)U
1 4576001 4580000 (D/N)U
1 4602001 4606000 (D/N)U
1 4770001 4774000 (D/N)U
1 4872001 4876000 (D/N)U
1 5156001 5160000 (D/N)U
1 5662001 5666000 (D/N)U
1 5816001 5820000 (D/N)U
1 5908001 5912000 (D/N)U
1 6142001 6146000 (D/N)U
1 6678001 6682000 (D/N)U
1 7154001 7158000 (D/N)U
1 7202001 7206000 (D/N)U
1 7462001 7466000 (D/N)U
1 7542001 7546000 (D/N)U
1 7616001 7620000 (D/N)U
1 7852001 7856000 (D/N)U
1 8034001 8038000 (D/N)U
1 8118001 8122000 (D/N)U
1 8284001 8288000 (D/N)U
1 8544001 8548000 (D/N)U
1 8648001 8652000 (D/N)U
1 8730001 8734000 (D/N)U
1 8982001 8986000 (D/N)U
1 9270001 9274000 (D/N)U
1 9468001 9472000 (D/N)U
1 9624001 9628000 (D/N)U
1 9788001 9792000 (D/N)U
1 10008001 10012000 (D/N)U
1 10138001 10142000 (D/N)U
1 10240001 10244000 (D/N)U
1 10814001 10818000 (D/N)U
1 11064001 11068000 (D/N)U
1 11096001 11100000 (D/N)U
1 11304001 11308000 (D/N)U
1 11364001 11368000 (D/N)U
1 11508001 11512000 (D/N)U
1 11586001 11590000 (D/N)U
1 11666001 11670000 (D/N)U
1 11992001 11996000 (D/N)U
1 12234001 12238000 (D/N)U
1 12306001 12310000 (D/N)U
1 12406001 12410000 (D/N)U
1 12626001 12630000 (D/N)U
1 12726001 12730000 (D/N)U
1 12902001 12906000 (D/N)U
1 12944001 12948000 (D/N)U
1 13188001 13192000 (D/N)U
1 13424001 13428000 (D/N)U
1 13458001 13462000 (D/N)U
1 13648001 13652000 (D/N)U
1 15916001 15920000 (D/N)U
1 15960001 15964000 (D/N)U
1 16098001 16102000 (D/N)U
1 16204001 16208000 (D/N)U
1 16242001 16246000 (D/N)U
1 16372001 16376000 (D/N)U
1 16450001 16454000 (D/N)U
1 16516001 16520000 (D/N)U
1 16602001 16606000 (D/N)U
1 16630001 16634000 (D/N)U
1 16728001 16732000 (D/N)U
1 17002001 17006000 (D/N)U
1 17022001 17026000 (D/N)U
1 17070001 17074000 (D/N)U
1 17272001 17276000 (D/N)U
1 17408001 17412000 (D/N)U
1 17534001 17538000 (D/N)U
1 17598001 17602000 (D/N)U
1 17674001 17678000 (D/N)U
1 17836001 17840000 (D/N)U
1 18158001 18162000 (D/N)U
1 18402001 18406000 (D/N)U
1 18970001 18974000 (D/N)U
1 18990001 18994000 (D/N)U
1 19090001 19094000 (D/N)U
1 19270001 19274000 (D/N)U
1 19626001 19630000 (D/N)U
1 19722001 19726000 (D/N)U
1 19970001 19974000 (D/N)U
1 20088001 20092000 (D/N)U
1 20234001 20238000 (D/N)U
1 20376001 20380000 (D/N)U
1 20492001 20496000 (D/N)U
1 20536001 20540000 (D/N)U
1 20696001 20700000 (D/N)U
1 20774001 20778000 (D/N)U
1 21124001 21128000 (D/N)U
1 21228001 21232000 (D/N)U
1 21452001 21456000 (D/N)U
1 21474001 21478000 (D/N)U
1 21746001 21750000 (D/N)U
1 22138001 22142000 (D/N)U
1 22180001 22184000 (D/N)U
1 22242001 22246000 (D/N)U
1 22276001 22280000 (D/N)U
1 22590001 22594000 (D/N)U
1 22754001 22758000 (D/N)U
1 22778001 22782000 (D/N)U
1 22892001 22896000 (D/N)U
1 23094001 23098000 (D/N)U
1 23158001 23162000 (D/N)U
1 23568001 23572000 (D/N)U
1 23906001 23910000 (D/N)U
1 24130001 24134000 (D/N)U
1 24288001 24292000 (D/N)U
1 24384001 24388000 (D/N)U
1 24454001 24458000 (D/N)U
1 24510001 24514000 (D/N)U
1 24572001 24576000 (D/N)U
1 24672001 24676000 (D/N)U
1 24708001 24712000 (D/N)U
1 24984001 24988000 (D/N)U
1 25100001 25104000 (D/N)U
1 25160001 25164000 (D/N)U
1 25532001 25536000 (D/N)U
1 25672001 25676000 (D/N)U
1 25706001 25710000 (D/N)U
1 26072001 26076000 (D/N)U
1 26140001 26144000 (D/N)U
1 26368001 26372000 (D/N)U
1 26516001 26520000 (D/N)U
1 26714001 26718000 (D/N)U
1 26976001 26980000 (D/N)U
1 27200001 27204000 (D/N)U
1 27700001 27704000 (D/N)U
1 27772001 27776000 (D/N)U
1 27830001 27834000 (D/N)U
1 27974001 27978000 (D/N)U
1 28454001 28458000 (D/N)U
1 28510001 28514000 (D/N)U
1 29166001 29170000 (D/N)U
1 29328001 29332000 (D/N)U
1 29718001 29722000 (D/N)U
1 29758001 29762000 (D/N)U
1 29790001 29794000 (D/N)U
2 260001 264000 (D/N)U
2 298001 302000 (D/N)U
2 378001 382000 (D/N)U
2 540001 544000 (D/N)U
2 604001 608000 (D/N)U
2 750001 754000 (D/N)U
2 820001 824000 (D/N)U
2 834001 838000 (D/N)U
2 982001 986000 (D/N)U
2 1068001 1072000 (D/N)U
2 1504001 1508000 (D/N)U
2 1600001 1604000 (D/N)U
2 1690001 1694000 (D/N)U
2 1882001 1886000 (D/N)U
2 2006001 2010000 (D/N)U
2 2124001 2128000 (D/N)U
2 2292001 2296000 (D/N)U
2 2330001 2334000 (D/N)U
2 2422001 2426000 (D/N)U
2 5522001 5526000 (D/N)U
2 5620001 5624000 (D/N)U
2 5678001 5682000 (D/N)U
2 5820001 5824000 (D/N)U
2 5896001 5900000 (D/N)U
2 5940001 5944000 (D/N)U
2 6222001 6226000 (D/N)U
2 6240001 6244000 (D/N)U
2 6378001 6382000 (D/N)U
2 6472001 6476000 (D/N)U
2 6554001 6558000 (D/N)U
2 6694001 6698000 (D/N)U
2 6780001 6784000 (D/N)U
2 6862001 6866000 (D/N)U
2 7006001 7010000 (D/N)U
2 7246001 7250000 (D/N)U
2 7448001 7452000 (D/N)U
2 7654001 7658000 (D/N)U
2 7790001 7794000 (D/N)U
2 7808001 7812000 (D/N)U
2 7912001 7916000 (D/N)U
2 8064001 8068000 (D/N)U
2 8098001 8102000 (D/N)U
2 8448001 8452000 (D/N)U
2 8564001 8568000 (D/N)U
2 9042001 9046000 (D/N)U
2 9202001 9206000 (D/N)U
2 9302001 9306000 (D/N)U
2 9330001 9334000 (D/N)U
2 9432001 9436000 (D/N)U
2 9524001 9528000 (D/N)U
2 9764001 9768000 (D/N)U
2 9888001 9892000 (D/N)U
2 10070001 10074000 (D/N)U
2 10212001 10216000 (D/N)U
2 10356001 10360000 (D/N)U
2 10462001 10466000 (D/N)U
2 10550001 10554000 (D/N)U
2 10602001 10606000 (D/N)U
2 10702001 10706000 (D/N)U
2 11008001 11012000 (D/N)U
2 11126001 11130000 (D/N)U
2 11322001 11326000 (D/N)U
2 11370001 11374000 (D/N)U
2 11420001 11424000 (D/N)U
2 11786001 11790000 (D/N)U
2 12118001 12122000 (D/N)U
2 12388001 12392000 (D/N)U
2 12532001 12536000 (D/N)U
2 12618001 12622000 (D/N)U
2 12730001 12734000 (D/N)U
2 13316001 13320000 (D/N)U
2 13654001 13658000 (D/N)U
2 13940001 13944000 (D/N)U
2 14062001 14066000 (D/N)U
2 14410001 14414000 (D/N)U
2 14502001 14506000 (D/N)U
2 14616001 14620000 (D/N)U
2 14640001 14644000 (D/N)U
2 14774001 14778000 (D/N)U
2 14798001 14802000 (D/N)U
2 15842001 15846000 (D/N)U
2 15972001 15976000 (D/N)U
2 16430001 16434000 (D/N)U
2 16462001 16466000 (D/N)U
2 16642001 16646000 (D/N)U
2 17562001 17566000 (D/N)U
2 17906001 17910000 (D/N)U
2 18178001 18182000 (D/N)U
2 18394001 18398000 (D/N)U
2 18650001 18654000 (D/N)U
2 18716001 18720000 (D/N)U
2 19016001 19020000 (D/N)U
2 19212001 19216000 (D/N)U
2 19468001 19472000 (D/N)U
3 668001 672000 (D/N)U
3 768001 772000 (D/N)U
3 1296001 1300000 (D/N)U
3 1572001 1576000 (D/N)U
3 1728001 1732000 (D/N)U
3 1900001 1904000 (D/N)U
3 2002001 2006000 (D/N)U
3 2368001 2372000 (D/N)U
3 2566001 2570000 (D/N)U
3 2688001 2692000 (D/N)U
3 3122001 3126000 (D/N)U
3 3224001 3228000 (D/N)U
3 3312001 3316000 (D/N)U
3 3608001 3612000 (D/N)U
3 4122001 4126000 (D/N)U
3 4150001 4154000 (D/N)U
3 4350001 4354000 (D/N)U
3 4646001 4650000 (D/N)U
3 4876001 4880000 (D/N)U
3 5194001 5198000 (D/N)U
3 5286001 5290000 (D/N)U
3 5404001 5408000 (D/N)U
3 5580001 5584000 (D/N)U
3 5936001 5940000 (D/N)U
3 6006001 6010000 (D/N)U
3 6030001 6034000 (D/N)U
3 6202001 6206000 (D/N)U
3 6274001 6278000 (D/N)U
3 7298001 7302000 (D/N)U
3 7572001 7576000 (D/N)U
3 7604001 7608000 (D/N)U
3 7746001 7750000 (D/N)U
3 7828001 7832000 (D/N)U
3 7934001 7938000 (D/N)U
3 8384001 8388000 (D/N)U
3 8806001 8810000 (D/N)U
3 8870001 8874000 (D/N)U
3 9018001 9022000 (D/N)U
3 9046001 9050000 (D/N)U
3 9068001 9072000 (D/N)U
3 9414001 9418000 (D/N)U
3 9616001 9620000 (D/N)U
3 9702001 9706000 (D/N)U
3 9776001 9780000 (D/N)U
3 10342001 10346000 (D/N)U
3 10482001 10486000 (D/N)U
3 10646001 10650000 (D/N)U
3 10686001 10690000 (D/N)U
3 10830001 10834000 (D/N)U
3 10940001 10944000 (D/N)U
3 11064001 11068000 (D/N)U
3 11144001 11148000 (D/N)U
3 14862001 14866000 (D/N)U
3 15116001 15120000 (D/N)U
3 15228001 15232000 (D/N)U
3 15306001 15310000 (D/N)U
3 15548001 15552000 (D/N)U
3 15584001 15588000 (D/N)U
3 15726001 15730000 (D/N)U
3 15846001 15850000 (D/N)U
3 15960001 15964000 (D/N)U
3 15996001 1.6e+07 (D/N)U
3 16076001 16080000 (D/N)U
3 16150001 16154000 (D/N)U
3 16176001 16180000 (D/N)U
3 16248001 16252000 (D/N)U
3 16412001 16416000 (D/N)U
3 16692001 16696000 (D/N)U
3 16848001 16852000 (D/N)U
3 16866001 16870000 (D/N)U
3 17326001 17330000 (D/N)U
3 17372001 17376000 (D/N)U
3 17482001 17486000 (D/N)U
3 17766001 17770000 (D/N)U
3 18080001 18084000 (D/N)U
3 18148001 18152000 (D/N)U
3 18278001 18282000 (D/N)U
3 18380001 18384000 (D/N)U
3 19060001 19064000 (D/N)U
3 19752001 19756000 (D/N)U
3 20204001 20208000 (D/N)U
3 20310001 20314000 (D/N)U
3 20484001 20488000 (D/N)U
3 20546001 20550000 (D/N)U
3 20690001 20694000 (D/N)U
3 20830001 20834000 (D/N)U
3 21180001 21184000 (D/N)U
3 21370001 21374000 (D/N)U
3 21548001 21552000 (D/N)U
3 21616001 21620000 (D/N)U
3 21876001 21880000 (D/N)U
3 22078001 22082000 (D/N)U
3 22234001 22238000 (D/N)U
3 22324001 22328000 (D/N)U
3 22440001 22444000 (D/N)U
3 22560001 22564000 (D/N)U
3 22666001 22670000 (D/N)U
3 22854001 22858000 (D/N)U
3 22906001 22910000 (D/N)U
3 23076001 23080000 (D/N)U
3 23288001 23292000 (D/N)U
3 23346001 23350000 (D/N)U
4 408001 412000 (D/N)U
4 644001 648000 (D/N)U
4 960001 964000 (D/N)U
4 1014001 1018000 (D/N)U
4 1092001 1096000 (D/N)U
4 1188001 1192000 (D/N)U
4 1466001 1470000 (D/N)U
4 1664001 1668000 (D/N)U
4 5270001 5274000 (D/N)U
4 5364001 5368000 (D/N)U
4 5484001 5488000 (D/N)U
4 5522001 5526000 (D/N)U
4 5590001 5594000 (D/N)U
4 5694001 5698000 (D/N)U
4 5812001 5816000 (D/N)U
4 5836001 5840000 (D/N)U
4 6068001 6072000 (D/N)U
4 6210001 6214000 (D/N)U
4 6230001 6234000 (D/N)U
4 6678001 6682000 (D/N)U
4 6746001 6750000 (D/N)U
4 6784001 6788000 (D/N)U
4 6934001 6938000 (D/N)U
4 6970001 6974000 (D/N)U
4 7268001 7272000 (D/N)U
4 7506001 7510000 (D/N)U
4 7828001 7832000 (D/N)U
4 7988001 7992000 (D/N)U
4 8142001 8146000 (D/N)U
4 8682001 8686000 (D/N)U
4 8770001 8774000 (D/N)U
4 8950001 8954000 (D/N)U
4 9082001 9086000 (D/N)U
4 9290001 9294000 (D/N)U
4 9444001 9448000 (D/N)U
4 9464001 9468000 (D/N)U
4 9526001 9530000 (D/N)U
4 9758001 9762000 (D/N)U
4 9932001 9936000 (D/N)U
4 10004001 10008000 (D/N)U
4 10130001 10134000 (D/N)U
4 10666001 10670000 (D/N)U
4 10766001 10770000 (D/N)U
4 10928001 10932000 (D/N)U
4 10996001 1.1e+07 (D/N)U
4 11228001 11232000 (D/N)U
4 11380001 11384000 (D/N)U
4 11526001 11530000 (D/N)U
4 11708001 11712000 (D/N)U
4 11840001 11844000 (D/N)U
4 11982001 11986000 (D/N)U
4 12208001 12212000 (D/N)U
4 12306001 12310000 (D/N)U
4 12448001 12452000 (D/N)U
4 12600001 12604000 (D/N)U
4 13018001 13022000 (D/N)U
4 13040001 13044000 (D/N)U
4 13142001 13146000 (D/N)U
4 13218001 13222000 (D/N)U
4 13528001 13532000 (D/N)U
4 13908001 13912000 (D/N)U
4 14392001 14396000 (D/N)U
4 14584001 14588000 (D/N)U
4 14780001 14784000 (D/N)U
4 15352001 15356000 (D/N)U
4 15682001 15686000 (D/N)U
4 16642001 16646000 (D/N)U
4 17070001 17074000 (D/N)U
4 17190001 17194000 (D/N)U
4 17368001 17372000 (D/N)U
4 17658001 17662000 (D/N)U
4 18104001 18108000 (D/N)U
4 18134001 18138000 (D/N)U
4 18324001 18328000 (D/N)U
4 18364001 18368000 (D/N)U
5 74001 78000 (D/N)U
5 128001 132000 (D/N)U
5 394001 398000 (D/N)U
5 476001 480000 (D/N)U
5 706001 710000 (D/N)U
5 834001 838000 (D/N)U
5 1080001 1084000 (D/N)U
5 1462001 1466000 (D/N)U
5 1486001 1490000 (D/N)U
5 1706001 1710000 (D/N)U
5 1892001 1896000 (D/N)U
5 2078001 2082000 (D/N)U
5 2256001 2260000 (D/N)U
5 2348001 2352000 (D/N)U
5 2448001 2452000 (D/N)U
5 2552001 2556000 (D/N)U
5 2610001 2614000 (D/N)U
5 3074001 3078000 (D/N)U
5 3234001 3238000 (D/N)U
5 3904001 3908000 (D/N)U
5 4142001 4146000 (D/N)U
5 4180001 4184000 (D/N)U
5 4272001 4276000 (D/N)U
5 4406001 4410000 (D/N)U
5 4814001 4818000 (D/N)U
5 5104001 5108000 (D/N)U
5 5562001 5566000 (D/N)U
5 5740001 5744000 (D/N)U
5 6312001 6316000 (D/N)U
5 6436001 6440000 (D/N)U
5 6484001 6488000 (D/N)U
5 6618001 6622000 (D/N)U
5 6636001 6640000 (D/N)U
5 6870001 6874000 (D/N)U
5 7072001 7076000 (D/N)U
5 7118001 7122000 (D/N)U
5 7366001 7370000 (D/N)U
5 7714001 7718000 (D/N)U
5 7832001 7836000 (D/N)U
5 8054001 8058000 (D/N)U
5 8196001 8200000 (D/N)U
5 8400001 8404000 (D/N)U
5 8506001 8510000 (D/N)U
5 8572001 8576000 (D/N)U
5 8594001 8598000 (D/N)U
5 8628001 8632000 (D/N)U
5 9110001 9114000 (D/N)U
5 9228001 9232000 (D/N)U
5 9268001 9272000 (D/N)U
5 9386001 9390000 (D/N)U
5 9452001 9456000 (D/N)U
5 9526001 9530000 (D/N)U
5 9586001 9590000 (D/N)U
5 9644001 9648000 (D/N)U
5 9678001 9682000 (D/N)U
5 9950001 9954000 (D/N)U
5 10144001 10148000 (D/N)U
5 10226001 10230000 (D/N)U
5 10260001 10264000 (D/N)U
5 10284001 10288000 (D/N)U
5 10594001 10598000 (D/N)U
5 10662001 10666000 (D/N)U
5 10824001 10828000 (D/N)U
5 10838001 10842000 (D/N)U
5 10976001 10980000 (D/N)U
5 13400001 13404000 (D/N)U
5 13640001 13644000 (D/N)U
5 13790001 13794000 (D/N)U
5 13848001 13852000 (D/N)U
5 13992001 13996000 (D/N)U
5 14130001 14134000 (D/N)U
5 14220001 14224000 (D/N)U
5 14268001 14272000 (D/N)U
5 14284001 14288000 (D/N)U
5 14580001 14584000 (D/N)U
5 14688001 14692000 (D/N)U
5 14824001 14828000 (D/N)U
5 14854001 14858000 (D/N)U
5 14958001 14962000 (D/N)U
5 14982001 14986000 (D/N)U
5 15160001 15164000 (D/N)U
5 15236001 15240000 (D/N)U
5 15358001 15362000 (D/N)U
5 15394001 15398000 (D/N)U
5 15610001 15614000 (D/N)U
5 15796001 15800000 (D/N)U
5 15858001 15862000 (D/N)U
5 15888001 15892000 (D/N)U
5 15920001 15924000 (D/N)U
5 16056001 16060000 (D/N)U
5 16260001 16264000 (D/N)U
5 16278001 16282000 (D/N)U
5 16346001 16350000 (D/N)U
5 16396001 16400000 (D/N)U
5 16580001 16584000 (D/N)U
5 16700001 16704000 (D/N)U
5 16762001 16766000 (D/N)U
5 16878001 16882000 (D/N)U
5 17000001 17004000 (D/N)U
5 17054001 17058000 (D/N)U
5 17184001 17188000 (D/N)U
5 17224001 17228000 (D/N)U
5 17438001 17442000 (D/N)U
5 17528001 17532000 (D/N)U
5 17796001 17800000 (D/N)U
5 17974001 17978000 (D/N)U
5 18032001 18036000 (D/N)U
5 18302001 18306000 (D/N)U
5 18392001 18396000 (D/N)U
5 18636001 18640000 (D/N)U
5 18654001 18658000 (D/N)U
5 18994001 18998000 (D/N)U
5 19062001 19066000 (D/N)U
5 19118001 19122000 (D/N)U
5 19192001 19196000 (D/N)U
5 19476001 19480000 (D/N)U
5 19532001 19536000 (D/N)U
5 19612001 19616000 (D/N)U
5 19682001 19686000 (D/N)U
5 19970001 19974000 (D/N)U
5 20180001 20184000 (D/N)U
5 20392001 20396000 (D/N)U
5 20522001 20526000 (D/N)U
5 20540001 20544000 (D/N)U
5 20992001 20996000 (D/N)U
5 21056001 21060000 (D/N)U
5 21188001 21192000 (D/N)U
5 21304001 21308000 (D/N)U
5 21450001 21454000 (D/N)U
5 21616001 21620000 (D/N)U
5 21740001 21744000 (D/N)U
5 21928001 21932000 (D/N)U
5 22020001 22024000 (D/N)U
5 22066001 22070000 (D/N)U
5 22160001 22164000 (D/N)U
5 22268001 22272000 (D/N)U
5 22708001 22712000 (D/N)U
5 22812001 22816000 (D/N)U
5 22870001 22874000 (D/N)U
5 23048001 23052000 (D/N)U
5 23110001 23114000 (D/N)U
5 23178001 23182000 (D/N)U
5 23864001 23868000 (D/N)U
5 24096001 24100000 (D/N)U
5 24192001 24196000 (D/N)U
5 24270001 24274000 (D/N)U
5 24498001 24502000 (D/N)U
5 24534001 24538000 (D/N)U
5 24596001 24600000 (D/N)U
5 24804001 24808000 (D/N)U
5 24944001 24948000 (D/N)U
5 25246001 25250000 (D/N)U
5 25458001 25462000 (D/N)U
5 25594001 25598000 (D/N)U
5 25658001 25662000 (D/N)U
5 25708001 25712000 (D/N)U
5 26124001 26128000 (D/N)U
5 26260001 26264000 (D/N)U
5 26440001 26444000 (D/N)U
5 26674001 26678000 (D/N)U
5 26894001 26898000 (D/N)U
1 152001 156000 D(U/N)
1 278001 282000 D(U/N)
1 464001 468000 D(U/N)
1 716001 720000 D(U/N)
1 838001 842000 D(U/N)
1 1060001 1064000 D(U/N)
1 1120001 1124000 D(U/N)
1 1302001 1306000 D(U/N)
1 1376001 1380000 D(U/N)
1 1430001 1434000 D(U/N)
1 1514001 1518000 D(U/N)
1 1536001 1540000 D(U/N)
1 1738001 1742000 D(U/N)
1 1864001 1868000 D(U/N)
1 1934001 1938000 D(U/N)
1 2042001 2046000 D(U/N)
1 2172001 2176000 D(U/N)
1 2234001 2238000 D(U/N)
1 2280001 2284000 D(U/N)
1 2352001 2356000 D(U/N)
1 2478001 2482000 D(U/N)
1 2502001 2506000 D(U/N)
1 2552001 2556000 D(U/N)
1 2594001 2598000 D(U/N)
1 2652001 2656000 D(U/N)
1 2730001 2734000 D(U/N)
1 2892001 2896000 D(U/N)
1 2988001 2992000 D(U/N)
1 3208001 3212000 D(U/N)
1 3250001 3254000 D(U/N)
1 3378001 3382000 D(U/N)
1 3440001 3444000 D(U/N)
1 3516001 3520000 D(U/N)
1 3540001 3544000 D(U/N)
1 3690001 3694000 D(U/N)
1 3760001 3764000 D(U/N)
1 3928001 3932000 D(U/N)
1 4068001 4072000 D(U/N)
1 4088001 4092000 D(U/N)
1 4238001 4242000 D(U/N)
1 4254001 4258000 D(U/N)
1 4326001 4330000 D(U/N)
1 4448001 4452000 D(U/N)
1 4536001 4540000 D(U/N)
1 4662001 4666000 D(U/N)
1 4764001 4768000 D(U/N)
1 4850001 4854000 D(U/N)
1 4930001 4934000 D(U/N)
1 4978001 4982000 D(U/N)
1 5056001 5060000 D(U/N)
1 5146001 5150000 D(U/N)
1 5346001 5350000 D(U/N)
1 5602001 5606000 D(U/N)
1 5808001 5812000 D(U/N)
1 5972001 5976000 D(U/N)
1 6010001 6014000 D(U/N)
1 6234001 6238000 D(U/N)
1 6392001 6396000 D(U/N)
1 6570001 6574000 D(U/N)
1 6982001 6986000 D(U/N)
1 7072001 7076000 D(U/N)
1 7190001 7194000 D(U/N)
1 7500001 7504000 D(U/N)
1 7514001 7518000 D(U/N)
1 7540001 7544000 D(U/N)
1 7582001 7586000 D(U/N)
1 7714001 7718000 D(U/N)
1 7888001 7892000 D(U/N)
1 7946001 7950000 D(U/N)
1 7968001 7972000 D(U/N)
1 8090001 8094000 D(U/N)
1 8156001 8160000 D(U/N)
1 8170001 8174000 D(U/N)
1 8360001 8364000 D(U/N)
1 8538001 8542000 D(U/N)
1 8618001 8622000 D(U/N)
1 8678001 8682000 D(U/N)
1 8870001 8874000 D(U/N)
1 8910001 8914000 D(U/N)
1 8928001 8932000 D(U/N)
1 9088001 9092000 D(U/N)
1 9108001 9112000 D(U/N)
1 9232001 9236000 D(U/N)
1 9254001 9258000 D(U/N)
1 9366001 9370000 D(U/N)
1 9406001 9410000 D(U/N)
1 9458001 9462000 D(U/N)
1 9574001 9578000 D(U/N)
1 9862001 9866000 D(U/N)
1 9906001 9910000 D(U/N)
1 10124001 10128000 D(U/N)
1 10358001 10362000 D(U/N)
1 10550001 10554000 D(U/N)
1 10600001 10604000 D(U/N)
1 10696001 10700000 D(U/N)
1 10732001 10736000 D(U/N)
1 10894001 10898000 D(U/N)
1 10920001 10924000 D(U/N)
1 11012001 11016000 D(U/N)
1 11094001 11098000 D(U/N)
1 11166001 11170000 D(U/N)
1 11302001 11306000 D(U/N)
1 11342001 11346000 D(U/N)
1 11430001 11434000 D(U/N)
1 11446001 11450000 D(U/N)
1 11502001 11506000 D(U/N)
1 11542001 11546000 D(U/N)
1 11576001 11580000 D(U/N)
1 11638001 11642000 D(U/N)
1 11704001 11708000 D(U/N)
1 11766001 11770000 D(U/N)
1 11988001 11992000 D(U/N)
1 12038001 12042000 D(U/N)
1 12172001 12176000 D(U/N)
1 12230001 12234000 D(U/N)
1 12274001 12278000 D(U/N)
1 12376001 12380000 D(U/N)
1 12402001 12406000 D(U/N)
1 12468001 12472000 D(U/N)
1 12598001 12602000 D(U/N)
1 12614001 12618000 D(U/N)
1 12860001 12864000 D(U/N)
1 12942001 12946000 D(U/N)
1 13004001 13008000 D(U/N)
1 13096001 13100000 D(U/N)
1 13262001 13266000 D(U/N)
1 13390001 13394000 D(U/N)
1 13510001 13514000 D(U/N)
1 13608001 13612000 D(U/N)
1 15914001 15918000 D(U/N)
1 15998001 16002000 D(U/N)
1 16172001 16176000 D(U/N)
1 16434001 16438000 D(U/N)
1 16504001 16508000 D(U/N)
1 16674001 16678000 D(U/N)
1 16700001 16704000 D(U/N)
1 16948001 16952000 D(U/N)
1 17068001 17072000 D(U/N)
1 17108001 17112000 D(U/N)
1 17246001 17250000 D(U/N)
1 17374001 17378000 D(U/N)
1 17506001 17510000 D(U/N)
1 17588001 17592000 D(U/N)
1 17740001 17744000 D(U/N)
1 18298001 18302000 D(U/N)
1 18400001 18404000 D(U/N)
1 18718001 18722000 D(U/N)
1 18828001 18832000 D(U/N)
1 18918001 18922000 D(U/N)
1 18968001 18972000 D(U/N)
1 19206001 19210000 D(U/N)
1 19254001 19258000 D(U/N)
1 19582001 19586000 D(U/N)
1 19618001 19622000 D(U/N)
1 19674001 19678000 D(U/N)
1 19722001 19726000 D(U/N)
1 20014001 20018000 D(U/N)
1 20160001 20164000 D(U/N)
1 20318001 20322000 D(U/N)
1 20374001 20378000 D(U/N)
1 20462001 20466000 D(U/N)
1 20490001 20494000 D(U/N)
1 20526001 20530000 D(U/N)
1 20602001 20606000 D(U/N)
1 20754001 20758000 D(U/N)
1 20884001 20888000 D(U/N)
1 20994001 20998000 D(U/N)
1 21110001 21114000 D(U/N)
1 21184001 21188000 D(U/N)
1 21326001 21330000 D(U/N)
1 21348001 21352000 D(U/N)
1 21440001 21444000 D(U/N)
1 21572001 21576000 D(U/N)
1 21588001 21592000 D(U/N)
1 21876001 21880000 D(U/N)
1 21894001 21898000 D(U/N)
1 22074001 22078000 D(U/N)
1 22104001 22108000 D(U/N)
1 22176001 22180000 D(U/N)
1 22314001 22318000 D(U/N)
1 22364001 22368000 D(U/N)
1 22474001 22478000 D(U/N)
1 22494001 22498000 D(U/N)
1 22566001 22570000 D(U/N)
1 22590001 22594000 D(U/N)
1 22684001 22688000 D(U/N)
1 22746001 22750000 D(U/N)
1 22850001 22854000 D(U/N)
1 23254001 23258000 D(U/N)
1 23310001 23314000 D(U/N)
1 23332001 23336000 D(U/N)
1 23522001 23526000 D(U/N)
1 23568001 23572000 D(U/N)
1 23684001 23688000 D(U/N)
1 23718001 23722000 D(U/N)
1 23796001 23800000 D(U/N)
1 23890001 23894000 D(U/N)
1 24266001 24270000 D(U/N)
1 24374001 24378000 D(U/N)
1 24562001 24566000 D(U/N)
1 24644001 24648000 D(U/N)
1 24982001 24986000 D(U/N)
1 25080001 25084000 D(U/N)
1 25224001 25228000 D(U/N)
1 25276001 25280000 D(U/N)
1 25426001 25430000 D(U/N)
1 25950001 25954000 D(U/N)
1 26210001 26214000 D(U/N)
1 26248001 26252000 D(U/N)
1 26438001 26442000 D(U/N)
1 26584001 26588000 D(U/N)
1 26782001 26786000 D(U/N)
1 26900001 26904000 D(U/N)
1 26948001 26952000 D(U/N)
1 27036001 27040000 D(U/N)
1 27100001 27104000 D(U/N)
1 27140001 27144000 D(U/N)
1 27314001 27318000 D(U/N)
1 27506001 27510000 D(U/N)
1 27628001 27632000 D(U/N)
1 27652001 27656000 D(U/N)
1 27678001 27682000 D(U/N)
1 27730001 27734000 D(U/N)
1 27758001 27762000 D(U/N)
1 27818001 27822000 D(U/N)
1 27968001 27972000 D(U/N)
1 28058001 28062000 D(U/N)
1 28140001 28144000 D(U/N)
1 28498001 28502000 D(U/N)
1 28580001 28584000 D(U/N)
1 28864001 28868000 D(U/N)
1 28964001 28968000 D(U/N)
1 28998001 29002000 D(U/N)
1 29106001 29110000 D(U/N)
1 29130001 29134000 D(U/N)
1 29220001 29224000 D(U/N)
1 29326001 29330000 D(U/N)
1 29362001 29366000 D(U/N)
1 29520001 29524000 D(U/N)
1 29688001 29692000 D(U/N)
1 29750001 29754000 D(U/N)
1 29822001 29826000 D(U/N)
1 29864001 29868000 D(U/N)
1 29930001 29934000 D(U/N)
1 30036001 30040000 D(U/N)
2 88001 92000 D(U/N)
2 236001 240000 D(U/N)
2 292001 296000 D(U/N)
2 338001 342000 D(U/N)
2 506001 510000 D(U/N)
2 574001 578000 D(U/N)
2 602001 606000 D(U/N)
2 640001 644000 D(U/N)
2 1096001 1100000 D(U/N)
2 1270001 1274000 D(U/N)
2 1298001 1302000 D(U/N)
2 1546001 1550000 D(U/N)
2 1580001 1584000 D(U/N)
2 1596001 1600000 D(U/N)
2 1762001 1766000 D(U/N)
2 1816001 1820000 D(U/N)
2 1956001 1960000 D(U/N)
2 1980001 1984000 D(U/N)
2 2100001 2104000 D(U/N)
2 2242001 2246000 D(U/N)
2 2388001 2392000 D(U/N)
2 5516001 5520000 D(U/N)
2 5590001 5594000 D(U/N)
2 5718001 5722000 D(U/N)
2 5774001 5778000 D(U/N)
2 5884001 5888000 D(U/N)
2 5986001 5990000 D(U/N)
2 6086001 6090000 D(U/N)
2 6290001 6294000 D(U/N)
2 6376001 6380000 D(U/N)
2 6420001 6424000 D(U/N)
2 6586001 6590000 D(U/N)
2 6630001 6634000 D(U/N)
2 6764001 6768000 D(U/N)
2 6844001 6848000 D(U/N)
2 6940001 6944000 D(U/N)
2 6968001 6972000 D(U/N)
2 7172001 7176000 D(U/N)
2 7208001 7212000 D(U/N)
2 7226001 7230000 D(U/N)
2 7292001 7296000 D(U/N)
2 7576001 7580000 D(U/N)
2 7650001 7654000 D(U/N)
2 7780001 7784000 D(U/N)
2 7856001 7860000 D(U/N)
2 7948001 7952000 D(U/N)
2 7966001 7970000 D(U/N)
2 8010001 8014000 D(U/N)
2 8218001 8222000 D(U/N)
2 8248001 8252000 D(U/N)
2 8406001 8410000 D(U/N)
2 8544001 8548000 D(U/N)
2 8590001 8594000 D(U/N)
2 8704001 8708000 D(U/N)
2 8768001 8772000 D(U/N)
2 8854001 8858000 D(U/N)
2 8940001 8944000 D(U/N)
2 8994001 8998000 D(U/N)
2 9024001 9028000 D(U/N)
2 9282001 9286000 D(U/N)
2 9372001 9376000 D(U/N)
2 9428001 9432000 D(U/N)
2 9480001 9484000 D(U/N)
2 9636001 9640000 D(U/N)
2 9864001 9868000 D(U/N)
2 9984001 9988000 D(U/N)
2 10010001 10014000 D(U/N)
2 10034001 10038000 D(U/N)
2 10162001 10166000 D(U/N)
2 10292001 10296000 D(U/N)
2 10318001 10322000 D(U/N)
2 10516001 10520000 D(U/N)
2 10596001 10600000 D(U/N)
2 10996001 1.1e+07 D(U/N)
2 11170001 11174000 D(U/N)
2 11204001 11208000 D(U/N)
2 11234001 11238000 D(U/N)
2 11468001 11472000 D(U/N)
2 11584001 11588000 D(U/N)
2 11808001 11812000 D(U/N)
2 11834001 11838000 D(U/N)
2 11896001 11900000 D(U/N)
2 12006001 12010000 D(U/N)
2 12110001 12114000 D(U/N)
2 12226001 12230000 D(U/N)
2 12280001 12284000 D(U/N)
2 12448001 12452000 D(U/N)
2 12500001 12504000 D(U/N)
2 12682001 12686000 D(U/N)
2 12728001 12732000 D(U/N)
2 12890001 12894000 D(U/N)
2 13060001 13064000 D(U/N)
2 13202001 13206000 D(U/N)
2 13224001 13228000 D(U/N)
2 13338001 13342000 D(U/N)
2 13456001 13460000 D(U/N)
2 13534001 13538000 D(U/N)
2 13570001 13574000 D(U/N)
2 13902001 13906000 D(U/N)
2 14032001 14036000 D(U/N)
2 14328001 14332000 D(U/N)
2 14392001 14396000 D(U/N)
2 14594001 14598000 D(U/N)
2 14684001 14688000 D(U/N)
2 14774001 14778000 D(U/N)
2 14932001 14936000 D(U/N)
2 15286001 15290000 D(U/N)
2 15500001 15504000 D(U/N)
2 15562001 15566000 D(U/N)
2 15654001 15658000 D(U/N)
2 15812001 15816000 D(U/N)
2 15936001 15940000 D(U/N)
2 16042001 16046000 D(U/N)
2 16122001 16126000 D(U/N)
2 16246001 16250000 D(U/N)
2 16286001 16290000 D(U/N)
2 16372001 16376000 D(U/N)
2 16416001 16420000 D(U/N)
2 16578001 16582000 D(U/N)
2 16690001 16694000 D(U/N)
2 17050001 17054000 D(U/N)
2 17238001 17242000 D(U/N)
2 17298001 17302000 D(U/N)
2 17336001 17340000 D(U/N)
2 17484001 17488000 D(U/N)
2 17878001 17882000 D(U/N)
2 17964001 17968000 D(U/N)
2 18288001 18292000 D(U/N)
2 18386001 18390000 D(U/N)
2 18476001 18480000 D(U/N)
2 18760001 18764000 D(U/N)
2 18898001 18902000 D(U/N)
2 19010001 19014000 D(U/N)
2 19260001 19264000 D(U/N)
2 19458001 19462000 D(U/N)
3 232001 236000 D(U/N)
3 748001 752000 D(U/N)
3 806001 810000 D(U/N)
3 944001 948000 D(U/N)
3 1216001 1220000 D(U/N)
3 1278001 1282000 D(U/N)
3 1378001 1382000 D(U/N)
3 1554001 1558000 D(U/N)
3 1716001 1720000 D(U/N)
3 1942001 1946000 D(U/N)
3 2206001 2210000 D(U/N)
3 2268001 2272000 D(U/N)
3 2498001 2502000 D(U/N)
3 2658001 2662000 D(U/N)
3 2686001 2690000 D(U/N)
3 2826001 2830000 D(U/N)
3 3040001 3044000 D(U/N)
3 3280001 3284000 D(U/N)
3 3340001 3344000 D(U/N)
3 3424001 3428000 D(U/N)
3 3772001 3776000 D(U/N)
3 3794001 3798000 D(U/N)
3 4112001 4116000 D(U/N)
3 4346001 4350000 D(U/N)
3 4448001 4452000 D(U/N)
3 4618001 4622000 D(U/N)
3 4680001 4684000 D(U/N)
3 4834001 4838000 D(U/N)
3 4856001 4860000 D(U/N)
3 4870001 4874000 D(U/N)
3 5120001 5124000 D(U/N)
3 5344001 5348000 D(U/N)
3 5390001 5394000 D(U/N)
3 5466001 5470000 D(U/N)
3 5574001 5578000 D(U/N)
3 5646001 5650000 D(U/N)
3 5846001 5850000 D(U/N)
3 5996001 6e+06 D(U/N)
3 6160001 6164000 D(U/N)
3 6272001 6276000 D(U/N)
3 6488001 6492000 D(U/N)
3 6586001 6590000 D(U/N)
3 6714001 6718000 D(U/N)
3 6890001 6894000 D(U/N)
3 6972001 6976000 D(U/N)
3 7028001 7032000 D(U/N)
3 7136001 7140000 D(U/N)
3 7568001 7572000 D(U/N)
3 7708001 7712000 D(U/N)
3 7736001 7740000 D(U/N)
3 7798001 7802000 D(U/N)
3 7970001 7974000 D(U/N)
3 8152001 8156000 D(U/N)
3 8300001 8304000 D(U/N)
3 8358001 8362000 D(U/N)
3 8600001 8604000 D(U/N)
3 8710001 8714000 D(U/N)
3 8782001 8786000 D(U/N)
3 8914001 8918000 D(U/N)
3 8936001 8940000 D(U/N)
3 8996001 9e+06 D(U/N)
3 9114001 9118000 D(U/N)
3 9166001 9170000 D(U/N)
3 9202001 9206000 D(U/N)
3 9330001 9334000 D(U/N)
3 9504001 9508000 D(U/N)
3 9560001 9564000 D(U/N)
3 9612001 9616000 D(U/N)
3 9692001 9696000 D(U/N)
3 9862001 9866000 D(U/N)
3 9968001 9972000 D(U/N)
3 10140001 10144000 D(U/N)
3 10340001 10344000 D(U/N)
3 10378001 10382000 D(U/N)
3 10578001 10582000 D(U/N)
3 10612001 10616000 D(U/N)
3 10628001 10632000 D(U/N)
3 10816001 10820000 D(U/N)
3 10886001 10890000 D(U/N)
3 10928001 10932000 D(U/N)
3 11024001 11028000 D(U/N)
3 11114001 11118000 D(U/N)
3 11212001 11216000 D(U/N)
3 14332001 14336000 D(U/N)
3 14470001 14474000 D(U/N)
3 14694001 14698000 D(U/N)
3 14730001 14734000 D(U/N)
3 14776001 14780000 D(U/N)
3 15142001 15146000 D(U/N)
3 15220001 15224000 D(U/N)
3 15254001 15258000 D(U/N)
3 15362001 15366000 D(U/N)
3 15534001 15538000 D(U/N)
3 15620001 15624000 D(U/N)
3 15716001 15720000 D(U/N)
3 15762001 15766000 D(U/N)
3 15788001 15792000 D(U/N)
3 15812001 15816000 D(U/N)
3 15932001 15936000 D(U/N)
3 16126001 16130000 D(U/N)
3 16174001 16178000 D(U/N)
3 16246001 16250000 D(U/N)
3 16332001 16336000 D(U/N)
3 16396001 16400000 D(U/N)
3 16488001 16492000 D(U/N)
3 16522001 16526000 D(U/N)
3 16592001 16596000 D(U/N)
3 16634001 16638000 D(U/N)
3 16690001 16694000 D(U/N)
3 16770001 16774000 D(U/N)
3 16924001 16928000 D(U/N)
3 16960001 16964000 D(U/N)
3 16988001 16992000 D(U/N)
3 17040001 17044000 D(U/N)
3 17370001 17374000 D(U/N)
3 17512001 17516000 D(U/N)
3 17538001 17542000 D(U/N)
3 17556001 17560000 D(U/N)
3 17596001 17600000 D(U/N)
3 17810001 17814000 D(U/N)
3 17978001 17982000 D(U/N)
3 18038001 18042000 D(U/N)
3 18056001 18060000 D(U/N)
3 18234001 18238000 D(U/N)
3 18412001 18416000 D(U/N)
3 18514001 18518000 D(U/N)
3 18554001 18558000 D(U/N)
3 18642001 18646000 D(U/N)
3 18792001 18796000 D(U/N)
3 18962001 18966000 D(U/N)
3 19044001 19048000 D(U/N)
3 19100001 19104000 D(U/N)
3 19572001 19576000 D(U/N)
3 19696001 19700000 D(U/N)
3 19846001 19850000 D(U/N)
3 19978001 19982000 D(U/N)
3 20074001 20078000 D(U/N)
3 20144001 20148000 D(U/N)
3 20182001 20186000 D(U/N)
3 20362001 20366000 D(U/N)
3 20754001 20758000 D(U/N)
3 20798001 20802000 D(U/N)
3 20948001 20952000 D(U/N)
3 21058001 21062000 D(U/N)
3 21084001 21088000 D(U/N)
3 21206001 21210000 D(U/N)
3 21318001 21322000 D(U/N)
3 21406001 21410000 D(U/N)
3 21586001 21590000 D(U/N)
3 21642001 21646000 D(U/N)
3 21804001 21808000 D(U/N)
3 21940001 21944000 D(U/N)
3 22218001 22222000 D(U/N)
3 22298001 22302000 D(U/N)
3 22438001 22442000 D(U/N)
3 22478001 22482000 D(U/N)
3 22540001 22544000 D(U/N)
3 22778001 22782000 D(U/N)
3 22802001 22806000 D(U/N)
3 22950001 22954000 D(U/N)
3 23072001 23076000 D(U/N)
3 23154001 23158000 D(U/N)
3 23190001 23194000 D(U/N)
3 23272001 23276000 D(U/N)
4 202001 206000 D(U/N)
4 724001 728000 D(U/N)
4 928001 932000 D(U/N)
4 1008001 1012000 D(U/N)
4 1058001 1062000 D(U/N)
4 1164001 1168000 D(U/N)
4 1300001 1304000 D(U/N)
4 1350001 1354000 D(U/N)
4 1456001 1460000 D(U/N)
4 1648001 1652000 D(U/N)
4 1762001 1766000 D(U/N)
4 1788001 1792000 D(U/N)
4 5210001 5214000 D(U/N)
4 5260001 5264000 D(U/N)
4 5434001 5438000 D(U/N)
4 5588001 5592000 D(U/N)
4 5624001 5628000 D(U/N)
4 5738001 5742000 D(U/N)
4 5786001 5790000 D(U/N)
4 5810001 5814000 D(U/N)
4 6124001 6128000 D(U/N)
4 6160001 6164000 D(U/N)
4 6258001 6262000 D(U/N)
4 6470001 6474000 D(U/N)
4 6488001 6492000 D(U/N)
4 6658001 6662000 D(U/N)
4 6726001 6730000 D(U/N)
4 6784001 6788000 D(U/N)
4 7064001 7068000 D(U/N)
4 7148001 7152000 D(U/N)
4 7720001 7724000 D(U/N)
4 7740001 7744000 D(U/N)
4 7804001 7808000 D(U/N)
4 8264001 8268000 D(U/N)
4 8312001 8316000 D(U/N)
4 8560001 8564000 D(U/N)
4 8662001 8666000 D(U/N)
4 8838001 8842000 D(U/N)
4 8904001 8908000 D(U/N)
4 9004001 9008000 D(U/N)
4 9060001 9064000 D(U/N)
4 9346001 9350000 D(U/N)
4 9440001 9444000 D(U/N)
4 9558001 9562000 D(U/N)
4 9622001 9626000 D(U/N)
4 9734001 9738000 D(U/N)
4 9838001 9842000 D(U/N)
4 9880001 9884000 D(U/N)
4 9974001 9978000 D(U/N)
4 9990001 9994000 D(U/N)
4 10386001 10390000 D(U/N)
4 10582001 10586000 D(U/N)
4 10712001 10716000 D(U/N)
4 10748001 10752000 D(U/N)
4 11164001 11168000 D(U/N)
4 11300001 11304000 D(U/N)
4 11492001 11496000 D(U/N)
4 11690001 11694000 D(U/N)
4 11832001 11836000 D(U/N)
4 12118001 12122000 D(U/N)
4 12194001 12198000 D(U/N)
4 12266001 12270000 D(U/N)
4 12338001 12342000 D(U/N)
4 12478001 12482000 D(U/N)
4 12524001 12528000 D(U/N)
4 13014001 13018000 D(U/N)
4 13114001 13118000 D(U/N)
4 13300001 13304000 D(U/N)
4 13322001 13326000 D(U/N)
4 13652001 13656000 D(U/N)
4 13798001 13802000 D(U/N)
4 13872001 13876000 D(U/N)
4 14038001 14042000 D(U/N)
4 14090001 14094000 D(U/N)
4 14178001 14182000 D(U/N)
4 14338001 14342000 D(U/N)
4 14478001 14482000 D(U/N)
4 14682001 14686000 D(U/N)
4 14812001 14816000 D(U/N)
4 14926001 14930000 D(U/N)
4 14962001 14966000 D(U/N)
4 15290001 15294000 D(U/N)
4 15384001 15388000 D(U/N)
4 15486001 15490000 D(U/N)
4 15680001 15684000 D(U/N)
4 15738001 15742000 D(U/N)
4 15888001 15892000 D(U/N)
4 16010001 16014000 D(U/N)
4 16190001 16194000 D(U/N)
4 16212001 16216000 D(U/N)
4 16818001 16822000 D(U/N)
4 16998001 17002000 D(U/N)
4 17036001 17040000 D(U/N)
4 17060001 17064000 D(U/N)
4 17298001 17302000 D(U/N)
4 17460001 17464000 D(U/N)
4 17496001 17500000 D(U/N)
4 17608001 17612000 D(U/N)
4 17656001 17660000 D(U/N)
4 17716001 17720000 D(U/N)
4 17790001 17794000 D(U/N)
4 17848001 17852000 D(U/N)
4 17956001 17960000 D(U/N)
4 18100001 18104000 D(U/N)
4 18168001 18172000 D(U/N)
4 18296001 18300000 D(U/N)
4 18322001 18326000 D(U/N)
5 256001 260000 D(U/N)
5 292001 296000 D(U/N)
5 568001 572000 D(U/N)
5 666001 670000 D(U/N)
5 830001 834000 D(U/N)
5 908001 912000 D(U/N)
5 1070001 1074000 D(U/N)
5 1122001 1126000 D(U/N)
5 1226001 1230000 D(U/N)
5 1396001 1400000 D(U/N)
5 1460001 1464000 D(U/N)
5 1646001 1650000 D(U/N)
5 1704001 1708000 D(U/N)
5 1758001 1762000 D(U/N)
5 1978001 1982000 D(U/N)
5 2036001 2040000 D(U/N)
5 2070001 2074000 D(U/N)
5 2188001 2192000 D(U/N)
5 2242001 2246000 D(U/N)
5 2374001 2378000 D(U/N)
5 2602001 2606000 D(U/N)
5 2728001 2732000 D(U/N)
5 2834001 2838000 D(U/N)
5 3012001 3016000 D(U/N)
5 3154001 3158000 D(U/N)
5 3172001 3176000 D(U/N)
5 3314001 3318000 D(U/N)
5 3562001 3566000 D(U/N)
5 3636001 3640000 D(U/N)
5 3696001 3700000 D(U/N)
5 3720001 3724000 D(U/N)
5 3848001 3852000 D(U/N)
5 4082001 4086000 D(U/N)
5 4168001 4172000 D(U/N)
5 4554001 4558000 D(U/N)
5 4698001 4702000 D(U/N)
5 4784001 4788000 D(U/N)
5 4880001 4884000 D(U/N)
5 4966001 4970000 D(U/N)
5 5100001 5104000 D(U/N)
5 5174001 5178000 D(U/N)
5 5374001 5378000 D(U/N)
5 5504001 5508000 D(U/N)
5 5604001 5608000 D(U/N)
5 5620001 5624000 D(U/N)
5 5706001 5710000 D(U/N)
5 5738001 5742000 D(U/N)
5 5796001 5800000 D(U/N)
5 5886001 5890000 D(U/N)
5 6300001 6304000 D(U/N)
5 6542001 6546000 D(U/N)
5 6588001 6592000 D(U/N)
5 6816001 6820000 D(U/N)
5 6950001 6954000 D(U/N)
5 7002001 7006000 D(U/N)
5 7028001 7032000 D(U/N)
5 7106001 7110000 D(U/N)
5 7172001 7176000 D(U/N)
5 7224001 7228000 D(U/N)
5 7326001 7330000 D(U/N)
5 7348001 7352000 D(U/N)
5 7446001 7450000 D(U/N)
5 7558001 7562000 D(U/N)
5 7688001 7692000 D(U/N)
5 7704001 7708000 D(U/N)
5 7764001 7768000 D(U/N)
5 8022001 8026000 D(U/N)
5 8088001 8092000 D(U/N)
5 8274001 8278000 D(U/N)
5 8294001 8298000 D(U/N)
5 8362001 8366000 D(U/N)
5 8376001 8380000 D(U/N)
5 8476001 8480000 D(U/N)
5 8504001 8508000 D(U/N)
5 8570001 8574000 D(U/N)
5 8702001 8706000 D(U/N)
5 8758001 8762000 D(U/N)
5 8996001 9e+06 D(U/N)
5 9070001 9074000 D(U/N)
5 9298001 9302000 D(U/N)
5 9342001 9346000 D(U/N)
5 9412001 9416000 D(U/N)
5 9450001 9454000 D(U/N)
5 9502001 9506000 D(U/N)
5 9562001 9566000 D(U/N)
5 9642001 9646000 D(U/N)
5 9706001 9710000 D(U/N)
5 9842001 9846000 D(U/N)
5 9890001 9894000 D(U/N)
5 10034001 10038000 D(U/N)
5 10096001 10100000 D(U/N)
5 10176001 10180000 D(U/N)
5 10358001 10362000 D(U/N)
5 10462001 10466000 D(U/N)
5 10622001 10626000 D(U/N)
5 10726001 10730000 D(U/N)
5 10894001 10898000 D(U/N)
5 13376001 13380000 D(U/N)
5 13442001 13446000 D(U/N)
5 13508001 13512000 D(U/N)
5 13530001 13534000 D(U/N)
5 13610001 13614000 D(U/N)
5 13692001 13696000 D(U/N)
5 13788001 13792000 D(U/N)
5 13836001 13840000 D(U/N)
5 13876001 13880000 D(U/N)
5 13930001 13934000 D(U/N)
5 14256001 14260000 D(U/N)
5 14556001 14560000 D(U/N)
5 14608001 14612000 D(U/N)
5 14668001 14672000 D(U/N)
5 14774001 14778000 D(U/N)
5 14906001 14910000 D(U/N)
5 14932001 14936000 D(U/N)
5 15016001 15020000 D(U/N)
5 15078001 15082000 D(U/N)
5 15198001 15202000 D(U/N)
5 15290001 15294000 D(U/N)
5 15536001 15540000 D(U/N)
5 15588001 15592000 D(U/N)
5 15734001 15738000 D(U/N)
5 15834001 15838000 D(U/N)
5 15858001 15862000 D(U/N)
5 15918001 15922000 D(U/N)
5 15960001 15964000 D(U/N)
5 15996001 1.6e+07 D(U/N)
5 16120001 16124000 D(U/N)
5 16252001 16256000 D(U/N)
5 16324001 16328000 D(U/N)
5 16512001 16516000 D(U/N)
5 16560001 16564000 D(U/N)
5 16612001 16616000 D(U/N)
5 16698001 16702000 D(U/N)
5 16740001 16744000 D(U/N)
5 16858001 16862000 D(U/N)
5 16990001 16994000 D(U/N)
5 17036001 17040000 D(U/N)
5 17050001 17054000 D(U/N)
5 17178001 17182000 D(U/N)
5 17262001 17266000 D(U/N)
5 17278001 17282000 D(U/N)
5 17306001 17310000 D(U/N)
5 17420001 17424000 D(U/N)
5 17488001 17492000 D(U/N)
5 17584001 17588000 D(U/N)
5 17600001 17604000 D(U/N)
5 17710001 17714000 D(U/N)
5 17794001 17798000 D(U/N)
5 17828001 17832000 D(U/N)
5 17866001 17870000 D(U/N)
5 17886001 17890000 D(U/N)
5 18144001 18148000 D(U/N)
5 18296001 18300000 D(U/N)
5 18514001 18518000 D(U/N)
5 18620001 18624000 D(U/N)
5 18792001 18796000 D(U/N)
5 18878001 18882000 D(U/N)
5 18912001 18916000 D(U/N)
5 18928001 18932000 D(U/N)
5 19030001 19034000 D(U/N)
5 19174001 19178000 D(U/N)
5 19190001 19194000 D(U/N)
5 19258001 19262000 D(U/N)
5 19320001 19324000 D(U/N)
5 19358001 19362000 D(U/N)
5 19450001 19454000 D(U/N)
5 19662001 19666000 D(U/N)
5 19746001 19750000 D(U/N)
5 19890001 19894000 D(U/N)
5 20000001 20004000 D(U/N)
5 20140001 20144000 D(U/N)
5 20230001 20234000 D(U/N)
5 20366001 20370000 D(U/N)
5 20462001 20466000 D(U/N)
5 20654001 20658000 D(U/N)
5 20804001 20808000 D(U/N)
5 20912001 20916000 D(U/N)
5 21026001 21030000 D(U/N)
5 21186001 21190000 D(U/N)
5 21234001 21238000 D(U/N)
5 21342001 21346000 D(U/N)
5 21408001 21412000 D(U/N)
5 21670001 21674000 D(U/N)
5 21732001 21736000 D(U/N)
5 21816001 21820000 D(U/N)
5 21916001 21920000 D(U/N)
5 21968001 21972000 D(U/N)
5 22012001 22016000 D(U/N)
5 22064001 22068000 D(U/N)
5 22140001 22144000 D(U/N)
5 22332001 22336000 D(U/N)
5 22442001 22446000 D(U/N)
5 23046001 23050000 D(U/N)
5 23142001 23146000 D(U/N)
5 23172001 23176000 D(U/N)
5 23226001 23230000 D(U/N)
5 23352001 23356000 D(U/N)
5 23404001 23408000 D(U/N)
5 23466001 23470000 D(U/N)
5 23632001 23636000 D(U/N)
5 23752001 23756000 D(U/N)
5 23826001 23830000 D(U/N)
5 23990001 23994000 D(U/N)
5 24010001 24014000 D(U/N)
5 24160001 24164000 D(U/N)
5 24442001 24446000 D(U/N)
5 24478001 24482000 D(U/N)
5 24574001 24578000 D(U/N)
5 24748001 24752000 D(U/N)
5 24854001 24858000 D(U/N)
5 24896001 24900000 D(U/N)
5 24910001 24914000 D(U/N)
5 25012001 25016000 D(U/N)
5 25030001 25034000 D(U/N)
5 25112001 25116000 D(U/N)
5 25220001 25224000 D(U/N)
5 25390001 25394000 D(U/N)
5 25432001 25436000 D(U/N)
5 25582001 25586000 D(U/N)
5 25702001 25706000 D(U/N)
5 25796001 25800000 D(U/N)
5 25882001 25886000 D(U/N)
5 26004001 26008000 D(U/N)
5 26100001 26104000 D(U/N)
5 26244001 26248000 D(U/N)
5 26358001 26362000 D(U/N)
5 26438001 26442000 D(U/N)
5 26736001 26740000 D(U/N)
5 26780001 26784000 D(U/N)
5 26890001 26894000 D(U/N)
